# Supplementary material for: FRET-FISH probes chromatin compaction at individual genomic loci in single cells
Source: Nat Commun. 2022 Nov 5;13:6680. doi: 10.1038/s41467-022-34183-y (PMC9637210; doi:10.1038/s41467-022-34183-y)
Supplement: Supplementary file 4 — Supplementary Data 1 [file 41467_2022_34183_MOESM4_ESM.xlsx]

## Sheet: Atp5a1
Supplementary Data 1. List of oligos composing the FRET-FISH probes used in this study.
Probe name	Chr	Oligo coordinates	Oligo #	Oligo sequence (5'->3')
Atp5a1	18	[mm10]chr18:77729389-77729449	1	CCGATGGTTTTACAGATCGAAGCAGGGCTGGGATTAAGTGTAGCCAGGATTCCAGTGTGCTGGGTAGTGGGACAGTCAGAACGAGATTAGTTCTTTAGCG
Atp5a1	18	[mm10]chr18:77729599-77729659	2	CCGATGGTTTTACAGATCGAGGACAGAGAAACCCTGTTTTAAATGCCCCCTCCCAAAAAGAAGACATATAAGAATCCAAACGCAGATTTACCATTAGTCG
Atp5a1	18	[mm10]chr18:77729809-77729869	3	CCGATGGTTTTACAGATCGAGAAGCTTGCTTCTACCCTGACAGGTTCCCCATTTTCTCATGCAGTCTGTTTCCTTCAGCTACGAGATTAGTTCTTTAGCG
Atp5a1	18	[mm10]chr18:77730019-77730079	4	CCGATGGTTTTACAGATCGATCCCTGTCAATGCCTGCCAGGCTAGTGGCAGAAAAGATACCATGCCTCTGGTTTCACAGTCGCAGATTTACCATTAGTCG
Atp5a1	18	[mm10]chr18:77730229-77730289	5	CCGATGGTTTTACAGATCGATCTATGTAGAGATAAGGTTCTTCCAGGCAGCCAAGGTTGGAAGCAATGAGAATCGGCCATACGAGATTAGTTCTTTAGCG
Atp5a1	18	[mm10]chr18:77730439-77730499	6	CCGATGGTTTTACAGATCGAACCTTTATCTGTGCCATCCTCTCCACTCTGGTCTTCAATGCTGGAACAATGGAAGGACTCCGCAGATTTACCATTAGTCG
Atp5a1	18	[mm10]chr18:77730649-77730709	7	CCGATGGTTTTACAGATCGAGATAGAGCAGATTCTCAGTCAGTTAGGGATCTGGCAACATCTCTATAGTACATGTGTCTGACGAGATTAGTTCTTTAGCG
Atp5a1	18	[mm10]chr18:77730859-77730919	8	CCGATGGTTTTACAGATCGAGTCCAAACCCAGCAATACACTATGGCAGGGTCTCTGGCCTCGTGCCATGAGAGAAGAGACCGCAGATTTACCATTAGTCG
Atp5a1	18	[mm10]chr18:77731069-77731129	9	CCGATGGTTTTACAGATCGATTCCCCACTCAACAGCATGCGTGGAAACAAGTTCAGATTTCTCTTGAAAGTCGAGAAGGGACGAGATTAGTTCTTTAGCG
Atp5a1	18	[mm10]chr18:77731279-77731339	10	CCGATGGTTTTACAGATCGAGTGACCACAGAATGCCCCTCCAGAGCAACACTGAACCTAGCACTGGGACAGTCACCTCTCCGCAGATTTACCATTAGTCG
Atp5a1	18	[mm10]chr18:77731489-77731549	11	CCGATGGTTTTACAGATCGAATACTGGCCTGAATTCAGTCCCTAACACCCACAGCAGGCAGTGCATAACTGTCAGTAGCTACGAGATTAGTTCTTTAGCG
Atp5a1	18	[mm10]chr18:77731699-77731759	12	CCGATGGTTTTACAGATCGAGCAACCACATGGTGGCTCATACAGAGAGCACCCTAGCTACATGGAAATAACAAGGAAACCCGCAGATTTACCATTAGTCG
Atp5a1	18	[mm10]chr18:77731909-77731969	13	CCGATGGTTTTACAGATCGACTACATCCTCAGCCTGAGACCACACTGGCAGGCGCTTCCACAGCCATTCAATAACGACACACGAGATTAGTTCTTTAGCG
Atp5a1	18	[mm10]chr18:77732119-77732179	14	CCGATGGTTTTACAGATCGACTGAGGCCTGCTACCAGACGCTTTCCGGTGCTTATTATGTCCTTGGCTCCTCTGCAGCTGCGCAGATTTACCATTAGTCG
Atp5a1	18	[mm10]chr18:77732329-77732389	15	CCGATGGTTTTACAGATCGAAGAGCTGAGCGGTAGAAGATTAGGAGCTGAATGTAAGCCTGAATAGATGAAAAACTGGAAACGAGATTAGTTCTTTAGCG
Atp5a1	18	[mm10]chr18:77732539-77732599	16	CCGATGGTTTTACAGATCGACCTTTCTCTCCCTCATCCCCGTATCAAATTAGTTTCCAAGTTCTCCTGTTCCTCCTGCTTCGCAGATTTACCATTAGTCG
Atp5a1	18	[mm10]chr18:77732749-77732809	17	CCGATGGTTTTACAGATCGACTCAGGTCTTCCCTTTATCAGCTGCCCTCACGTGTACCCCAGCTCCTCCCCGTACCTCAGACGAGATTAGTTCTTTAGCG
Atp5a1	18	[mm10]chr18:77732959-77733019	18	CCGATGGTTTTACAGATCGAAGTGCCCCGTAACGAGGTTTAATGAGATCATCCCCCGAGGAATTTAATAAGGGACAATCCCGCAGATTTACCATTAGTCG
Atp5a1	18	[mm10]chr18:77733169-77733229	19	CCGATGGTTTTACAGATCGAGGTGGGATGTAGGGAGACAAGGCAGTTGGCTGGGTGGGGACAGAAGCACAGCCTTGTGGCACGAGATTAGTTCTTTAGCG
Atp5a1	18	[mm10]chr18:77733379-77733439	20	CCGATGGTTTTACAGATCGAAAATGACAGGGCCAGTGTCTAGCACAGTGGAACTTGCCTTCCAAGCCGGGAAAAGAGAACCGCAGATTTACCATTAGTCG
Atp5a1	18	[mm10]chr18:77733589-77733649	21	CCGATGGTTTTACAGATCGATTAGCATCCCGGCTCTTGGGCCCACAGTCCTCTCTGCTTTCTCAAGGGAGGGACAGACCCACGAGATTAGTTCTTTAGCG
Atp5a1	18	[mm10]chr18:77733799-77733859	22	CCGATGGTTTTACAGATCGACATAATGTAAATATCTGTGTTTTTAAGATGGTTCAAGCCCCTCAGGTTGAGAGCTGCAGCCGCAGATTTACCATTAGTCG
Atp5a1	18	[mm10]chr18:77734009-77734069	23	CCGATGGTTTTACAGATCGACCCAGGTAGCATAGCAATTGCTCCATCTAGCAGATTAAGCCAAAAGTCCCTTAACTGAGTACGAGATTAGTTCTTTAGCG
Atp5a1	18	[mm10]chr18:77734201-77734261	24	CCGATGGTTTTACAGATCGAGGAAAGACACCCAAGACTCCTTGGGCTATTAGCAGAATTCTTTTTTCTTTTTCTTCTTTTCGCAGATTTACCATTAGTCG
Atp5a1	18	[mm10]chr18:77734661-77734721	25	CCGATGGTTTTACAGATCGACTGCAGCGGTCTCCCATCTGTCTACTTACAACAGAATGGCATACTTATCCATTTAAGCCAACGAGATTAGTTCTTTAGCG
Atp5a1	18	[mm10]chr18:77734871-77734931	26	CCGATGGTTTTACAGATCGAACAGGTCTATATTAGTAGGATTGTTCATAGGGCCAACACAAATAGGAGACCAACAGACAGCGCAGATTTACCATTAGTCG
Atp5a1	18	[mm10]chr18:77735081-77735141	27	CCGATGGTTTTACAGATCGAGTGGGGATCTCATGCTGTGTAAAGTGATGGAAAGAGGAAGCCAGTGGGACACTCACATTTACGAGATTAGTTCTTTAGCG
Atp5a1	18	[mm10]chr18:77735291-77735351	28	CCGATGGTTTTACAGATCGATTGCTGTAAGTCGATTCTTGTCAGTTTTAGGTTACAGCAGGAAGAATGTAGGCTGGTACACGCAGATTTACCATTAGTCG
Atp5a1	18	[mm10]chr18:77735501-77735561	29	CCGATGGTTTTACAGATCGAAGACAGATCCAAGGCTGGCCACGCTACATTTCATGTCCAAAGACCTTGGGACCAAGTCTTACGAGATTAGTTCTTTAGCG
Atp5a1	18	[mm10]chr18:77735676-77735736	30	CCGATGGTTTTACAGATCGAAGACAGACAGACAGACAGAGAATATGCATATGGCCTTATCTCACAGTCACTTTCTTTTTTCGCAGATTTACCATTAGTCG
Atp5a1	18	[mm10]chr18:77735888-77735948	31	CCGATGGTTTTACAGATCGAGGTGCTCTTACCCACTGAGCCATCTCACCAGCCCTCACAGTCACTTTCAATTCTCTTAAGACGAGATTAGTTCTTTAGCG
Atp5a1	18	[mm10]chr18:77736098-77736158	32	CCGATGGTTTTACAGATCGAGAACAAGATCCCATGGCGAGCTCTGTTCCAAAATTCAGGATATTTCAGATTCTAGAAAGCCGCAGATTTACCATTAGTCG
Atp5a1	18	[mm10]chr18:77736308-77736368	33	CCGATGGTTTTACAGATCGAATAGTCTCTCCCTATACAACTGAGCTTTTTCCCAAGTCCTGGCGATGAATAAATCCAGGTACGAGATTAGTTCTTTAGCG
Atp5a1	18	[mm10]chr18:77736518-77736578	34	CCGATGGTTTTACAGATCGACACAGTTCCAGGCCGGGTACAGCTCGGCTACTTCGGCCGTTTTCCTCCCTCGGTCTCCTCCGCAGATTTACCATTAGTCG
Atp5a1	18	[mm10]chr18:77736738-77736798	35	CCGATGGTTTTACAGATCGAACTTGCTATGTAGACCGGGCTAGTCTTGAACCCACAGAGATCTGTTTGTCTCTTCTCTGTACGAGATTAGTTCTTTAGCG
Atp5a1	18	[mm10]chr18:77736948-77737008	36	CCGATGGTTTTACAGATCGATTTTTGCCCTCTAACCACAGGGAGGGGAGACTTCTTATGAGCCCCACCCCACATCCCCAACGCAGATTTACCATTAGTCG
Atp5a1	18	[mm10]chr18:77737163-77737223	37	CCGATGGTTTTACAGATCGATGCTGGTATTAAAGGCGTGAGCCACCACCGCCCAGCAGATCCAGTCTTTTGCAGGTGACAACGAGATTAGTTCTTTAGCG
Atp5a1	18	[mm10]chr18:77737373-77737433	38	CCGATGGTTTTACAGATCGAGTACTTCTTCCTTTCTACTTTGGAACAGGCTGTCATTAAACTGTCGAGGCTAGCCTTGAACGCAGATTTACCATTAGTCG
Atp5a1	18	[mm10]chr18:77737591-77737651	39	CCGATGGTTTTACAGATCGACGAAAATCAACCAAACGTAAAAAACTAAACAAAAAGTGACACTGGAAATGGATCTCCGAGACGAGATTAGTTCTTTAGCG
Atp5a1	18	[mm10]chr18:77737801-77737861	40	CCGATGGTTTTACAGATCGATGTGCTGCCAGCTAGTCTTCTCGCTGTAGCTAGTCGAGTGCGGTTCTCTTCAGCCACTGACGCAGATTTACCATTAGTCG
Atp5a1	18	[mm10]chr18:77738011-77738071	41	CCGATGGTTTTACAGATCGAGGGCTGGTGTTGGTTTGGAACCGCTGTGACCTATTTTGTTTTGATGGACATCAGGTTCCAACGAGATTAGTTCTTTAGCG
Atp5a1	18	[mm10]chr18:77738221-77738281	42	CCGATGGTTTTACAGATCGACATCCCACCCCCCTCCCAGCCCTTTTGGTTTGGAAGTATTTTAAAGTTATGATCGCCCTCCGCAGATTTACCATTAGTCG
Atp5a1	18	[mm10]chr18:77738397-77738457	43	CCGATGGTTTTACAGATCGACATGAGCGTGAACATCAGACTTTAGGAGAAAACTGATCAGGTCATTTCAGATATACTTTTACGAGATTAGTTCTTTAGCG
Atp5a1	18	[mm10]chr18:77738597-77738657	44	CCGATGGTTTTACAGATCGAGGCATGTGCCACCATGCCCGGCTAGATATTTTCTTTATTTACATTTCAGATATACTTTTTCGCAGATTTACCATTAGTCG
Atp5a1	18	[mm10]chr18:77739269-77739329	45	CCGATGGTTTTACAGATCGACTCAGCTGCACAGAGCCCTCCCTGCTGCTGCTGCCAAGCTCTGAATCCCTAGGACCATGCACGAGATTAGTTCTTTAGCG
Atp5a1	18	[mm10]chr18:77739479-77739539	46	CCGATGGTTTTACAGATCGATCAGGATTGAAAGGGGTGATGTTGTCATTAGACTACTTCCTGCTAATTAGGGGGCATCAACGCAGATTTACCATTAGTCG
Atp5a1	18	[mm10]chr18:77739659-77739719	47	CCGATGGTTTTACAGATCGAGGGTGGGGGGCTCTCTGAAAAGTCCCCAGAATTCCAAAAGTCACACAATCACAGAAACTAACGAGATTAGTTCTTTAGCG
Atp5a1	18	[mm10]chr18:77739855-77739915	48	CCGATGGTTTTACAGATCGAACCTCCCCCCTCACACACACACACTCACACAAAAAAGCATACTCACACACACAACTAAAACGCAGATTTACCATTAGTCG
Atp5a1	18	[mm10]chr18:77740063-77740123	49	CCGATGGTTTTACAGATCGAGTCTCAAGGAGGAAAAAAGAAGAAGCCGGGAGTGGTGGCATACGCTTTTAATCCCAGCACACGAGATTAGTTCTTTAGCG
Atp5a1	18	[mm10]chr18:77740471-77740531	50	CCGATGGTTTTACAGATCGAGTATCCCTGTCATATAGACTAGGCTGGCCTCAAACTCAGAGACCCACTTGACTCTGCCTCCGCAGATTTACCATTAGTCG
Atp5a1	18	[mm10]chr18:77740681-77740741	51	CCGATGGTTTTACAGATCGAAAGGCAGGTCCCACCACACCTGACTGTCCTAAAAAATTCTAAGTAACAATGCCAAGGATGACGAGATTAGTTCTTTAGCG
Atp5a1	18	[mm10]chr18:77740851-77740911	52	CCGATGGTTTTACAGATCGACTTGCCCTCTTGGGCTATTCCCTTCCCCCTCTCTCCACGTGTTTATAGCCAACCTCTACTCGCAGATTTACCATTAGTCG
Atp5a1	18	[mm10]chr18:77741061-77741121	53	CCGATGGTTTTACAGATCGAATATCTGTGGGCTCTGCATGTGCAGATTCTACCAACCGCTAGAAACATCTGGTTAAGTACACGAGATTAGTTCTTTAGCG
Atp5a1	18	[mm10]chr18:77741305-77741365	54	CCGATGGTTTTACAGATCGAGTTCTGGGCCTGCCAGGCCTACAGAGTGAGACCCTGACTCAAAAATAGATAAATAGAGATCGCAGATTTACCATTAGTCG
Atp5a1	18	[mm10]chr18:77741514-77741574	55	CCGATGGTTTTACAGATCGACCTTTGGGGAAGGGACAATATATAATGTTACCAGCTCTTGCTAGGTAATCAATAATTCTAACGAGATTAGTTCTTTAGCG
Atp5a1	18	[mm10]chr18:77741707-77741767	56	CCGATGGTTTTACAGATCGAGGACTACAGGCCTGTGCATCATGCCAAGGTGAACTTTTATATACTTAAAATAGATTTATGCGCAGATTTACCATTAGTCG
Atp5a1	18	[mm10]chr18:77741950-77742010	57	CCGATGGTTTTACAGATCGACTCCCAAGTGCTGAGATTAAAGGCCTGCCCCCCACTGCCCAGCTTATGTGTGTATTTTGCACGAGATTAGTTCTTTAGCG
Atp5a1	18	[mm10]chr18:77742160-77742220	58	CCGATGGTTTTACAGATCGACAAATAAGCAGAGTCGGCTGATAGACAGGGCGTTTGCACCATGTCAGAGGTGTGTTTTACCGCAGATTTACCATTAGTCG
Atp5a1	18	[mm10]chr18:77742370-77742430	59	CCGATGGTTTTACAGATCGAGGCAGTAAAGGAAGCCCTGCAGCTCTGCTGTCTGACACTGAAGAGTTCCCTGTGGTCTTTACGAGATTAGTTCTTTAGCG
Atp5a1	18	[mm10]chr18:77742580-77742640	60	CCGATGGTTTTACAGATCGACATGTGGGAGCCGGGTGCTGCGAGAAGAGCCTAAAAATACACTCCTGCACAACGTGAGAGCGCAGATTTACCATTAGTCG
Atp5a1	18	[mm10]chr18:77742790-77742850	61	CCGATGGTTTTACAGATCGATTCTGTGATGACCCACAAGAAAAAGTTCCCCTGGTAACCAAGGACGTCCAATGTGATCATACGAGATTAGTTCTTTAGCG
Atp5a1	18	[mm10]chr18:77743000-77743060	62	CCGATGGTTTTACAGATCGAGTGTACGTGAGACCCTGTCTCAAAAGAGCAGAAAACAACAAAGACAAACAGGACTGTACACGCAGATTTACCATTAGTCG
Atp5a1	18	[mm10]chr18:77743464-77743524	63	CCGATGGTTTTACAGATCGAATCTCCCCTGCACATACAACTGAGTTCACAGCAGAGAACAAACAGTTCATGTCTTTTCTTACGAGATTAGTTCTTTAGCG
Atp5a1	18	[mm10]chr18:77743674-77743734	64	CCGATGGTTTTACAGATCGACCGCCCAGCTCAGCAGCGAGTGCCTTCCTCTACTGGCGGAGCCATCTCACCAGCTGTGGTCGCAGATTTACCATTAGTCG
Atp5a1	18	[mm10]chr18:77743906-77743966	65	CCGATGGTTTTACAGATCGAATCTTAGGCTTCTACATTGCATTCATCACCAAAGGAAGTCAGGACTGGAACTCACATAGGACGAGATTAGTTCTTTAGCG
Atp5a1	18	[mm10]chr18:77744136-77744196	66	CCGATGGTTTTACAGATCGATGGTTGCTGGGAATTGAACCTCTGCTCGCTCTGGTCCAAAGATTTATCAATTATATGTAACGCAGATTTACCATTAGTCG
Atp5a1	18	[mm10]chr18:77744719-77744779	67	CCGATGGTTTTACAGATCGACAGTACAGTGTGTCACGAGGAGTGGGCTTTGAGGTTTCAAAAAACTCCTCCCATTCCCAGACGAGATTAGTTCTTTAGCG
Atp5a1	18	[mm10]chr18:77744929-77744989	68	CCGATGGTTTTACAGATCGATACTATGTCTCTTCACAGCATTAGAAAAGAATCGAATATAGAAGTGGGTACAAGCAATGGCGCAGATTTACCATTAGTCG
Atp5a1	18	[mm10]chr18:77745139-77745199	69	CCGATGGTTTTACAGATCGAATGGAAGACAATATGCTAAGAGGTGTGCAGGCATGGAAGCATAGCTCAAGAGGTGTCAGAACGAGATTAGTTCTTTAGCG
Atp5a1	18	[mm10]chr18:77745350-77745410	70	CCGATGGTTTTACAGATCGATATTGGCTCTATTACGTGGCCATATCTATTAGTCATCTCGTTTATGTAGGTCTACAATAGCGCAGATTTACCATTAGTCG
Atp5a1	18	[mm10]chr18:77745560-77745620	71	CCGATGGTTTTACAGATCGAGCACCCTCTGGGCAAGATTCCACCCAGATAATCTCACGATTTGTGAAAACAAGAAGCCTAACGAGATTAGTTCTTTAGCG
Atp5a1	18	[mm10]chr18:77745801-77745861	72	CCGATGGTTTTACAGATCGAATAGAGGGATGTTCCTTACTGGCTTGCTTCCCCTGGATTGCTCGCTCAGCCTGCTTTCTTCGCAGATTTACCATTAGTCG
Atp5a1	18	[mm10]chr18:77746011-77746071	73	CCGATGGTTTTACAGATCGATCAAGCTGACACACAAAACCAGCCAGTTCACTGCTGAAGAACGGTAACGAATCAATTACAACGAGATTAGTTCTTTAGCG
Atp5a1	18	[mm10]chr18:77746221-77746281	74	CCGATGGTTTTACAGATCGATGTAGCAGACGAATCCCCGCACGGAGGCCCCGGGAAGCCTTTGAGTGAGGCTTTGAGAGTCGCAGATTTACCATTAGTCG
Atp5a1	18	[mm10]chr18:77746431-77746491	75	CCGATGGTTTTACAGATCGAAGGACTTGGAGTTAGCTCCTGTGCTGTGGTCTTGCTTTGGTCCACAAAGCCTCTGCTTTCACGAGATTAGTTCTTTAGCG
Atp5a1	18	[mm10]chr18:77746637-77746697	76	CCGATGGTTTTACAGATCGACAGTTAAGACTGTAAGAGACTGTGTGGACACTTTTGAAGTTGGACTAAATGCATTTTGCACGCAGATTTACCATTAGTCG
Atp5a1	18	[mm10]chr18:77747110-77747170	77	CCGATGGTTTTACAGATCGAACAGAGGCGCCCCTTGGATAAAGACCAATGTGCTTGTTGCAAAGAAAAAGGCTCAGCCGCACGAGATTAGTTCTTTAGCG
Atp5a1	18	[mm10]chr18:77748605-77748665	78	CCGATGGTTTTACAGATCGAAAGAAGATCCTAGAAGAAATCTTCCCGGGGCTGGTGAGATGGCTCAGTGGGTAAGAGCACCGCAGATTTACCATTAGTCG
Atp5a1	18	[mm10]chr18:77749265-77749325	79	CCGATGGTTTTACAGATCGAGGAGTCTGGACTTGTCCCACCAGTTCCAGGTCAGAGACGCCATCCTAGTCCGATGCCATTACGAGATTAGTTCTTTAGCG
Atp5a1	18	[mm10]chr18:77750038-77750098	80	CCGATGGTTTTACAGATCGACATGCTTTAGAAAGTCAAGAAAAGCTGAGCAGTGGTGACGCATGCCTTAGATCCCAGCACCGCAGATTTACCATTAGTCG
Atp5a1	18	[mm10]chr18:77750253-77750313	81	CCGATGGTTTTACAGATCGAGATTAGAACTAGCCACTAGAAAAAGTGGGAAATGTAAGGTAGAAGATTTAAGTTTGACCCACGAGATTAGTTCTTTAGCG
Atp5a1	18	[mm10]chr18:77750430-77750490	82	CCGATGGTTTTACAGATCGATTGAGAACAATCTTGGGTTGTGGCTTTTTCCTTTAAATACCCCCTTTCCCAACTACTCGGCGCAGATTTACCATTAGTCG
Atp5a1	18	[mm10]chr18:77750640-77750700	83	CCGATGGTTTTACAGATCGATTTGGGGACCTTTCACATCTCTTGATTCAGTCTCAGTTTACACAGCGGAAGCTGATTTAAACGAGATTAGTTCTTTAGCG
Atp5a1	18	[mm10]chr18:77751044-77751104	84	CCGATGGTTTTACAGATCGAGCTCTTAACCACTGAGCCATCTCCCCAGCCCCGTAAAAAGTTTTTGATTGGTCTAAATTTCGCAGATTTACCATTAGTCG
Atp5a1	18	[mm10]chr18:77751290-77751350	85	CCGATGGTTTTACAGATCGATAAAAAATAACACATGGCATGACCCAACCCAGGAAAACTAGGCCTCTAAAGATACTTTTTACGAGATTAGTTCTTTAGCG
Atp5a1	18	[mm10]chr18:77751503-77751563	86	CCGATGGTTTTACAGATCGACTCTTAACCGCTGAGCCATCTCTCCAGCCCCCTAAAGATACTTTTAAATTGGGGTAATATCGCAGATTTACCATTAGTCG
Atp5a1	18	[mm10]chr18:77754875-77754935	87	CCGATGGTTTTACAGATCGACAAAATAGTAATGGCTTGACATAATGTTGGTAGTTTTAGAGAATGTGCATGTCGAACTGCACGAGATTAGTTCTTTAGCG
Atp5a1	18	[mm10]chr18:77755094-77755154	88	CCGATGGTTTTACAGATCGAGAGTGCATATTGTGGCTTTGGTCTGAATGGGAAAAAGGTGTGCGATGAGATGAGGGCCAGCGCAGATTTACCATTAGTCG
Atp5a1	18	[mm10]chr18:77755305-77755365	89	CCGATGGTTTTACAGATCGAAACAGAGAGTATAGACTCAGTCCCAAGCAGGCAAGGCCACCAGCCATCATAATTCCCAGGACGAGATTAGTTCTTTAGCG
Atp5a1	18	[mm10]chr18:77755555-77755615	90	CCGATGGTTTTACAGATCGATGCAGCTTCCTGCAAGAAGCCACTACTGGCTGAGCAGCTGAGCTAGTCTTCTTCCTGAGGCGCAGATTTACCATTAGTCG
Atp5a1	18	[mm10]chr18:77755782-77755842	91	CCGATGGTTTTACAGATCGACAGCTTTCCTTTCAGGAACCCAGTTCTCCGTGGCCACTGGCGGCTACACTGCACGAGTTAACGAGATTAGTTCTTTAGCG
Atp5a1	18	[mm10]chr18:77755970-77756030	92	CCGATGGTTTTACAGATCGAGGGCCAATACAGTTGAACCTTGTAGTCGGCCCATGGCTGCACTCGTGCTAGACATTTTTTCGCAGATTTACCATTAGTCG
Atp5a1	18	[mm10]chr18:77756175-77756235	93	CCGATGGTTTTACAGATCGACCACCACGTCCGGGTAAAGATTTATTTATTATTATATCTGTAGCTGTCTTCAGATTCACAACGAGATTAGTTCTTTAGCG
Atp5a1	18	[mm10]chr18:77756385-77756445	94	CCGATGGTTTTACAGATCGAACATCTTATAAAGCTTTCAGTCCATCACTGAGGGATGTCACGACAGGAACTAAGCAGAAACGCAGATTTACCATTAGTCG
Atp5a1	18	[mm10]chr18:77756595-77756655	95	CCGATGGTTTTACAGATCGAAATGCCCTACAGAACTGCCTACAGGCCAGAGCGATCCAGGAATGACTCCAGCTTGTGTCAACGAGATTAGTTCTTTAGCG
Atp5a1	18	[mm10]chr18:77756805-77756865	96	CCGATGGTTTTACAGATCGACATGAAATATAAATTTAGCACCGTATGCTTGCTTCATTATTCCTCTTTCTGCCACTGGCTCGCAGATTTACCATTAGTCG
Atp5a1	18	[mm10]chr18:77756991-77757051	97	CCGATGGTTTTACAGATCGAGAAGAACTGTCATGGTGGTCACCTAAGGAAACTACTGAAGGATTCATTTTTGTCAATTAAACGAGATTAGTTCTTTAGCG
Atp5a1	18	[mm10]chr18:77757201-77757261	98	CCGATGGTTTTACAGATCGATAGAACCCGGGTCTTCAGCAAGAGCAAAAAGCACTCTAAAACTCATAGCCATTTCCCCAGCGCAGATTTACCATTAGTCG
Atp5a1	18	[mm10]chr18:77757435-77757495	99	CCGATGGTTTTACAGATCGAGTCGGGTGCTCTTACCCACTGAGCCATCTCACCAGCCCCCCTACCCACTTATGGAAAGATACGAGATTAGTTCTTTAGCG
Atp5a1	18	[mm10]chr18:77757645-77757705	100	CCGATGGTTTTACAGATCGACATCATCATCTCTAAGAACAGTCACCTCCTTCCCCTGACCACGTCTACATGGCTGTCCTCCGCAGATTTACCATTAGTCG
Atp5a1	18	[mm10]chr18:77757852-77757912	101	CCGATGGTTTTACAGATCGAGCAAACCTTTTATTTATTTGTTTCTTTTTTGTGGTACCAGGAACCAAACTGGGGAACTCAACGAGATTAGTTCTTTAGCG
Atp5a1	18	[mm10]chr18:77758058-77758118	102	CCGATGGTTTTACAGATCGAGCGTATGTTCATGTGTGTAGTTTTGTTTATGTGTAGTTTGTAAGAATCTCCATATGCAGCCGCAGATTTACCATTAGTCG
Atp5a1	18	[mm10]chr18:77758268-77758328	103	CCGATGGTTTTACAGATCGACATCACTCAACACAGCTTAGAAGTCTTAGTATCGGGGGTGGGTGGATATGGGGGACTTTTACGAGATTAGTTCTTTAGCG
Atp5a1	18	[mm10]chr18:77758492-77758552	104	CCGATGGTTTTACAGATCGAATTTTCAGTTGAGCAAGAGATGGACTCTTATAAAGAAAAACAAACAAGGAAAGCGTCACGCGCAGATTTACCATTAGTCG
Atp5a1	18	[mm10]chr18:77758674-77758734	105	CCGATGGTTTTACAGATCGACTGGGGTTCTTTTGCTGTGATAAAACACTATGACCACAATCAAGTTGGGGAGGAGGGTTTACGAGATTAGTTCTTTAGCG
Atp5a1	18	[mm10]chr18:77758884-77758944	106	CCGATGGTTTTACAGATCGAAACACACCAGCCCAGCGTTCACCCCACCCACATGCACCAGTCCCTCCCCCATCAATCACTCGCAGATTTACCATTAGTCG
Atp5a1	18	[mm10]chr18:77759094-77759154	107	CCGATGGTTTTACAGATCGACTTACTATGTAGTCCAAACTGGTCTTGAGTTCAAAATCCTCCACCTCCCAAGAGCTGGGGACGAGATTAGTTCTTTAGCG
Atp5a1	18	[mm10]chr18:77759304-77759364	108	CCGATGGTTTTACAGATCGAAAGTGTGAGTCACCACTCTCAATTCTGCCACGGATTTTAAATCCTTGAACACAAACCCACCGCAGATTTACCATTAGTCG
Atp5a1	18	[mm10]chr18:77759514-77759574	109	CCGATGGTTTTACAGATCGAAATGCAAAGAGAGTTATACGGTAACAGAAATACCCACCAACAACTAACCCGTGCTCATTAACGAGATTAGTTCTTTAGCG
Atp5a1	18	[mm10]chr18:77759741-77759801	110	CCGATGGTTTTACAGATCGAAAAAAAGGCCGGGCGGTGGTGGCTAAACAACAACAACAAAAAACTGGGCTGGAGAGATGGCGCAGATTTACCATTAGTCG
Atp5a1	18	[mm10]chr18:77759985-77760045	111	CCGATGGTTTTACAGATCGACACTCATTTCTAATAGAAGAAATCCCTTTCCAGAGTGTTTAAAATAAGAACGCTACGGTCACGAGATTAGTTCTTTAGCG
Atp5a1	18	[mm10]chr18:77760450-77760510	112	CCGATGGTTTTACAGATCGACTAATATGGGAAGCTTACCTCTGAAAGTGCCGCTAGTGACCGATGAGACAGAGACGCATCCGCAGATTTACCATTAGTCG
Atp5a1	18	[mm10]chr18:77760660-77760720	113	CCGATGGTTTTACAGATCGAAGTCTACGCTAGCCCTGAGTCCTTTCTACAGTCAGATGTGGGGAGAAGACGGTGCTGGCAACGAGATTAGTTCTTTAGCG
Atp5a1	18	[mm10]chr18:77760870-77760930	114	CCGATGGTTTTACAGATCGAAAAGCTCCAAAGGCTCCCCACAGCGCTTCATACGCACCTCTGCAGCTTTGATTCCAAACCCGCAGATTTACCATTAGTCG
Atp5a1	18	[mm10]chr18:77761080-77761140	115	CCGATGGTTTTACAGATCGATTAAAACACAAGGAAGTCAGTTCCCTGTTTTGGGAGTTAAGTCTGGCTTAGCCAGTACAGACGAGATTAGTTCTTTAGCG
Atp5a1	18	[mm10]chr18:77761573-77761633	116	CCGATGGTTTTACAGATCGATTGTATGTCACCAAGTTATTCTGCATTTACATAAATGCTAACCTCTGGCTCTAATCTCTGCGCAGATTTACCATTAGTCG
Atp5a1	18	[mm10]chr18:77761783-77761843	117	CCGATGGTTTTACAGATCGAATTATGAGGGTGATAAACTGCCTAAAGCAAATGGGAGAGTAAGTAGCCAAGCACCTCCTGACGAGATTAGTTCTTTAGCG
Atp5a1	18	[mm10]chr18:77761993-77762053	118	CCGATGGTTTTACAGATCGATTTTTCTAACACCAGCGTTGCCGTCAGGTTCTTTTCAAGTTTTCCCAGTTCAAGCTTCATCGCAGATTTACCATTAGTCG
Atp5a1	18	[mm10]chr18:77762203-77762263	119	CCGATGGTTTTACAGATCGAGCAGGCTGTGCCCATGGCCTGAAATGCCCTTTAGCCGACAAAACGTCCATTTTCCCTTCAACGAGATTAGTTCTTTAGCG
Atp5a1	18	[mm10]chr18:77762444-77762504	120	CCGATGGTTTTACAGATCGAAAAAAACCCCAAATACTCAGGTAAGGTTTAGCCGTCCTGAATTCACACCTTCTGTCTATGCGCAGATTTACCATTAGTCG
Atp5a1	18	[mm10]chr18:77762654-77762714	121	CCGATGGTTTTACAGATCGATGTATGTACACACACACACACACACACACACACACACACACGTTATACTTGGTGTCTGCAACGAGATTAGTTCTTTAGCG
Atp5a1	18	[mm10]chr18:77762864-77762924	122	CCGATGGTTTTACAGATCGACTAGGTAAGACATGAGCACCAACAGTAGTCATATGACCTTTGGAGCCAAGATTTACCTAGCGCAGATTTACCATTAGTCG
Atp5a1	18	[mm10]chr18:77763074-77763134	123	CCGATGGTTTTACAGATCGAAGATCTTTTAACCTGCAACTGTTCCTGTTTGCTTGTTGGGGGTGGGCTCTCACACAGTCCACGAGATTAGTTCTTTAGCG
Atp5a1	18	[mm10]chr18:77763284-77763344	124	CCGATGGTTTTACAGATCGAGAGCACCAAGACCAAAGGCCACATAGGAAAGTGTTTCTTTCATCTTATTCTTGCAGGTCACGCAGATTTACCATTAGTCG
Atp5a1	18	[mm10]chr18:77763519-77763579	125	CCGATGGTTTTACAGATCGATTGGGGAAATTCCAGTTGCAGGAGATCCAACTGTAAGGCATTTTCTCAAATAGTGATCAAACGAGATTAGTTCTTTAGCG
Atp5a1	18	[mm10]chr18:77763922-77763982	126	CCGATGGTTTTACAGATCGACCCAAACCAACCAACCAACCTACTTCTGCATTCTTGTATTCACTGCTAATTTTCTATGCACGCAGATTTACCATTAGTCG
Atp5a1	18	[mm10]chr18:77764132-77764192	127	CCGATGGTTTTACAGATCGAAAACCGGGAACCAGACTTAGACAGATTGGCAGGTGAAAAATTCACACTCTCCATGAGAAAACGAGATTAGTTCTTTAGCG
Atp5a1	18	[mm10]chr18:77764364-77764424	128	CCGATGGTTTTACAGATCGAGAGGCAGGCAGACCTCTGATTTTAAGGCTACCCAGGTCTATAGAGAGTCCCAGGAGGCTTCGCAGATTTACCATTAGTCG
Atp5a1	18	[mm10]chr18:77764574-77764634	129	CCGATGGTTTTACAGATCGACAGAGCTGACTCCTGCAAGTCGCCCTCTGACTTCCTCATGCTCACCCATCAAAAGCAGTAACGAGATTAGTTCTTTAGCG
Atp5a1	18	[mm10]chr18:77764784-77764844	130	CCGATGGTTTTACAGATCGATAAATGCAATTTTAAAATGCATGATCTATGAGTGAGCACATGTGCGCACACATGCACACACGCAGATTTACCATTAGTCG
Atp5a1	18	[mm10]chr18:77765208-77765268	131	CCGATGGTTTTACAGATCGAAGAGGACCTGGGTCTGATTTCTGACATGTTCATGGAAGGGATATGACACCTTCTTTTGGCACGAGATTAGTTCTTTAGCG
Atp5a1	18	[mm10]chr18:77765420-77765480	132	CCGATGGTTTTACAGATCGAATACATACATATGAATCCACATAAAAGGAGGAAACATGGTAGGTTCTTGTGATGGAATCGCGCAGATTTACCATTAGTCG
Atp5a1	18	[mm10]chr18:77765628-77765688	133	CCGATGGTTTTACAGATCGAGCTACACAGACAAAACAAAACAAGGCACACCAAACACAGTTAATGCTAATTTAAGAAGACACGAGATTAGTTCTTTAGCG
Atp5a1	18	[mm10]chr18:77765835-77765895	134	CCGATGGTTTTACAGATCGACTCTATCTAGACCAGGATGAACTTGAACTCAGAGAGATGCACCTCTCTCAGCTTCCCCAGCGCAGATTTACCATTAGTCG
Atp5a1	18	[mm10]chr18:77766045-77766105	135	CCGATGGTTTTACAGATCGAACACCCACAGGGTACACATACATAGGTGCTGGCAAAACCCTCGCACACATAAATCTAACTACGAGATTAGTTCTTTAGCG
Atp5a1	18	[mm10]chr18:77766255-77766315	136	CCGATGGTTTTACAGATCGATAGGGTGGGAGGGGTTCGAAAAGAAGGGGTGTCCCAGAGGAGCCGGACCACACATGACCACGCAGATTTACCATTAGTCG
Atp5a1	18	[mm10]chr18:77766465-77766525	137	CCGATGGTTTTACAGATCGAACCCATGGTGGTCTGTCCAGTCTCACACGCCTCCTGGCTGCCCCCTCTGGTGTCCGGCAAACGAGATTAGTTCTTTAGCG
Atp5a1	18	[mm10]chr18:77766670-77766730	138	CCGATGGTTTTACAGATCGACCCCACCCATGCAAATGTAACTGTTAGTTTTAAGAAGACATACAATAGTGAAACTCCTAACGCAGATTTACCATTAGTCG
Atp5a1	18	[mm10]chr18:77766880-77766940	139	CCGATGGTTTTACAGATCGAACTTGCTTTCTGTTTTAAGTCCTCTATTACCAGGCTGATGTCCCTGTCCCGGACCCTGTTACGAGATTAGTTCTTTAGCG
Atp5a1	18	[mm10]chr18:77767090-77767150	140	CCGATGGTTTTACAGATCGAAGGGGTGCTCTACAGCACCCTAAACGTTTTCTGTGATTATTCTGGAGTCCTACTTCACATCGCAGATTTACCATTAGTCG
Atp5a1	18	[mm10]chr18:77767300-77767360	141	CCGATGGTTTTACAGATCGAATCTTAACAAATGAAATGTGAAAGCGTGACAGATTGGATAATTCCTCCCGCGATCTGAAAACGAGATTAGTTCTTTAGCG
Atp5a1	18	[mm10]chr18:77767510-77767570	142	CCGATGGTTTTACAGATCGAAGCCTGAAGCCAGGGGCTCCACAAGGCCAGGCTGGGAGACCCGGAGAAGGGAGGGAGGGCCGCAGATTTACCATTAGTCG
Atp5a1	18	[mm10]chr18:77767720-77767780	143	CCGATGGTTTTACAGATCGACTGCAATGCTTTCTCCTCCGGCGCAGCCATAGCCGCCGCTCCCGCCACCTCAATCTCAAAACGAGATTAGTTCTTTAGCG
Atp5a1	18	[mm10]chr18:77767930-77767990	144	CCGATGGTTTTACAGATCGAGCCTGGCTTTGCCGCATTTCTGGCTGGAGTCCTCTCTGTGTTATAATCATCAAAGTGAGACGCAGATTTACCATTAGTCG
Atp5a1	18	[mm10]chr18:77768135-77768195	145	CCGATGGTTTTACAGATCGACTTTCTGGACATGGTGGCACATGCTTGTAATACCTGCACTAGGAAGGCTGAGACAGGAAGACGAGATTAGTTCTTTAGCG
Atp5a1	18	[mm10]chr18:77768345-77768405	146	CCGATGGTTTTACAGATCGATGACATTCAGGAAGTCCTGGGTTGGATATCCCAGGTATACTGTATTTGATAGCACGCATTCGCAGATTTACCATTAGTCG
Atp5a1	18	[mm10]chr18:77768546-77768606	147	CCGATGGTTTTACAGATCGAGCACTACAGGAATCTTGACATTGGTTTCTGCTATCAAGGATTTAAATGTCCTTAAGACTTACGAGATTAGTTCTTTAGCG
Atp5a1	18	[mm10]chr18:77768756-77768816	148	CCGATGGTTTTACAGATCGACGTTGAGCCATCTCCCCAGCCCCACTTAGTTGCTTATTATTCAGATTGGGGTTTCTCAGGCGCAGATTTACCATTAGTCG
Atp5a1	18	[mm10]chr18:77768936-77768996	149	CCGATGGTTTTACAGATCGACAGCGTTTGGCGAATATGTTTTAAGTGGTTAATAGGCTACATAGTGAAATCTTGTCTCAAACGAGATTAGTTCTTTAGCG
Atp5a1	18	[mm10]chr18:77769146-77769206	150	CCGATGGTTTTACAGATCGATGTTTACATGTATACAGCGATGCCCAGTTTGCTGTTTTACCTGTTTACATCAACCCACACCGCAGATTTACCATTAGTCG
Atp5a1	18	[mm10]chr18:77769355-77769415	151	CCGATGGTTTTACAGATCGACCCAAAGAAGCATCTTCCATCCAACTTCCTAGTATATGTGACTTTATATGAAATTGTGGTACGAGATTAGTTCTTTAGCG
Atp5a1	18	[mm10]chr18:77769565-77769625	152	CCGATGGTTTTACAGATCGAAAGAGAAAATTCAAGATCTGCCTCGGCTAGATATGTCAAGGCTTCCCTGAGCAACTTAAGCGCAGATTTACCATTAGTCG
Atp5a1	18	[mm10]chr18:77769744-77769804	153	CCGATGGTTTTACAGATCGACAACCAATAAGTCAATAGAATAAGGATTTCTCAAAGCCAGCACTGTATCTTGTGACATCTACGAGATTAGTTCTTTAGCG
Atp5a1	18	[mm10]chr18:77769954-77770014	154	CCGATGGTTTTACAGATCGAGCTACCACTGCTAGCTTTCTTGTGACATCTTTATGTTTTCTTTTCAGTGCTGGAGACTGACGCAGATTTACCATTAGTCG
Atp5a1	18	[mm10]chr18:77770192-77770252	155	CCGATGGTTTTACAGATCGATTATTTAAGTATATCTGCATGTATACTGTATACCTGCACACCAGAAGAGGGCATCAAATCACGAGATTAGTTCTTTAGCG
Atp5a1	18	[mm10]chr18:77770402-77770462	156	CCGATGGTTTTACAGATCGAAACTCTTACGAAGGAAAACATTTACTTGGGGCTTGTTGTAAGCCACCCGCAGCCTACATGCGCAGATTTACCATTAGTCG
Atp5a1	18	[mm10]chr18:77770609-77770669	157	CCGATGGTTTTACAGATCGAAGTGTAGGCACAGGAGACATCAAAGCCCTCCCCCACAGTGACACATTTCCTGTAACGAGGACGAGATTAGTTCTTTAGCG
Atp5a1	18	[mm10]chr18:77770819-77770879	158	CCGATGGTTTTACAGATCGATTGAGACAAGGTCTCTCACCAGGACCTGGAGCTGGCCAATGAATGTGGCTGCTTGGCCAGCGCAGATTTACCATTAGTCG
Atp5a1	18	[mm10]chr18:77771029-77771089	159	CCGATGGTTTTACAGATCGATCTCTCTCTCTCATCTCAGGCTGGCCTCAAACTTAGTATGGAACTGAAGAGAACTGTAAAACGAGATTAGTTCTTTAGCG
Atp5a1	18	[mm10]chr18:77771239-77771299	160	CCGATGGTTTTACAGATCGACCCAGAATTCAGCTTGACAGCAGCAAACAGCAGCAGTAGGCAGGGGGAGCAGGGGTGGCCCGCAGATTTACCATTAGTCG
Atp5a1	18	[mm10]chr18:77771659-77771719	161	CCGATGGTTTTACAGATCGACTGGTGTTAGAGGTCTTGGGTATGGGGATCCATCCTTAACCCTCTGAGTATAGAAATGCCACGAGATTAGTTCTTTAGCG
Atp5a1	18	[mm10]chr18:77771834-77771894	162	CCGATGGTTTTACAGATCGATAGTCAAGAATGATGGCCTTCACTGGGCAGTGGTGGTGCACGCCTGTAATCCCAGCACTTCGCAGATTTACCATTAGTCG
Atp5a1	18	[mm10]chr18:77772044-77772104	163	CCGATGGTTTTACAGATCGAAACTCCAGCTCAGGGGCGTGGGGATTACATGTGTCTACCAACACAGGTGGCTCTTGTGTGACGAGATTAGTTCTTTAGCG
Atp5a1	18	[mm10]chr18:77772251-77772311	164	CCGATGGTTTTACAGATCGACACATCACTGTTTATTTAGAGGAAAATGAACATCAGAAGAGGTGCTTGCAATAAGGACTTCGCAGATTTACCATTAGTCG
Atp5a1	18	[mm10]chr18:77772671-77772731	165	CCGATGGTTTTACAGATCGAAGACGGTTTGAGCCTTATCTGAATTTAGAGCGGTGCTTTTAGATTTTGGATCATTCTCTGACGAGATTAGTTCTTTAGCG
Atp5a1	18	[mm10]chr18:77772881-77772941	166	CCGATGGTTTTACAGATCGATACCAAAGGCTGTCTGCACCCTAAGCAGATACTGTACTACAGAGATTTGGTTTTAGCCCCCGCAGATTTACCATTAGTCG
Atp5a1	18	[mm10]chr18:77773091-77773151	167	CCGATGGTTTTACAGATCGAAGTGAACCTCAAAAGAACTTCAACTCTCTCGTTTGTGCTATCAAATCCCTTATAGGATTTACGAGATTAGTTCTTTAGCG
Atp5a1	18	[mm10]chr18:77773282-77773342	168	CCGATGGTTTTACAGATCGACCAGGCAAACGTGGTGCATAGAGATTCATGCAAACAAACACACACAAATACATAATAAAACGCAGATTTACCATTAGTCG
Atp5a1	18	[mm10]chr18:77773492-77773552	169	CCGATGGTTTTACAGATCGATCCACAAGCATGCCTTGGTACATATACATGCACACCACGCATACACTACTACTACTACTAACGAGATTAGTTCTTTAGCG
Atp5a1	18	[mm10]chr18:77773702-77773762	170	CCGATGGTTTTACAGATCGAGCCCGCCCCAGGCAGGTGACGTTCAGGGACGCGTCTCCTCTGGTTCTGCTACTCACGTGGCGCAGATTTACCATTAGTCG
Atp5a1	18	[mm10]chr18:77773912-77773972	171	CCGATGGTTTTACAGATCGATGCGTCCGGAGGAGCAGGAGAGGGGCGGTACTTCCGGGTCAGGCGGGCTGGCTGCCTTGAACGAGATTAGTTCTTTAGCG
Atp5a1	18	[mm10]chr18:77774122-77774182	172	CCGATGGTTTTACAGATCGAGGCCTAGGCAGGCTGGCGCGGGAGCGGAGATCTCAGGTCTCTGCGGAGCGGAGCCGGAGCCGCAGATTTACCATTAGTCG
Atp5a1	18	[mm10]chr18:77774332-77774392	173	CCGATGGTTTTACAGATCGAGGAGGGATCTGGGCTTGGGGTGAGAGCGGGCCTGGAGGTGAAGGTCAGGGTGTGTGCCCTACGAGATTAGTTCTTTAGCG
Atp5a1	18	[mm10]chr18:77774542-77774602	174	CCGATGGTTTTACAGATCGAAGGTCAATCCAAGGGAAAGGAATAAATGAAAGTGACTCTTGCATTGTGGGATGGTTTACCCGCAGATTTACCATTAGTCG
Atp5a1	18	[mm10]chr18:77774747-77774807	175	CCGATGGTTTTACAGATCGATTTGCCCTTGAGTTGTCCACCTCATGATCTCCCAGGACGTTGAGACTAATTCTTAAAAAAACGAGATTAGTTCTTTAGCG
Atp5a1	18	[mm10]chr18:77774989-77775049	176	CCGATGGTTTTACAGATCGAAAGATTTGTATCGGTTCCTATTAAAAATTAGCTGATTCAGAGTTCAGAGTGGCCAATCACCGCAGATTTACCATTAGTCG
Atp5a1	18	[mm10]chr18:77775199-77775259	177	CCGATGGTTTTACAGATCGAAAATTGGAGCTACACTGAGACTCACCCCCGTTAGGTAGTTATCTTTCTGAGATTTTCTACACGAGATTAGTTCTTTAGCG
Atp5a1	18	[mm10]chr18:77775409-77775469	178	CCGATGGTTTTACAGATCGACTGATCAGCATAAGTCCAAAGTTAAGCTTCTCCGTTTATGGAGGTTTTGCGGCTTGTGTTCGCAGATTTACCATTAGTCG
Atp5a1	18	[mm10]chr18:77775619-77775679	179	CCGATGGTTTTACAGATCGACACACCCAGGTTATGAAGACTGTGTGTGTGTGAGTGTGCCCTGCACGTGCGCACACACACACGAGATTAGTTCTTTAGCG
Atp5a1	18	[mm10]chr18:77775829-77775889	180	CCGATGGTTTTACAGATCGACCTCTAACACTCGACTTCAGAAGACTGGTAAGTCAGTTTTTAAGAGGGGAGATTCCTGCCCGCAGATTTACCATTAGTCG
Atp5a1	18	[mm10]chr18:77776027-77776087	181	CCGATGGTTTTACAGATCGAGTAGTATGGTTTCTAATGATTTCTTTTGAATGAAAACAATACACTAGGCACCCTCTCTCCACGAGATTAGTTCTTTAGCG
Atp5a1	18	[mm10]chr18:77776237-77776297	182	CCGATGGTTTTACAGATCGAGGGGAGTTTCTTTGGAGATGTGCTGGAGGGCTTTTCCTCCTTTTCTTTTAGAGGTGCTGGCGCAGATTTACCATTAGTCG
Atp5a1	18	[mm10]chr18:77776447-77776507	183	CCGATGGTTTTACAGATCGAATAACTTTGTGTGTCCGAGCCGCGGCCGTGGAGGTCGGAGGACAGCCTTCAGGAGCCAGTACGAGATTAGTTCTTTAGCG
Atp5a1	18	[mm10]chr18:77776657-77776717	184	CCGATGGTTTTACAGATCGATGTGTGCCGGTGCATGCCTCAAGGCATTGGTTGAGCTCAGAGAGCGTTGGAGGGGCTGCTCGCAGATTTACCATTAGTCG
Atp5a1	18	[mm10]chr18:77777242-77777302	185	CCGATGGTTTTACAGATCGACTGCTTGTCTGGTACCCATGGTGGGTCTCAGATCCCTGGAACTGAAGTTCATCAGTTGTGACGAGATTAGTTCTTTAGCG
Atp5a1	18	[mm10]chr18:77777455-77777515	186	CCGATGGTTTTACAGATCGATTTGATTATTTTCATGAAACTGCTTGTTGGGGACCTGATTGTTTAAATTGCGTTGTCCTCCGCAGATTTACCATTAGTCG
Atp5a1	18	[mm10]chr18:77777665-77777725	187	CCGATGGTTTTACAGATCGAGTGGAATTCTCTTCAGGCTTAAAGGTAAATTATAAAGTGGGAGGTTTGCTATTTCAGGATACGAGATTAGTTCTTTAGCG
Atp5a1	18	[mm10]chr18:77777875-77777935	188	CCGATGGTTTTACAGATCGACCCTCATGTGCTGATAAATAAGTTGTAGCCCGAGGCACCAAAATTGAAAGTTTAGCAAACCGCAGATTTACCATTAGTCG
Atp5a1	18	[mm10]chr18:77778080-77778140	189	CCGATGGTTTTACAGATCGAGAGGTGGGAGCATCCTCTCAGGCAAATGGGGGAATGGGGCGAAGAGCTTCTGGAGGGGGGACGAGATTAGTTCTTTAGCG
Atp5a1	18	[mm10]chr18:77778290-77778350	190	CCGATGGTTTTACAGATCGAGTCAGGACAGCCTGGAGGGTCTCCTGCCTCTGGTCATCTCGGGTCAGGCACCCACTCTTACGCAGATTTACCATTAGTCG
Atp5a1	18	[mm10]chr18:77778500-77778560	191	CCGATGGTTTTACAGATCGATGTCGTGTTTGGGAATGACAAGCTAATTAAAGAAGGAGACGTTGTGAAGAGGACAGGCGCACGAGATTAGTTCTTTAGCG
Atp5a1	18	[mm10]chr18:77778710-77778770	192	CCGATGGTTTTACAGATCGATTAATTCTTGATATTTTTATAGGGTCCAATTGGTTCCAAGACCCGCAGACGAGTGGGCCTCGCAGATTTACCATTAGTCG
Atp5a1	18	[mm10]chr18:77778923-77778983	193	CCGATGGTTTTACAGATCGAGTTCTAACTAACATGGATTGCTAGTAAATAATTATGCATCTTGGGATGGTGAATGCTGTGACGAGATTAGTTCTTTAGCG
Atp5a1	18	[mm10]chr18:77779133-77779193	194	CCGATGGTTTTACAGATCGAGACCGACGAGAAGAAGAAGCTGTACTGCATCTACGTCGCGATTGGTCAGAAGCGGTCCACCGCAGATTTACCATTAGTCG
Atp5a1	18	[mm10]chr18:77779343-77779403	195	CCGATGGTTTTACAGATCGAGTCTCAAGCAGCTCTGGCTGACCTTAAACAATCTCTTGCTTCTACTTCCTGGTTGGGGAAACGAGATTAGTTCTTTAGCG
Atp5a1	18	[mm10]chr18:77779553-77779613	196	CCGATGGTTTTACAGATCGAAGAATCAGAAAGATAACTCCATTCTTAGTTTATTTGGTGCTAGGATCAAACCTGGGACCTCGCAGATTTACCATTAGTCG
Atp5a1	18	[mm10]chr18:77779763-77779823	197	CCGATGGTTTTACAGATCGAGTGTCGTAACCTTTAGTTTAAAATCTGTCTAGGTACCTTTGTGACTGTAACTTTTTCTCCACGAGATTAGTTCTTTAGCG
Atp5a1	18	[mm10]chr18:77779973-77780033	198	CCGATGGTTTTACAGATCGAAAGCAGGTCAAAGGATGTCTTTTATAACCTGTGTACTTGCATCTTAGTGGAAATTAACAGCGCAGATTTACCATTAGTCG
Atp5a1	18	[mm10]chr18:77780183-77780243	199	CCGATGGTTTTACAGATCGAAGCCAAGATGAACGATTCCTTTGGTGGTGGCTCTTTGACTGCCTTACCAGTCATTGAAACACGAGATTAGTTCTTTAGCG
Atp5a1	18	[mm10]chr18:77780393-77780453	200	CCGATGGTTTTACAGATCGACCTTTACGTTCTTATGGAACACGATAAACCTAGAACTGAAGAGAATAGGGTCTATAGAGACGCAGATTTACCATTAGTCG
Atp5a1	18	[mm10]chr18:77780603-77780663	201	CCGATGGTTTTACAGATCGACCAGCTTTGTTGTGTCCGCCTCCTAAGGGTTAAGATTAAAGCATGTGTCCTCTGCACCCGACGAGATTAGTTCTTTAGCG
Atp5a1	18	[mm10]chr18:77780813-77780873	202	CCGATGGTTTTACAGATCGAAGACTAGCTTTGAATTTGCAGTGGTCCTCCTGCCTCTGAGTGCTGAGATTCACGTATTTCCGCAGATTTACCATTAGTCG
Atp5a1	18	[mm10]chr18:77781023-77781083	203	CCGATGGTTTTACAGATCGACCCTGCCATTAATGTGGGTTTGTCTGTGTCCCGTGTCGGATCTGCTGCCCAAACCAGAGCACGAGATTAGTTCTTTAGCG
Atp5a1	18	[mm10]chr18:77781233-77781293	204	CCGATGGTTTTACAGATCGAGAGTTGGCTCAGTACCGGGAGGTGGCTGCGTTTGCCCAGTTTGGTTCTGATTTGGACGCTCGCAGATTTACCATTAGTCG
Atp5a1	18	[mm10]chr18:77781407-77781467	205	CCGATGGTTTTACAGATCGAGTACCATTAATGTAGCCTGTACCACCATTTGAATGAAGTGTTGAAATTAGTGACCAGAAAACGAGATTAGTTCTTTAGCG
Atp5a1	18	[mm10]chr18:77781617-77781677	206	CCGATGGTTTTACAGATCGAGCTGTACCCAAAGGTCACGATTCCGTTTTTTCGGGAGGATGGGAAAGAGTGGTAGTGGAACGCAGATTTACCATTAGTCG
Atp5a1	18	[mm10]chr18:77781827-77781887	207	CCGATGGTTTTACAGATCGATGTTATCTATGCGGGTGTACGGGGTTATCTTGACAAACTGGAGCCCAGCAAGATCACAAAACGAGATTAGTTCTTTAGCG
Atp5a1	18	[mm10]chr18:77782037-77782097	208	CCGATGGTTTTACAGATCGACTGGTCTTGCTGCATACTAGCCCTGCCTGGTCTTGGCATTCACTATGTAGCCTGAGTGTTCGCAGATTTACCATTAGTCG
Atp5a1	18	[mm10]chr18:77782259-77782319	209	CCGATGGTTTTACAGATCGATCCAAACGAGTCATTTACTCTTTTGTTTCTATTTCCAAACAGGTCTGATGGGAAAATCTCACGAGATTAGTTCTTTAGCG
Atp5a1	18	[mm10]chr18:77782469-77782529	210	CCGATGGTTTTACAGATCGATTCCTGATGTACAGAAATCACATGAATAAAAGTTCCATACTGTGTGCTAGTTTGTGTGGGCGCAGATTTACCATTAGTCG
Atp5a1	18	[mm10]chr18:77782679-77782739	211	CCGATGGTTTTACAGATCGAAGCTTACTGTGTGACCTCAGCAATGGCTAGCCTAGGCTATTCTTGTAGCAGTCTGTCTGCACGAGATTAGTTCTTTAGCG
Atp5a1	18	[mm10]chr18:77782889-77782949	212	CCGATGGTTTTACAGATCGACCCTGGCGCCCATGAAGCTCTAGTCTTGATCCCCAGAGTCACATCAGCTTTCGAGGGATGCGCAGATTTACCATTAGTCG
Atp5a1	18	[mm10]chr18:77783099-77783159	213	CCGATGGTTTTACAGATCGAACATGGTATTGGAGACTACATTGGCCTCATGGTTGTGCGAGGGCTTTTATTTTTGAGACTACGAGATTAGTTCTTTAGCG
Atp5a1	18	[mm10]chr18:77783309-77783369	214	CCGATGGTTTTACAGATCGAGTGCTCTGTGTACATGTACATCTGCATGCCACAAGAGGGCATGAGATTCCTTAATGGTTGCGCAGATTTACCATTAGTCG
Atp5a1	18	[mm10]chr18:77783519-77783579	215	CCGATGGTTTTACAGATCGAGACATGATGTGCAATCCTATTTCAAATGGGAGGAATGGAATTAGGAAAGATTGGAGCAAAACGAGATTAGTTCTTTAGCG
Atp5a1	18	[mm10]chr18:77783729-77783789	216	CCGATGGTTTTACAGATCGACAATGTAGCTTCAGTGTCATTGAAGGTCTCCTTGAAGGGACACTTACCCTGCCACACATTCGCAGATTTACCATTAGTCG
Atp5a1	18	[mm10]chr18:77783939-77783999	217	CCGATGGTTTTACAGATCGAGAACTTCTTAGGTTGCTTTATAAGGTGGTGTGGTCTTGCTTTGAAGGCTCCTGTTGCCATACGAGATTAGTTCTTTAGCG
Atp5a1	18	[mm10]chr18:77784149-77784209	218	CCGATGGTTTTACAGATCGACAGTGATGCTGTCTTGAATTTCTACAATTAGTAGTACCCTACTTTAGTCTCAGGCCTTCTCGCAGATTTACCATTAGTCG
Atp5a1	18	[mm10]chr18:77784366-77784426	219	CCGATGGTTTTACAGATCGACCATTTCTCAGAAACCCAATTCTGAATTAACTTTCTGTTGCTATAATGAAGTACCATGGCACGAGATTAGTTCTTTAGCG
Atp5a1	18	[mm10]chr18:77784576-77784636	220	CCGATGGTTTTACAGATCGAGTTGTCACATCCCCAAACAGTGCCACCAACTCCATGGGAGGCGCTTTTCATTCAAATCAACGCAGATTTACCATTAGTCG
Atp5a1	18	[mm10]chr18:77784786-77784846	221	CCGATGGTTTTACAGATCGAGCTCAGTCGAGTAAGGTGCTTGCTGCGGAAGCCTACAGCCTGTAGACTTGATAGAGTCCTACGAGATTAGTTCTTTAGCG
Atp5a1	18	[mm10]chr18:77784997-77785057	222	CCGATGGTTTTACAGATCGATGGTGGCATGAGTTTGATCCTTAGAACCCATGTAAGGGTGGAAGAAGAGAAATGACTTTACGCAGATTTACCATTAGTCG
Atp5a1	18	[mm10]chr18:77785207-77785267	223	CCGATGGTTTTACAGATCGACTCAAGCAGCTGGGATTACCACAAAGATGGGGCCCATCAATATCCCCTAGTGGAGAGAATACGAGATTAGTTCTTTAGCG
Atp5a1	18	[mm10]chr18:77785417-77785477	224	CCGATGGTTTTACAGATCGACCAAGGGAAATTAGGGTAGGAACTTGAATAGATAGCATCAGGGCCATGGGGGAAACACTTCGCAGATTTACCATTAGTCG
Atp5a1	18	[mm10]chr18:77785627-77785687	225	CCGATGGTTTTACAGATCGACAAAGAGTGAAGCTTTGTTCAAGGACTTGTAACTGCAGCTTCCTTCTCTCTGTTACTACAACGAGATTAGTTCTTTAGCG
Atp5a1	18	[mm10]chr18:77785837-77785897	226	CCGATGGTTTTACAGATCGATTTCTTCATTCTTCCCATGCCGCTAGTCAGGGCTCTGGGACCTGAGCTGTGTGGAATGCCCGCAGATTTACCATTAGTCG
Atp5a1	18	[mm10]chr18:77786042-77786102	227	CCGATGGTTTTACAGATCGACCCTCTTTCCAGATGTCAAGTTGACAAAAACTAACTAGCACATTTTTATAAGCAACCCTAACGAGATTAGTTCTTTAGCG
Atp5a1	18	[mm10]chr18:77786234-77786294	228	CCGATGGTTTTACAGATCGAATTTCAGTATGTGAAAATGTCAATGAAGCTGGGAGTGGTGGCGCACGCCTTTAATCCCAGCGCAGATTTACCATTAGTCG
Atp5a1	18	[mm10]chr18:77786444-77786504	229	CCGATGGTTTTACAGATCGATATATGCTGCTAAGGGCTGGAGAGATGGCTTTGCAGTTAGCAGCAGTTAGCAGTACTTAGACGAGATTAGTTCTTTAGCG
Atp5a1	18	[mm10]chr18:77786668-77786728	230	CCGATGGTTTTACAGATCGATAAAATATGGCAATAAAAATGTTTGTTTGAGACAAGGTCTCTGTACAACTCAGGCTGTCCCGCAGATTTACCATTAGTCG
Atp5a1	18	[mm10]chr18:77786878-77786938	231	CCGATGGTTTTACAGATCGATACTGCTCTCAGAGTTCAGTTCCAGCAGTGTCCATAGAGGCCAGGAGAGGGCAGCATGGAACGAGATTAGTTCTTTAGCG
Atp5a1	18	[mm10]chr18:77787088-77787148	232	CCGATGGTTTTACAGATCGATCTATTTGGACTCAGAGTGGCTGCTGGAACAGGGTATGTGCTATGTCCTGGCACTTGCTGCGCAGATTTACCATTAGTCG
Atp5a1	18	[mm10]chr18:77787298-77787358	233	CCGATGGTTTTACAGATCGACAGGAGTCTCTTTAAGTGAATCGCAGGAAAATAGCCACGCACTACCTAGCCAATAAGCATACGAGATTAGTTCTTTAGCG
Atp5a1	18	[mm10]chr18:77787718-77787778	234	CCGATGGTTTTACAGATCGAGTGAGGCCAAGTATCCCTGTGTCATCCAGGCTGGCCTTGAACTTTCAACGATTCTCCTACCGCAGATTTACCATTAGTCG
Atp5a1	18	[mm10]chr18:77787928-77787988	235	CCGATGGTTTTACAGATCGAGCCTAGAACTAGATGACTGCCCTGAGGGGAAGAACCTGTGACCAGAAAAACATTCCAGAGACGAGATTAGTTCTTTAGCG
Atp5a1	18	[mm10]chr18:77788138-77788198	236	CCGATGGTTTTACAGATCGATGTGTGTGTGTATTAAGGTCTGTGCAGAGCAGATGGCAAATTGACTAGAAAAATATCACACGCAGATTTACCATTAGTCG
Atp5a1	18	[mm10]chr18:77788348-77788408	237	CCGATGGTTTTACAGATCGAGATGATGAGTGGATGATAGTGCCCGTGTCTGTGAACGGGCTGAGGTGGCGGAGGCTCCCGACGAGATTAGTTCTTTAGCG
Atp5a1	18	[mm10]chr18:77788571-77788631	238	CCGATGGTTTTACAGATCGAGAGTGCTGGGATTAAAGGTGTGCACCACCACCGCCTGGCTTCCAAGATCTTTCTGGCAAACGCAGATTTACCATTAGTCG
Atp5a1	18	[mm10]chr18:77788772-77788832	239	CCGATGGTTTTACAGATCGACACGTGGCTGGAAATCATACAAGAATTTGAACGTTACTGAAAAGTTTTGGAAGGAAGATTACGAGATTAGTTCTTTAGCG
Atp5a1	18	[mm10]chr18:77788982-77789042	240	CCGATGGTTTTACAGATCGAGCAGAAAGAGTGACGTGTTTTGTGTCTTCCTTTTCTCCCATTTAGAAGTATATTTGGTTTCGCAGATTTACCATTAGTCG
Atp5a1	18	[mm10]chr18:77789162-77789222	241	CCGATGGTTTTACAGATCGAGCAACTGTATACTTGTTGCTGATCGACCTGGGGCTAATTATAATTGATGTTAATTCCGTTACGAGATTAGTTCTTTAGCG
Atp5a1	18	[mm10]chr18:77789363-77789423	242	CCGATGGTTTTACAGATCGAGGGAGAAAAGGAGAGAGAGAGAGAGAGAGGATGACAGAGGAGGAGGAGGGGGATGAAGGACGCAGATTTACCATTAGTCG
Atp5a1	18	[mm10]chr18:77789781-77789841	243	CCGATGGTTTTACAGATCGAATAGTTGCGCTCCATTGTTATTTTGAGAGAAAGTCTTTCTTTAATTAGACAGAAGGGGTGACGAGATTAGTTCTTTAGCG
Atp5a1	18	[mm10]chr18:77789962-77790022	244	CCGATGGTTTTACAGATCGAGCCAGGATGGAGGTGTTATAAGAAGGTTAGAATAACTGGGTTAAAGCTTTATCATCATCACGCAGATTTACCATTAGTCG
Atp5a1	18	[mm10]chr18:77790157-77790217	245	CCGATGGTTTTACAGATCGAGTGGGGCCTGAAAGCGAGAGGAACTCAGGGACCCGTCTGAGAGATGGCCTGGTGGGAGCCACGAGATTAGTTCTTTAGCG
Atp5a1	18	[mm10]chr18:77790367-77790427	246	CCGATGGTTTTACAGATCGAAGAATCCGTAGTCCTTTAACATGTGTCTGTACAGTGAAAAGGCAGGCACACTTTGTATTTCGCAGATTTACCATTAGTCG
Atp5a1	18	[mm10]chr18:77790997-77791057	247	CCGATGGTTTTACAGATCGACTTAACAGAGTACTTGCGGGGGTGATGCATTTTAAAACATCTGAGTGGGCTGGAGAGGGGACGAGATTAGTTCTTTAGCG
Atp5a1	18	[mm10]chr18:77791163-77791223	248	CCGATGGTTTTACAGATCGACTTTGTCTGGTCTCCATGAGTATCCGCCACACATTTACATACATACAAATAAAAATCAGTCGCAGATTTACCATTAGTCG
Atp5a1	18	[mm10]chr18:77791866-77791926	249	CCGATGGTTTTACAGATCGAAGAAGAGCAGCAGTCAGTGCTCTCATCTGCTGAGCCATCTCTCCATCCCCCAAATCAGCAACGAGATTAGTTCTTTAGCG
Atp5a1	18	[mm10]chr18:77792075-77792135	250	CCGATGGTTTTACAGATCGACCAAACACACACAGGGCAGAGAAATAAGTAAATAGACAAGCAGATGTAATAAACAACTGTCGCAGATTTACCATTAGTCG
Atp5a1	18	[mm10]chr18:77792256-77792316	251	CCGATGGTTTTACAGATCGACCTAGTGCACTGTAGCATGAGGGCCTTGTTGAGATTGATTTAAAAGTAATATACACATTAACGAGATTAGTTCTTTAGCG
Atp5a1	18	[mm10]chr18:77792887-77792947	252	CCGATGGTTTTACAGATCGAGTCATGGGTAACTTAGTAAGGTCCTGTCTTAAATATAAGCAAGCAAGCAAGCAACAAAAACGCAGATTTACCATTAGTCG
Atp5a1	18	[mm10]chr18:77793097-77793157	253	CCGATGGTTTTACAGATCGAATGGGAAGGGAGAGAGAGAAAATGAAAAGACTGTGTCTTCAGGGCTCTGGCTTCCTGTAGACGAGATTAGTTCTTTAGCG
Atp5a1	18	[mm10]chr18:77793307-77793367	254	CCGATGGTTTTACAGATCGAGTGCACCACCTGCATGGCCTTGTTAGGAAAAACATACTAAGTGGGTGTCAGATTCCTTGGCGCAGATTTACCATTAGTCG
Atp5a1	18	[mm10]chr18:77793517-77793577	255	CCGATGGTTTTACAGATCGACCTGTCGTTACAGATGATATAGGGCTCGGGAGTAGAGTTACTGAGCAGAAATCTTGTGAGACGAGATTAGTTCTTTAGCG
Atp5a1	18	[mm10]chr18:77793727-77793787	256	CCGATGGTTTTACAGATCGATTACCCAGAAAGACACTGGCCCTGTTAGGAAGGACAGACTTCTAGCTTTGGTCTCTCCATCGCAGATTTACCATTAGTCG
Atp5a1	18	[mm10]chr18:77793937-77793997	257	CCGATGGTTTTACAGATCGAAAAGACCTCACACTGTAGCCCAGGCTGGGCTTAAACTCAGTCTTCTGTCTCAGCTTCCTCACGAGATTAGTTCTTTAGCG
Atp5a1	18	[mm10]chr18:77794147-77794207	258	CCGATGGTTTTACAGATCGAGTTAAAAGGAAACATGGATAACGCATTTGAATTGGCATTTTAGACTAAAGCCTGCAATCCCGCAGATTTACCATTAGTCG
Atp5a1	18	[mm10]chr18:77794357-77794417	259	CCGATGGTTTTACAGATCGACGGTTCTCTCAGTCGTTCAGACGTCCGGCAGGCTGTGGTTTGGACTGGCCACCGCCCTCCACGAGATTAGTTCTTTAGCG
Atp5a1	18	[mm10]chr18:77794567-77794627	260	CCGATGGTTTTACAGATCGAGTGGAACTCCAAAGTTGCGCTGGACCTTGGCCCTGACAGTCTGAGCTCTCGGCGCGATCCCGCAGATTTACCATTAGTCG
Atp5a1	18	[mm10]chr18:77794777-77794837	261	CCGATGGTTTTACAGATCGACGGAGCGCACGCCGGAGCGAGCCCTGGGGCTGCCCCTCTCTGTCCCGAGAGTCCGCTCCCACGAGATTAGTTCTTTAGCG
Atp5a1	18	[mm10]chr18:77794987-77795047	262	CCGATGGTTTTACAGATCGAGGGTTCTCGGCCCGAGCTTCACCCTGCCTGGCAGCCCCGCTTTCTGATTTCCCTCGCAGCCGCAGATTTACCATTAGTCG
Atp5a1	18	[mm10]chr18:77795197-77795257	263	CCGATGGTTTTACAGATCGACTCCAAGGGACCATTTCCGCCTGAATTCGGAGGTAACACCTTCCTTTAAGACAGGGCAAGACGAGATTAGTTCTTTAGCG
Atp5a1	18	[mm10]chr18:77795407-77795467	264	CCGATGGTTTTACAGATCGATCGCTTGAGGTTTTGAGATCCTTCTGAGTCACTGACCATAAGGCGAAGGGCCGGGGTAGCCGCAGATTTACCATTAGTCG
Atp5a1	18	[mm10]chr18:77795617-77795677	265	CCGATGGTTTTACAGATCGAAGACTTCAGATGATAGATAGTATGTGCGCACCATCCGGGGCGTGCCCGTTCTGGAACAGGACGAGATTAGTTCTTTAGCG
Atp5a1	18	[mm10]chr18:77795827-77795887	266	CCGATGGTTTTACAGATCGATAAAAACCCCAGAGCCAGAAGTGTTGGTTACTCACACCTGAAATCCCAGCGTTGGCGAAGCGCAGATTTACCATTAGTCG
Atp5a1	18	[mm10]chr18:77796037-77796097	267	CCGATGGTTTTACAGATCGATACTTTTCAAAAGTTACCTGAGATCCCGGAAACTGCAAGCGCCCTGTCCAGCTCCACAGTACGAGATTAGTTCTTTAGCG
Atp5a1	18	[mm10]chr18:77796247-77796307	268	CCGATGGTTTTACAGATCGAGGAAACTGGCAGGGAGTGAAGCAACATTCTCAAAGCCCTGGAGCTGACGAATCGTGGCCCCGCAGATTTACCATTAGTCG
Atp5a1	18	[mm10]chr18:77796457-77796517	269	CCGATGGTTTTACAGATCGACTCCTTCCTGCTTCAGCTGGACCAGGAGGTCCTGAAGGGCAGACACGATTTTCCCACCAGACGAGATTAGTTCTTTAGCG
Atp5a1	18	[mm10]chr18:77796667-77796727	270	CCGATGGTTTTACAGATCGAGCCATGCTCTCAGGGAGTAGGAGTCTTTTCACTGAGTTGATGCTGGTGACAGTGACAGGGCGCAGATTTACCATTAGTCG
Atp5a1	18	[mm10]chr18:77796877-77796937	271	CCGATGGTTTTACAGATCGAGCAATCTTCCCTAGAATCCGAACATCTCCTGAGGAAGGGGAATCGAAAGGGGAGATTTTGACGAGATTAGTTCTTTAGCG
Atp5a1	18	[mm10]chr18:77797087-77797147	272	CCGATGGTTTTACAGATCGAGGGTCTGGGGATGGGGAAGAGTTAGCAGGTGTTATGGAAACTGGACCAGGGAAGCCTATTCGCAGATTTACCATTAGTCG
Atp5a1	18	[mm10]chr18:77797297-77797357	273	CCGATGGTTTTACAGATCGAGTGGGCGTGTCCTGAAATAGGAAGTCAGCAGGAGGAAATGCCAAGTGGAGGCAGGAGGAGACGAGATTAGTTCTTTAGCG
Atp5a1	18	[mm10]chr18:77797507-77797567	274	CCGATGGTTTTACAGATCGACCCCCGCAACCCCCAGGGGAAAGCAAAGGGTGTCAGCTAGTAGAGTTTGGAAGCATTCTGCGCAGATTTACCATTAGTCG
Atp5a1	18	[mm10]chr18:77797717-77797777	275	CCGATGGTTTTACAGATCGACCGTCAGTGGGGCCTCTGAGGCGAATGTGCCTTCACTGGTTTGGTGGCTTTGTCCAGGGTACGAGATTAGTTCTTTAGCG
Atp5a1	18	[mm10]chr18:77797927-77797987	276	CCGATGGTTTTACAGATCGAGACGGTAAACTCGGGAGGAAGGATAAAGAGGTTAAGTGTAAGAGGAATCCCCGAGAGGCGCGCAGATTTACCATTAGTCG
Atp5a1	18	[mm10]chr18:77798137-77798197	277	CCGATGGTTTTACAGATCGACCAAGGGGAAAAATAGTTAAAGACAAGAAGCACTTGCTGGAAGTGGTGGTGCATACCTTTACGAGATTAGTTCTTTAGCG
Atp5a1	18	[mm10]chr18:77798552-77798612	278	CCGATGGTTTTACAGATCGAGCAACAGCGGTAGTACTGGATGAATGCCTGCATTTAGGAAGGAGGAGGGGAACAGGGTCCCGCAGATTTACCATTAGTCG
Atp5a1	18	[mm10]chr18:77798762-77798822	279	CCGATGGTTTTACAGATCGATTGAGCTGGTGAGATAGGGCAGGGGGTACAGGCACCTGCCATCAGGCCTCATGACCTGAGACGAGATTAGTTCTTTAGCG
Atp5a1	18	[mm10]chr18:77799389-77799449	280	CCGATGGTTTTACAGATCGATAAAAATAGGAAGTCAGCCACGGTGATGCCTGCCTATAATCGCGGCGGATAGGAGACTGACGCAGATTTACCATTAGTCG
Atp5a1	18	[mm10]chr18:77799599-77799659	281	CCGATGGTTTTACAGATCGATCCATATTCGTGCCTTCTCGTGGTTAGTTGGCCAGGCAGTGCTATGAGATTTAACCTGGTACGAGATTAGTTCTTTAGCG
Atp5a1	18	[mm10]chr18:77799809-77799869	282	CCGATGGTTTTACAGATCGAACAAAAGTGCCTTTCAGCTGTGGGTGCGCACAGGCGGCTGTAAAACCAGTTCCAGGAGAGCGCAGATTTACCATTAGTCG
Atp5a1	18	[mm10]chr18:77800193-77800253	283	CCGATGGTTTTACAGATCGATAAACGTGGAGGGTAAAAAGCTATCCCACCCACTGCTGACTCTCTGTGGTATTTTGCATAACGAGATTAGTTCTTTAGCG
Atp5a1	18	[mm10]chr18:77800403-77800463	284	CCGATGGTTTTACAGATCGATGCCTGTGTTAACGTTTTTAGCCAGCCTGTGCAGATCTTGGCTGTCAGACCTGGGATCTGCGCAGATTTACCATTAGTCG
Atp5a1	18	[mm10]chr18:77800616-77800676	285	CCGATGGTTTTACAGATCGAATAAACGTCAGTAAGAACATGCTAAATATTAACAGAGCAGTCCTTCCCCAGAATGGTGGTACGAGATTAGTTCTTTAGCG
Atp5a1	18	[mm10]chr18:77800826-77800886	286	CCGATGGTTTTACAGATCGAGCCATCTCTCCAGCCCTCCCAGAACATTCTTAGGACAGACCAATTGAAACACAATTGCATCGCAGATTTACCATTAGTCG
Atp5a1	18	[mm10]chr18:77801039-77801099	287	CCGATGGTTTTACAGATCGAGATATGAGATCACATCCAAGAACAGTCCAGGGAAGTAAAAGCCCCTGAGGTAAAAGGTCAACGAGATTAGTTCTTTAGCG
Atp5a1	18	[mm10]chr18:77801249-77801309	288	CCGATGGTTTTACAGATCGAGAAAGGGCTGGGACTGCAGTTACAGATGGTTTGAGTGCCATGGGGGTCTTGTAGCCGCTGCGCAGATTTACCATTAGTCG
Atp5a1	18	[mm10]chr18:77801434-77801494	289	CCGATGGTTTTACAGATCGAGTTTTCTTTGCTTAAGGCAAAGGCCAGGAGAGTCATTGGCAAGTGATTACTCTCTTTTTTACGAGATTAGTTCTTTAGCG
Atp5a1	18	[mm10]chr18:77801882-77801942	290	CCGATGGTTTTACAGATCGACCTGATTCCCTATTCTGGTGTCTGAAGACAGCTACTTACATGTAACCAATAAAATAAATCCGCAGATTTACCATTAGTCG
Atp5a1	18	[mm10]chr18:77802340-77802400	291	CCGATGGTTTTACAGATCGAGATCGAAATACTTCCTTATAAAGTAGAAACTGCTTTTCTCATACATCCCGACTCTAAGCCACGAGATTAGTTCTTTAGCG
Atp5a1	18	[mm10]chr18:77802550-77802610	292	CCGATGGTTTTACAGATCGACTTGGGAGTAAAGAGACAAGAGACGCTCCTTCCTCAGCCCCCTGAGTGCTGGGTCTGTAGCGCAGATTTACCATTAGTCG
Atp5a1	18	[mm10]chr18:77802760-77802820	293	CCGATGGTTTTACAGATCGATCAGGAGTTACAGGCGGTTGTCAGCTGCAGTATGAGCGCTGGGAACAGAAAGAGCCCTGTACGAGATTAGTTCTTTAGCG
Atp5a1	18	[mm10]chr18:77802957-77803017	294	CCGATGGTTTTACAGATCGACTATGCTGCTACTTAAAGTTCCAGAAATCTGTAATCTTTCCTTCACGTACATTCTTCATCCGCAGATTTACCATTAGTCG
Atp5a1	18	[mm10]chr18:77803167-77803227	295	CCGATGGTTTTACAGATCGAGAGAGAGAGAGAGAGAGAGAGAGAGAGAGAGAGAATATGAATCACCACCGCTGCCTGAGTACGAGATTAGTTCTTTAGCG
Atp5a1	18	[mm10]chr18:77803397-77803457	296	CCGATGGTTTTACAGATCGAAAAAAATCTTTCTAAGCCAGGTGTGGCACACACACCCATAATCTCAAAACTTGGGAAATTCGCAGATTTACCATTAGTCG
Atp5a1	18	[mm10]chr18:77803607-77803667	297	CCGATGGTTTTACAGATCGAGGGCCTGCTGTTTGCCAACCCTGGGCTTCTGTTCCTGTCCAGACCTCAAGTCACCCAGAGACGAGATTAGTTCTTTAGCG
Atp5a1	18	[mm10]chr18:77803817-77803877	298	CCGATGGTTTTACAGATCGAAGCCCTGTCACCTGTCCTCACGGGAGCCCTGTGTGTTCCTCTCAGTAAGGTAGACTCATGCGCAGATTTACCATTAGTCG
Atp5a1	18	[mm10]chr18:77804027-77804087	299	CCGATGGTTTTACAGATCGACAGGTGTGTCATTTCCGGAGCTTTCTATAATAAATAACATTAAGACCCACAAGGCATTTCACGAGATTAGTTCTTTAGCG
Atp5a1	18	[mm10]chr18:77804237-77804297	300	CCGATGGTTTTACAGATCGATGATGTGGCAAGGTGATGCTGTTATTTACGAATGTGTTGAGCTGACTTCATACCTATCCTCGCAGATTTACCATTAGTCG
Atp5a1	18	[mm10]chr18:77804714-77804774	301	CCGATGGTTTTACAGATCGAAAAAAAGAAACTGGACACCAGCCAGAGACATCTCATTCACTTTCTGTATTAATAGGATGAACGAGATTAGTTCTTTAGCG
Atp5a1	18	[mm10]chr18:77804924-77804984	302	CCGATGGTTTTACAGATCGATGAGCCGGTGCTGTTTGCTGAGCAAAGAAACAGGTGACAGTGTCACAGCAACTCCTTCTTCGCAGATTTACCATTAGTCG
Atp5a1	18	[mm10]chr18:77806143-77806203	303	CCGATGGTTTTACAGATCGAATCCCCCTGGAGCTGGTTTTATAGGCAGTTATGAGCTGCCCAACATGGGTGCCAGGGACCACGAGATTAGTTCTTTAGCG
Atp5a1	18	[mm10]chr18:77806353-77806413	304	CCGATGGTTTTACAGATCGATGTAAGTTAAAAGGAAATCCAAAACCCTTTTTAAGTGCACCCCGAGAAACGTAGTGGTGGCGCAGATTTACCATTAGTCG
Atp5a1	18	[mm10]chr18:77806563-77806623	305	CCGATGGTTTTACAGATCGAGGGAGGAAGGCTGGAGGGAGGGCTGCCTCGCCAGCCAGATCAACTGAATCAGCACAGGAGACGAGATTAGTTCTTTAGCG
Atp5a1	18	[mm10]chr18:77806773-77806833	306	CCGATGGTTTTACAGATCGAGAGGCACTGGGCTTGGGATAAAGCTTAAAGAGGTGCAAAAAAGCATTATCAATAATTCTACGCAGATTTACCATTAGTCG
Atp5a1	18	[mm10]chr18:77806983-77807043	307	CCGATGGTTTTACAGATCGACTCCACCAATCGGAGTCATTTGTGTGCTCTGAAGCTGGGAGTCATGTGATTCGGAAGGTAACGAGATTAGTTCTTTAGCG
Atp5a1	18	[mm10]chr18:77807198-77807258	308	CCGATGGTTTTACAGATCGACAAATTTAAAAATTCAAATTAAAACAGAAGTAGTGTGGTGGCTTATACCGCAGTCCCTGCCGCAGATTTACCATTAGTCG
Atp5a1	18	[mm10]chr18:77807408-77807468	309	CCGATGGTTTTACAGATCGAAAGCCAGTGACCTGAGTTTGGTCTGTAGGATCCGTGCGGTGGAAGGAGACATTGACTCCTACGAGATTAGTTCTTTAGCG
Atp5a1	18	[mm10]chr18:77807618-77807678	310	CCGATGGTTTTACAGATCGAATGGTAACTCTACTATGGATGGATTTTTCCCTACCAAATTCAGGAAGTTAGGAAACCATTCGCAGATTTACCATTAGTCG
Atp5a1	18	[mm10]chr18:77807828-77807888	311	CCGATGGTTTTACAGATCGATAATCTGGGAGGGAACAGCCAAGTGCAACTGGGCTGGCGGCTCTTGTCAGTAATTCCAGTACGAGATTAGTTCTTTAGCG
Atp5a1	18	[mm10]chr18:77808248-77808308	312	CCGATGGTTTTACAGATCGACAGACAGACAGGCAAAACTGTGTGACAAGGTGTCCAGCTGATGGCAGAGGATAAGAAATTCGCAGATTTACCATTAGTCG
Atp5a1	18	[mm10]chr18:77808458-77808518	313	CCGATGGTTTTACAGATCGACTCACACCCATGCTTTACATGCTGGGCTCCAAATTTCAAATTTTCTAAGCAAAATAATCAACGAGATTAGTTCTTTAGCG
Atp5a1	18	[mm10]chr18:77808668-77808728	314	CCGATGGTTTTACAGATCGAACCCTCAACTCCCTGTGTAGCCAAGGATAGCTTAAATGGCATGTGCCACTGTGTGGGTTGCGCAGATTTACCATTAGTCG
Atp5a1	18	[mm10]chr18:77808878-77808938	315	CCGATGGTTTTACAGATCGAATTCCAATCAAGATGGGGTCAAACTCTACCTTTACGGAGTATCTGTTGAGAATACCTCTTACGAGATTAGTTCTTTAGCG
Atp5a1	18	[mm10]chr18:77809088-77809148	316	CCGATGGTTTTACAGATCGACAACTTTGCAGAGACTTACTGGCTTAACACAACACAAACTTACTCAGTCTCCCTCCCACCCGCAGATTTACCATTAGTCG
Atp5a1	18	[mm10]chr18:77809298-77809358	317	CCGATGGTTTTACAGATCGATCTAAAATCGGCATGTTTCAAGACTGTGTTGCTGGGAGAAGCCGGGGCTTAGTTAGGGCCACGAGATTAGTTCTTTAGCG
Atp5a1	18	[mm10]chr18:77809508-77809568	318	CCGATGGTTTTACAGATCGAGTTTGGGGGTCACCACAACATGGGGAACAGCATTAGGACGGCTGAGAACCGCTGCTGCAGCGCAGATTTACCATTAGTCG
Atp5a1	18	[mm10]chr18:77809718-77809778	319	CCGATGGTTTTACAGATCGATGTCACTCTCAACTCTATCTATTTATATCTACATTTCACTGTGTGTGTGTGTGTGTGTGTACGAGATTAGTTCTTTAGCG
Atp5a1	18	[mm10]chr18:77809928-77809988	320	CCGATGGTTTTACAGATCGACCTGGGTAACAGTATGAGACGTTGACTCAAAAAACTGAAATCAGGGGCTGGTGAGATGGCCGCAGATTTACCATTAGTCG
Atp5a1	18	[mm10]chr18:77810153-77810213	321	CCGATGGTTTTACAGATCGAAAAAAACAAAAACTGAAAGCAAACAAAAATCAACCCAAGCCCCCCAGAAATCCCATTACCACGAGATTAGTTCTTTAGCG
Atp5a1	18	[mm10]chr18:77810361-77810421	322	CCGATGGTTTTACAGATCGACACAACCAATACCCTCTTCTGGTGTGTCTGACAGTGTACTCACATACATAAAGTAAATAACGCAGATTTACCATTAGTCG
Atp5a1	18	[mm10]chr18:77810571-77810631	323	CCGATGGTTTTACAGATCGAAGCAACTGGTGGAGACTTACGGATATGTATTGGTGACAGTCTGATGGTAGGGGATGTCCCACGAGATTAGTTCTTTAGCG
Atp5a1	18	[mm10]chr18:77810781-77810841	324	CCGATGGTTTTACAGATCGATAAACCGATCAAGACACTGACGCCTCGTTTCTAGTAAAGCTACGGCATTCCATTAAGTCACGCAGATTTACCATTAGTCG
Atp5a1	18	[mm10]chr18:77810991-77811051	325	CCGATGGTTTTACAGATCGATTTTAATGATAATGGGATTTTGTGAGTGCGGTTACTCATGCCTGTAATTCCAGCAGGATCACGAGATTAGTTCTTTAGCG
Atp5a1	18	[mm10]chr18:77811201-77811261	326	CCGATGGTTTTACAGATCGAGTCCCCACTGTAACCTTGAGTCTCAGTCTCTCTCTCTCTCTCTCTCTCTCTCTCTCTCTCCGCAGATTTACCATTAGTCG
Atp5a1	18	[mm10]chr18:77811411-77811471	327	CCGATGGTTTTACAGATCGACAATCTTGATTTTTAACACTATTCTTTAGTGGAGTGTGTGTGTTTCAGGTGGCACACTAAACGAGATTAGTTCTTTAGCG
Atp5a1	18	[mm10]chr18:77811630-77811690	328	CCGATGGTTTTACAGATCGAAGTTTTGTCTTTCCTAGAACATCACACAAATCAGAATCATGCTGTAGATACTGCTTTCTCCGCAGATTTACCATTAGTCG
Atp5a1	18	[mm10]chr18:77811840-77811900	329	CCGATGGTTTTACAGATCGACAGCATCTCGTTATATGGATGCCCCATGGGCTTGCCTTTCTCTTTACCTATTCAACACTTACGAGATTAGTTCTTTAGCG
Atp5a1	18	[mm10]chr18:77812050-77812110	330	CCGATGGTTTTACAGATCGAATTCATCCAGATAAGATATCAGTGTGTTAGAGGAGACAAGCCATTGGACTTTGACAAACGCGCAGATTTACCATTAGTCG
Atp5a1	18	[mm10]chr18:77812260-77812320	331	CCGATGGTTTTACAGATCGATGGTCTCAGCAAAATGGCAACTGTGAAACTAAAAATAACCTGGGCCTGGGAATGTCGCCCACGAGATTAGTTCTTTAGCG
Atp5a1	18	[mm10]chr18:77812485-77812545	332	CCGATGGTTTTACAGATCGATTAATTGTTATTATTTTAAATCATGTGTGTGTGTGTGTGTGTGTGTGAATGCAGGTGCCCCGCAGATTTACCATTAGTCG
Atp5a1	18	[mm10]chr18:77812657-77812717	333	CCGATGGTTTTACAGATCGAGCATCACTGAATTGTCTCTCCAGCCTAGATACTGCAAACTTTTTGGTTTTTGTTTTTTGTACGAGATTAGTTCTTTAGCG
Atp5a1	18	[mm10]chr18:77812865-77812925	334	CCGATGGTTTTACAGATCGAAACTTTTTTATAAATAGTTAGCAGGGGCTGGAGAGATGGCTCAGCTGTTAAGAGCACGGACGCAGATTTACCATTAGTCG
Atp5a1	18	[mm10]chr18:77813089-77813149	335	CCGATGGTTTTACAGATCGACTGAGTAAAGAATCTAGAATTACCAGGAATGGGTAGAAACAGGAATTGTATGTTTTTGGGACGAGATTAGTTCTTTAGCG
Atp5a1	18	[mm10]chr18:77813260-77813320	336	CCGATGGTTTTACAGATCGAAACCAGGGCTGGTGATCATGGCTCAGCGGTTAAGTGTACTGAAGGCTCTTCCGGAGGTCACGCAGATTTACCATTAGTCG
Atp5a1	18	[mm10]chr18:77813499-77813559	337	CCGATGGTTTTACAGATCGATTTTTTGTTTTGAGGTAGCACTTAAGAGCACTCCTTCTGCCTTGGTCTCCTAAGCCCTGGACGAGATTAGTTCTTTAGCG
Atp5a1	18	[mm10]chr18:77813709-77813769	338	CCGATGGTTTTACAGATCGAGCACACAGAGCTATTTATCCTGGAATGTTTAGGAAGTGTAGGCTACTTTGTTCTTTGTGACGCAGATTTACCATTAGTCG
Atp5a1	18	[mm10]chr18:77813919-77813979	339	CCGATGGTTTTACAGATCGAGCGGGAAATACTGCCTATTAACTTGCAGTTTCTTAAAGAGTTAGCAGCTGTGCAGTGCATACGAGATTAGTTCTTTAGCG
Atp5a1	18	[mm10]chr18:77814129-77814189	340	CCGATGGTTTTACAGATCGAGACTTTTGTCTCAAAACCAGAAAGGGGGCTGGAGAAATGTCTTGTCCATTAAAAGCGTTACGCAGATTTACCATTAGTCG
Atp5a1	18	[mm10]chr18:77814601-77814661	341	CCGATGGTTTTACAGATCGAGCACTGACTGCTTTACCAAAAATCTGAGGTTCAATTTCCAGCAACCAGGTGGTAACTCCCACGAGATTAGTTCTTTAGCG
Atp5a1	18	[mm10]chr18:77814811-77814871	342	CCGATGGTTTTACAGATCGATCTATCCAGCCTGTTTTCATAAAGTTCAGGCCATCTGGGGATATGTAGTGAGACCTTGACCGCAGATTTACCATTAGTCG
Atp5a1	18	[mm10]chr18:77815021-77815081	343	CCGATGGTTTTACAGATCGAGCTCGTGACAGCACATGGACTGTTTGATCTGGCTTGCTCTCTTGGTGTGTGGACAGCTGAACGAGATTAGTTCTTTAGCG
Atp5a1	18	[mm10]chr18:77815231-77815291	344	CCGATGGTTTTACAGATCGAGTCCCATACACCAGGACAAGAATATCAGCATTTTACAGACTTCCCTGGGATGTTATGCTCCGCAGATTTACCATTAGTCG
Atp5a1	18	[mm10]chr18:77815441-77815501	345	CCGATGGTTTTACAGATCGATCCCACCTGTCTGTAACTCCACTTTCAAAGCTTTTGACATCCTCACACAGACACTTGTGCACGAGATTAGTTCTTTAGCG
Atp5a1	18	[mm10]chr18:77815651-77815711	346	CCGATGGTTTTACAGATCGAAGCCACCAGGCCAGCCCAGCTTGCTCCTATCAACTGGACGAGTTTCAGCGCCAGCTCTGTCGCAGATTTACCATTAGTCG
Atp5a1	18	[mm10]chr18:77815861-77815921	347	CCGATGGTTTTACAGATCGATGTTAAGTGAGCAGGGAGCCTGGAGCTCACCGTCCATAATCTAATTGGCACTTAGGAAAGACGAGATTAGTTCTTTAGCG
Atp5a1	18	[mm10]chr18:77816047-77816107	348	CCGATGGTTTTACAGATCGACCTTCCCCTTTTCCTGTAATGCTACACAGTAAATATTTTTATGAAGATGCATACTCTCTCCGCAGATTTACCATTAGTCG
Atp5a1	18	[mm10]chr18:77816243-77816303	349	CCGATGGTTTTACAGATCGAGAGTTCTCCGTAATCAAAAGGGCATATGGAGTTATATTCCACTGGGTATTGCTATTTTTTACGAGATTAGTTCTTTAGCG
Atp5a1	18	[mm10]chr18:77816453-77816513	350	CCGATGGTTTTACAGATCGACTGGTTCTTCTACTTTAAAAATGCTTATTGGTGTCGAGGATGGTGGCACAGGTCTGTAATCGCAGATTTACCATTAGTCG
Atp5a1	18	[mm10]chr18:77816663-77816723	351	CCGATGGTTTTACAGATCGATCTTTTACTCCTTTGAAGAACACTGGCTGTTCCTCCAGCATGAGTGACTTTAGGTTCTGTACGAGATTAGTTCTTTAGCG
Atp5a1	18	[mm10]chr18:77816873-77816933	352	CCGATGGTTTTACAGATCGATCCCATATCGTCTTTACCTGGATTCCTTATATTTTTCCTCCCCCATGCTTCCTCTTTCTTCGCAGATTTACCATTAGTCG
Atp5a1	18	[mm10]chr18:77817085-77817145	353	CCGATGGTTTTACAGATCGAAACGCAGAGCTTTGTGTATGTTAGGCAAGCATTCTACCAACTGTTTTACATCCCCAGTGCACGAGATTAGTTCTTTAGCG
Atp5a1	18	[mm10]chr18:77817295-77817355	354	CCGATGGTTTTACAGATCGACGAGGACTAATTGTGCACACCCTAATAGCTAACGGCACATTCTCCTCATCCCTGAGCCTCCGCAGATTTACCATTAGTCG
Atp5a1	18	[mm10]chr18:77817544-77817604	355	CCGATGGTTTTACAGATCGAAAAACCTGGAATGGCATGTTACATAAGTGTTACATACTTAAAATTTTAGGAGGCTGAGGCACGAGATTAGTTCTTTAGCG
Atp5a1	18	[mm10]chr18:77817933-77817993	356	CCGATGGTTTTACAGATCGAGAAAATGCTTTCCTGCTGACTACTTAGCGCTGTGGCTGGCTAAGCTGCTGTAGTCACCTTCGCAGATTTACCATTAGTCG
Atp5a1	18	[mm10]chr18:77818143-77818203	357	CCGATGGTTTTACAGATCGAGGGGAAAGATGAGTTAGATCCAGCACCACGATGTGAGGTGCTAGTGGGGTGGCTTTGGTCACGAGATTAGTTCTTTAGCG
Atp5a1	18	[mm10]chr18:77818353-77818413	358	CCGATGGTTTTACAGATCGATCCAGAGGTGTTAGGGGAGAATCTCTCCCTCCCTCAGTCCCCCCTTCTTTCTCTCTCCCTCGCAGATTTACCATTAGTCG
Atp5a1	18	[mm10]chr18:77818563-77818623	359	CCGATGGTTTTACAGATCGATCTTGAAACGCTTCAGAGCCTTTTGGTCCTTCTCTGACAGATTTAATCCTTCTCTGTGTGACGAGATTAGTTCTTTAGCG
Atp5a1	18	[mm10]chr18:77818773-77818833	360	CCGATGGTTTTACAGATCGAGCCGCAGAACTGATGCTAGCTTCCTTTGCATGCCGTATTCCTTAATCCCCTCCCAGAGACCGCAGATTTACCATTAGTCG
Atp5a1	18	[mm10]chr18:77818983-77819043	361	CCGATGGTTTTACAGATCGAGAGGCAGAGACAGGCAGATACTGAGGGTTTCCTGGCTAGCTAAGCTCACTGGAAACACGGACGAGATTAGTTCTTTAGCG
Atp5a1	18	[mm10]chr18:77819193-77819253	362	CCGATGGTTTTACAGATCGAGTAGCATTTGCCAGTTTTCCACAGTGTAAAAAACCCTCTTCTACAGCCAATTGCCATCTGCGCAGATTTACCATTAGTCG
Atp5a1	18	[mm10]chr18:77819397-77819457	363	CCGATGGTTTTACAGATCGACTCCCAGAATTGTTGATGATATACTTGTGAAGCAAGTTGGAGTTTAACGTTTGTGCATTTACGAGATTAGTTCTTTAGCG
Atp5a1	18	[mm10]chr18:77819607-77819667	364	CCGATGGTTTTACAGATCGAGGAGGGCAGTCAGAGACCAGCCTGTGTTATAGCAAGACCCTGGCTCAAAAGGAGTGTACTCGCAGATTTACCATTAGTCG
Atp5a1	18	[mm10]chr18:77819817-77819877	365	CCGATGGTTTTACAGATCGACACTTGGACACCATAGACACACACTCTATAAAAGAGATTTCTTTCAGGCTGGGAGATGGCACGAGATTAGTTCTTTAGCG
Atp5a1	18	[mm10]chr18:77820027-77820087	366	CCGATGGTTTTACAGATCGATCAATTGAGAGGTCCTGCCTCCAGGAATAAGGTAGAAAGTGATTGAGAAAGACTTCTAATCGCAGATTTACCATTAGTCG
Atp5a1	18	[mm10]chr18:77820447-77820507	367	CCGATGGTTTTACAGATCGAAAAAAGTCAGCCAGGCCATGGTGGCTCGAACCTTTAAATGCAACACTGGTGAGGCAAACTACGAGATTAGTTCTTTAGCG
Atp5a1	18	[mm10]chr18:77820657-77820717	368	CCGATGGTTTTACAGATCGAGAACTCCCTTCCATATGTTAAGAGTATAGAACTGTGCAGTCATTTTGAGAAAGGTCTGCCCGCAGATTTACCATTAGTCG
Atp5a1	18	[mm10]chr18:77820867-77820927	369	CCGATGGTTTTACAGATCGACTGTAACAGCTGACTCATGGATACTTTGTATTAGAGTCACACGATTGAATACTGCTCAACACGAGATTAGTTCTTTAGCG
Atp5a1	18	[mm10]chr18:77821074-77821134	370	CCGATGGTTTTACAGATCGACCCACATCTCTATAGGTTTTCTAGGTTGTGTGCTTGTGCTTTTCAAAATATTACATCTGTCGCAGATTTACCATTAGTCG
Atp5a1	18	[mm10]chr18:77821484-77821544	371	CCGATGGTTTTACAGATCGAGGAGGACTCCCGAGAGGGAAGCTGTGATCAGGGAGAACACCTAGCCTTAGGAACGAGTCTACGAGATTAGTTCTTTAGCG
Atp5a1	18	[mm10]chr18:77821694-77821754	372	CCGATGGTTTTACAGATCGAAAGGCTTGAGTAGCATCCTAATGGTGGTGGGTCGGTTTAACGCTTTTACCGTGAAGCCACCGCAGATTTACCATTAGTCG
Atp5a1	18	[mm10]chr18:77821904-77821964	373	CCGATGGTTTTACAGATCGAACTCAGGGGAGGCAGCTGTCACAGTCCCCGGCTCTCTTCCCAGCTGTCTTTCGGTCAGTCACGAGATTAGTTCTTTAGCG
Atp5a1	18	[mm10]chr18:77822154-77822214	374	CCGATGGTTTTACAGATCGAGCTGTAAACACCGCACCCAGCATCCTCACATGCCTTTCTGTGTGACATTGGGAAGTCCACCGCAGATTTACCATTAGTCG
Atp5a1	18	[mm10]chr18:77822573-77822633	375	CCGATGGTTTTACAGATCGATGCAAATTGGCACTGGTGCCTTTTGGAAGTCTAGAGAGCCCCCACCCCCACATCCCCACAACGAGATTAGTTCTTTAGCG
Atp5a1	18	[mm10]chr18:77822783-77822843	376	CCGATGGTTTTACAGATCGAAGTGGGGGAAAAATGAGACACAGGAAGCGACATTCTTGCTGCCGCCTCCAACCACAAAGACGCAGATTTACCATTAGTCG
Atp5a1	18	[mm10]chr18:77822991-77823051	377	CCGATGGTTTTACAGATCGACCTAAGTATTCTGCCAATACGGACGGATTATTGTTGATTAATGTTAACAAATGGTGTACCACGAGATTAGTTCTTTAGCG
Atp5a1	18	[mm10]chr18:77823201-77823261	378	CCGATGGTTTTACAGATCGATCACGGGATTCATTTCTCTCCTTCCACCATGGAGAACCAGGAATTGACCTGAGGTTGTCACGCAGATTTACCATTAGTCG
Atp5a1	18	[mm10]chr18:77823411-77823471	379	CCGATGGTTTTACAGATCGAACACAGCTCTTTTTGTTTACTGATTTTCTGTGTACGCGCATGCGTGTGATGCGAATGTATACGAGATTAGTTCTTTAGCG
Atp5a1	18	[mm10]chr18:77823621-77823681	380	CCGATGGTTTTACAGATCGACTAGCCTGTCCCAAGGATTCTCTGTCTCTGTCTCTGTCTCTGTCTCTGTCTCTGTCTCTGCGCAGATTTACCATTAGTCG
Atp5a1	18	[mm10]chr18:77823831-77823891	381	CCGATGGTTTTACAGATCGAATTTGAGCACAGGGATCCTATCCAACTCTCAGTCTCTTAGTCCTTTTATTTGAAGTTCTAACGAGATTAGTTCTTTAGCG
Atp5a1	18	[mm10]chr18:77824041-77824101	382	CCGATGGTTTTACAGATCGAGTCAAGCGCTTCTTCAATGAAATGGGTTGAAGACTAGCCACATAAGTGAAGAAATGGGCTCGCAGATTTACCATTAGTCG
Atp5a1	18	[mm10]chr18:77824251-77824311	383	CCGATGGTTTTACAGATCGATCAGGCTCTTCTAGACACAAAGTCAGTGTCCAGATAGTGGCTGTGTCCTTCAGCTTTCTCACGAGATTAGTTCTTTAGCG
Atp5a1	18	[mm10]chr18:77824461-77824521	384	CCGATGGTTTTACAGATCGAACCGCAGCAGGTCAGTGGGTTGGAAAGAGGCAGAAGTAGAAGCAGGGAAAATAACTATGCCGCAGATTTACCATTAGTCG
Atp5a1	18	[mm10]chr18:77824877-77824937	385	CCGATGGTTTTACAGATCGAGGGGGACACGAATATGCATCACGTGTTGTTGAGAGCAATTACTAATCTTAGCTTTTTACGACGAGATTAGTTCTTTAGCG
Atp5a1	18	[mm10]chr18:77825087-77825147	386	CCGATGGTTTTACAGATCGAAGAAAACAGAGAAAGGGCTGCGGGTGAGCTGTGGATTGTGGGGGATTCTGCAGCATGAGACGCAGATTTACCATTAGTCG
Atp5a1	18	[mm10]chr18:77825297-77825357	387	CCGATGGTTTTACAGATCGAGCCAGGGCCTCCCAATGTGGCCGAACGTGGAGCAGCTGCTTCTGATAGCTCTGCCAAAGTACGAGATTAGTTCTTTAGCG
Atp5a1	18	[mm10]chr18:77825507-77825567	388	CCGATGGTTTTACAGATCGAATAATGCCTTTCCTACAATGTCCCACTCCATGCAGAAGTGAAAGTATTCAAAATTATACCCGCAGATTTACCATTAGTCG
Atp5a1	18	[mm10]chr18:77825732-77825792	389	CCGATGGTTTTACAGATCGATTTAAGACAGGGTCTTCCTGTGCACCTCTTGCTGGTCTGGAACCTGCTATGTAGACACTAACGAGATTAGTTCTTTAGCG
Atp5a1	18	[mm10]chr18:77825941-77826001	390	CCGATGGTTTTACAGATCGAATCAGGTAAGAGTGTTAGATGTAAAAACATGAGGACATGAGTTCAAATCCCCAGTAACCACGCAGATTTACCATTAGTCG
Atp5a1	18	[mm10]chr18:77826189-77826249	391	CCGATGGTTTTACAGATCGACCTCCCGAGTGCTAGGATTAAAGGCATGCACCACCACCGCCTGTTGTTAAAGGTAGAGATACGAGATTAGTTCTTTAGCG
Atp5a1	18	[mm10]chr18:77826402-77826462	392	CCGATGGTTTTACAGATCGACACAGAGAGTTCTAGGACAGTCAGGGTTACATAGTGGGACTCTGTCACAAAGCAAAACATCGCAGATTTACCATTAGTCG
Atp5a1	18	[mm10]chr18:77826612-77826672	393	CCGATGGTTTTACAGATCGAACTCAGCACTCTAGAGATGGAAGGCTCAAGGCTAAAATGAAACATGAGGCCAGTGGGATGACGAGATTAGTTCTTTAGCG
Atp5a1	18	[mm10]chr18:77827032-77827092	394	CCGATGGTTTTACAGATCGACTTGAGCTCTTGGTCCTCCGGTCTCCTCCTCCAGTTCCAGGAGTGCAGACGTGCTGTGCCCGCAGATTTACCATTAGTCG
Atp5a1	18	[mm10]chr18:77827252-77827312	395	CCGATGGTTTTACAGATCGATCTCTTCCCATTCTATCCCTCTCCCCTCCCTTGCCCTCCCCTCCTCTCCTTTATTCTTCCACGAGATTAGTTCTTTAGCG
Atp5a1	18	[mm10]chr18:77827672-77827732	396	CCGATGGTTTTACAGATCGAATAATGGGGGGACCCTGGAAACAAATGATCAGAAAACTCCTGACAGGGAATGTGAGCAGACGCAGATTTACCATTAGTCG
Atp5a1	18	[mm10]chr18:77827882-77827942	397	CCGATGGTTTTACAGATCGAGGAGGTTTACTCAGTAAACCACTACAGTTCCTTTTCTTTAAAGACTGTATGTGAGTGGTTACGAGATTAGTTCTTTAGCG
Atp5a1	18	[mm10]chr18:77828092-77828152	398	CCGATGGTTTTACAGATCGATCAGAGATCCTTCTTTCTCTGCCTTCACAGTACTGTGAAGCTACAAGTGAGCCACCACACCGCAGATTTACCATTAGTCG
Atp5a1	18	[mm10]chr18:77828302-77828362	399	CCGATGGTTTTACAGATCGACCCCCTTATCCTGGAACTTCAAGTCTCTGCAGGCTAGGTGCTCTCTCCCACTGAGGCCAGACGAGATTAGTTCTTTAGCG
Atp5a1	18	[mm10]chr18:77828535-77828595	400	CCGATGGTTTTACAGATCGATTTTGTGGGTTTTGGGGATCAAGCTCAGGTCCTCAAGCTTCCAAGGGGAGCACTTTATAGCGCAGATTTACCATTAGTCG
Atp5a1	18	[mm10]chr18:77828745-77828805	401	CCGATGGTTTTACAGATCGAGATGCAGACCTTCCCCCATCCAGTTTACACACTTGTTCCAGGAACATCTGCTCCGAAGAGACGAGATTAGTTCTTTAGCG
Atp5a1	18	[mm10]chr18:77828955-77829015	402	CCGATGGTTTTACAGATCGAGTCAGGTGGTAGGAACCTTCCAGCCTTCAAGTCAGCGTCTCAGGCAGCTCAGACAGGCTTCGCAGATTTACCATTAGTCG
Atp5a1	18	[mm10]chr18:77829165-77829225	403	CCGATGGTTTTACAGATCGATTTGTGCCTAGTCCTGGTCCTTTGTAACTCTTCATGAATTTTAGGTCCAAATGGCACAGAACGAGATTAGTTCTTTAGCG
Atp5a1	18	[mm10]chr18:77829750-77829810	404	CCGATGGTTTTACAGATCGAATGCATACACACACACATACACACACATACACACACACTATTCATTATTCTACCCTGATCCGCAGATTTACCATTAGTCG
Atp5a1	18	[mm10]chr18:77829960-77830020	405	CCGATGGTTTTACAGATCGACAGCAATCCAGCAATAGCAAAGGCAACAGCAGACACAGTAGCAGAGTGGGCCAGTCACAGACGAGATTAGTTCTTTAGCG
Atp5a1	18	[mm10]chr18:77830171-77830231	406	CCGATGGTTTTACAGATCGACAGCCTCTTATCCCGCGTCAGGGATTAAAGCAAAAGCACACTCACGGAACATAACTGCGGCGCAGATTTACCATTAGTCG

## Sheet: Atp2b3
Supplementary Data 1. List of oligos composing the FRET-FISH probes used in this study.
Probe name	Chr	Oligo coordinates	Oligo #	Oligo sequence (5'->3')
Atp2b3	X	[mm10]chrX:73480105-7348016	1	GTCGAATATACGTCTGTCGACAGGTCCTCAGGGAGTGCAGGTGCCCCTGGCAGGTGTTCACAGCAGTACAGCTTCTCCCAACGAGATTAGTTCTTTAGCG
Atp2b3	X	[mm10]chrX:73480315-73480375	2	GCGGCTCTTATATACTACCGGCCTAACCTTCTCCAGGCCTCTGGGGAATCATACAAGCTAGAGTTGTAGCGGACCTGTTCCGCAGATTTACCATTAGTCG
Atp2b3	X	[mm10]chrX:73480525-73480585	3	GTCGAATATACGTCTGTCGACCCTCCCACTGCCCTCCTCCTGACTTCCCTGCCTCCTTCCAGGCATGGGAGGCTAGAGGGACGAGATTAGTTCTTTAGCG
Atp2b3	X	[mm10]chrX:73480735-73480795	4	GCGGCTCTTATATACTACCGCAGGCTCAAAGACTGAGGTGCTGCCTGGATGGTCTGGGAGTGGCCCCCAAATTAGAGGGCCGCAGATTTACCATTAGTCG
Atp2b3	X	[mm10]chrX:73480945-73481005	5	GTCGAATATACGTCTGTCGAATATACTCTCCCCCTAATCCCCATACAAAGGGTCTCTTCCTTACTACCCCAAGCTCCATCACGAGATTAGTTCTTTAGCG
Atp2b3	X	[mm10]chrX:73481155-73481215	6	GCGGCTCTTATATACTACCGCTGTCTGATGCTGGGTGTAGTAGCTCTGTTGAGGCCAGAAACAAGAACGTATACCTGCCTCGCAGATTTACCATTAGTCG
Atp2b3	X	[mm10]chrX:73481396-73481456	7	GTCGAATATACGTCTGTCGATAAAATAATGGTATTAAAGGGTCAAAGTATTAGGAAGGCTGAAAACCACTGCTCTAGTGGACGAGATTAGTTCTTTAGCG
Atp2b3	X	[mm10]chrX:73481606-73481666	8	GCGGCTCTTATATACTACCGGGCAGTGGGTATATATTTTGTGAGTTTTCATCCTTAAAATAAAAGCCTTGGCTAGGTATGCGCAGATTTACCATTAGTCG
Atp2b3	X	[mm10]chrX:73481828-73481888	9	GTCGAATATACGTCTGTCGATGAGTATAGTAAAGGCTCACTCTTTTGTAATCTCAGCATAGACAGATGAAAATTCTCACCACGAGATTAGTTCTTTAGCG
Atp2b3	X	[mm10]chrX:73482038-73482098	10	GCGGCTCTTATATACTACCGTCAAACTGAAGACTCAGAACTGATGAGATGCTGTTTCTTTCTGTTTCATTCTGGAAATCTCGCAGATTTACCATTAGTCG
Atp2b3	X	[mm10]chrX:73482248-73482308	11	GTCGAATATACGTCTGTCGATAGTGAGTTGAAGGCCAGATGGGGCTACATAAGATCCTATAAATACATACATACATACATACGAGATTAGTTCTTTAGCG
Atp2b3	X	[mm10]chrX:73482458-73482518	12	GCGGCTCTTATATACTACCGTTCTCCCAATTTTCTCCTCTCTGCAGCCAGAAGAGACTGCTCTTGAAGGAAAGTTCGACACGCAGATTTACCATTAGTCG
Atp2b3	X	[mm10]chrX:73482668-73482728	13	GTCGAATATACGTCTGTCGAGGTTTCATCTTTAGATTTCAGTGTGGCTCCCCAATTTAGTCTCTCCCACCATCTAAGGGCACGAGATTAGTTCTTTAGCG
Atp2b3	X	[mm10]chrX:73482878-73482938	14	GCGGCTCTTATATACTACCGGAAGGAAATGCTCATAAGAGAGACCATGGTTACTGCATCCTGGCCGGCCAGTAGGGGTTGCGCAGATTTACCATTAGTCG
Atp2b3	X	[mm10]chrX:73483088-73483148	15	GTCGAATATACGTCTGTCGAGAGGAAAGGCTAACAGAGCCAGTGGGATCCTGGATCAAGCCCTTCCAGAAGCCTACCATCACGAGATTAGTTCTTTAGCG
Atp2b3	X	[mm10]chrX:73483298-73483358	16	GCGGCTCTTATATACTACCGTTGACTCTGTGAGACTGTCTGCCCAAAGACACCAAGGGTCTGTCCCTAAGTAAGTGAATGCGCAGATTTACCATTAGTCG
Atp2b3	X	[mm10]chrX:73483508-73483568	17	GTCGAATATACGTCTGTCGATTCCTCCCCCCTTTTCTCCCTCTCTGCTCCACTAGCCCCCTCCCTTCTTGTCTCCCTCTCACGAGATTAGTTCTTTAGCG
Atp2b3	X	[mm10]chrX:73483718-73483778	18	GCGGCTCTTATATACTACCGTCCACCAACTAAGCAGCCTGCACCTGGCTGCTTGTCCCTCCCCAGGTAGGGCCTGCTCACCGCAGATTTACCATTAGTCG
Atp2b3	X	[mm10]chrX:73483928-73483988	19	GTCGAATATACGTCTGTCGAGTCTATACTTCCACTGTCTCCTTGCTGCTCTCTATATTCCCCCAGGGCACCCACCAAAGGACGAGATTAGTTCTTTAGCG
Atp2b3	X	[mm10]chrX:73484138-73484198	20	GCGGCTCTTATATACTACCGACAGGGAGCTCCCCCAGGGTGCTGCCCAGAGCACTGAGGCAGGGCTGGGTGGATGGCTAACGCAGATTTACCATTAGTCG
Atp2b3	X	[mm10]chrX:73484348-73484408	21	GTCGAATATACGTCTGTCGAAGTCTCCCCTTGGAGTAGTCAGAGACACTTGTGCTCCCAGGCACACCTCAGGCACCTTGCACGAGATTAGTTCTTTAGCG
Atp2b3	X	[mm10]chrX:73484558-73484618	22	GCGGCTCTTATATACTACCGCAAGAGACTCAGAAGAAGAAGCAAGACAGACAGAGTCAACTGGGCATTAACCAAGTCTGGCGCAGATTTACCATTAGTCG
Atp2b3	X	[mm10]chrX:73484768-73484828	23	GTCGAATATACGTCTGTCGATTGAAATGACTGAAATTGAGACACACTTAAGATGTTCCCTATGCTAGCAAGAGTCCTAAGACGAGATTAGTTCTTTAGCG
Atp2b3	X	[mm10]chrX:73484978-73485038	24	GCGGCTCTTATATACTACCGTGCGGATATACTGATAGAAGGATGTGGGTCTGCCTCTAAGCCACAAGGGTAAGGCAGCATCGCAGATTTACCATTAGTCG
Atp2b3	X	[mm10]chrX:73485188-73485248	25	GTCGAATATACGTCTGTCGAACAAGGACCAAGGTCCTACTACATGCAAAGTGAATCGGAACCATGGAGTTTAGAATTTAGACGAGATTAGTTCTTTAGCG
Atp2b3	X	[mm10]chrX:73485398-73485458	26	GCGGCTCTTATATACTACCGGAAAGAGCTTTTTTCAGCAATATTCTATAGTCCTCCAGTCATAGCATCAAATCCTCTGAACGCAGATTTACCATTAGTCG
Atp2b3	X	[mm10]chrX:73485608-73485668	27	GTCGAATATACGTCTGTCGATTTTTCTCCCTGTAGAAACAGAGTACCATAAGTCTGTCCCAGGAGTCACTTGTCCTTGGTACGAGATTAGTTCTTTAGCG
Atp2b3	X	[mm10]chrX:73485818-73485878	28	GCGGCTCTTATATACTACCGTGGGGGCCTCACATTCCAACAGTCCTGGCAGCAGGTCTTCTCCATTGTAGGGAGGTCAGTCGCAGATTTACCATTAGTCG
Atp2b3	X	[mm10]chrX:73486028-73486088	29	GTCGAATATACGTCTGTCGAAAGCAGTAGAGAACCTGGTGTTGGGGAAAGAGTTTGAGAACCCCAAGACATGAGCAGAAAACGAGATTAGTTCTTTAGCG
Atp2b3	X	[mm10]chrX:73486238-73486298	30	GCGGCTCTTATATACTACCGTCTGAGCCTACTAGATACCTATCATTGTTAACATTGTCATGGTAACCAGGAATGGTATAGCGCAGATTTACCATTAGTCG
Atp2b3	X	[mm10]chrX:73486448-73486508	31	GTCGAATATACGTCTGTCGAAAGGGGACTAGGAAACCTAGTACCTCCAACTGATCAGGATTATCTGCTGTCTGGCTCCTTACGAGATTAGTTCTTTAGCG
Atp2b3	X	[mm10]chrX:73486658-73486718	32	GCGGCTCTTATATACTACCGGTCAGTGACACAGTCACAAGTAGTAAGATTTGGCCCTGGCCAACAAGATTCTGCTCACCTCGCAGATTTACCATTAGTCG
Atp2b3	X	[mm10]chrX:73486868-73486928	33	GTCGAATATACGTCTGTCGAACATTTCCTCACCTACACAGTCCCAAGAGCCTTGCACAACTTGGTAGAAGGCAGCGCTTTACGAGATTAGTTCTTTAGCG
Atp2b3	X	[mm10]chrX:73487078-73487138	34	GCGGCTCTTATATACTACCGCCCTGCCGCCCTTGGCCTGGCCTGAATGCCTGGCACAACCCTTCCATGTTCTCAGAGACTCGCAGATTTACCATTAGTCG
Atp2b3	X	[mm10]chrX:73487288-73487348	35	GTCGAATATACGTCTGTCGACCAAGCTCAGCTCACCACGATGACCACTTCTTTCCTTTCCTCTGAGGAGCTGGTGCCCAGACGAGATTAGTTCTTTAGCG
Atp2b3	X	[mm10]chrX:73487498-73487558	36	GCGGCTCTTATATACTACCGTCCCGACTGCGACTTTGCCTTCATTCTCGGTGTATGGGGAGGAGGGATCATCAGTTTGAGCGCAGATTTACCATTAGTCG
Atp2b3	X	[mm10]chrX:73487708-73487768	37	GTCGAATATACGTCTGTCGATGTTGAGACCCTAGAGTGACCAAAGCTGGACTCTGTAAACAGAAGACTTGGGAGAAATCAACGAGATTAGTTCTTTAGCG
Atp2b3	X	[mm10]chrX:73487918-73487978	38	GCGGCTCTTATATACTACCGTACTGAGTCTAGTGCCAGTTTTCTGAGTGTAAATGAAGGCTGCACTGGGAAACCTGCCTGCGCAGATTTACCATTAGTCG
Atp2b3	X	[mm10]chrX:73488128-73488188	39	GTCGAATATACGTCTGTCGATGCATCCCTACAGTATTTCCCCTCAAATCTAGTCTTATAAGCCCACCTGGGGTCCTGTAGACGAGATTAGTTCTTTAGCG
Atp2b3	X	[mm10]chrX:73488338-73488398	40	GCGGCTCTTATATACTACCGCACAAGGCTTCCGGGGAGATTCGTGTCTAGGAAAAGAATGCCCTGTGGTGATTTCCAGGCCGCAGATTTACCATTAGTCG
Atp2b3	X	[mm10]chrX:73488548-73488608	41	GTCGAATATACGTCTGTCGACTTCTTCCTGCAGGATAGCAGCTTTGGCAGAGGAGACAGGCAGAAGAGTGGTCAGTGCAGACGAGATTAGTTCTTTAGCG
Atp2b3	X	[mm10]chrX:73488758-73488818	42	GCGGCTCTTATATACTACCGGGATGCTCCAGGCTGAGGGAGAACTAACCTTTCTAGGTACCCTTGGGCCAAGAACTTCTGCGCAGATTTACCATTAGTCG
Atp2b3	X	[mm10]chrX:73488968-73489028	43	GTCGAATATACGTCTGTCGATACTTTGCTGTGTGACCTCTGAGGATCAGGAAGGCTGCTCTATTCTCTCCAGGAAGCAGCACGAGATTAGTTCTTTAGCG
Atp2b3	X	[mm10]chrX:73489178-73489238	44	GCGGCTCTTATATACTACCGCAATAACACAGGGTGAGATTTCTTCTGGGGCTGACAGCCATTAGATGGGCAGTGCTTGTGCGCAGATTTACCATTAGTCG
Atp2b3	X	[mm10]chrX:73489388-73489448	45	GTCGAATATACGTCTGTCGACCTTCCACTTTTGCCTCTAGCAGTTGAGTTCGGAAGGCTTATTTATCCCAGATGGAGCACACGAGATTAGTTCTTTAGCG
Atp2b3	X	[mm10]chrX:73489598-73489658	46	GCGGCTCTTATATACTACCGATGGATTCCCTATTTAGCAAATGAGGTGAAGTGACTAAAATACCCTGAGCCTTTGCCATGCGCAGATTTACCATTAGTCG
Atp2b3	X	[mm10]chrX:73489808-73489868	47	GTCGAATATACGTCTGTCGAACACTGTCTCCGCCTGGGGGGCCTACAGACAAGCCTGACCCTGCCCTGTTTCTCTGGCAGACGAGATTAGTTCTTTAGCG
Atp2b3	X	[mm10]chrX:73490018-73490078	48	GCGGCTCTTATATACTACCGAGGACCCTTGCTTGATGCTGCTACAGCATTGAAGAATCTATTTCCCCTCCTCCCATCCCCCGCAGATTTACCATTAGTCG
Atp2b3	X	[mm10]chrX:73490228-73490288	49	GTCGAATATACGTCTGTCGAGCTCACTCTCAGAAGGGGTAACCTGTGGGGCCAATAGCTGTGCTTCATCTCAGCCTCCAAACGAGATTAGTTCTTTAGCG
Atp2b3	X	[mm10]chrX:73490438-73490498	50	GCGGCTCTTATATACTACCGCTGGCCAGCCAGCACTCCTACCCTGACTGGCGCCTCTTACCCACACCTCCTCCCTCTCTCCGCAGATTTACCATTAGTCG
Atp2b3	X	[mm10]chrX:73490868-73490928	51	GTCGAATATACGTCTGTCGATTCACCTTGGATGATGGGCTGCTCATGATGAATGATGAGGAGGCTTCAGGTTCAGACACCACGAGATTAGTTCTTTAGCG
Atp2b3	X	[mm10]chrX:73491078-73491138	52	GCGGCTCTTATATACTACCGCCTGCCTGGGAGCCCTTACTAAAAAGAATACATTTGCTACCCTGTGAGATGGGTTTAAAACGCAGATTTACCATTAGTCG
Atp2b3	X	[mm10]chrX:73491288-73491348	53	GTCGAATATACGTCTGTCGAGCTTATGCTGGTGATGATGCTGGCCCCCAGGTCTGAAGACTGTGCCCAAGGAGATCTCACACGAGATTAGTTCTTTAGCG
Atp2b3	X	[mm10]chrX:73491498-73491558	54	GCGGCTCTTATATACTACCGAAGAAGGGTACTCACAAATGAGGTTGGGAAGAGGGGTGGGAACCGATGGAGTCCTGAGATCGCAGATTTACCATTAGTCG
Atp2b3	X	[mm10]chrX:73491708-73491768	55	GTCGAATATACGTCTGTCGAAGCTCTTAGAGAAACTGTCTAGCAAAGTATGCTAGGCAGTGATGGCATTACCAGGGCAGCACGAGATTAGTTCTTTAGCG
Atp2b3	X	[mm10]chrX:73491918-73491978	56	GCGGCTCTTATATACTACCGTGCTCACCCTGGTTGCCTGCCCCGTTTTAGGCCCTGGTCTTGGTAAACAATAAGATCTCCCGCAGATTTACCATTAGTCG
Atp2b3	X	[mm10]chrX:73492128-73492188	57	GTCGAATATACGTCTGTCGAGTGTTCAGCGGGCTCCGGAACATGAACTGCATTGGTGAGACTAGTCTGTACCTTAGCATCACGAGATTAGTTCTTTAGCG
Atp2b3	X	[mm10]chrX:73492329-73492389	58	GCGGCTCTTATATACTACCGGGCTCGGTTGAAGAAAGAGTCTCAAATATAGTCTAAAAAAGACCAGTATGTTTCTGGAAACGCAGATTTACCATTAGTCG
Atp2b3	X	[mm10]chrX:73492539-73492599	59	GTCGAATATACGTCTGTCGACAAGAATAGTGGCAGAGGCCTTGAGCTAGTCATGCAGAACAGCTGGAATTTGTAGTTAGCACGAGATTAGTTCTTTAGCG
Atp2b3	X	[mm10]chrX:73492749-73492809	60	GCGGCTCTTATATACTACCGAGTGGCTTTGAACCAGGAGCCTTTGATGGCCTGAAGCTCAATTACCTGCGCATCTCAGAGCGCAGATTTACCATTAGTCG
Atp2b3	X	[mm10]chrX:73492959-73493019	61	GTCGAATATACGTCTGTCGAGTAGATCTCCCTGAGACCCTGAACGAACTTCACCTGGACCACAACAAAATCCAGGCTATTACGAGATTAGTTCTTTAGCG
Atp2b3	X	[mm10]chrX:73493169-73493229	62	GCGGCTCTTATATACTACCGCTCTGACGACCTCTAATTCATTTACCTTCAGGTTGGGCTTAGGTCACAATCAGATTCGGACGCAGATTTACCATTAGTCG
Atp2b3	X	[mm10]chrX:73493379-73493439	63	GTCGAATATACGTCTGTCGAAGGTCCATTCTCTGCACCAGCCTCTTAACTGCCTGGATCTCCTGTCTCCCTTTATAAAGGACGAGATTAGTTCTTTAGCG
Atp2b3	X	[mm10]chrX:73493578-73493638	64	GCGGCTCTTATATACTACCGCATGAGCAAACTAGGTCTTTCCCAACCTTACTCTGGACCTCAATTTTATTTATGTTTTGTCGCAGATTTACCATTAGTCG
Atp2b3	X	[mm10]chrX:73493788-73493848	65	GTCGAATATACGTCTGTCGATAGTGGCCAGTAACCTTTCTATCACCAGTGAGCTCCTAACCTAAGGCACAGTCTTTCTTTACGAGATTAGTTCTTTAGCG
Atp2b3	X	[mm10]chrX:73494214-73494274	66	GCGGCTCTTATATACTACCGAAAGTTTGCTTTGTTTTACAGCATCATTCTACCAAACACAGCCTCCACCCCACCCATCCCCGCAGATTTACCATTAGTCG
Atp2b3	X	[mm10]chrX:73494424-73494484	67	GTCGAATATACGTCTGTCGACTATGAAATGACACTAAGAAGTGATTGATGGGGTCCGATGTGAAGGCAGGCCTGACCTTTACGAGATTAGTTCTTTAGCG
Atp2b3	X	[mm10]chrX:73494634-73494694	68	GCGGCTCTTATATACTACCGGGGCATCAATGACTTCTGTCCTATGGGCTTCGGAGTCAAGAGGGCCTACTATAATGGCATCGCAGATTTACCATTAGTCG
Atp2b3	X	[mm10]chrX:73494844-73494904	69	GTCGAATATACGTCTGTCGACATAGCCAGATGAAGAAGCAACACCTTTGTTCCCCAATATTAACTCACTGCCCCACCACAACGAGATTAGTTCTTTAGCG
Atp2b3	X	[mm10]chrX:73495054-73495114	70	GCGGCTCTTATATACTACCGTTTTTGGCAAGAGGGGCTAGGAAAGATGGATAGAGCACACTGCCACCGCCATTGTTCCATCGCAGATTTACCATTAGTCG
Atp2b3	X	[mm10]chrX:73495264-73495324	71	GTCGAATATACGTCTGTCGATTTCCCTCTCTCCAACCCTGTTATGCTTCCTGACACTTTTCTTCCTTCTGGAGTTATTGAACGAGATTAGTTCTTTAGCG
Atp2b3	X	[mm10]chrX:73495681-73495741	72	GCGGCTCTTATATACTACCGCCAGGAAAGGGTTCATACTCTGCTATCAAGACGAGGATCAAGGAGCTTCCTAGCCCCTGGCGCAGATTTACCATTAGTCG
Atp2b3	X	[mm10]chrX:73495891-73495951	73	GTCGAATATACGTCTGTCGATATGAGGTCAGTTGTCTCTCAATTAAAGAAACACTGTGCAATACGAGTCTGTGTGCCAGTACGAGATTAGTTCTTTAGCG
Atp2b3	X	[mm10]chrX:73496101-73496161	74	GCGGCTCTTATATACTACCGCACCCTCAGGTCCAGAACTATAAAAGCACATCCCAAATGACCAGACATAAGGCCTAGGCCCGCAGATTTACCATTAGTCG
Atp2b3	X	[mm10]chrX:73496311-73496371	75	GTCGAATATACGTCTGTCGAGTCCCACTCCTTTTACGATGGGAGCTTCAATACCCCAGCAGAGAGAATTCTGTCTGCCTGACGAGATTAGTTCTTTAGCG
Atp2b3	X	[mm10]chrX:73496521-73496581	76	GCGGCTCTTATATACTACCGGGCTTGCCTTCCCACCAGTACTACATAGATCCCTGAGAGATGAGAGCAAGTTGCAGCTAACGCAGATTTACCATTAGTCG
Atp2b3	X	[mm10]chrX:73496731-73496791	77	GTCGAATATACGTCTGTCGAACAGCAACAGCCAGGTAGCAAAAATAGAGCACCAAGACCAGTATGAGTGACAGGCCAAAAACGAGATTAGTTCTTTAGCG
Atp2b3	X	[mm10]chrX:73496941-73497001	78	GCGGCTCTTATATACTACCGGCAGCATCATAGCACTATTCTGGGGCATGTGCTCCACAGCCTGGCAATCTCTGCTGAGCTCGCAGATTTACCATTAGTCG
Atp2b3	X	[mm10]chrX:73497151-73497211	79	GTCGAATATACGTCTGTCGAGTCTGGGGGCCATGGCTCACTTCAACAGGTCTCCCTTCCCTTCCTGTCCCTCTCCTTGGCACGAGATTAGTTCTTTAGCG
Atp2b3	X	[mm10]chrX:73497361-73497421	80	GCGGCTCTTATATACTACCGTTAGACCAAAAGCTGTAAGGCCCCAGGCAGGAGCCCATGAGACTGGTAGGCCATGGTTAACGCAGATTTACCATTAGTCG
Atp2b3	X	[mm10]chrX:73497571-73497631	81	GTCGAATATACGTCTGTCGACAACCAGGGGATCCAAATCTCCTCTTCTAGGTACCAAATGCCTTCTTGTGTGGACACCAGACGAGATTAGTTCTTTAGCG
Atp2b3	X	[mm10]chrX:73497793-73497853	82	GCGGCTCTTATATACTACCGAAAAAACCACAGTGAAGCCAGGAGTGGAGGTGCACACTTAATCCTAGCACTTGGGAGGTACGCAGATTTACCATTAGTCG
Atp2b3	X	[mm10]chrX:73498003-73498063	83	GTCGAATATACGTCTGTCGAGAAGCTCCATGGTGGTGATTCTATAGAGCACAGAGGACAAGTTCCAGCCCAACTTGTGAGACGAGATTAGTTCTTTAGCG
Atp2b3	X	[mm10]chrX:73498213-73498273	84	GCGGCTCTTATATACTACCGGGCTCAAAGCAGAGGTCAGCTGGGCAGCCATCAGATTGGTGAACATTCACATGTGAACACCGCAGATTTACCATTAGTCG
Atp2b3	X	[mm10]chrX:73498423-73498483	85	GTCGAATATACGTCTGTCGAGATATATATATGTACACATATGCACATACAAGCCTGTGTGTGAAGACAGAAGCTTATGTGACGAGATTAGTTCTTTAGCG
Atp2b3	X	[mm10]chrX:73498633-73498693	86	GCGGCTCTTATATACTACCGGAGCATGTAGAAGTACATACACAGATGCATAGTAATGCATCATTGGAACCAGCTGTTCTACGCAGATTTACCATTAGTCG
Atp2b3	X	[mm10]chrX:73498843-73498903	87	GTCGAATATACGTCTGTCGAGGATCTTGCAGAAAGGGCAATTGGCCAGGTATCCTAAACCAGGCCTAGATGGAAACAGCGACGAGATTAGTTCTTTAGCG
Atp2b3	X	[mm10]chrX:73499053-73499113	88	GCGGCTCTTATATACTACCGAGGTTCTATTCTGAACGTAGTAAGGTAGAGCCTTTGTTTCCCTTGGCTTCTGAAGACACACGCAGATTTACCATTAGTCG
Atp2b3	X	[mm10]chrX:73499244-73499304	89	GTCGAATATACGTCTGTCGAGTTGAGGTTTATATGATTATCCTGGGACCTCTGTGACAAATGATCACAGATGACAAAAAAACGAGATTAGTTCTTTAGCG
Atp2b3	X	[mm10]chrX:73499454-73499514	90	GCGGCTCTTATATACTACCGTTCATGATCTCTGGCTCTATGTGCATGGAAAATTTCCCCTGCCTCTATCTTAAAGGGACACGCAGATTTACCATTAGTCG
Atp2b3	X	[mm10]chrX:73499664-73499724	91	GTCGAATATACGTCTGTCGACAACCTGCTCTAGGCTTGCGGGTGGACACTGACCGTGAAGCCTGGGTTGGGGGATGGGGGACGAGATTAGTTCTTTAGCG
Atp2b3	X	[mm10]chrX:73499874-73499934	92	GCGGCTCTTATATACTACCGGAACAGGCAGGGAGCATGACCTAGAGGCCAATGGAAGCAAGGTGATCAGCCAAAGGGTCCCGCAGATTTACCATTAGTCG
Atp2b3	X	[mm10]chrX:73500084-73500144	93	GTCGAATATACGTCTGTCGATCCAAGAGAAGCCATGAACAACAACATAGGAGAAGACCAAGATTAGGTCCTGGAGTGGCTACGAGATTAGTTCTTTAGCG
Atp2b3	X	[mm10]chrX:73500294-73500354	94	GCGGCTCTTATATACTACCGAGGCCTTAGAACATTCTAGCAAAGGCCACCAGGAACCTGTTCCTCCCTCTTCTTACTCTGCGCAGATTTACCATTAGTCG
Atp2b3	X	[mm10]chrX:73500504-73500564	95	GTCGAATATACGTCTGTCGAAAGCATGTCTAAGTTCCGGGATAGCCATGGAACCTCAAGCAGAGCTACAGCCAACGACATACGAGATTAGTTCTTTAGCG
Atp2b3	X	[mm10]chrX:73500714-73500774	96	GCGGCTCTTATATACTACCGATGTGTGGACAGTAATTGTCCAAGTGCTCATGTGTGAATGAATACATGTGTATGTATGTGCGCAGATTTACCATTAGTCG
Atp2b3	X	[mm10]chrX:73500924-73500984	97	GTCGAATATACGTCTGTCGATGGGTGTAAGAAAATATGTGTAAGTGACCTTCTGTGAGTGTACATGAGCATGTGACCCTGACGAGATTAGTTCTTTAGCG
Atp2b3	X	[mm10]chrX:73501134-73501194	98	GCGGCTCTTATATACTACCGGAGCTGTTATGAGCTTACAAATATGCATATTGGGTAATTGGGGTGTGGATGACTACTTGACGCAGATTTACCATTAGTCG
Atp2b3	X	[mm10]chrX:73501344-73501404	99	GTCGAATATACGTCTGTCGAGACAAGTACATGAGTATGCATGTTGTGTGAGTACAAGGTGTGGGTGAATGAGCATGTTGGACGAGATTAGTTCTTTAGCG
Atp2b3	X	[mm10]chrX:73501554-73501614	100	GCGGCTCTTATATACTACCGGGTGAGCATGTGAATATGCATGGTGAGTATGGGGTAGGTATAATATAAGTGCTCATACTGCGCAGATTTACCATTAGTCG
Atp2b3	X	[mm10]chrX:73501764-73501824	101	GTCGAATATACGTCTGTCGACACCAGATCTCACTGGCCTTTCCAAAGAACTAGCTGCTTCTCGGGAGAGGGGCTGGCTATACGAGATTAGTTCTTTAGCG
Atp2b3	X	[mm10]chrX:73501974-73502034	102	GCGGCTCTTATATACTACCGATATCCCTTATCTCAACTATCTGAGCACTCACTGTCTGCCAGGCACTTCCTTTCAGTGGACGCAGATTTACCATTAGTCG
Atp2b3	X	[mm10]chrX:73502184-73502244	103	GTCGAATATACGTCTGTCGATCAGGTCCTACTTCTATTCACAGAGCCAAAGCAAGGTAGAATCTGGGGTCAGAGCTTCTGACGAGATTAGTTCTTTAGCG
Atp2b3	X	[mm10]chrX:73502394-73502454	104	GCGGCTCTTATATACTACCGATGTCCACTTCTGAGCAACATTGCCCACTTTGTCCTGGAAAAATGGTGTTTACTTGATAACGCAGATTTACCATTAGTCG
Atp2b3	X	[mm10]chrX:73502604-73502664	105	GTCGAATATACGTCTGTCGAACAAAATCAGCTCCAACCCCCCATGGGTAGAGGGTCTTGAGAAGTATGGCAACCTGCTGCACGAGATTAGTTCTTTAGCG
Atp2b3	X	[mm10]chrX:73502814-73502874	106	GCGGCTCTTATATACTACCGGGCGCACACCGGGCGCAAGGCTCAGGAGCACCTTGTCCCCAGAGCCTGTTTGCCAGTGCACGCAGATTTACCATTAGTCG
Atp2b3	X	[mm10]chrX:73503023-73503083	107	GTCGAATATACGTCTGTCGACCACCACCACCACCACCACCAGCTCCCTCCCTCCCCCACCCCTTCCTCCCTCCCTCCGCGACGAGATTAGTTCTTTAGCG
Atp2b3	X	[mm10]chrX:73503233-73503293	108	GCGGCTCTTATATACTACCGGCCTTTCCGTCCTTGGAGCTGATCGTTGCTTGCCGGGAGCCCTCCCGCAGCAACAGCGAACGCAGATTTACCATTAGTCG
Atp2b3	X	[mm10]chrX:73503443-73503503	109	GTCGAATATACGTCTGTCGACAGGATCCCGCCCAAGGCACCTGCTCCCTATGGGCCTGGCCTGTGTGTCCTTGCGGCACTACGAGATTAGTTCTTTAGCG
Atp2b3	X	[mm10]chrX:73503653-73503713	110	GCGGCTCTTATATACTACCGTGCAGGCTGCGGGCTGGGGATCCAGGCAGGCATAGCCAGGGGCGCCAGGCCTGGGCCAAGCGCAGATTTACCATTAGTCG
Atp2b3	X	[mm10]chrX:73503863-73503923	111	GTCGAATATACGTCTGTCGAAGTGCCACAGGCAAGTGGCAGAGCCACACTTGAACAAGTCCTTCATCTCTGCCAGCAGCCACGAGATTAGTTCTTTAGCG
Atp2b3	X	[mm10]chrX:73504073-73504133	112	GCGGCTCTTATATACTACCGTGCTCCTCTCTATATAACTTGGTCTCCCTAGCCTTCTGTGAATCACTATGAGGCTTGGTGCGCAGATTTACCATTAGTCG
Atp2b3	X	[mm10]chrX:73504283-73504343	113	GTCGAATATACGTCTGTCGACACTCTCCTGCTGCAAGGTAGGCAGGGCCAGGACCTCCCCCTCCCCACTGAATGTTTGCCACGAGATTAGTTCTTTAGCG
Atp2b3	X	[mm10]chrX:73504493-73504553	114	GCGGCTCTTATATACTACCGCCTAACCCATACCTCTGGGCTCTGGCTCTTTATGTGACCATTTAAAGCAACGGTTTGATTCGCAGATTTACCATTAGTCG
Atp2b3	X	[mm10]chrX:73504703-73504763	115	GTCGAATATACGTCTGTCGAATCATTGGGGCCCGAGAGGTGAGGAGACTTGGCAGTACACTGAGGGCATGGATGGAGATCACGAGATTAGTTCTTTAGCG
Atp2b3	X	[mm10]chrX:73504913-73504973	116	GCGGCTCTTATATACTACCGGGTGGACCGTTGCATCAATCGTATTCATAAACTGATATGTTTATACCCACCACCACCACCCGCAGATTTACCATTAGTCG
Atp2b3	X	[mm10]chrX:73505123-73505183	117	GTCGAATATACGTCTGTCGAACAGCTGGTCAATCGGAAGGAACTGGGCACTTGTGGTCCTGGAGCATCGATTGACTGCCAACGAGATTAGTTCTTTAGCG
Atp2b3	X	[mm10]chrX:73505333-73505393	118	GCGGCTCTTATATACTACCGTGGGAGGGGGTTCTGCACAGAGCCAGAAGGAGAGCTAGTCCTTGGGGAAGGGAGCCCCCCCGCAGATTTACCATTAGTCG
Atp2b3	X	[mm10]chrX:73505543-73505603	119	GTCGAATATACGTCTGTCGATGCCTGATGCTTTCTGTGACCTTGACTGAGTCCCTTTCCTTATCCAAATCTGGGGGCAGGACGAGATTAGTTCTTTAGCG
Atp2b3	X	[mm10]chrX:73505753-73505813	120	GCGGCTCTTATATACTACCGCACTGCATACTCTTTATTCCAGTTGGGCCCAGCCAGCCAGAGAGGCAGCCAAAGTGGGCTCGCAGATTTACCATTAGTCG
Atp2b3	X	[mm10]chrX:73505963-73506023	121	GTCGAATATACGTCTGTCGACCTTCTGATGTTAAGCTGGTGGATTCTGTGATTCAGTAGTAAGTAGTTGCTGTCTCCCTCACGAGATTAGTTCTTTAGCG
Atp2b3	X	[mm10]chrX:73506173-73506233	122	GCGGCTCTTATATACTACCGTTTGACAAATTATCAGACTGAGGCTCAGAGAAGTTAGGTAACTTGCTCAAGGCCACCAAGCGCAGATTTACCATTAGTCG
Atp2b3	X	[mm10]chrX:73506383-73506443	123	GTCGAATATACGTCTGTCGAATCTTAGGAACATTCCTCATCTCAGGAGCTGAGATATCGATGTCTCCACCCCGTGTTCCCACGAGATTAGTTCTTTAGCG
Atp2b3	X	[mm10]chrX:73506593-73506653	124	GCGGCTCTTATATACTACCGCTGAAGCCTCTCCAGTGACATCTCTGACTCCAGAGTGAGCCCTAGCTATACCCCAAGCTGCGCAGATTTACCATTAGTCG
Atp2b3	X	[mm10]chrX:73506803-73506863	125	GTCGAATATACGTCTGTCGAGACACCTTCTGTTGGGTGGGCGGTGCTGGCAGCAGGCCTGAAGGAAGCCTGGGGAGAAAGACGAGATTAGTTCTTTAGCG
Atp2b3	X	[mm10]chrX:73507013-73507073	126	GCGGCTCTTATATACTACCGCAGGCAAACTCTTGAAGCACAAAAGATTTCCAAAGACTTGTGCCCAAATCAAACGTGAGCCGCAGATTTACCATTAGTCG
Atp2b3	X	[mm10]chrX:73507223-73507283	127	GTCGAATATACGTCTGTCGAGAAATCAGAAGGTGGCATCAGAGTCCCAAAACCTAGAGTTACAGGCAGTTGCAAACCACCACGAGATTAGTTCTTTAGCG
Atp2b3	X	[mm10]chrX:73507433-73507493	128	GCGGCTCTTATATACTACCGTTCCTTGAAATTAGTTTTTTCACGAGCCACAGTCTTGAGACACTTTCTAAACCAACATTGCGCAGATTTACCATTAGTCG
Atp2b3	X	[mm10]chrX:73507643-73507703	129	GTCGAATATACGTCTGTCGACATCTCAGTGTGTATGAAGACCTAAGTCCTAACGTGAGTCCTAAAGCACTTCTGTGTGGCACGAGATTAGTTCTTTAGCG
Atp2b3	X	[mm10]chrX:73507853-73507913	130	GCGGCTCTTATATACTACCGCACTAGATGCCAGGATGGGTTTGAGTGGGTTGCCTCTAGGAATGAGTGTGTTCCATTGTTCGCAGATTTACCATTAGTCG
Atp2b3	X	[mm10]chrX:73508063-73508123	131	GTCGAATATACGTCTGTCGACCCTGTGTTCATCAAAGAACCTGCTGCCACTGAAGCACTCAGATGGCTGGATCCAGCAGCACGAGATTAGTTCTTTAGCG
Atp2b3	X	[mm10]chrX:73508273-73508333	132	GCGGCTCTTATATACTACCGTATCCAGTTGTTCCAGCATCCTCAACAAGTTGTCATTCAAAGTTCCTGCCACTCTCTCCTCGCAGATTTACCATTAGTCG
Atp2b3	X	[mm10]chrX:73508483-73508543	133	GTCGAATATACGTCTGTCGAGCTGAAGGGTAGTGTGTCAGGAATGGGAGCCCCAGCTGAGAGGTCCAGGAAGCACTGTATACGAGATTAGTTCTTTAGCG
Atp2b3	X	[mm10]chrX:73508693-73508753	134	GCGGCTCTTATATACTACCGTCCCATGTTCTGGGATTAAAGGCGTGAGCCGCCACCGCCACCACCACCCACCTGTTTATTCGCAGATTTACCATTAGTCG
Atp2b3	X	[mm10]chrX:73508888-73508948	135	GTCGAATATACGTCTGTCGACAGTTTTCTGTTGGCTTTTTCTACTGGACTTATTTCTGCTCTCTTTTCTTTGCATAACCTACGAGATTAGTTCTTTAGCG
Atp2b3	X	[mm10]chrX:73509128-73509188	136	GCGGCTCTTATATACTACCGACTGTGCCACAAAGAAACTGCAAATGATTACTCATTCATCTGACAATTATTTATCAGGCCCGCAGATTTACCATTAGTCG
Atp2b3	X	[mm10]chrX:73509338-73509398	137	GTCGAATATACGTCTGTCGAAGCATCTTGGGGCAGAACATTCACCCTGTCCTGAGGAGAGGACCCAGACAACAGCGCAGCACGAGATTAGTTCTTTAGCG
Atp2b3	X	[mm10]chrX:73509968-73510028	138	GCGGCTCTTATATACTACCGGCAAAGAGCAGCCAGTAATTTTAACCACTGAGCTCTCTCTAGCCCCATTACATGATTTCTCGCAGATTTACCATTAGTCG
Atp2b3	X	[mm10]chrX:73510178-73510238	139	GTCGAATATACGTCTGTCGATATTTAGAGTTTTAATTTATTGCCCAGACTGGCCTTGAACTCACAGTTCCCTTGAACTTAACGAGATTAGTTCTTTAGCG
Atp2b3	X	[mm10]chrX:73510384-73510444	140	GCGGCTCTTATATACTACCGGGTCTTTGTTACAACTGCCATACTCTTTATGGAAAACACAAACATAGACACAGACATATGCGCAGATTTACCATTAGTCG
Atp2b3	X	[mm10]chrX:73510594-73510654	141	GTCGAATATACGTCTGTCGAAGCCAGGTTGCCACCAGTCCACATTTCCTTTATCAAGTTATCTGTTCCTTAAAGAGTTTGACGAGATTAGTTCTTTAGCG
Atp2b3	X	[mm10]chrX:73510804-73510864	142	GCGGCTCTTATATACTACCGATACCTATCTTGAATGGTGACCACTAGCCTCTCTGTTTCTCTGAATGAACATTTTGGAGACGCAGATTTACCATTAGTCG
Atp2b3	X	[mm10]chrX:73511014-73511074	143	GTCGAATATACGTCTGTCGACATGGATGGATGGCCAGGACCATGATGGTGGTGTGGGGCGTAATAGAGCAGGGAGGGATTACGAGATTAGTTCTTTAGCG
Atp2b3	X	[mm10]chrX:73511224-73511284	144	GCGGCTCTTATATACTACCGGCTTCATCTCCATTTCTCCCAGTAGACTGTGGGACCAGACACACTACATCTTGGCATGGACGCAGATTTACCATTAGTCG
Atp2b3	X	[mm10]chrX:73511434-73511494	145	GTCGAATATACGTCTGTCGAGGGACAGACTCTCTTCTCAGCACCCACCGAATCTAGTCTCCCTTATGGCCTTGTGGCCCTACGAGATTAGTTCTTTAGCG
Atp2b3	X	[mm10]chrX:73511644-73511704	146	GCGGCTCTTATATACTACCGGGTCCCTGGGAGGTCTATTGAGCTGTCTGGGCATGTAAGTGAGCCCAGACAGGGTCAGAACGCAGATTTACCATTAGTCG
Atp2b3	X	[mm10]chrX:73511854-73511914	147	GTCGAATATACGTCTGTCGACCTCTCCCAGCTCTCAGCCTCAAGGGGCATCTATCCATGAACATTTAAGGGACAAGTGGGACGAGATTAGTTCTTTAGCG
Atp2b3	X	[mm10]chrX:73512064-73512124	148	GCGGCTCTTATATACTACCGCATCCAGGCTTCAGGTCTTGCTGTCACAGCCAGTTGAGGTTGGTGAGGATGCTGGAGCTGCGCAGATTTACCATTAGTCG
Atp2b3	X	[mm10]chrX:73512274-73512334	149	GTCGAATATACGTCTGTCGATGTTCTGAGTTGTTGCTTCTGGGTCACAGAGGTATCAGCAAGAGTTGATTCCCATATCTAACGAGATTAGTTCTTTAGCG
Atp2b3	X	[mm10]chrX:73512484-73512544	150	GCGGCTCTTATATACTACCGACATGGGATTGGTCTTCTGGGTAAGTTCGATCACAAAAAGGGCCCAAAGAGGCTACTTTACGCAGATTTACCATTAGTCG
Atp2b3	X	[mm10]chrX:73512694-73512754	151	GTCGAATATACGTCTGTCGAACTAATGCCCTGTCGTCTTCTTATCTAGTCCCAGCTTGTCCTAGCTAAAAGGACTCAGACACGAGATTAGTTCTTTAGCG
Atp2b3	X	[mm10]chrX:73512904-73512964	152	GCGGCTCTTATATACTACCGAGCAGGGAGTTTTCTGGCTCTAAAGAGCTGGAGGACTAGAACCTGCTGCCTCCTGTGCAGCGCAGATTTACCATTAGTCG
Atp2b3	X	[mm10]chrX:73513114-73513174	153	GTCGAATATACGTCTGTCGATGGCTCCTGCTGCAATGCAGCTTTCTGCCCGCACAGCTCGCTGTAATTGGATAATTAGTGACGAGATTAGTTCTTTAGCG
Atp2b3	X	[mm10]chrX:73513324-73513384	154	GCGGCTCTTATATACTACCGCAGAGAGGAGTTTTCAAGTTCCCTTTGTGACCCAGAGCCATTCCACACTATAAGAACCACCGCAGATTTACCATTAGTCG
Atp2b3	X	[mm10]chrX:73513534-73513594	155	GTCGAATATACGTCTGTCGAGCCTGGTCCTGCTCTTTGAACTCTGGGGCCTGGCTGATGTCAGCTTCAGAATGGACGGAGACGAGATTAGTTCTTTAGCG
Atp2b3	X	[mm10]chrX:73513744-73513804	156	GCGGCTCTTATATACTACCGCAAAGTCCTGTTTCCAGGGAGGCTGAGTGACTCTGCAGCCAGTGCTTGAGCTGTACAAGGCGCAGATTTACCATTAGTCG
Atp2b3	X	[mm10]chrX:73513954-73514014	157	GTCGAATATACGTCTGTCGATGATATGACCTTGAGTGAGTGCCTCAATCTCTATACCTTAGATTCCTATACTCCAAAGTAACGAGATTAGTTCTTTAGCG
Atp2b3	X	[mm10]chrX:73514165-73514225	158	GCGGCTCTTATATACTACCGCTCCCTTCTGCTTTGACTAGAACATTTATGACAGTGTCAAATAATACAGATAGATGAGAGCGCAGATTTACCATTAGTCG
Atp2b3	X	[mm10]chrX:73514375-73514435	159	GTCGAATATACGTCTGTCGACATCTCCAGTTTCTTCAGCTTATGGGGCTGTCCTCTTTAGTAGAACCAGGAATAATAACAACGAGATTAGTTCTTTAGCG
Atp2b3	X	[mm10]chrX:73514585-73514645	160	GCGGCTCTTATATACTACCGCCACCTGATCCTCACACCAGCATTTCAGCCAGGAGGTTAAAGAAGAGCAGGGGAGAACGTCGCAGATTTACCATTAGTCG
Atp2b3	X	[mm10]chrX:73514795-73514855	161	GTCGAATATACGTCTGTCGAAGCTAGCAAAATATCATATAGTCTCTTCCAGAACATTCCAAGGGTCCATTAGTACTCCCCACGAGATTAGTTCTTTAGCG
Atp2b3	X	[mm10]chrX:73515005-73515065	162	GCGGCTCTTATATACTACCGTGAACTTTCAATTCTCCTATCTCAGCCTAATAAGCACCTGGAATTACAGGCTTTAACCAACGCAGATTTACCATTAGTCG
Atp2b3	X	[mm10]chrX:73515215-73515275	163	GTCGAATATACGTCTGTCGAGAGTACATGCCTGCTCCAACCATTCCCAAGTAAGAAAGCAATTTAGGCATCATAATGGTAACGAGATTAGTTCTTTAGCG
Atp2b3	X	[mm10]chrX:73515425-73515485	164	GCGGCTCTTATATACTACCGACATGGGAAGGGATTACTTAGGCTGCCATTTCCCTGACAGGGGTCTCCCTAAATGCTCATCGCAGATTTACCATTAGTCG
Atp2b3	X	[mm10]chrX:73515635-73515695	165	GTCGAATATACGTCTGTCGACCTGAAGCATGTACCACATCCTCGTTGCTGTACCACCATCAGCACCATCAATCTCCAGAAACGAGATTAGTTCTTTAGCG
Atp2b3	X	[mm10]chrX:73515845-73515905	166	GCGGCTCTTATATACTACCGTCCTTTTATGTCATCCACATCATAGAATGTGTGGAAATCCCCTTACCTTTTAAAGACCGACGCAGATTTACCATTAGTCG
Atp2b3	X	[mm10]chrX:73516034-73516094	167	GTCGAATATACGTCTGTCGAGTGGGTCTTAACTTTCTACTCTTAGAAGATGAAGAGCTGCTGTAATATGATGCTGAATTTACGAGATTAGTTCTTTAGCG
Atp2b3	X	[mm10]chrX:73516244-73516304	168	GCGGCTCTTATATACTACCGCCCTTGAAGGGTGTTTGATTGAGTGGAGGTCTCAAACCCCCTTTTGGAACGGACAGATTGCGCAGATTTACCATTAGTCG
Atp2b3	X	[mm10]chrX:73516454-73516514	169	GTCGAATATACGTCTGTCGATTTTTCTGGGATCCATACTCCTTAATTGGAGCCTCTTTTGGGACTTCTTTTCCTATGTGCACGAGATTAGTTCTTTAGCG
Atp2b3	X	[mm10]chrX:73516664-73516724	170	GCGGCTCTTATATACTACCGGATCCTCTTCTGTTGTTATTGCTTTTGCTCAAAGCTGTTCTGGGCTTAGAGCTATTCTGTCGCAGATTTACCATTAGTCG
Atp2b3	X	[mm10]chrX:73516874-73516934	171	GTCGAATATACGTCTGTCGAAGCAAAAGTGGTGGGGCTGTGAGGGCCCAAGAGCTGCAGTGACAGTGTCTCTGAAATATTACGAGATTAGTTCTTTAGCG
Atp2b3	X	[mm10]chrX:73517084-73517144	172	GCGGCTCTTATATACTACCGAGAAATCAAGGGTTAAAGCATCATCCTCAGCCTCCCAAGCCAAGCCTGTATCTGCCCCCACGCAGATTTACCATTAGTCG
Atp2b3	X	[mm10]chrX:73517294-73517354	173	GTCGAATATACGTCTGTCGACTCCTATTCCTGGACCTTCTCTCTCCACTACATGGGGCAGGCTGCTGTTTTCTAGGTGTCACGAGATTAGTTCTTTAGCG
Atp2b3	X	[mm10]chrX:73517504-73517564	174	GCGGCTCTTATATACTACCGAGGCTTCTGCCTCCTGACCATCTAGAGAGACTCTTGCCTTAGGTCCTAAACCTGGCTCTACGCAGATTTACCATTAGTCG
Atp2b3	X	[mm10]chrX:73517714-73517774	175	GTCGAATATACGTCTGTCGACACAGGAACAGTGGCAGTATTTGGTGGCCATATGTCCCATCACTGGTATGAGACATGTGTACGAGATTAGTTCTTTAGCG
Atp2b3	X	[mm10]chrX:73517924-73517984	176	GCGGCTCTTATATACTACCGAGCCCTACAGAGCAAGTAGAACAAAGGGTTCTACCTGAGCCTGTTGGAGAAGCTACTCAACGCAGATTTACCATTAGTCG
Atp2b3	X	[mm10]chrX:73518132-73518192	177	GTCGAATATACGTCTGTCGAGGTGAGTTTTATTGTAGGTATTGTTATCCCATGGACATTGACAACTCAAAGTTTAGTGTCACGAGATTAGTTCTTTAGCG
Atp2b3	X	[mm10]chrX:73518551-73518611	178	GCGGCTCTTATATACTACCGAATGTCCAGGTCTCACTGGATGGAAGAGTCCAGAAGGCATTTTGGGTGATGATTCTGGACCGCAGATTTACCATTAGTCG
Atp2b3	X	[mm10]chrX:73518761-73518821	179	GTCGAATATACGTCTGTCGACCAGACTGGAGCAAATGCCAGAAGGTCCAAGTGCCCCTCTGTGGAGGTTCTCAATTCAATACGAGATTAGTTCTTTAGCG
Atp2b3	X	[mm10]chrX:73518971-73519031	180	GCGGCTCTTATATACTACCGCCATTTCAGTGATGGCTGCTGTCCTTATTAAAACTGGGGGAGGCCATCATCCAGGTTTACCGCAGATTTACCATTAGTCG
Atp2b3	X	[mm10]chrX:73519181-73519241	181	GTCGAATATACGTCTGTCGACCTGGCTTCATGCTGTGCAGGATAATGCTACCCACCTTACAGAGCTCCAAGATTTTCTCTACGAGATTAGTTCTTTAGCG
Atp2b3	X	[mm10]chrX:73519391-73519451	182	GCGGCTCTTATATACTACCGGCCCTAGGAAGTAGGAATGGACTATGGGATCTTGGGCTCAGCAGCAATGAATTATGGCTGCGCAGATTTACCATTAGTCG
Atp2b3	X	[mm10]chrX:73519601-73519661	183	GTCGAATATACGTCTGTCGAGGGGAACAGGCCAAAGTCAGAGGAGGGGCTGGAGATTGAATAGGTGTGTGGCAGATCCAAACGAGATTAGTTCTTTAGCG
Atp2b3	X	[mm10]chrX:73519811-73519871	184	GCGGCTCTTATATACTACCGGGAAGCTAGCCATGACTGCCAGTCAGGGTGTTGGGGAATACTGAGATGGGGAAGACAACTCGCAGATTTACCATTAGTCG
Atp2b3	X	[mm10]chrX:73520021-73520081	185	GTCGAATATACGTCTGTCGATCAGCAATGACAGCAATCCAAAGTCAGGAGCACCTCTATATTGCAAGTCAGAAACTGGAAACGAGATTAGTTCTTTAGCG
Atp2b3	X	[mm10]chrX:73520231-73520291	186	GCGGCTCTTATATACTACCGTCACATTCCAAGCCTAAGAGCTCCCCCATCTCCAGGTGGTCAGAACAGCTGAAAAGATTACGCAGATTTACCATTAGTCG
Atp2b3	X	[mm10]chrX:73520441-73520501	187	GTCGAATATACGTCTGTCGAAAGTACTGGTTACCCCTCCACAAGAGCTGAAAGTGCCCCCTCTCACATTTTCACCTGGGTACGAGATTAGTTCTTTAGCG
Atp2b3	X	[mm10]chrX:73520651-73520711	188	GCGGCTCTTATATACTACCGTAGAGGACAGGTGCACTCAACTGCTTATGCACTGGAATATCAGGGAGCCACTCAGTTGAGCGCAGATTTACCATTAGTCG
Atp2b3	X	[mm10]chrX:73520861-73520921	189	GTCGAATATACGTCTGTCGAGCCTCAACTTCCTGTGCTGACAAGAGAGTGATATTTATCACCCTCTCGTAGGTGGTTGGCACGAGATTAGTTCTTTAGCG
Atp2b3	X	[mm10]chrX:73521071-73521131	190	GCGGCTCTTATATACTACCGCCTTGCTTAGCTGCTTCTCCTCCTCTCAGTCTTTTCTTTCCCTTGTCCTTCCTAGAGGCCCGCAGATTTACCATTAGTCG
Atp2b3	X	[mm10]chrX:73521281-73521341	191	GTCGAATATACGTCTGTCGAAGATGACCAACTGGGAGACTTGGTGAGAGAAAGGTACATAGGATTGGGGAAAATATGGGGACGAGATTAGTTCTTTAGCG
Atp2b3	X	[mm10]chrX:73521491-73521551	192	GCGGCTCTTATATACTACCGCCACCACCCTTGTCAATGGGCACACACACTTCTTCTTGAGAGTTGAAGCTCCCTGTTTGGCGCAGATTTACCATTAGTCG
Atp2b3	X	[mm10]chrX:73521701-73521761	193	GTCGAATATACGTCTGTCGAAAGGCTTTTTGTCTTTCTTCTGGGCTCCAGGTTATTTTTTCCTAGATGGATTTCTGAGTTACGAGATTAGTTCTTTAGCG
Atp2b3	X	[mm10]chrX:73521911-73521971	194	GCGGCTCTTATATACTACCGGCCAAAGATGCAACTCCAGGGGATAGCAGTTTCCTAGGTAAGGTAAGGTGCACTGATGAACGCAGATTTACCATTAGTCG
Atp2b3	X	[mm10]chrX:73522121-73522181	195	GTCGAATATACGTCTGTCGAATTGCTTTGGGCTTTCTCCTGTGTGCCCTATTCTGGTCCCCCTCCATTTTCATTTCCCTTACGAGATTAGTTCTTTAGCG
Atp2b3	X	[mm10]chrX:73522331-73522391	196	GCGGCTCTTATATACTACCGTTGACAAGAAACCCATCTGGCTCTCTCCGTAGCTCAGTCTATCCTCTGGAACCTTGAACACGCAGATTTACCATTAGTCG
Atp2b3	X	[mm10]chrX:73522541-73522601	197	GTCGAATATACGTCTGTCGAGCTACTCTTGACGCCAAATGTATTGCCTTCTTTCCAAATGGGTTTTCAAGTGGATTAAAGACGAGATTAGTTCTTTAGCG
Atp2b3	X	[mm10]chrX:73522751-73522811	198	GCGGCTCTTATATACTACCGGATTTGCAGCAGAATCCCAGAACCCTGGTCCTTCATTTTTGTCTGAACCAGTCTCTTGGCCGCAGATTTACCATTAGTCG
Atp2b3	X	[mm10]chrX:73522961-73523021	199	GTCGAATATACGTCTGTCGAGACATGGCAAACAGTTCCATTGAGTTCCACCCCAAGCCCCAGCAGCAGCGGGAAGTGCCCACGAGATTAGTTCTTTAGCG
Atp2b3	X	[mm10]chrX:73523171-73523231	200	GCGGCTCTTATATACTACCGCTAGGTTGGACAGGGAAAGGGATAGCCTAGGAACATGGGGTCTTTCTTTCCCCTGGGGCACGCAGATTTACCATTAGTCG
Atp2b3	X	[mm10]chrX:73523381-73523441	201	GTCGAATATACGTCTGTCGATGCAAGGGGAGATTATCACCCACTGGGCAACTAATTCCTGAGAGCATGAGTTGAGCCCTCACGAGATTAGTTCTTTAGCG
Atp2b3	X	[mm10]chrX:73523591-73523651	202	GCGGCTCTTATATACTACCGAGGAAGAGGAAGCCATCACCTCTGTCTGTATATTTGTGCTTAAACTTGGGCTTAGTTAAGCGCAGATTTACCATTAGTCG
Atp2b3	X	[mm10]chrX:73523801-73523861	203	GTCGAATATACGTCTGTCGAACCGTTAGCAGTAGTGGTGCCTGGGACTGGGGTGATTGCCCGGAGGTGAAGTGCTTGCTCACGAGATTAGTTCTTTAGCG
Atp2b3	X	[mm10]chrX:73524011-73524071	204	GCGGCTCTTATATACTACCGAGTTTCAGTGAAAGACTCTGTCACAATTTGGTAGAGAGCAGCTGAGGAAGACACTAGACGCGCAGATTTACCATTAGTCG
Atp2b3	X	[mm10]chrX:73524221-73524281	205	GTCGAATATACGTCTGTCGAAACATGGTGAGAGTACTCTAGAATATCCAGAGTGGAAGTCTGACTGCCATCTTGAGTCCTACGAGATTAGTTCTTTAGCG
Atp2b3	X	[mm10]chrX:73524431-73524491	206	GCGGCTCTTATATACTACCGTGCTTCTCAGCCAATGCTGATTGATTTTATCAGCTGCACATTTAGTTGTGACACTTTGGTCGCAGATTTACCATTAGTCG
Atp2b3	X	[mm10]chrX:73524641-73524701	207	GTCGAATATACGTCTGTCGACTGTCCATAGGCAGTAGTGCATGGGCCCAAGGGAGCATTAGAGAGAGGGGAAGGCAAGCCACGAGATTAGTTCTTTAGCG
Atp2b3	X	[mm10]chrX:73524851-73524911	208	GCGGCTCTTATATACTACCGCACTCACCAGCCTGAAGCAGCATTCTGTCAGGGCAGATGGCTGGGCTCCATGCCAAAGGACGCAGATTTACCATTAGTCG
Atp2b3	X	[mm10]chrX:73525061-73525121	209	GTCGAATATACGTCTGTCGACCTGTCAGGCCTTGTTAAATATTTAAAATGTCAAGGCCCCTGGGAACCTGCCCGATTCTGACGAGATTAGTTCTTTAGCG
Atp2b3	X	[mm10]chrX:73525271-73525331	210	GCGGCTCTTATATACTACCGGGCTCCTTGGGCCCAGCTGTGTGAGGCAAGGAGCAGGTGACTCTCACTCCTCCATTTCCTCGCAGATTTACCATTAGTCG
Atp2b3	X	[mm10]chrX:73525481-73525541	211	GTCGAATATACGTCTGTCGAAGTTATTGCACTAATCCACTAATCTCTTAGCCTCTGTAGCGATTCAGAGGATTCCAGAACACGAGATTAGTTCTTTAGCG
Atp2b3	X	[mm10]chrX:73525691-73525751	212	GCGGCTCTTATATACTACCGCCAATTCTGATGGCATCTGGCCTCTGCTCTAGGCAAGCAGCCCCTGTGTGTCCGTGCCAACGCAGATTTACCATTAGTCG
Atp2b3	X	[mm10]chrX:73525901-73525961	213	GTCGAATATACGTCTGTCGATTCAGGGTCAATCTGAAGGCAGCTGCCAGTGTCAGGCAAAGGAGATAGTGAAGCATTACTACGAGATTAGTTCTTTAGCG
Atp2b3	X	[mm10]chrX:73526111-73526171	214	GCGGCTCTTATATACTACCGATGGGAATCATGGGCTTTCTAGAAGTTAGAATGGGTCACTTCCCCTCTCTGGGGGCTCCACGCAGATTTACCATTAGTCG
Atp2b3	X	[mm10]chrX:73526321-73526381	215	GTCGAATATACGTCTGTCGACCACCACTGCTACCACAGAGACTGAAGCCTCCAAGACATCCTACTGGGGAAGCTCTGGGAACGAGATTAGTTCTTTAGCG
Atp2b3	X	[mm10]chrX:73526531-73526591	216	GCGGCTCTTATATACTACCGTGTGCTGGTTGTGACTTTTGCTCTTCTCAGTTCTCAGTTCTTCCACTTCATTCAAGCTCCCGCAGATTTACCATTAGTCG
Atp2b3	X	[mm10]chrX:73526741-73526801	217	GTCGAATATACGTCTGTCGAGGTGGTCAAAGCCATGCCAGTGACTACTGATGGGAACTTCAAGCTGCCATCCATTAGGTGACGAGATTAGTTCTTTAGCG
Atp2b3	X	[mm10]chrX:73526951-73527011	218	GCGGCTCTTATATACTACCGGGTCCTCTCTGCCTTTGGACCCTGCATTGACTGAAGTGTCTCATGTTAAGACTGAGAGGGCGCAGATTTACCATTAGTCG
Atp2b3	X	[mm10]chrX:73527161-73527221	219	GTCGAATATACGTCTGTCGAGGCTCCTGGAGGAGGTTGGCCACTGAATTTTGCAGAGCATCTCTAGGTGTACGTTCATGTACGAGATTAGTTCTTTAGCG
Atp2b3	X	[mm10]chrX:73527371-73527431	220	GCGGCTCTTATATACTACCGCTCTGTGAAACCCTGTTGTCCTTTCCTGGTGCTGGTCCTTTCGATCTCCAGCAGAGTCCCCGCAGATTTACCATTAGTCG
Atp2b3	X	[mm10]chrX:73527581-73527641	221	GTCGAATATACGTCTGTCGATCCTCATCTCCTCACAAGATAATCTCCTGTGTAGATCACTGGACCTAAGAACTTTCTCTCACGAGATTAGTTCTTTAGCG
Atp2b3	X	[mm10]chrX:73527791-73527851	222	GCGGCTCTTATATACTACCGTTGCAAGTTAGGCTATGTGGCCCTGACTGTCTTTGAACCAAGCAGGCCGTAGAGTAGGGTCGCAGATTTACCATTAGTCG
Atp2b3	X	[mm10]chrX:73528001-73528061	223	GTCGAATATACGTCTGTCGAGACCCCCTAGATTGATGATATCTCCACAAATCCACTGAAGCCACCTAGGTATTGGTTCACACGAGATTAGTTCTTTAGCG
Atp2b3	X	[mm10]chrX:73528211-73528271	224	GCGGCTCTTATATACTACCGCAACAGCAGACATAGAAGGTACATGGCCTGGGTTAGTGTTTCAGTAATTGAGACATCCACCGCAGATTTACCATTAGTCG
Atp2b3	X	[mm10]chrX:73528421-73528481	225	GTCGAATATACGTCTGTCGAACCACTCTGCCTACTCTAAGTATCCACTCCAGAACTCTAGAGGCACAGGCTTTGGTCAGAACGAGATTAGTTCTTTAGCG
Atp2b3	X	[mm10]chrX:73528631-73528691	226	GCGGCTCTTATATACTACCGGGGGCATTGTGTAGGCCTGGCAGACAACACCAATGACTTGGAGAAACGCAGGCAGATCTACGCAGATTTACCATTAGTCG
Atp2b3	X	[mm10]chrX:73528841-73528901	227	GTCGAATATACGTCTGTCGAAGGTAAGGGGTAAAGATTCTGGGCTGGGAAGAGGTCCTAGCTCTTGGTTCCCATGACTTCACGAGATTAGTTCTTTAGCG
Atp2b3	X	[mm10]chrX:73529036-73529096	228	GCGGCTCTTATATACTACCGGGTGCTGGTCACAGCCTTCAATGACTGGAGCAAGGAAAAGCAGTTCCGAGGTCTTCAAAGCGCAGATTTACCATTAGTCG
Atp2b3	X	[mm10]chrX:73529246-73529306	229	GTCGAATATACGTCTGTCGAACCATTTCTGGGAAGGTTGAGCCAGTGAAACCCCTTTCAAGCTCAGACTGCCTCTCCAGTACGAGATTAGTTCTTTAGCG
Atp2b3	X	[mm10]chrX:73529456-73529516	230	GCGGCTCTTATATACTACCGATGAGAGCTGGACAACGTGGTTACATGTGGATGATCCCCCTCAAAGGAGGAGGCTGAAAGCGCAGATTTACCATTAGTCG
Atp2b3	X	[mm10]chrX:73529666-73529726	231	GTCGAATATACGTCTGTCGATGACCTCAAGATCGATGAGAGCTCCCTGACCGGCGAGTCGGACCATGTTCGAAAATCAGCACGAGATTAGTTCTTTAGCG
Atp2b3	X	[mm10]chrX:73529876-73529936	232	GCGGCTCTTATATACTACCGTTGGGAAGTCTGAGAATGCTACCCATTGCCATGCCAGAGCAGGTTACTGAAGGCCTGGTGCGCAGATTTACCATTAGTCG
Atp2b3	X	[mm10]chrX:73530086-73530146	233	GTCGAATATACGTCTGTCGAGTTCCTTTTCTAGAAGGTTCTCATTCAACCCACTTTTACCTTAATGGGAAATGGACAGAAACGAGATTAGTTCTTTAGCG
Atp2b3	X	[mm10]chrX:73530296-73530356	234	GCGGCTCTTATATACTACCGGGAACTCATGTCATGGAAGGTTCTGGGAGAATGGTGGTAACAGCTGTTGGTGTGAACTCCCGCAGATTTACCATTAGTCG
Atp2b3	X	[mm10]chrX:73530506-73530566	235	GTCGAATATACGTCTGTCGATGGTTCTTCTGGTTCTTCTTAGGGATCCTTCTGGTATTTTTCCATAGGATCCAGCAGGCCACGAGATTAGTTCTTTAGCG
Atp2b3	X	[mm10]chrX:73530677-73530737	236	GCGGCTCTTATATACTACCGTTGAAAGATGCTGCTGGAAGCTGGGCGTGGTGACACACACCTTTAATCCCAACACTCAGGCGCAGATTTACCATTAGTCG
Atp2b3	X	[mm10]chrX:73531097-73531157	237	GTCGAATATACGTCTGTCGAAAAAGTAGGCTCTCCAGAAAGTGGTAGTCCTGCCCTGGGGACAGTAATGGATAGAAACAGACGAGATTAGTTCTTTAGCG
Atp2b3	X	[mm10]chrX:73531307-73531367	238	GCGGCTCTTATATACTACCGTTCTGGTAAGCAATCTATCTTCAGTTCTTTCCCACAGCCCAAGGTGACCAAGGAGCAGACCGCAGATTTACCATTAGTCG
Atp2b3	X	[mm10]chrX:73531517-73531577	239	GTCGAATATACGTCTGTCGACATGAGCTGGCATGGATGCTATCATCAAAAAGCTTCCATTATCCTTATCCTTGTTTCCTGACGAGATTAGTTCTTTAGCG
Atp2b3	X	[mm10]chrX:73531765-73531825	240	GCGGCTCTTATATACTACCGCACTCCAAATGTTATCCCCTTCCCAGTTTCCCCTCTGCAACCCCCCTATCCCATCCTTCACGCAGATTTACCATTAGTCG
Atp2b3	X	[mm10]chrX:73531975-73532035	241	GTCGAATATACGTCTGTCGACTTGCTTGGTACCCTCTTGGCTCTGCTTGATTGACAGGGAGCCCCTCACATATAAGATCCACGAGATTAGTTCTTTAGCG
Atp2b3	X	[mm10]chrX:73532185-73532245	242	GCGGCTCTTATATACTACCGCCTTCCCTGCTCCTTGAACTTGATTATTCCTCATCTAGATACTCCCACACAGGCTATTTGCGCAGATTTACCATTAGTCG
Atp2b3	X	[mm10]chrX:73532395-73532455	243	GTCGAATATACGTCTGTCGAACTCATTGGTCATGCTCTGACGTTGCTCCCTGTCAGTCTGCCACCCTTAGTCTCTATTCCACGAGATTAGTTCTTTAGCG
Atp2b3	X	[mm10]chrX:73532605-73532665	244	GCGGCTCTTATATACTACCGGTTATAGTCAACCTTCTCTGAGATGTCTACAGATCTAGAGCTTACTCATTGTGTCCTGCTCGCAGATTTACCATTAGTCG
Atp2b3	X	[mm10]chrX:73532815-73532875	245	GTCGAATATACGTCTGTCGAAGAGGCCTCAATGTCCATTGGCATGGACAGGCAGACACACACACACACACACACACACACACGAGATTAGTTCTTTAGCG
Atp2b3	X	[mm10]chrX:73533025-73533085	246	GCGGCTCTTATATACTACCGTACTTCTGGTTGCAAGTGTCTCTTTCATTCTTGGGACCCCAGACCCAATGTGTCCCATTGCGCAGATTTACCATTAGTCG
Atp2b3	X	[mm10]chrX:73533235-73533295	247	GTCGAATATACGTCTGTCGAGCTGTGCAGCCCTCAGAAAGAGTGGCTATCACTGTGGGCTGTATCAAACCTGAGGCTTCAACGAGATTAGTTCTTTAGCG
Atp2b3	X	[mm10]chrX:73533445-73533505	248	GCGGCTCTTATATACTACCGCACACATACTTGCTATCAGTGGTCTGAGAGAAGAGTAGAAGGATTGGGTTGGTGAAGGGCCGCAGATTTACCATTAGTCG
Atp2b3	X	[mm10]chrX:73533655-73533715	249	GTCGAATATACGTCTGTCGAAAGAAAACACTGGACAGGGCTTGGTCCTGGAATAGAGCATAAAGAAAGCCCCTTCTTAGGACGAGATTAGTTCTTTAGCG
Atp2b3	X	[mm10]chrX:73533865-73533925	250	GCGGCTCTTATATACTACCGTCATTCCTCTTCCATTGTAGGCAAGCAGCAGGATGGGGCGATGGACAGTAGCCAAACCAGCGCAGATTTACCATTAGTCG
Atp2b3	X	[mm10]chrX:73534075-73534135	251	GTCGAATATACGTCTGTCGAGGAGGGGGACAAGGGGGAATGGGGAGGGACTACCTGCTACCAAGGCAGAAGCAGCACCTAACGAGATTAGTTCTTTAGCG
Atp2b3	X	[mm10]chrX:73534285-73534345	252	GCGGCTCTTATATACTACCGTGAGCTTGTTCACAAATGAGAATTACCCATGAATGGACACCCTGGGACCACTTTGACCAGCGCAGATTTACCATTAGTCG
Atp2b3	X	[mm10]chrX:73534495-73534555	253	GTCGAATATACGTCTGTCGACCTTTGCTTGGTGGGATAACAATAGGCAGAGACTCAAAGCTAGAGAGACACAGCTAGACAACGAGATTAGTTCTTTAGCG
Atp2b3	X	[mm10]chrX:73534705-73534765	254	GCGGCTCTTATATACTACCGAAGAAGAGTGGAAGAAGTAAGTGTTTGTGGGCATCCATGTCACCTCCACAAAAGCAGCAACGCAGATTTACCATTAGTCG
Atp2b3	X	[mm10]chrX:73534915-73534975	255	GTCGAATATACGTCTGTCGATACTAAGAACTCCTTAGTGTCCCTGGTGGGGAAAGTAGGGGTGGCTTGAACATCTGTAGTACGAGATTAGTTCTTTAGCG
Atp2b3	X	[mm10]chrX:73535125-73535185	256	GCGGCTCTTATATACTACCGCCATCTCTCTGTCCCACCTAGGACAATGCTGCAGTTACCTGCCTACCTCAGGAGGGCCTGCGCAGATTTACCATTAGTCG
Atp2b3	X	[mm10]chrX:73535335-73535395	257	GTCGAATATACGTCTGTCGAAAGGATTTTCTTTATGTACAGCTAAGAAGCAGGATGGGGCTGTTGCCATGGAAATGCAACACGAGATTAGTTCTTTAGCG
Atp2b3	X	[mm10]chrX:73535545-73535605	258	GCGGCTCTTATATACTACCGGCAGGAACCTGGAGGACACTGGGCTCCTGGAAGTAGTATCAGTTCCAGATGCTATGAATGCGCAGATTTACCATTAGTCG
Atp2b3	X	[mm10]chrX:73535755-73535815	259	GTCGAATATACGTCTGTCGAAGTGTGGCCTAAGTCACACACTTACATATTAACTAGCAGACTCCCTGACTCAAGGCTTCTACGAGATTAGTTCTTTAGCG
Atp2b3	X	[mm10]chrX:73535965-73536025	260	GCGGCTCTTATATACTACCGAAAGGCTGCCTCAGGACCTCTTGTTCCATAGAGTCATGTCTCGAATTGTTTATCTCAAATCGCAGATTTACCATTAGTCG
Atp2b3	X	[mm10]chrX:73536175-73536235	261	GTCGAATATACGTCTGTCGACTTTGTGATTGAGACCTTTGTCGTGGATGGCCGGGTATGGCTGGCAGAGTGCACACCAGTACGAGATTAGTTCTTTAGCG
Atp2b3	X	[mm10]chrX:73536385-73536445	262	GCGGCTCTTATATACTACCGGACCCCAAAACTGGAGTGGGATGTCATTGGGCATCTTAGGTGTAGAGGGGACTAGGGAAGCGCAGATTTACCATTAGTCG
Atp2b3	X	[mm10]chrX:73536595-73536655	263	GTCGAATATACGTCTGTCGAGAGCTAATGGGAGAGTAAAGAAGAACCAGTGGAGTGTAGAGGGAAACAGAGATAACAGGAACGAGATTAGTTCTTTAGCG
Atp2b3	X	[mm10]chrX:73536805-73536865	264	GCGGCTCTTATATACTACCGGTTACTGTTACTTACTCACATTGCCTTGATCCTTCTGAGTAAACAACTGAAGCATCTCACCGCAGATTTACCATTAGTCG
Atp2b3	X	[mm10]chrX:73537015-73537075	265	GTCGAATATACGTCTGTCGATAGGAGACACCCACTACAAAGAGATTCCAGCTCCCAGCGCCCTGACCCCCAAGATTCTTGACGAGATTAGTTCTTTAGCG
Atp2b3	X	[mm10]chrX:73537225-73537285	266	GCGGCTCTTATATACTACCGGGGTTGCTAGGAATGTAGCTGAGTGGTATTGGTAAAGAATTTGCCTACTGTACATAAAGCCGCAGATTTACCATTAGTCG
Atp2b3	X	[mm10]chrX:73537399-73537459	267	GTCGAATATACGTCTGTCGAGGTTTGAGTTCGCTTACCAGAACCCATGTTTGAAAGAAAGAAAGAAAGAAAGAAAGAAAGACGAGATTAGTTCTTTAGCG
Atp2b3	X	[mm10]chrX:73537815-73537875	268	GCGGCTCTTATATACTACCGAAGAAAACAAGAAAAAGCAAGAATTTTTGACAGGTACTCTTACAGTTGGGTGGGACAGGTCGCAGATTTACCATTAGTCG
Atp2b3	X	[mm10]chrX:73538025-73538085	269	GTCGAATATACGTCTGTCGAAACAGAAGGTACTCTGGGCCCTGATGCCAAGCTGATTATTCTTGCCTACAGCCTCCAGAGACGAGATTAGTTCTTTAGCG
Atp2b3	X	[mm10]chrX:73538235-73538295	270	GCGGCTCTTATATACTACCGAAGTCTATGAGCACAGTTATCCGCATGCCTGATGGTGGCTTCCGCCTCTTTAGCAAGGGACGCAGATTTACCATTAGTCG
Atp2b3	X	[mm10]chrX:73538445-73538505	271	GTCGAATATACGTCTGTCGATACAGGTTTGAGTATGCATTCTTAACTCTATAGGGCACACACTGTCAATCAGCTTTCTGTACGAGATTAGTTCTTTAGCG
Atp2b3	X	[mm10]chrX:73538664-73538724	272	GCGGCTCTTATATACTACCGACTCATAGAATATTTATTTAGCAGGGCAGTGGTAGCAACACAAATTTGATATCAGCACTCCGCAGATTTACCATTAGTCG
Atp2b3	X	[mm10]chrX:73538861-73538921	273	GTCGAATATACGTCTGTCGAGGGTATCCTGGAGGTGTCTTCTCAAAAGTCTTAGAGACCCTACATAATTTTTTAAAACAAACGAGATTAGTTCTTTAGCG
Atp2b3	X	[mm10]chrX:73539292-73539352	274	GCGGCTCTTATATACTACCGTTTCTTCTGCCAGATTAATTAGTCTATCACCTTTAAATTTAACCTCACACCGAGTGTGAGCGCAGATTTACCATTAGTCG
Atp2b3	X	[mm10]chrX:73539502-73539562	275	GTCGAATATACGTCTGTCGATTCCCACCAGAATTACCTGGTAAGATCTTAGAACAATCTAGGCTTTCTTTAATGCTGTTGACGAGATTAGTTCTTTAGCG
Atp2b3	X	[mm10]chrX:73539712-73539772	276	GCGGCTCTTATATACTACCGTCAATTACTCAGTGCCTGCCACACCAAGCAAAAAGACCAGCATTCATGTAAAAGTTGTGACGCAGATTTACCATTAGTCG
Atp2b3	X	[mm10]chrX:73539922-73539982	277	GTCGAATATACGTCTGTCGATATCCAGGGTAACCTTGGGCCTACACATGTGTGTGCATACATGTATTTGTATACCTGCTTACGAGATTAGTTCTTTAGCG
Atp2b3	X	[mm10]chrX:73540132-73540192	278	GCGGCTCTTATATACTACCGTGGTTGCTACCTTAACTGTACTGAGGGGTGGTTAGGAAACTGGTACCAAGAACTAGGATCCGCAGATTTACCATTAGTCG
Atp2b3	X	[mm10]chrX:73540342-73540402	279	GTCGAATATACGTCTGTCGATCGAGCATATAATTTTCTCTTTTCACTCTTCCAACATCGTCTGTAGATGCACAGATAGTGACGAGATTAGTTCTTTAGCG
Atp2b3	X	[mm10]chrX:73540552-73540612	280	GCGGCTCTTATATACTACCGACAGTGCCTATGGAGGCCAGAAGGGGACATTGGATCACTTTGAACTGGGTTTACAGCAGTCGCAGATTTACCATTAGTCG
Atp2b3	X	[mm10]chrX:73540764-73540824	281	GTCGAATATACGTCTGTCGAGTGCACCACACGCATACGGTGCCCATGGAATCCAGAAGGGGGCATCAGATCCCCTGAGAAACGAGATTAGTTCTTTAGCG
Atp2b3	X	[mm10]chrX:73540974-73541034	282	GCGGCTCTTATATACTACCGATGTGTACACACAAGTGGAAGTCACAGGACAAGGAAGTCTGTTCTCTCCCTTTACCATGTCGCAGATTTACCATTAGTCG
Atp2b3	X	[mm10]chrX:73541153-73541213	283	GTCGAATATACGTCTGTCGAGGCTAGCTTGGAACTCCCAGGTTCTCCTGCCTTAGCTTCTTTTTTAAAAAATATTATTTAACGAGATTAGTTCTTTAGCG
Atp2b3	X	[mm10]chrX:73541363-73541423	284	GCGGCTCTTATATACTACCGCAGCTCTACAGCCCCTGCGTTAGCTTCTTAAGTGCAGGAACAACAGCCATGTGCAACCATCGCAGATTTACCATTAGTCG
Atp2b3	X	[mm10]chrX:73541571-73541631	285	GTCGAATATACGTCTGTCGAGGCTTAAGATAATGTAAATCTTAGATGGATGAGACAACTGAATTGGTAGTGTTTTTGCCCACGAGATTAGTTCTTTAGCG
Atp2b3	X	[mm10]chrX:73541807-73541867	286	GCGGCTCTTATATACTACCGCTGGCTTTTACACAAATACACACACACACACACCATAAATTTATTACCTCAAATTCCTGGCGCAGATTTACCATTAGTCG
Atp2b3	X	[mm10]chrX:73542017-73542077	287	GTCGAATATACGTCTGTCGACCCTGTCTGCGCACCTCTGCATCCTGTTTTTTGTATGTGTGTTTGTTGGTTGGTTGGTTTACGAGATTAGTTCTTTAGCG
Atp2b3	X	[mm10]chrX:73542227-73542287	288	GCGGCTCTTATATACTACCGTTCGTCCTCGGGACCGGGATGATATGGTGAAGAAGATCATTGAGCCTATGGCTTGTGATGCGCAGATTTACCATTAGTCG
Atp2b3	X	[mm10]chrX:73542437-73542497	289	GTCGAATATACGTCTGTCGATGGAAGCTGCTGTAGTAACTATTCCCCAGGTTCAAGGTTGTCCAGTAGGTAGCAGGGTAGACGAGATTAGTTCTTTAGCG
Atp2b3	X	[mm10]chrX:73542647-73542707	290	GCGGCTCTTATATACTACCGGGCCATGGGCGCTTCCTTAGTGCTTTTGATCCCCTTGCCAAGCTCTCTTGTCCTTGACCTCGCAGATTTACCATTAGTCG
Atp2b3	X	[mm10]chrX:73542857-73542917	291	GTCGAATATACGTCTGTCGAAGCCTTTGACTTGAGCACTTTTTGTGTGATGGTTATATTTGTTGGTCTTTAAAGATGGGAACGAGATTAGTTCTTTAGCG
Atp2b3	X	[mm10]chrX:73543067-73543127	292	GCGGCTCTTATATACTACCGAAGCAAAGACACTCAGTTCTAAAACAAATACTCCCTGAATGTAAAGAGTAGACATGGGTCCGCAGATTTACCATTAGTCG
Atp2b3	X	[mm10]chrX:73543277-73543337	293	GTCGAATATACGTCTGTCGAACCCAACCTCAGTGAGTACCTTGGGGAGTTCAGGGTAGAAACTCAGGACACGAAGAGCCTACGAGATTAGTTCTTTAGCG
Atp2b3	X	[mm10]chrX:73543487-73543547	294	GCGGCTCTTATATACTACCGGCTGGGCTCTGGAAAGTACAGGATAGCCACCAGAGGGAGACAGAGAACTATGTCCACAGACGCAGATTTACCATTAGTCG
Atp2b3	X	[mm10]chrX:73543697-73543757	295	GTCGAATATACGTCTGTCGAAGTGTTCCTACCACCTGGCTAGGGGACTAAGAGCTTAGAGACTGCATATGTGGGTAGGCCACGAGATTAGTTCTTTAGCG
Atp2b3	X	[mm10]chrX:73543907-73543967	296	GCGGCTCTTATATACTACCGACAGGAAGTTCTCTTTACTGAAGGTCTTATGCAGCACCTTAAGACCTTAAGAGAACAGGACGCAGATTTACCATTAGTCG
Atp2b3	X	[mm10]chrX:73544117-73544177	297	GTCGAATATACGTCTGTCGACAGTTCTGCCTTTGATTATTGGATCACTGTCAAAGCCTTAAGTAGAGACTCCTCTGCTCTACGAGATTAGTTCTTTAGCG
Atp2b3	X	[mm10]chrX:73544327-73544387	298	GCGGCTCTTATATACTACCGCACTAAAGAATTCACAGACCTAGGCCTTGCCTCATTCAATTCTTCAAACTCTGAACTGGCCGCAGATTTACCATTAGTCG
Atp2b3	X	[mm10]chrX:73544537-73544597	299	GTCGAATATACGTCTGTCGACTTCCCACCCTGTTGGCTTGTTTTGTGCTTTGTGCTTGGAAGTTCTCTTTCTTTCTCCTTACGAGATTAGTTCTTTAGCG
Atp2b3	X	[mm10]chrX:73544764-73544824	300	GCGGCTCTTATATACTACCGAACAAACTAGACAAGAGAGGGAAACATTCATAGCTAGGTCTATATATCTGCTCATTTCTGCGCAGATTTACCATTAGTCG
Atp2b3	X	[mm10]chrX:73544974-73545034	301	GTCGAATATACGTCTGTCGATGCTGGGACTTGGGATCCTGAAGATCTGTTCCAAACACAAAATATGGGATTGTCTTGCCAACGAGATTAGTTCTTTAGCG
Atp2b3	X	[mm10]chrX:73545182-73545242	302	GCGGCTCTTATATACTACCGGGACTTCCTGTGCCTGGAGGGGAAGGAATTCAACAGAAGAATTCGAAATGAGAAAGGCGACGCAGATTTACCATTAGTCG
Atp2b3	X	[mm10]chrX:73545391-73545451	303	GTCGAATATACGTCTGTCGAGTGGCCCAAGCTGCGGGTGCTTGCCCGGTCATCTCCCACTGATAAACATACTCTGGTTAAACGAGATTAGTTCTTTAGCG
Atp2b3	X	[mm10]chrX:73545575-73545635	304	GCGGCTCTTATATACTACCGAGAATGGCTCATAAATCTCTTGTGAGGCTATGCTGGGGCCTAGCAAACACAGAAGTGGATCGCAGATTTACCATTAGTCG
Atp2b3	X	[mm10]chrX:73546184-73546244	305	GTCGAATATACGTCTGTCGAAAGAATGGCTCATAAAGGCTGCCCTCCATTGGAACAAATGGGGAAACTGAGGCCCGGAACACGAGATTAGTTCTTTAGCG
Atp2b3	X	[mm10]chrX:73546394-73546454	306	GCGGCTCTTATATACTACCGAGCAACAGAAGCAACCCATACCAACCTCTGGCATATAGCCTTACCCTGATACACTCTGTGCGCAGATTTACCATTAGTCG
Atp2b3	X	[mm10]chrX:73546604-73546664	307	GTCGAATATACGTCTGTCGATGAAATCCTGTCTCCTGGACTTAAGTTGGCATCAGAAAGTGAAGAGCCAGTGTCAGGGCAACGAGATTAGTTCTTTAGCG
Atp2b3	X	[mm10]chrX:73546814-73546874	308	GCGGCTCTTATATACTACCGAAGAAAGGGAGGAACCATGAACAGTGGCTTGTCAACAATGGCATCTGCCCACAATCATCTCGCAGATTTACCATTAGTCG
Atp2b3	X	[mm10]chrX:73547024-73547084	309	GTCGAATATACGTCTGTCGAATGACCCCAACACATAGGGGGCAGGAGCCTTGTGTCATCTTTCCCAACTCTAGCAGAAACACGAGATTAGTTCTTTAGCG
Atp2b3	X	[mm10]chrX:73547234-73547294	310	GCGGCTCTTATATACTACCGTGCACAGATTTGATATGTATTGCTGTGCCCAAGCTTGCGTGGTGGAGAAGCAAGACTCTGCGCAGATTTACCATTAGTCG
Atp2b3	X	[mm10]chrX:73547444-73547504	311	GTCGAATATACGTCTGTCGAACTATGTTGTTTAGTAGCAAAGGCCCCCTCACAGCCACAAGTGATATCATGCAGTTTGCAACGAGATTAGTTCTTTAGCG
Atp2b3	X	[mm10]chrX:73547631-73547691	312	GCGGCTCTTATATACTACCGGTCATCCCCCAGGGCATTGCAGGCACTGATGTGGCCAAGGAGGCCTCTGACATCATTCTGCGCAGATTTACCATTAGTCG
Atp2b3	X	[mm10]chrX:73547841-73547901	313	GTCGAATATACGTCTGTCGAACCAGGGGTTTCTAAGGGCAATAGTATGGACTTAAATAGGGCCATATTGAGAACAAGTGTACGAGATTAGTTCTTTAGCG
Atp2b3	X	[mm10]chrX:73548051-73548111	314	GCGGCTCTTATATACTACCGTTCACCCATCCCAAAGGAAACCTTTCACCTACTAGCAATTATTCCACATCCCCCTCTAAGCGCAGATTTACCATTAGTCG
Atp2b3	X	[mm10]chrX:73548261-73548321	315	GTCGAATATACGTCTGTCGAACAACTTGCATAAGTAAGCTTTCTCTTTCTACCCTGTCAGCCCCAGGGAATTGAACCCAGACGAGATTAGTTCTTTAGCG
Atp2b3	X	[mm10]chrX:73548471-73548531	316	GCGGCTCTTATATACTACCGTCCAATAGGCCTCATTTTGTTTGTCATTAATCCACGGACCAATCTTTGGCCTACTTCCACCGCAGATTTACCATTAGTCG
Atp2b3	X	[mm10]chrX:73548891-73548951	317	GTCGAATATACGTCTGTCGACTGGCCTTCACAGATCTGCTTGTCCTAAAACTCACTATGTAGATCAGGCTGGCCTGGGACACGAGATTAGTTCTTTAGCG
Atp2b3	X	[mm10]chrX:73549101-73549161	318	GCGGCTCTTATATACTACCGCTTTATTGTTACCAAGTACTTAACTGGTTTTGCTGATCAGCTTGGCTGTTTCAAGGATGTCGCAGATTTACCATTAGTCG
Atp2b3	X	[mm10]chrX:73549336-73549396	319	GTCGAATATACGTCTGTCGATGTTTGTTTGTTTGTTTGTTTGTTTGTTTTTTGAGAGACAGCCTTTCAGTAAGACCCCAGACGAGATTAGTTCTTTAGCG
Atp2b3	X	[mm10]chrX:73549546-73549606	320	GCGGCTCTTATATACTACCGGCAAGCACTTTGCTAACTGAGCTAACTCTCTAGCCCTTCGAGGACTTTTTCTTGATATCTCGCAGATTTACCATTAGTCG
Atp2b3	X	[mm10]chrX:73549756-73549816	321	GTCGAATATACGTCTGTCGAGCAGCCACTTCCCATTGCCTCACCAGCATTGGAAATGTTCATCTGCTCTCTGTCTGTGAGACGAGATTAGTTCTTTAGCG
Atp2b3	X	[mm10]chrX:73550466-73550526	322	GCGGCTCTTATATACTACCGTTCTAAGGAGGAACGAAGTATCCACAACTTTGGTCTTCCTTCTTCTTGAGTATGAAGCTGCGCAGATTTACCATTAGTCG
Atp2b3	X	[mm10]chrX:73550676-73550736	323	GTCGAATATACGTCTGTCGAGTTGAGACTCTGTGGTTCCTGCAAAGGCCACACCTTTAAGGTCACTGCCACTAGACAAGAACGAGATTAGTTCTTTAGCG
Atp2b3	X	[mm10]chrX:73550886-73550946	324	GCGGCTCTTATATACTACCGCCCAAAGTTTCTCTGTGTGGGCTTGCATGACCAACCCCCAGAAGGATGACTGCCCCATCTCGCAGATTTACCATTAGTCG
Atp2b3	X	[mm10]chrX:73551104-73551164	325	GTCGAATATACGTCTGTCGAGAAGAACATCCTTGGACATGCTGTCTACCAGCTCACCATCATCTTTACCCTGCTATTTGTACGAGATTAGTTCTTTAGCG
Atp2b3	X	[mm10]chrX:73551314-73551374	326	GCGGCTCTTATATACTACCGTTGTACCCTTGGTCCATCCTCCCTGCTACCCTTCACGATGTGCCCTACTGTACATCTCTGCGCAGATTTACCATTAGTCG
Atp2b3	X	[mm10]chrX:73551541-73551601	327	GTCGAATATACGTCTGTCGATCGTCATGATGCAGCTTTTCAATGAGATCAATGCTCGCAAGATCCATGGTGAGAGGAATGACGAGATTAGTTCTTTAGCG
Atp2b3	X	[mm10]chrX:73551751-73551811	328	GCGGCTCTTATATACTACCGCCTACTAGCTTCAAGAAAGCCATGGAAAGCCTTTATCCTCCCATCCTGCTCACATGGCACCGCAGATTTACCATTAGTCG
Atp2b3	X	[mm10]chrX:73551961-73552021	329	GTCGAATATACGTCTGTCGAGCTGGTAGGCCAGTTCAACTTCCCAGAAGGGGATGAATGCTCTAAAATATAGTATCTTCAACGAGATTAGTTCTTTAGCG
Atp2b3	X	[mm10]chrX:73552171-73552231	330	GCGGCTCTTATATACTACCGTCTTGGCTAGCATGAAATCATGTCAGCCTACCACAGAGTGTAAACAGGCCTAGAACCTGGCGCAGATTTACCATTAGTCG
Atp2b3	X	[mm10]chrX:73552381-73552441	331	GTCGAATATACGTCTGTCGAGGCAAATGAAAATAGCCTTGCAGAAGCCGGAAAGATGATCCAGACAACTGGGTCTCTTCTACGAGATTAGTTCTTTAGCG
Atp2b3	X	[mm10]chrX:73552591-73552651	332	GCGGCTCTTATATACTACCGGGAAAAGAAAGCCAAGATATTTCCCAGAATGTGGCTGGTCCACCAAGGGGTAGGAAGCCACGCAGATTTACCATTAGTCG
Atp2b3	X	[mm10]chrX:73552801-73552861	333	GTCGAATATACGTCTGTCGATTGTCATTGTCCAATTTGGAGGGAAGCCCTTCAGCTGTTCCCCACTGTCCACAGAACAGTACGAGATTAGTTCTTTAGCG
Atp2b3	X	[mm10]chrX:73553011-73553071	334	GCGGCTCTTATATACTACCGCATTATTCCAATTCCCTGCCTCACAGTCTTGGAACCTATGACCGGGAAAGTGTGTGGTATCGCAGATTTACCATTAGTCG
Atp2b3	X	[mm10]chrX:73553221-73553281	335	GTCGAATATACGTCTGTCGACCCTAAACCTGGATATTTGGGATTGACAACTGGGATTATTAAAACTAAGAACCTTCAGCCACGAGATTAGTTCTTTAGCG
Atp2b3	X	[mm10]chrX:73553444-73553504	336	GCGGCTCTTATATACTACCGATTAAACAATACTCTGCTATAAAATCTGTGGGTCAAGGAGATCTCAAGAGAAATGAGGAGCGCAGATTTACCATTAGTCG
Atp2b3	X	[mm10]chrX:73553675-73553735	337	GTCGAATATACGTCTGTCGATTTTTTCTAGAGTTCATGACCACTGCTATGGGAAGCCATGGCCAGGACTTACTTCTCTTTACGAGATTAGTTCTTTAGCG
Atp2b3	X	[mm10]chrX:73553885-73553945	338	GCGGCTCTTATATACTACCGGCTACTTTCACACTATGTGCTCCTATGGAGTTATCTGGTTACCTCCTCTCATAAGGGCACCGCAGATTTACCATTAGTCG
Atp2b3	X	[mm10]chrX:73554095-73554155	339	GTCGAATATACGTCTGTCGATATCCATTGATGTGTGTCTCCAACCAAACTGGCCATAGGGACCCCCTTCAGCAATGGTAGACGAGATTAGTTCTTTAGCG
Atp2b3	X	[mm10]chrX:73554305-73554365	340	GCGGCTCTTATATACTACCGAACTCCATATAACTTGACTCTTCCCTGCACATGCCAGCCTCTAGTTAACCTCTAAGCTTCCGCAGATTTACCATTAGTCG
Atp2b3	X	[mm10]chrX:73554515-73554575	341	GTCGAATATACGTCTGTCGACACTCCTGGCAAGCTGACAGGAATGTACGAGAGACAGAATGACCTACCAACATCCACTCAACGAGATTAGTTCTTTAGCG
Atp2b3	X	[mm10]chrX:73554725-73554785	342	GCGGCTCTTATATACTACCGACTCAGTCTCAGAGAACAGGGCATTTAGCTTTTCTTCCAGCAACCATGAAGGCCAATAAACGCAGATTTACCATTAGTCG
Atp2b3	X	[mm10]chrX:73554924-73554984	343	GTCGAATATACGTCTGTCGATAGAGTCTGCTAAGCCTAGGATGTGAGTTCTATCTCTGAAAAGTGGGCCCTCTGTTTTTTACGAGATTAGTTCTTTAGCG
Atp2b3	X	[mm10]chrX:73555134-73555194	344	GCGGCTCTTATATACTACCGGAAGAGCTGGCCGAAGGGGAAGAAGAAATTGACCATGCTGAACGAGAGCTCCGCAGGGGCCGCAGATTTACCATTAGTCG
Atp2b3	X	[mm10]chrX:73555344-73555404	345	GTCGAATATACGTCTGTCGACCTCCGAAGTATGCAGGAGCAGTGGCTAGTTCCCCTCTTACCACATATACGGGTGCTCACACGAGATTAGTTCTTTAGCG
Atp2b3	X	[mm10]chrX:73555554-73555614	346	GCGGCTCTTATATACTACCGTTAGGTAATAGGCAAGTTGTATTTGGGTGTGTGGGATGAAAATGGTAACTTCAAGGAGCCCGCAGATTTACCATTAGTCG
Atp2b3	X	[mm10]chrX:73555764-73555824	347	GTCGAATATACGTCTGTCGAGGAGGTAGTGAGGACTTCAAAAAACCCATGTGCCAGGCTACCCTGCTCTCTGCCCAAGTCACGAGATTAGTTCTTTAGCG
Atp2b3	X	[mm10]chrX:73555974-73556034	348	GCGGCTCTTATATACTACCGAAGTGTTGCTGGCCCTGCTCATCCTGACAGCTTGATGTTCCTTCTGAGTTTTCCATCTTCCGCAGATTTACCATTAGTCG
Atp2b3	X	[mm10]chrX:73556184-73556244	349	GTCGAATATACGTCTGTCGAGGCCTGTGCCATAGACAATTTCCCCATGGCCTAGCTTGTGTCCTCTAGGAGACCTTGGCAACGAGATTAGTTCTTTAGCG
Atp2b3	X	[mm10]chrX:73556394-73556454	350	GCGGCTCTTATATACTACCGAGGACTTGATTTCACACCTCTCCCCATGTATTCTTCCAGCTGTTTTGCCACACTTGGCACCGCAGATTTACCATTAGTCG
Atp2b3	X	[mm10]chrX:73556604-73556664	351	GTCGAATATACGTCTGTCGATGTCCTTATTCATCTCTACCCTTCTGACATCACCCTGGGGCCTGTGGAGTTTGTCTCCATACGAGATTAGTTCTTTAGCG
Atp2b3	X	[mm10]chrX:73556814-73556874	352	GCGGCTCTTATATACTACCGCTGCTGTGTACCCTTGGGGCTCTCTCTCAATGCTGTAAAAGCCTACTTAAAGGTTGCCAACGCAGATTTACCATTAGTCG
Atp2b3	X	[mm10]chrX:73557024-73557084	353	GTCGAATATACGTCTGTCGAAGAAGTCCAAGTTGAAGGCATAGCTCAAGGACCAAGCATCCTGAGAACCTACTCCAGTATACGAGATTAGTTCTTTAGCG
Atp2b3	X	[mm10]chrX:73557234-73557294	354	GCGGCTCTTATATACTACCGAGGACAGGCATGGGTCCAGCATAGGTAGCTTTGTTTCCTATAATAAACATTTACTCACTACGCAGATTTACCATTAGTCG
Atp2b3	X	[mm10]chrX:73557444-73557504	355	GTCGAATATACGTCTGTCGAGTTCCAGTTCTGATGCAAAGCCCAGCCCATGAAAACAGTACAGCATTGTGTCTGCTCCACACGAGATTAGTTCTTTAGCG
Atp2b3	X	[mm10]chrX:73557654-73557714	356	GCGGCTCTTATATACTACCGGGATCCTACTAGCTGGAGTCTTGGTGTTCCATATCCTTCTGACTGTTCCCTGCTGCCGGTCGCAGATTTACCATTAGTCG
Atp2b3	X	[mm10]chrX:73557864-73557924	357	GTCGAATATACGTCTGTCGACCCATGGCATTTCAAGGTGGCTTTGTCATGTCAGATTTACCATGCCTCTCAAGAATGATGACGAGATTAGTTCTTTAGCG
Atp2b3	X	[mm10]chrX:73558074-73558134	358	GCGGCTCTTATATACTACCGTCTCCGGATTTCGGAGGCCTGTACAACATTTTCTGTTGCATAGTAACTTGATGCCCACTTCGCAGATTTACCATTAGTCG
Atp2b3	X	[mm10]chrX:73558257-73558317	359	GTCGAATATACGTCTGTCGATTTGCACTCACCAGTGACTGACACTTGTTCCTGGCCAGTGCTGGTACCTCTGGTGGGGGGACGAGATTAGTTCTTTAGCG
Atp2b3	X	[mm10]chrX:73558467-73558527	360	GCGGCTCTTATATACTACCGGATCTGCAACACCACGGCTTCAAACATCTTCCTCTCATGAGATACCCAACCTTATATACACGCAGATTTACCATTAGTCG
Atp2b3	X	[mm10]chrX:73558677-73558737	361	GTCGAATATACGTCTGTCGAAGGAGGGTGTCAACAGTAAAGCTACCTCTTTTGGAGAAGCCCTGTCAGCAAGCCAGAGGAACGAGATTAGTTCTTTAGCG
Atp2b3	X	[mm10]chrX:73558887-73558947	362	GCGGCTCTTATATACTACCGTTCTCTCCCCAATCAAGCCATTCTCTGAGCGGAGGCTGCCAGTGTACCTTGACTCTGGCCCGCAGATTTACCATTAGTCG
Atp2b3	X	[mm10]chrX:73559097-73559157	363	GTCGAATATACGTCTGTCGAGGACTTATCCACAAGGTTCTCCCATGGCTCTCATCTTCTAGGAAGCTCAAAGAGTGGGGAACGAGATTAGTTCTTTAGCG
Atp2b3	X	[mm10]chrX:73559307-73559367	364	GCGGCTCTTATATACTACCGTGCAGAAATCTGGGTGGTTATCAACACTATTAGCAGAGCAGGACAGAGCAAGAGACCCTCCGCAGATTTACCATTAGTCG
Atp2b3	X	[mm10]chrX:73559517-73559577	365	GTCGAATATACGTCTGTCGACTACCGAAATAGGATAAGGAAGTATTGCCAGACACAGGTACTTACTGAGAAGTGGCTCTCACGAGATTAGTTCTTTAGCG
Atp2b3	X	[mm10]chrX:73559727-73559787	366	GCGGCTCTTATATACTACCGAGGACTTGGGGCTGACCTAGCTGAGGCTTTGCTGGCCCCATATGTCCCTAGTGTGGCCCCCGCAGATTTACCATTAGTCG
Atp2b3	X	[mm10]chrX:73559937-73559997	367	GTCGAATATACGTCTGTCGAGCCAGCTCCATGACGTAACCAATCTTTCTACCCCTACTCACGTAACTCTCTCTGCCGCCAACGAGATTAGTTCTTTAGCG
Atp2b3	X	[mm10]chrX:73560147-73560207	368	GCGGCTCTTATATACTACCGTGTCCAGTCCTTCCCGCCAGACGGTGTCTCTCCAAAGCCATATTCTCTTATGAAATGACCCGCAGATTTACCATTAGTCG
Atp2b3	X	[mm10]chrX:73560357-73560417	369	GTCGAATATACGTCTGTCGAATCAGGCTGGGGACTTGCTCCATGTTCTGGAGTGAGAGTCAGGAAAGCATGTGGCCCAGGACGAGATTAGTTCTTTAGCG
Atp2b3	X	[mm10]chrX:73560567-73560627	370	GCGGCTCTTATATACTACCGCAGTGGTGACCAAGAGTGCCTCTCTGGAGCAGCTGGTGCCTGCCCCGTAGGCCCCGCCCTCGCAGATTTACCATTAGTCG
Atp2b3	X	[mm10]chrX:73560777-73560837	371	GTCGAATATACGTCTGTCGACCTCAGAGAAGCCAGGACATTTCAATGACAAGTTCCCACCGTGCAATTCACATTTTGAAGACGAGATTAGTTCTTTAGCG
Atp2b3	X	[mm10]chrX:73560987-73561047	372	GCGGCTCTTATATACTACCGAGGAGGTGGGGCTGGGGGGATGGGCCTTGTACTCAGGTTTGCCTGCTTCTGGTAACAAAGCGCAGATTTACCATTAGTCG
Atp2b3	X	[mm10]chrX:73561197-73561257	373	GTCGAATATACGTCTGTCGATTCACGTTTTTCCCATCACAGACTCTTCAAGATTCTTTTTGCTTGGTTTCTTTCTGTTCTACGAGATTAGTTCTTTAGCG
Atp2b3	X	[mm10]chrX:73561407-73561467	374	GCGGCTCTTATATACTACCGCACGCACCTCCAGCTTGTACACCCCCTGGGCCACAGATATGGGCTGGAATATGTATTGTTCGCAGATTTACCATTAGTCG
Atp2b3	X	[mm10]chrX:73561617-73561677	375	GTCGAATATACGTCTGTCGACAGGTGGACAGCACCAGCTTCCTTCCTCTGAACAATATAAAGAATGGGTGTAGGATACACACGAGATTAGTTCTTTAGCG
Atp2b3	X	[mm10]chrX:73561827-73561887	376	GCGGCTCTTATATACTACCGCAGTTGGAAGGCAGTTTACAAGACTCTTCTGTGTATGCCCCAGACCTCTTCTACAGTGCTCGCAGATTTACCATTAGTCG
Atp2b3	X	[mm10]chrX:73562037-73562097	377	GTCGAATATACGTCTGTCGATTCTTCCTTCCATGGCCATCTGTTCCCTTCCTTCCCACCTTCGGATCCCAAGAGTGCCTGACGAGATTAGTTCTTTAGCG
Atp2b3	X	[mm10]chrX:73562247-73562307	378	GCGGCTCTTATATACTACCGGGCAGCCTAAGAAAGACTCACTGTGGAAGAAGATACTGCTTGAATCACCTGACAACCCCGCGCAGATTTACCATTAGTCG
Atp2b3	X	[mm10]chrX:73562457-73562517	379	GTCGAATATACGTCTGTCGATGCCCACAAGGGCAAGGACCTATTCAGGATCCCATAGGCAGCTAGGCCTGGCATAGTGGAACGAGATTAGTTCTTTAGCG
Atp2b3	X	[mm10]chrX:73562667-73562727	380	GCGGCTCTTATATACTACCGTGGCCCCATATATGAGGAATTTTCCATCTTCTTCATTTACTTCAGGCCAGATTGCCTCTTCGCAGATTTACCATTAGTCG
Atp2b3	X	[mm10]chrX:73562877-73562937	381	GTCGAATATACGTCTGTCGAAAGGGAGAGGGGGACCAGGATCCTTTGGGCTCAGTATGCTTTTCTCATCCTTTCTAACTCACGAGATTAGTTCTTTAGCG
Atp2b3	X	[mm10]chrX:73563087-73563147	382	GCGGCTCTTATATACTACCGTCTCCTCCCTTGCCTTGCCTCAAGGCTGTCCCACCACAGCCATTTCATTTGTAGTCCTCTCGCAGATTTACCATTAGTCG
Atp2b3	X	[mm10]chrX:73563297-73563357	383	GTCGAATATACGTCTGTCGACACCCCAGCCACATACTCATACACTAAAGCTGTAGGACTTCATTCTCCTGGTGATTGTCAACGAGATTAGTTCTTTAGCG
Atp2b3	X	[mm10]chrX:73563507-73563567	384	GCGGCTCTTATATACTACCGTCAAAGCGTCTCTGCAGGGTCCAGTGTCTAAGAATTCTTTTGTGTCTCTTTCCCATGGGACGCAGATTTACCATTAGTCG
Atp2b3	X	[mm10]chrX:73563717-73563777	385	GTCGAATATACGTCTGTCGAAGATAAGATGCCTTCTGACTGACGCAGGCCAGCAAAGATTTGAGCACCATATCGCCAGAGACGAGATTAGTTCTTTAGCG
Atp2b3	X	[mm10]chrX:73563927-73563987	386	GCGGCTCTTATATACTACCGAGTCCAGCAAGGCATGCTCATCATGTTTCCACACCTTGACAAGGAGCTGGCACACAGTCTCGCAGATTTACCATTAGTCG
Atp2b3	X	[mm10]chrX:73564137-73564197	387	GTCGAATATACGTCTGTCGAGTTGGGGCTCTGCCATACCCTTTCTAGAACTACAGGCTAAAACCCAGGGAAACAAGCTTCACGAGATTAGTTCTTTAGCG
Atp2b3	X	[mm10]chrX:73564347-73564407	388	GCGGCTCTTATATACTACCGGAGGGCAAGGCAATAGGTAGTTCCCATGGTCCTGCTTCTCCTCACTTCCCACACTTACTGCGCAGATTTACCATTAGTCG
Atp2b3	X	[mm10]chrX:73564554-73564614	389	GTCGAATATACGTCTGTCGAGTTAAGTTTTTCTCTAGCCAAAGAATTAGAAGAGAAGGTGTCAGGCATTATCTACTGTTGACGAGATTAGTTCTTTAGCG
Atp2b3	X	[mm10]chrX:73564764-73564824	390	GCGGCTCTTATATACTACCGCCCACAGCCTGTCCTGCACATGGAAATCCCCAAAACACTCGCCCACACAGGCACACATACCGCAGATTTACCATTAGTCG
Atp2b3	X	[mm10]chrX:73564974-73565034	391	GTCGAATATACGTCTGTCGACTGTCTAGGCCACATGGATATTACACATTGTGACTTTTCTCTGGGCAGTAAATAGAGTAAACGAGATTAGTTCTTTAGCG
Atp2b3	X	[mm10]chrX:73565184-73565244	392	GCGGCTCTTATATACTACCGAATCTATGGTGGATCTAGGGGTAAGGGGGTGTTGTTCACAGCTCAGCAGGGGTTGGGATTCGCAGATTTACCATTAGTCG
Atp2b3	X	[mm10]chrX:73565394-73565454	393	GTCGAATATACGTCTGTCGAGCTCACTGGATGTTGGAGACACCATTGAACTCTATAGAAAAGTCCTACTTGGCATTAATGACGAGATTAGTTCTTTAGCG
Atp2b3	X	[mm10]chrX:73565604-73565664	394	GCGGCTCTTATATACTACCGGGCCTGGGAGAGGAATATGTCAGGGAATAGAAGTAGTAAAAGAGATGGAATGAGAGGCCACGCAGATTTACCATTAGTCG
Atp2b3	X	[mm10]chrX:73565820-73565880	395	GTCGAATATACGTCTGTCGAAAAAAAGGCCCTGTGGCAGCCAGCTTGAGCCTGGTGGTGTGGCAGTTTTGGTGGGTGGGTACGAGATTAGTTCTTTAGCG
Atp2b3	X	[mm10]chrX:73566030-73566090	396	GCGGCTCTTATATACTACCGTGCACAGGAGCACCTGGGCTAAGGAAGCAGTCCCTGGACATTAGGGAAGGGTCAGGGGGACGCAGATTTACCATTAGTCG
Atp2b3	X	[mm10]chrX:73566240-73566300	397	GTCGAATATACGTCTGTCGAAACTGGGGTAGGAGCAAGCACATGCTGAGGAATGAGGTCGATGAGCCATAGCACCTCATTACGAGATTAGTTCTTTAGCG
Atp2b3	X	[mm10]chrX:73566450-73566510	398	GCGGCTCTTATATACTACCGCTGTCATTCCAGCACTGGGTAAGGGAGCAATGCTGAAACAGGAGAGCTGGAGTTTGAAACCGCAGATTTACCATTAGTCG
Atp2b3	X	[mm10]chrX:73566660-73566720	399	GTCGAATATACGTCTGTCGAGGCCAATACTTACACCTACAAGAATATTCGTAGTCGGCTCAGGAAGTGACAGGGTCTGACACGAGATTAGTTCTTTAGCG
Atp2b3	X	[mm10]chrX:73566870-73566930	400	GCGGCTCTTATATACTACCGGACATGGAGGCTGGGCAGGGATTCTGGTGAAAGATTTCAGGGTTGATCCCATTGGACAAACGCAGATTTACCATTAGTCG
Atp2b3	X	[mm10]chrX:73567080-73567140	401	GTCGAATATACGTCTGTCGAGTAGGAGTGGGCTATGAAAAGCAGGCCTGATTGGATATGGTACTCAAAGCATTGACGGCAACGAGATTAGTTCTTTAGCG
Atp2b3	X	[mm10]chrX:73567290-73567350	402	GCGGCTCTTATATACTACCGTTGGCTGCAGCTTAGCCAGAAACACCAAACTCCAGATCAGGAAGAAGGAATCCCAGGGTCCGCAGATTTACCATTAGTCG
Atp2b3	X	[mm10]chrX:73567500-73567560	403	GTCGAATATACGTCTGTCGAGACTTCAGTGCCTGCAAGAAGGAAGCTGGAGCAGAGCTGACTCATTCTCAGATCTTACCCACGAGATTAGTTCTTTAGCG
Atp2b3	X	[mm10]chrX:73567710-73567770	404	GCGGCTCTTATATACTACCGAGAGCAGCAGCAGCTGTAAAAGGCAGGGAGGACCATATGAGAGTTTCCTTGTGGCCTGAACGCAGATTTACCATTAGTCG
Atp2b3	X	[mm10]chrX:73567920-73567980	405	GTCGAATATACGTCTGTCGATCCCAGAGTCAAGGACAACAATGTGCTGCTCATTTTCTTTTTTGTGACATGGTGGTATAGACGAGATTAGTTCTTTAGCG
Atp2b3	X	[mm10]chrX:73568134-73568194	406	GCGGCTCTTATATACTACCGTAGCTCATTTACATTAGCTTTCCATTTCTATGTTAACCCTATTTAAGCAGCCAGTCTGAGCGCAGATTTACCATTAGTCG
Atp2b3	X	[mm10]chrX:73568344-73568404	407	GTCGAATATACGTCTGTCGAAGTTGTCACCCCTAAGGTCCTAACTAGAGAGCTGAAAGGGACTCATTGTAGTCTGGGTGAACGAGATTAGTTCTTTAGCG
Atp2b3	X	[mm10]chrX:73568554-73568614	408	GCGGCTCTTATATACTACCGAACTTTATTTACAAAACCAGAAGAGGTCCAGGGTTCATTCACCTTTTGGCCAGAGTTTATCGCAGATTTACCATTAGTCG
Atp2b3	X	[mm10]chrX:73568764-73568824	409	GTCGAATATACGTCTGTCGACGTCATGGCTAGCTTTGTGTTTCTAGGGACAGTTGATATGGGCAGCTGTGCTGGTACTGGACGAGATTAGTTCTTTAGCG
Atp2b3	X	[mm10]chrX:73568974-73569034	410	GCGGCTCTTATATACTACCGTCCAGAGGAGGGACAGGCTGATTCTCAGGCAAGTTCTAAAGGCACTGCCCTGCAGGAGGTCGCAGATTTACCATTAGTCG
Atp2b3	X	[mm10]chrX:73569184-73569244	411	GTCGAATATACGTCTGTCGAGCTGTCTGAATAGAAGCTCAAAGAAGAGGAAGAGGGTAGAGGTGCTTTGGAGGAGAGCAGACGAGATTAGTTCTTTAGCG
Atp2b3	X	[mm10]chrX:73569394-73569454	412	GCGGCTCTTATATACTACCGCAAACCCGTGTGGCCATTTTCAGTCTTGGCCTCCAGGTTAGGGCCAGTGGGCTCTTAGACCGCAGATTTACCATTAGTCG
Atp2b3	X	[mm10]chrX:73569604-73569664	413	GTCGAATATACGTCTGTCGATCTGGTAAAGTAAAAGAATGCCAGGCAGGAACAGTGTTAGGGAGGCTTGAGACGTTTTCAACGAGATTAGTTCTTTAGCG
Atp2b3	X	[mm10]chrX:73569802-73569862	414	GCGGCTCTTATATACTACCGGTGCAGAAATGGCCACCAGAACATTCTTTGGAGAATCTCAGTATATTTATCTTTTACCAACGCAGATTTACCATTAGTCG
Atp2b3	X	[mm10]chrX:73570012-73570072	415	GTCGAATATACGTCTGTCGAAAACTCTTAGCACAGTCCATCAAAGCCATCTCACTCCCTACAAGTCCCCCAGCGTGTAAAACGAGATTAGTTCTTTAGCG
Atp2b3	X	[mm10]chrX:73570222-73570282	416	GCGGCTCTTATATACTACCGCCTCCACTTCAGATCCGGGTGGTGAAAGCATTCCGTAGCTCGCTTTATGAAGGCCTGGAGCGCAGATTTACCATTAGTCG
Atp2b3	X	[mm10]chrX:73570432-73570492	417	GTCGAATATACGTCTGTCGACAGAACAACAACGCCATAGACAGCGGCATCTACCTGACCACGCATGCCACCAAGTCAGCTACGAGATTAGTTCTTTAGCG
Atp2b3	X	[mm10]chrX:73570642-73570702	418	GCGGCTCTTATATACTACCGGCACCCAGAGGGGAACCTGTACACCTGCCAAAGAGGGAAATGACTAACATGGCTAAAGACCGCAGATTTACCATTAGTCG
Atp2b3	X	[mm10]chrX:73570852-73570912	419	GTCGAATATACGTCTGTCGAAAAAGGGAGCATGAGACAAGATGCGCTTCCCACCATTTTTCTACTGATGCTTCTGTTTTTACGAGATTAGTTCTTTAGCG
Atp2b3	X	[mm10]chrX:73571062-73571122	420	GCGGCTCTTATATACTACCGGCCACCAGAGGGAGCCACCTGTAAAGGTACCTTCTACTGCAAAGCACACAAGACCCATCTCGCAGATTTACCATTAGTCG
Atp2b3	X	[mm10]chrX:73571272-73571332	421	GTCGAATATACGTCTGTCGATTGAATGTAGCAAGGCTCTTTTCAGGGAACAAGACTGCAAGAACATCCTCTTGGTACTGTACGAGATTAGTTCTTTAGCG
Atp2b3	X	[mm10]chrX:73571482-73571542	422	GCGGCTCTTATATACTACCGCGGCATTTTTATTTAAAAGGAAAATACCAAAGTATTGATGACAGTGGTCCCCTCCAGTGTCGCAGATTTACCATTAGTCG
Atp2b3	X	[mm10]chrX:73571692-73571752	423	GTCGAATATACGTCTGTCGAAGGACGGTCCAGGTTTATTCCTCTGCACTTGTACTGTGTGCTTTGGCAAAGGGCAGCAAGACGAGATTAGTTCTTTAGCG
Atp2b3	X	[mm10]chrX:73571902-73571962	424	GCGGCTCTTATATACTACCGAGAAACAGAACATTGCCATTGTTCTTTTCTGGCCTCTTCTGGGCCTGTGAGGACTGAGCACGCAGATTTACCATTAGTCG
Atp2b3	X	[mm10]chrX:73572112-73572172	425	GTCGAATATACGTCTGTCGACTGAGAGAAGGCAGAGGAAAGAGGTCTAATGTCTGCTGCCCCTCCAGGGAAGCCCAGGCTACGAGATTAGTTCTTTAGCG
Atp2b3	X	[mm10]chrX:73572322-73572382	426	GCGGCTCTTATATACTACCGATGTCTAGAATATCACACTACTCTTAAATATGCCTGTCACTTGAGCTCAAGGTTTGTCTGCGCAGATTTACCATTAGTCG
Atp2b3	X	[mm10]chrX:73572532-73572592	427	GTCGAATATACGTCTGTCGAACCAATGCCATGTCACCCCTAAGCAGGAGTAGTCACATCTCGGGAAAAAGAATTTTGGTTACGAGATTAGTTCTTTAGCG
Atp2b3	X	[mm10]chrX:73572742-73572802	428	GCGGCTCTTATATACTACCGGAGGGTCTTTGTGTTCTTCAATAAGTAATCAAAATGTGGAGTATTGTGACTGAAGCAGGTCGCAGATTTACCATTAGTCG
Atp2b3	X	[mm10]chrX:73572952-73573012	429	GTCGAATATACGTCTGTCGACTGCCTTTATGCTGAGCTATGGGGTTCAGAAAAGGCCCTGGGAACCCGCATCATCTGTTCACGAGATTAGTTCTTTAGCG
Atp2b3	X	[mm10]chrX:73573372-73573432	430	GCGGCTCTTATATACTACCGTCCCCTGTGCCTGCTATCCTGATGAATTCTATAGCAAGAAAGGGCACTGACCCTGTGGGCCGCAGATTTACCATTAGTCG
Atp2b3	X	[mm10]chrX:73573582-73573642	431	GTCGAATATACGTCTGTCGACCATGCCATTTATCACCAACTTCCCATTTCTCTTCCCCAATCCCCTATTCTATTGTCTGTACGAGATTAGTTCTTTAGCG
Atp2b3	X	[mm10]chrX:73573792-73573852	432	GCGGCTCTTATATACTACCGTTTAAGGCTGGATAATATTCCATTGCTTTCACAGACATGCTGTGTTTAGCCACATAATCACGCAGATTTACCATTAGTCG
Atp2b3	X	[mm10]chrX:73574211-73574271	433	GTCGAATATACGTCTGTCGATCTTCAGATCCCCTTGAATGGCTACGCATAGACATCCAGGTTCTGTAGCACCCTCTTTGGACGAGATTAGTTCTTTAGCG
Atp2b3	X	[mm10]chrX:73574427-73574487	434	GCGGCTCTTATATACTACCGCAGTGCCTGTGAAGATCAGAAGAGGGCACCAGATCCCCTGGAGCTGGAGTTACTAGCTATCGCAGATTTACCATTAGTCG
Atp2b3	X	[mm10]chrX:73574637-73574697	435	GTCGAATATACGTCTGTCGACAAGAGTCAAAAAGAAGAACCATGGTTCCAAAGATCCCTTAAGTCTCTGCTTCAACAGCAACGAGATTAGTTCTTTAGCG
Atp2b3	X	[mm10]chrX:73574847-73574907	436	GCGGCTCTTATATACTACCGGAGCATGAACACACTACAGCAGCAGAGCCTAGGGAATGGGAGGAAGGTCTGTATGTCTTGCGCAGATTTACCATTAGTCG
Atp2b3	X	[mm10]chrX:73575057-73575117	437	GTCGAATATACGTCTGTCGACAGACCTTTCTTTTGTTTTCTGGTAACATCTAGGTGTTACTGGATTGGTAGACCCTTTACACGAGATTAGTTCTTTAGCG
Atp2b3	X	[mm10]chrX:73575267-73575327	438	GCGGCTCTTATATACTACCGACCATAGCTAGGAAGAAAGGGGCCAGGCAATTCTCCGGACCTGGTTGTCCTCCTCCTCGTCGCAGATTTACCATTAGTCG
Atp2b3	X	[mm10]chrX:73575477-73575537	439	GTCGAATATACGTCTGTCGAGGAAGACTGTCATTTTTTAATCTCCACTAGTCTGTTTACAAAAGCCTTGGCAACAGGAAGACGAGATTAGTTCTTTAGCG
Atp2b3	X	[mm10]chrX:73575687-73575747	440	GCGGCTCTTATATACTACCGGCAAGACTTCTGGGCAATTTGACAGGCACACAGCACATGGGAGGATTCTAAAATAGCAGTCGCAGATTTACCATTAGTCG
Atp2b3	X	[mm10]chrX:73575897-73575957	441	GTCGAATATACGTCTGTCGACTGTTCCAACCCCTGCAGAGCTGTATCAACTATCCCATGCTGTGCTCTGAAAAGGCCCTGACGAGATTAGTTCTTTAGCG
Atp2b3	X	[mm10]chrX:73576107-73576167	442	GCGGCTCTTATATACTACCGCTGAGGGGTAGCTCAACGATAGAGCACAACAGGAAACAAGTAAAAATGTGGGGTGGCTGACGCAGATTTACCATTAGTCG
Atp2b3	X	[mm10]chrX:73576317-73576377	443	GTCGAATATACGTCTGTCGAAGGGAGGGGGAGGGGGGAGGGGGGAGGGTAGTCAATGCTAAAAACAGGTCTGGCAAGGAAACGAGATTAGTTCTTTAGCG
Atp2b3	X	[mm10]chrX:73576527-73576587	444	GCGGCTCTTATATACTACCGTAACAGTGGCACTCAGAGGTAGATCCATGTGTACAGTTTATAGCAACCAGTCATTCAGGTCGCAGATTTACCATTAGTCG
Atp2b3	X	[mm10]chrX:73576737-73576797	445	GTCGAATATACGTCTGTCGATGGCCTGTACCTCCCAAAGCATGTCAACTGTGTCTCAGGATTGGTGGCAAGAGGACCTAGACGAGATTAGTTCTTTAGCG
Atp2b3	X	[mm10]chrX:73576947-73577007	446	GCGGCTCTTATATACTACCGACCAGCTGTGTAATGAACAAAACACTTAGGCAAGTCACTAGGAGGAGCCACAAAGCATGCCGCAGATTTACCATTAGTCG
Atp2b3	X	[mm10]chrX:73577157-73577217	447	GTCGAATATACGTCTGTCGACCCTTTCTCCAAGAAGTAAGTTAAGTTTTGTCAAGTTGCTCTGTGGCTATGTTCCCAAGCACGAGATTAGTTCTTTAGCG
Atp2b3	X	[mm10]chrX:73577367-73577427	448	GCGGCTCTTATATACTACCGGGCTCACCAAGAAGGCCATGATATTTTTGTGGCTTCCTCACCTTGGGGATAGATAGCATACGCAGATTTACCATTAGTCG
Atp2b3	X	[mm10]chrX:73577577-73577637	449	GTCGAATATACGTCTGTCGATTTCTAGTGGTAACAACTTACCACATGAGAGGAAGGAGCCTCCATGTGCTGAATATAGATACGAGATTAGTTCTTTAGCG
Atp2b3	X	[mm10]chrX:73577779-73577839	450	GCGGCTCTTATATACTACCGCAACGCGTAGAGCAAAGATGGGGACTTCTGCTGATTCACATTATTTTTATAACACAAAATCGCAGATTTACCATTAGTCG

## Sheet: Ddx3x
Supplementary Data 1. List of oligos composing the FRET-FISH probes used in this study.
Probe name	Chr	Oligo coordinates	Oligo #	Oligo sequence (5'->3')
Ddx3x	X	[mm10]chrX:13250105-1325016	1	AGTACAGTGCTCCTATGCGATGGTTCAGTGCTTGCTTACCATGTGTGAGGCGTTAGATTCTGTTCCAGTACCAGGAAAAAACGAGATTAGTTCTTTAGCG
Ddx3x	X	[mm10]chrX:13250315-13250375	2	TTCGTTTGATAACAACTCGACCCTATTTTCTCAGCTGGAATGCTAGAAGTCACTAACATTAATTTGCTTCCCTGATATTGCGCAGATTTACCATTAGTCG
Ddx3x	X	[mm10]chrX:13250525-13250585	3	AGTACAGTGCTCCTATGCGACTAGGAACCAATGGGCATCACAAGCTGGTCATTTGCCTCCCTCCCGGGAGCACAGCTGCCACGAGATTAGTTCTTTAGCG
Ddx3x	X	[mm10]chrX:13250750-13250810	4	TTCGTTTGATAACAACTCGAGTGTAATTCTGGCTGTCCTAGAACTTGTTCTGTTGATTGGGCTGGCCTCAGAACTCTGGCCGCAGATTTACCATTAGTCG
Ddx3x	X	[mm10]chrX:13250964-13251024	5	AGTACAGTGCTCCTATGCGATGTGCCACCACTGCCTGGCGGTTTTGTTTTGTTTTAATTCTTTCTTTCTTTCTTTCTTTCACGAGATTAGTTCTTTAGCG
Ddx3x	X	[mm10]chrX:13251142-13251202	6	TTCGTTTGATAACAACTCGAGCAAAATTTCCAGTTCTGTGAAAATGTTAAATCACTTCATGGTCCTCTGGATTTTGGTCTCGCAGATTTACCATTAGTCG
Ddx3x	X	[mm10]chrX:13251351-13251411	7	AGTACAGTGCTCCTATGCGAGATTTTGGTTTTTAAGTACAAAATTTCTTGCAGGGAAATCCCTACCTTGTCTTACTGACCACGAGATTAGTTCTTTAGCG
Ddx3x	X	[mm10]chrX:13251545-13251605	8	TTCGTTTGATAACAACTCGATAAAGATGCCAATGAAGGGTTAAAGAGATGGCTCACTAGTTAAGAGCAGTGGCTGTTCTTCGCAGATTTACCATTAGTCG
Ddx3x	X	[mm10]chrX:13251767-13251827	9	AGTACAGTGCTCCTATGCGAAAAAAACAGAAGAAGAAGTCAACAAGCAGGCGAGAGTCAGATATATACTGGGTGTGTGTGACGAGATTAGTTCTTTAGCG
Ddx3x	X	[mm10]chrX:13251977-13252037	10	TTCGTTTGATAACAACTCGAGAGCACTCCGGGCTCAGTGCTGGCACTCAGCAGCTCTTTTTGTTTTGCTAACTTCACAATCGCAGATTTACCATTAGTCG
Ddx3x	X	[mm10]chrX:13252212-13252272	11	AGTACAGTGCTCCTATGCGACTCTTACCCACTGAGCCATCTCACCAGCCCAATCTGTGGCCTTCTTAAAGATAACCATGGACGAGATTAGTTCTTTAGCG
Ddx3x	X	[mm10]chrX:13252422-13252482	12	TTCGTTTGATAACAACTCGAACTAATCACTATGAACCCAGGCAGGGGGATTGCTATGATGTGGGACCAGCCCAGTGACAGCGCAGATTTACCATTAGTCG
Ddx3x	X	[mm10]chrX:13252632-13252692	13	AGTACAGTGCTCCTATGCGAGTCCAGCTTAGACAACAAAAGGTTGTCATGGAGCCCAGTCTCATCCACCATCTCATCACAACGAGATTAGTTCTTTAGCG
Ddx3x	X	[mm10]chrX:13252834-13252894	14	TTCGTTTGATAACAACTCGATATTCTTAGTTGGTGGTGCTGGTTGGAGAGGGGTAGGAGGTGTGGCCTTGCTGGATGAAGCGCAGATTTACCATTAGTCG
Ddx3x	X	[mm10]chrX:13253040-13253100	15	AGTACAGTGCTCCTATGCGAGATGATAAAGGACTCCTCCTATTCCTCTGGAACCATAAGCTTAAATAAATCCTTTCTTCTACGAGATTAGTTCTTTAGCG
Ddx3x	X	[mm10]chrX:13253250-13253310	16	TTCGTTTGATAACAACTCGATTCCAAATGAACATTTCCCATGTGGATGTGCCAATCCATCTCAAGATACTTAGCATGAAGCGCAGATTTACCATTAGTCG
Ddx3x	X	[mm10]chrX:13253467-13253527	17	AGTACAGTGCTCCTATGCGAAACAAAACAAAACAAAACAAAACAAAACCACCACCACCACCATCAACAACAACAAACCCCACGAGATTAGTTCTTTAGCG
Ddx3x	X	[mm10]chrX:13253676-13253736	18	TTCGTTTGATAACAACTCGACTTTGAGTTCAAGGCCAGTCTGGTCTATAGAGTGAGTTCCAGGACATGTTATTATACAAACGCAGATTTACCATTAGTCG
Ddx3x	X	[mm10]chrX:13253886-13253946	19	AGTACAGTGCTCCTATGCGAACACTTTCAGAGGGTCAGAGTCCATGTCCATGATGGTAGAACAAAGGCACAGTGGCAGGAACGAGATTAGTTCTTTAGCG
Ddx3x	X	[mm10]chrX:13254096-13254156	20	TTCGTTTGATAACAACTCGATGTATGTATGACTCTGCGACCCTGACTCATTTAACATTCAAACATATGAGCCTGTGGGAGCGCAGATTTACCATTAGTCG
Ddx3x	X	[mm10]chrX:13254306-13254366	21	AGTACAGTGCTCCTATGCGAAGACAGCACTGATGGAACCTTAGAAGTATTCCCCAGCTAGTGAGGGTACCACAGCTACATACGAGATTAGTTCTTTAGCG
Ddx3x	X	[mm10]chrX:13254516-13254576	22	TTCGTTTGATAACAACTCGATTCCTTGAGCTACAAAGATGACTGAAACAGAGCCATCATGTTCTTGCTGAGTTTTCAGTGCGCAGATTTACCATTAGTCG
Ddx3x	X	[mm10]chrX:13254726-13254786	23	AGTACAGTGCTCCTATGCGACTGATAAGATACAAAGATTCTGTCTAGATGTCAAGGCTTCCTAAAAGACTGATACAGGAGACGAGATTAGTTCTTTAGCG
Ddx3x	X	[mm10]chrX:13254936-13254996	24	TTCGTTTGATAACAACTCGACCACCCTAGCTAACTAGATAGGGTGTCCTATCCTTGTCTGTGAACAGGCAAAAAATACAGCGCAGATTTACCATTAGTCG
Ddx3x	X	[mm10]chrX:13255146-13255206	25	AGTACAGTGCTCCTATGCGAGAAGCCTGTCATCACAGCACTCTGGAGGCTGAGGTAAAAGATCAGGAATTGTAGGCCAGCACGAGATTAGTTCTTTAGCG
Ddx3x	X	[mm10]chrX:13255385-13255445	26	TTCGTTTGATAACAACTCGATTTCAAGGCTTTCTGAAAAATCATGTATAATACCAACTCTATTGTCCATGTTGCCAAGGGCGCAGATTTACCATTAGTCG
Ddx3x	X	[mm10]chrX:13255595-13255655	27	AGTACAGTGCTCCTATGCGAATTAACTACCAAACAAGGAGATTTTCCTGCCATTAAAGGCAGGTTAACCATGCTACAATCACGAGATTAGTTCTTTAGCG
Ddx3x	X	[mm10]chrX:13255995-13256055	28	TTCGTTTGATAACAACTCGAGCTTGCCTTGTGGGACTGCTAGGTCCTTGGACTTCCATTCACAGCAGCTACTGAGCATTGCGCAGATTTACCATTAGTCG
Ddx3x	X	[mm10]chrX:13256205-13256265	29	AGTACAGTGCTCCTATGCGAGCAAAGTAAATAGTTATTGGCAGCGGCAGCAGTGAATAGATGGAGGGAACTGGATAGATGACGAGATTAGTTCTTTAGCG
Ddx3x	X	[mm10]chrX:13256460-13256520	30	TTCGTTTGATAACAACTCGAGACTGAAGTGGCCACCTACTGTAGCCAGGCAGGACCTCCAGAGGAGGGACTGGGCAGGGTCGCAGATTTACCATTAGTCG
Ddx3x	X	[mm10]chrX:13256626-13256686	31	AGTACAGTGCTCCTATGCGACACCTGGAGACCCACCCCCTGGGAGAGAGCCAACCCCTGACATTCTTGATGATATTTTACACGAGATTAGTTCTTTAGCG
Ddx3x	X	[mm10]chrX:13256838-13256898	32	TTCGTTTGATAACAACTCGAGATGAAGGACACCACAAGAAGACCTACAAAGCCAACGAACCTGGGGCCATGGGCTACATTCGCAGATTTACCATTAGTCG
Ddx3x	X	[mm10]chrX:13257028-13257088	33	AGTACAGTGCTCCTATGCGACCGGCCATGGACACGTGGAGAGAGGAGGGGGAAAGGAGGGGGAGAAGGAGAGTGAAAAAAACGAGATTAGTTCTTTAGCG
Ddx3x	X	[mm10]chrX:13260257-13260317	34	TTCGTTTGATAACAACTCGATTCCATGTAGCCCTGGATGTCCTGGAACTCTCTCTGTGGACCAGGCTAGCCTGCATGTCTCGCAGATTTACCATTAGTCG
Ddx3x	X	[mm10]chrX:13260467-13260527	35	AGTACAGTGCTCCTATGCGACCCACAGAGATCCTCCTGCCTCTGCCTCCCAGTGATACAGATGTGTGCTACCACTCCAGGACGAGATTAGTTCTTTAGCG
Ddx3x	X	[mm10]chrX:13260683-13260743	36	TTCGTTTGATAACAACTCGAGGATGGGACTCTGTGCTTTCTGTATGCTAAGCAAGCATTCCACCAACTGAGCTACATACACGCAGATTTACCATTAGTCG
Ddx3x	X	[mm10]chrX:13260930-13260990	37	AGTACAGTGCTCCTATGCGACTGTCTCTACCTCCTAAAGTGCTGAGATTACAGGTGTGTATCACCACTGCCCAACTTGAAACGAGATTAGTTCTTTAGCG
Ddx3x	X	[mm10]chrX:13261349-13261409	38	TTCGTTTGATAACAACTCGACAAGCCCCCAATTAAATGCTTCCTCTTATGAGTTGTCATGGTTGCCTGGTCTACAGAGTGCGCAGATTTACCATTAGTCG
Ddx3x	X	[mm10]chrX:13261578-13261638	39	AGTACAGTGCTCCTATGCGATTAAGGAATAGAGAGTGTATATAGAAAACAAATACAGGACCAGAGAGATGGCTGTAGTAGACGAGATTAGTTCTTTAGCG
Ddx3x	X	[mm10]chrX:13261759-13261819	40	TTCGTTTGATAACAACTCGAGCATGTCCCTCCCCAGAAAATGAATAAACATTAAAAAGAATCAAAACACAGTTGCAAGTCCGCAGATTTACCATTAGTCG
Ddx3x	X	[mm10]chrX:13261969-13262029	41	AGTACAGTGCTCCTATGCGACAATTTGACTACCCAGTAAGTTTTCACTGGAGTTCCTAACAGTAGTATGGGTAGGGCTGAACGAGATTAGTTCTTTAGCG
Ddx3x	X	[mm10]chrX:13262179-13262239	42	TTCGTTTGATAACAACTCGACAGTAGCTGTTTGCTGCTTCTAGAAAGCAGGAAGAGGCCTCTGAGAATTTTAAATTTCCACGCAGATTTACCATTAGTCG
Ddx3x	X	[mm10]chrX:13262389-13262449	43	AGTACAGTGCTCCTATGCGAAGGACTCCTTCAGGCCACCCCTCCCTATGCTTTAGGCTCCCTACGCCTTAGGCTCCCTACACGAGATTAGTTCTTTAGCG
Ddx3x	X	[mm10]chrX:13262599-13262659	44	TTCGTTTGATAACAACTCGACCCATAGTGTTGTATATATTAATACAATTGAGGGCCAGAGAGATAGCCCAGAGCTTCAGACGCAGATTTACCATTAGTCG
Ddx3x	X	[mm10]chrX:13262784-13262844	45	AGTACAGTGCTCCTATGCGACCAGATGGTGCCCATACACACATGTAGGCAAAATAACCATGCTCATGAAATAAAATTTAAACGAGATTAGTTCTTTAGCG
Ddx3x	X	[mm10]chrX:13262994-13263054	46	TTCGTTTGATAACAACTCGAGGCTTTCTCCCCCTACCATGTGGGTTCTGGGGCTCATGTCAGGATTGTCGGCAAATGTCCCGCAGATTTACCATTAGTCG
Ddx3x	X	[mm10]chrX:13263204-13263264	47	AGTACAGTGCTCCTATGCGATCAGTTCCGCAGTTCTTTGCTTTTTATTGCTCAGTCATCTATGATATGAACATGCCAGGTACGAGATTAGTTCTTTAGCG
Ddx3x	X	[mm10]chrX:13263416-13263476	48	TTCGTTTGATAACAACTCGAATAAGTGTTTATTTCTCTGTCTGGGACAAGTGACAAAAAGTACAAATGCTGGATCATAGGCGCAGATTTACCATTAGTCG
Ddx3x	X	[mm10]chrX:13263626-13263686	49	AGTACAGTGCTCCTATGCGAGTCGATTGTGACGTCTCACTGTAGTTGTTTGGCTTGATTTTGAGCCAGGGTCTTACACAGACGAGATTAGTTCTTTAGCG
Ddx3x	X	[mm10]chrX:13263857-13263917	50	TTCGTTTGATAACAACTCGATTTTTTAACGCGAAAAAGGTTTACAGTTCAGAGATCTGCCTACATCTGTGTGTCTCCTGCCGCAGATTTACCATTAGTCG
Ddx3x	X	[mm10]chrX:13264067-13264127	51	AGTACAGTGCTCCTATGCGAATGTAATACTTGTCTCTGAGATGGATTTATTTCACTTAACCCAGTGCTCTCCAGTTCCATACGAGATTAGTTCTTTAGCG
Ddx3x	X	[mm10]chrX:13264277-13264337	52	TTCGTTTGATAACAACTCGAGTATACAGCCCTGACTGTCGTGGAATTTACTATTTACTCTGTAGACCAGGCTGGCCTCAACGCAGATTTACCATTAGTCG
Ddx3x	X	[mm10]chrX:13264742-13264802	53	AGTACAGTGCTCCTATGCGATTGGGCCTTGGACCTGCTTGGCAGATGAGCTATCTAGAGCTACATCTCTACTCATATGAGACGAGATTAGTTCTTTAGCG
Ddx3x	X	[mm10]chrX:13264952-13265012	54	TTCGTTTGATAACAACTCGACTTCATGCAGCAATGTTTAGAGGCAAAGCTTTGGGGAGATGATTGGAACAAAGGGTGCCTCGCAGATTTACCATTAGTCG
Ddx3x	X	[mm10]chrX:13265162-13265222	55	AGTACAGTGCTCCTATGCGAGAGCAAGTGACTGTTGTTCACAATAGGTTTCCTGCCACGATGTTCTGCCTCACCATGGCCACGAGATTAGTTCTTTAGCG
Ddx3x	X	[mm10]chrX:13265328-13265388	56	TTCGTTTGATAACAACTCGAATTGTTTTTGAAAAGTGATCTCTGGGCTGATGAGATGGCTCAGCGGTTGAGAGCGCCGACCGCAGATTTACCATTAGTCG
Ddx3x	X	[mm10]chrX:13265538-13265598	57	AGTACAGTGCTCCTATGCGATAGCTTGTCCTAAAATCCACTGTCATGACATGTGCATATTCCATCCATCCATCTGTCTGTACGAGATTAGTTCTTTAGCG
Ddx3x	X	[mm10]chrX:13265748-13265808	58	TTCGTTTGATAACAACTCGACACCTACTATAGCTGGGATTATTGCTGAAGGTTGTTCATTGTCAGTTATGAACTAGTTGACGCAGATTTACCATTAGTCG
Ddx3x	X	[mm10]chrX:13266147-13266207	59	AGTACAGTGCTCCTATGCGAGAGACTAAAGGCAAACTCACCCCTAGAAATGATCATTCTTTTAAAATCCACAATGAAACCACGAGATTAGTTCTTTAGCG
Ddx3x	X	[mm10]chrX:13266357-13266417	60	TTCGTTTGATAACAACTCGATTCACACTGATTCTTTGAGGAAAGCAAGATGAGATTATCATGCAGTGGCCTATATTCCAACGCAGATTTACCATTAGTCG
Ddx3x	X	[mm10]chrX:13266567-13266627	61	AGTACAGTGCTCCTATGCGAGAAGGCTTGGGGTGGGCTGATGACATGGTTCCGTGGGTAAAGGTGCTTGTTGCCTAGCTTACGAGATTAGTTCTTTAGCG
Ddx3x	X	[mm10]chrX:13266804-13266864	62	TTCGTTTGATAACAACTCGATTCAAAAATACTTGGTAGAGGCATCACATGCTGAAACAGACAAATGTGTTGTCTTCTTAGCGCAGATTTACCATTAGTCG
Ddx3x	X	[mm10]chrX:13267597-13267657	63	AGTACAGTGCTCCTATGCGAGAAAAGCAGTCAGTGCTCTAATCACTAAGCCATATCTCCAGTCCATTTTTTAATGTAACAACGAGATTAGTTCTTTAGCG
Ddx3x	X	[mm10]chrX:13267807-13267867	64	TTCGTTTGATAACAACTCGAATGGCCACATACAGGAGTTGAGAGTTCTACATCTTCATCTGAAGGCTGATAGCAGAATTCCGCAGATTTACCATTAGTCG
Ddx3x	X	[mm10]chrX:13268017-13268077	65	AGTACAGTGCTCCTATGCGATCAAGCATGAGTCTATGGGGGCCATACCTAATTATAGAATAATGCAAGCTGGGCGTGGTGACGAGATTAGTTCTTTAGCG
Ddx3x	X	[mm10]chrX:13268438-13268498	66	TTCGTTTGATAACAACTCGATTCACCTTTGACTGCAAAACATTTCTTTTTTCTGGGCTGGTTCCATTCTCTGTTAGCAGCCGCAGATTTACCATTAGTCG
Ddx3x	X	[mm10]chrX:13269134-13269194	67	AGTACAGTGCTCCTATGCGATAATCCCGTCTACTCTTGAATCTAAAGCCACATGGCCGAAGCTGCTGAGTTCTGCTGCTTACGAGATTAGTTCTTTAGCG
Ddx3x	X	[mm10]chrX:13269316-13269376	68	TTCGTTTGATAACAACTCGATGGATGACTCTATCTCCTGAATGCTGGGATTAAAGGTGTGATCCACCAAGTCTGAATTTACGCAGATTTACCATTAGTCG
Ddx3x	X	[mm10]chrX:13270343-13270403	69	AGTACAGTGCTCCTATGCGAGGGCAAAAAGTAGCCACATTCCTCACCAAAATACAAAACAGTCTCTAGGCCACATAGTGCACGAGATTAGTTCTTTAGCG
Ddx3x	X	[mm10]chrX:13270553-13270613	70	TTCGTTTGATAACAACTCGAAGAGGTTCAGTCCATTATCATCAATCAAGGCAAGAAGATGGCAGTGTCCAGGAAGAGCTGCGCAGATTTACCATTAGTCG
Ddx3x	X	[mm10]chrX:13270763-13270823	71	AGTACAGTGCTCCTATGCGAATATATCAACCATCACAGGGGGCTAAGAGAGATGGCTCAGCAGTTAAGACCACTTCCAGAACGAGATTAGTTCTTTAGCG
Ddx3x	X	[mm10]chrX:13270967-13271027	72	TTCGTTTGATAACAACTCGAACATATAAAATAAATCAGCCGGGTAGTGGTGGCACACGTCTTTAATCCCACCCAGCACTTCGCAGATTTACCATTAGTCG
Ddx3x	X	[mm10]chrX:13271177-13271237	73	AGTACAGTGCTCCTATGCGAAATAAGAATAACATTTGGGCTAGGGATGTTCTTGTATACCATGTGTAGGCCCTAAGTACCACGAGATTAGTTCTTTAGCG
Ddx3x	X	[mm10]chrX:13271387-13271447	74	TTCGTTTGATAACAACTCGACATATAGGCCAATATGATGATGGGGTGTGTGTGTGTGTGTGTGCGTGTGTGTGTGTGTGTCGCAGATTTACCATTAGTCG
Ddx3x	X	[mm10]chrX:13271597-13271657	75	AGTACAGTGCTCCTATGCGAAACAGTGCTTTGAGAACCCTTGGGCACACACATAACTAAACAACTAAATGCAGTTAACAAACGAGATTAGTTCTTTAGCG
Ddx3x	X	[mm10]chrX:13271807-13271867	76	TTCGTTTGATAACAACTCGATGGTGTTCTGCAGCAGTGACCATAGCTTACAATAATCTATTTTTCCTCTGTTTTGTCTTTCGCAGATTTACCATTAGTCG
Ddx3x	X	[mm10]chrX:13272017-13272077	77	AGTACAGTGCTCCTATGCGAGGTTGTCAGACTTGGTGGCAAGTCCCTTTACCTGCTGAGCCATTTTTGTTTTGTTTTGTTACGAGATTAGTTCTTTAGCG
Ddx3x	X	[mm10]chrX:13272227-13272287	78	TTCGTTTGATAACAACTCGAAGCACTGCTCAGTTCTGCTAAGCCATTTTACAGGCTCTTGTGTTTATAAAAAGATAAAGACGCAGATTTACCATTAGTCG
Ddx3x	X	[mm10]chrX:13272437-13272497	79	AGTACAGTGCTCCTATGCGATAAGAGGGTTGTAGTGGCAGAGAAAGGGAGGGGGTTGGAGTAGAGGCCATGGAGAGAGAGACGAGATTAGTTCTTTAGCG
Ddx3x	X	[mm10]chrX:13272647-13272707	80	TTCGTTTGATAACAACTCGAGATGCTAACACCTAGTTTACTTGTTTTTGGGACAAGGTCTTATACAGTCCAGGCTATCCTCGCAGATTTACCATTAGTCG
Ddx3x	X	[mm10]chrX:13273067-13273127	81	AGTACAGTGCTCCTATGCGATACATTAGACTTCTAACTAAGTGCTGAGAGGCCCCTGGACATTTAATATGTGAATACATGACGAGATTAGTTCTTTAGCG
Ddx3x	X	[mm10]chrX:13273265-13273325	82	TTCGTTTGATAACAACTCGAATCTCTAGGAGTCAGTGCTCTTAACTGCTGAGCCATCCCTCCAGTCCTGTTAATAAGATTCGCAGATTTACCATTAGTCG
Ddx3x	X	[mm10]chrX:13273475-13273535	83	AGTACAGTGCTCCTATGCGAACAGCCTGGAAGAAACACCCCTTCTAGGTAGGCCTCAAGGTTTAGAGAGACTACCCAAAGACGAGATTAGTTCTTTAGCG
Ddx3x	X	[mm10]chrX:13273888-13273948	84	TTCGTTTGATAACAACTCGACCAACAGGGAGGGAGAAATTGTGGAACATATACCTGTGCACACAGTTTGTATTTCTTTCTCGCAGATTTACCATTAGTCG
Ddx3x	X	[mm10]chrX:13274125-13274185	85	AGTACAGTGCTCCTATGCGAAAAAAATTAAAAATGATTGCACCCCATTAGCCATCAAGGTTTGTAGACCAGCAATCTTCGACGAGATTAGTTCTTTAGCG
Ddx3x	X	[mm10]chrX:13274335-13274395	86	TTCGTTTGATAACAACTCGATGTCCTAAGGCAGGTGAATCCCTGGGCTACACCTCCCAGGCTCACAGGCTACCCTTTGCTCGCAGATTTACCATTAGTCG
Ddx3x	X	[mm10]chrX:13274545-13274605	87	AGTACAGTGCTCCTATGCGACAGAAGGAAGGCAGCTTTCAGGTCAGTATTTCAGGAACTGCGTACAACAATCCTGGTTCTACGAGATTAGTTCTTTAGCG
Ddx3x	X	[mm10]chrX:13274755-13274815	88	TTCGTTTGATAACAACTCGATTATTATTAATTGTGTATGATAGGATGGGGCAAGAGTGCCATGGACTGCATATGGAGGTCCGCAGATTTACCATTAGTCG
Ddx3x	X	[mm10]chrX:13274965-13275025	89	AGTACAGTGCTCCTATGCGACAAACTCAGGATCCTTTTTCTTTAGCCTTCCCAGGGCCAGGATTAGAAGACTGGACCATAACGAGATTAGTTCTTTAGCG
Ddx3x	X	[mm10]chrX:13275171-13275231	90	TTCGTTTGATAACAACTCGAAAATACAAGAAGAGGGTTGGGCGTGTTGGTGCATGCCTTTAATCCCAGCATTTGAAAGGCCGCAGATTTACCATTAGTCG
Ddx3x	X	[mm10]chrX:13275381-13275441	91	AGTACAGTGCTCCTATGCGAAAAATCCCCAAACAACTGAACAATAACAAAAACCAAGAAGAGACTCAGCAGGTGGGTGTGACGAGATTAGTTCTTTAGCG
Ddx3x	X	[mm10]chrX:13275591-13275651	92	TTCGTTTGATAACAACTCGACTTTCTGAGCCAGGAGTGCTAGCCCAGGCCTATAATCTGCACTTGAGAGACTAAGAGAGCCGCAGATTTACCATTAGTCG
Ddx3x	X	[mm10]chrX:13275801-13275861	93	AGTACAGTGCTCCTATGCGATTTCCCCCAGCCACACACATGCTTACTCTTTCAATAGTAGGGATGTAGCACTCTCCCTGAACGAGATTAGTTCTTTAGCG
Ddx3x	X	[mm10]chrX:13276011-13276071	94	TTCGTTTGATAACAACTCGAGAATGGCAAGAAAGTTTGTTTAAGGCCACCCGTGGAAGCAAAACAATGGATGTGTATCCCCGCAGATTTACCATTAGTCG
Ddx3x	X	[mm10]chrX:13276221-13276281	95	AGTACAGTGCTCCTATGCGAAAAGAATGGTCATGCCATGCAGTTTTATTACGGTGGAGGTTTTAGCAGTGAGGTCGTGTGACGAGATTAGTTCTTTAGCG
Ddx3x	X	[mm10]chrX:13276470-13276530	96	TTCGTTTGATAACAACTCGAAGCTATAGAGAAACAGGCTGCAGAGAGAGAACAAACTAGACACAGCTGAATCCAGAGACTCGCAGATTTACCATTAGTCG
Ddx3x	X	[mm10]chrX:13276647-13276707	97	AGTACAGTGCTCCTATGCGAGCAGAATAGCTGAATTGAACCAGCCAGATAGAGTTCAAAAAGAACAAGAAAGGGCACGTTACGAGATTAGTTCTTTAGCG
Ddx3x	X	[mm10]chrX:13276857-13276917	98	TTCGTTTGATAACAACTCGATAGTAACTGCTTTTCAAAAAATATTTATTTCTAGCTGGGCAGTGGTGATGCTCGCCTTTACGCAGATTTACCATTAGTCG
Ddx3x	X	[mm10]chrX:13277067-13277127	99	AGTACAGTGCTCCTATGCGATATGTATTTCTGTGTGATTGTATGCTGTGTGTGCCCATGCCTGCAGAGTACATTTGATCCACGAGATTAGTTCTTTAGCG
Ddx3x	X	[mm10]chrX:13277277-13277337	100	TTCGTTTGATAACAACTCGAATTTCCAAAGCCCTGAGAGGTCAAATGAGTTGCCTCCACTCACATAGCTTAGAAGTCCTACGCAGATTTACCATTAGTCG
Ddx3x	X	[mm10]chrX:13277487-13277547	101	AGTACAGTGCTCCTATGCGAGGTAGGAACGTGAGTAGGAAAAAAGTCTGGTTTCAGTAATTTCTGACCATTTTTAGCCTAACGAGATTAGTTCTTTAGCG
Ddx3x	X	[mm10]chrX:13277692-13277752	102	TTCGTTTGATAACAACTCGAGTGTCCATTTGAGGTTTCAAAAGTCAAGCCCAGGGCTGGAGAGATGGCTCAGTGGTTAAGCGCAGATTTACCATTAGTCG
Ddx3x	X	[mm10]chrX:13277902-13277962	103	AGTACAGTGCTCCTATGCGAAAAAAGTCAACCCCAGTTCTTTCCCTGCTGCCTTCAGATCATAACATCATAACGCAGAGCACGAGATTAGTTCTTTAGCG
Ddx3x	X	[mm10]chrX:13278119-13278179	104	TTCGTTTGATAACAACTCGACTAAGAAAGCTACTTACAGTAAAAGATGTAAATTGCTCCTTAATAGACCAGTCATTGGGGCGCAGATTTACCATTAGTCG
Ddx3x	X	[mm10]chrX:13278329-13278389	105	AGTACAGTGCTCCTATGCGATACAGGTGCCTATGGAGGCCAAAACGGTATCAGATCCCCTGGCGCCAGTTACAGGAGGTTACGAGATTAGTTCTTTAGCG
Ddx3x	X	[mm10]chrX:13278540-13278600	106	TTCGTTTGATAACAACTCGATTGAATTAAGTATACGAAGCAGGGCTAATTGAAAATAGGAACCTGCTGCATATTTGATGGCGCAGATTTACCATTAGTCG
Ddx3x	X	[mm10]chrX:13278781-13278841	107	AGTACAGTGCTCCTATGCGACTAAAAACATATCTCACTACTGTGCTTTGTGAATCCTCAAATCTCATAGCAGAAAGGAACACGAGATTAGTTCTTTAGCG
Ddx3x	X	[mm10]chrX:13278991-13279051	108	TTCGTTTGATAACAACTCGAGGTGGGGACACACACACACACACACACAAAGAGGACTGGGATCCAGGAGTCTTTTGAGACCGCAGATTTACCATTAGTCG
Ddx3x	X	[mm10]chrX:13279201-13279261	109	AGTACAGTGCTCCTATGCGACACGCGCCTGCTTGTGCGCAAGCGCGCATGCATACGTGCGCTGGCTCATTCTTCAAACCAACGAGATTAGTTCTTTAGCG
Ddx3x	X	[mm10]chrX:13279411-13279471	110	TTCGTTTGATAACAACTCGAGGTCCACTGGATACCCATGTAGACACAAAACCACATCATCATCTAGGTTGGCTTCAAATGCGCAGATTTACCATTAGTCG
Ddx3x	X	[mm10]chrX:13279590-13279650	111	AGTACAGTGCTCCTATGCGACCGAAAAGCAACTTGCCTAGGGATTGTTTTATTGTTTCCGTATCTCTTTAAAAGTTCAGTACGAGATTAGTTCTTTAGCG
Ddx3x	X	[mm10]chrX:13279800-13279860	112	TTCGTTTGATAACAACTCGATGTGAAACTGAGGGTCAGAAAGGAGTATCTTTTAGGTAACTTGTGTGCTGCCATTGCCTACGCAGATTTACCATTAGTCG
Ddx3x	X	[mm10]chrX:13280010-13280070	113	AGTACAGTGCTCCTATGCGAAGTGGAGAGAGAGGCCTGAGGCAAGTTATCTCGGTCAGGGAGACACAGGTTGTGTCCAGTACGAGATTAGTTCTTTAGCG
Ddx3x	X	[mm10]chrX:13280220-13280280	114	TTCGTTTGATAACAACTCGAGGCTCTAGATTCGCGTGAGATAGTTTTATTGTTCCTTCAGAGTGGGGCTGTGGGAGTGATCGCAGATTTACCATTAGTCG
Ddx3x	X	[mm10]chrX:13280430-13280490	115	AGTACAGTGCTCCTATGCGAGCAGTTTTCCCGTCCCTCCCTCCCATTCCCAGCACTAGTCAAGCGAGTTTCCCTTCTTCAACGAGATTAGTTCTTTAGCG
Ddx3x	X	[mm10]chrX:13280640-13280700	116	TTCGTTTGATAACAACTCGACGAAAACTGGGTACACAGGGGAGGAGCAGCCAATCAACCTAGTTTAAAGCTTAGGGCCTTCGCAGATTTACCATTAGTCG
Ddx3x	X	[mm10]chrX:13280850-13280910	117	AGTACAGTGCTCCTATGCGAAACTGGACTGATTAGGAAATCTCACGGGACTCAGCCGAGCAACGCACCGTAAGCAGGCAGACGAGATTAGTTCTTTAGCG
Ddx3x	X	[mm10]chrX:13281059-13281119	118	TTCGTTTGATAACAACTCGAGAGGCAGCCTTTGCTCAGCAGCGGAAGACTCCGATTTCTCGGTACTCTTCAGGGATGAGTCGCAGATTTACCATTAGTCG
Ddx3x	X	[mm10]chrX:13281269-13281329	119	AGTACAGTGCTCCTATGCGAGGGCCGGCGGGTGGCCAGTGGCTAGGGGCTCTGGAGGGACTGGATGCTTGCGGGGGGAGTACGAGATTAGTTCTTTAGCG
Ddx3x	X	[mm10]chrX:13281451-13281511	120	TTCGTTTGATAACAACTCGACGCACGCGCGTCCCCTGGTTGATTAGTGACCCGCAGGTGGGGATCGGGGCGGTCGGGGGGCGCAGATTTACCATTAGTCG
Ddx3x	X	[mm10]chrX:13281661-13281721	121	AGTACAGTGCTCCTATGCGAGCTGGAATGTGGGAGGGGGCGCCGCGGGAGGGGGGCTGGCCTCTGCGCGGGCTAATGGCGACGAGATTAGTTCTTTAGCG
Ddx3x	X	[mm10]chrX:13281871-13281931	122	TTCGTTTGATAACAACTCGAAGGCCGCGGTTCCCGAGTGGAAAGTTTTGTGACGCAGAAATTTCAGGGCGGATTGGGCGGCGCAGATTTACCATTAGTCG
Ddx3x	X	[mm10]chrX:13282081-13282141	123	AGTACAGTGCTCCTATGCGAGGCGCAAGGGAGGACCACGCGCCTTGCGAGTGATGGCCCACTCTGGGATCCTCTAGAGGCACGAGATTAGTTCTTTAGCG
Ddx3x	X	[mm10]chrX:13282291-13282351	124	TTCGTTTGATAACAACTCGACCTATGACCTGCTACAGTAAATCTTCCATGTTGTGACACATTGTAACTTAAGGGACACTGCGCAGATTTACCATTAGTCG
Ddx3x	X	[mm10]chrX:13282490-13282550	125	AGTACAGTGCTCCTATGCGAGTTTGTAATGAGTACCAACAGTGCATTTGGCAACTTTGTTGCTTCGATTAATGTCAAATGACGAGATTAGTTCTTTAGCG
Ddx3x	X	[mm10]chrX:13282722-13282782	126	TTCGTTTGATAACAACTCGAAACCAAAACTCAGATTTTAATAAACGCGGCTTTAAACGGTAGTTACAGTATCAAGGCATGCGCAGATTTACCATTAGTCG
Ddx3x	X	[mm10]chrX:13282959-13283019	127	AGTACAGTGCTCCTATGCGAACTCCTAAATAGATAGTAGTTATATATCGACAATATGTCTCAGTGGGTAAAGGCATCTGCACGAGATTAGTTCTTTAGCG
Ddx3x	X	[mm10]chrX:13283169-13283229	128	TTCGTTTGATAACAACTCGACTTGTTAACCAGTATAAGGAGATGGGCAGACTTTGGAGGCTAAAGCCAGTAAAATGCCCTCGCAGATTTACCATTAGTCG
Ddx3x	X	[mm10]chrX:13283589-13283649	129	AGTACAGTGCTCCTATGCGAATGAATCGTTACACTTTGTACTATACTGGGGATCAAAAATCAGGGCTTGATCCTTCACTAACGAGATTAGTTCTTTAGCG
Ddx3x	X	[mm10]chrX:13283799-13283859	130	TTCGTTTGATAACAACTCGAAAAGCAGTGGATCTCTCTCACACACACACATACACACACACCATGCCTGGCTAAAATTCTCGCAGATTTACCATTAGTCG
Ddx3x	X	[mm10]chrX:13284028-13284088	131	AGTACAGTGCTCCTATGCGACTTTAGTGTGTTCTTGGTCACATTCTAAATTTTATTAATAACTGTGTGGGCTCCAAGAGGACGAGATTAGTTCTTTAGCG
Ddx3x	X	[mm10]chrX:13284229-13284289	132	TTCGTTTGATAACAACTCGAGCAAGCAGTAAGTAAAGCATTTTATGGATGTATCGACAATCAGAACTAGATAGCTTTTCCCGCAGATTTACCATTAGTCG
Ddx3x	X	[mm10]chrX:13284439-13284499	133	AGTACAGTGCTCCTATGCGATTGGTTCAGGATGTTGTATGCATCTGTACAGAGGTGTCCTGTGATTGACACACACACACAACGAGATTAGTTCTTTAGCG
Ddx3x	X	[mm10]chrX:13284649-13284709	134	TTCGTTTGATAACAACTCGATACTCAATCTCACCTGCCTCTGCTGGGATTAAAGGCAAGTACCACCACACCCAGCCTTAACGCAGATTTACCATTAGTCG
Ddx3x	X	[mm10]chrX:13284895-13284955	135	AGTACAGTGCTCCTATGCGATTAATTTTGTGTTCTTTTAGAAGGGCGTTATATCCCACCTCATTTAAGGAACAGAGAAGCACGAGATTAGTTCTTTAGCG
Ddx3x	X	[mm10]chrX:13285105-13285165	136	TTCGTTTGATAACAACTCGAAAAACCTTAACTGATGTCACACCATGGAAAGTTGCCTTCAGTGTCACAGTTTTTGTATGACGCAGATTTACCATTAGTCG
Ddx3x	X	[mm10]chrX:13285315-13285375	137	AGTACAGTGCTCCTATGCGATAGTGAATCGTTAGTGATTCACCAGAATTCTTTGTCAAGAGATTAGAAGAGGCAGGACCTACGAGATTAGTTCTTTAGCG
Ddx3x	X	[mm10]chrX:13285521-13285581	138	TTCGTTTGATAACAACTCGAGCTACTTCAACCTTAATTGTCTTAAATGTAACTGTCATTGCTGATCCCTACTTAGGCAAACGCAGATTTACCATTAGTCG
Ddx3x	X	[mm10]chrX:13285765-13285825	139	AGTACAGTGCTCCTATGCGAGCTAATTGACTGTTTCCTTGTAAATTCATTCACATCAATAAAGTGAATGGCAGAACGCAGACGAGATTAGTTCTTTAGCG
Ddx3x	X	[mm10]chrX:13285953-13286013	140	TTCGTTTGATAACAACTCGAGGGATAAAAGAGCCAGTAGGCTTAAAGTTCAGAAAGATTAAGACCATGTGTTAATAGGATCGCAGATTTACCATTAGTCG
Ddx3x	X	[mm10]chrX:13286147-13286207	141	AGTACAGTGCTCCTATGCGAGGAAGTGGATCAAGGGGAAGGTAAGTGAAACCGTTACATATATTCAATGGTACTTTTATTACGAGATTAGTTCTTTAGCG
Ddx3x	X	[mm10]chrX:13286357-13286417	142	TTCGTTTGATAACAACTCGAAATCCCAGCGCTTGGGAGACAGGCAGATGATCTCTGAGTTCTAGGACAGCCAACACTTGTCGCAGATTTACCATTAGTCG
Ddx3x	X	[mm10]chrX:13287157-13287217	143	AGTACAGTGCTCCTATGCGACTCTGAGGTAGTTCTTAGAGTGATCTGATGATGGTTAAGATTCTAATTTTAGTCCTTGTGACGAGATTAGTTCTTTAGCG
Ddx3x	X	[mm10]chrX:13287355-13287415	144	TTCGTTTGATAACAACTCGACCACTCCCACCAAGTGAACGATTGGAACAGTAAGTTTAAGTTTTTAAAGTATGTGATGAACGCAGATTTACCATTAGTCG
Ddx3x	X	[mm10]chrX:13287536-13287596	145	AGTACAGTGCTCCTATGCGACAACAACTGTCCTCCACACATTGAAAGTGTAAGTACTTGCTCTCTTCTTAAATTCTGTATACGAGATTAGTTCTTTAGCG
Ddx3x	X	[mm10]chrX:13287745-13287805	146	TTCGTTTGATAACAACTCGACTTCAGATAACATTTCTACTTATGCCATTGAATTTGATAGTTCAGTGATGTCGAGATGGGCGCAGATTTACCATTAGTCG
Ddx3x	X	[mm10]chrX:13288136-13288196	147	AGTACAGTGCTCCTATGCGACCTAAATTTGCTGACTCTTGTTTTAGTCAGCTAAAGAGAAATTTCTAGGAAGTTTGGCCAACGAGATTAGTTCTTTAGCG
Ddx3x	X	[mm10]chrX:13288346-13288406	148	TTCGTTTGATAACAACTCGAAGCTCTGAGGGCTATGAAGGTAATATTCCTTGGTGTTGGGAATGAGGCCTGGGGGGCTTTCGCAGATTTACCATTAGTCG
Ddx3x	X	[mm10]chrX:13288562-13288622	149	AGTACAGTGCTCCTATGCGATTTCTATTTAGGAAAATGGAAGATATGGCCGTCGTAAACAGTATCCAATCTCTTTGGTACACGAGATTAGTTCTTTAGCG
Ddx3x	X	[mm10]chrX:13288762-13288822	150	TTCGTTTGATAACAACTCGAGAGGTTCTTTGTTTATAGTTCTCATACCGATCTAGAGTCCGTCCTTGCGTGGTTTATGGTCGCAGATTTACCATTAGTCG
Ddx3x	X	[mm10]chrX:13288989-13289049	151	AGTACAGTGCTCCTATGCGAGTTCAATCAATGTTGAAAAGTCAGCTAATGCTTTAGTAAAGGGTAGTAACTAGATCCGAGACGAGATTAGTTCTTTAGCG
Ddx3x	X	[mm10]chrX:13289207-13289267	152	TTCGTTTGATAACAACTCGAACAGTTTAAAAAGTAAGCTAGTTGGCTCTGATCTTGGATGATTTTATCTTGGCAAGAGTCCGCAGATTTACCATTAGTCG
Ddx3x	X	[mm10]chrX:13289417-13289477	153	AGTACAGTGCTCCTATGCGAGACCGGATGTTAGATATGGGGTTTGAACCTCAGATACGAAGAATAGTTGAACAAGACACTACGAGATTAGTTCTTTAGCG
Ddx3x	X	[mm10]chrX:13289627-13289687	154	TTCGTTTGATAACAACTCGACCTGCTGCTATGCTTAAAGGAATGTGCTACCACACTTGACCAGAAATAGTGGGGCTGGCACGCAGATTTACCATTAGTCG
Ddx3x	X	[mm10]chrX:13289828-13289888	155	AGTACAGTGCTCCTATGCGACTTCTTCAGATGCTGGCCCGTGATTTCTTAGATGAGTACATATTTCTGGCTGTAGGAAGAACGAGATTAGTTCTTTAGCG
Ddx3x	X	[mm10]chrX:13290248-13290308	156	TTCGTTTGATAACAACTCGAACCATGAAGGATATGCTTGTACCAGTATCCATGGAGACCGTTCTCAGAGAGATAGGGAAGCGCAGATTTACCATTAGTCG
Ddx3x	X	[mm10]chrX:13290429-13290489	157	AGTACAGTGCTCCTATGCGACAAAAGTTACATTTCAGGTAGCAGCAAGAGGACTGGATATTTCAAATGTGAAGCATGTTAACGAGATTAGTTCTTTAGCG
Ddx3x	X	[mm10]chrX:13290639-13290699	158	TTCGTTTGATAACAACTCGAAAGACCATGTTGGCCTTGACCTCAAAAGAATCTAGCTATCTCTGCCTCTAGACTTCTGGACGCAGATTTACCATTAGTCG
Ddx3x	X	[mm10]chrX:13290849-13290909	159	AGTACAGTGCTCCTATGCGAGTAGTACTTTTTATTTATGTGTGGTTTTGTGTATGTGTGTGAACTGTTTCAGGTCTTGCCACGAGATTAGTTCTTTAGCG
Ddx3x	X	[mm10]chrX:13291059-13291119	160	TTCGTTTGATAACAACTCGAGGTATACACGTGATGCATAGTTAGGGGCATGAGAACGTATTTCTCAGTATTGTTTAAGGTCGCAGATTTACCATTAGTCG
Ddx3x	X	[mm10]chrX:13291269-13291329	161	AGTACAGTGCTCCTATGCGAGGTGGCCATGGCGGCAGTCGAGGATTTGGTGGAGGTAGTTTGTTTTAAACATAAGACCATACGAGATTAGTTCTTTAGCG
Ddx3x	X	[mm10]chrX:13291452-13291512	162	TTCGTTTGATAACAACTCGAGGAATTATAACTCCCAGGGGGTTGACTGGTGGGGTAACTGAGCCTGCTCTGTAGTAGGTCCGCAGATTTACCATTAGTCG
Ddx3x	X	[mm10]chrX:13291662-13291722	163	AGTACAGTGCTCCTATGCGAGGAACAATCAGCAGCCCTGTCTGAAGGTGGTTTGAAGACTTCATTGCTGTAGTTTGGATTACGAGATTAGTTCTTTAGCG
Ddx3x	X	[mm10]chrX:13291874-13291934	164	TTCGTTTGATAACAACTCGATGACAAAATAAATTTACTGAACTTGGGCTAAAATCAAACCTTGGCACACAGGTGTGATACCGCAGATTTACCATTAGTCG
Ddx3x	X	[mm10]chrX:13292074-13292134	165	AGTACAGTGCTCCTATGCGACTAATGTGGCAAACTGTATTAAGTTAAAAGTTCTGATTTGCTCACTCTATCCTGGATAGGACGAGATTAGTTCTTTAGCG
Ddx3x	X	[mm10]chrX:13292284-13292344	166	TTCGTTTGATAACAACTCGATATGAGCTAGCCAAATGTGGGCATGTTATTACAGGGAAAGTTTAAAGGTCTGATAACTTGCGCAGATTTACCATTAGTCG
Ddx3x	X	[mm10]chrX:13292494-13292554	167	AGTACAGTGCTCCTATGCGATTTTTGGTCAAGATGGGAATGAACAGGAAGAATTATGCAGCAGGCTTTATTTTAAATGCCACGAGATTAGTTCTTTAGCG
Ddx3x	X	[mm10]chrX:13292704-13292764	168	TTCGTTTGATAACAACTCGACAAGGTGTCAATTCTGCTCTACAGTGCAGTTTAGTCAGTTTTAGTTGCATAGGTTTCCATCGCAGATTTACCATTAGTCG
Ddx3x	X	[mm10]chrX:13292900-13292960	169	AGTACAGTGCTCCTATGCGAGGCATAGGAAGATGGCAAAAATTTCCTAAAGTGCAATAGATTTTCAAGTGTATTGTGCCTACGAGATTAGTTCTTTAGCG
Ddx3x	X	[mm10]chrX:13293114-13293174	170	TTCGTTTGATAACAACTCGAATATGTCTTGTGTGCGTGTCCTTAAACTTCCAATCTTATTTTGTCTCTTGGAGATTGTTGCGCAGATTTACCATTAGTCG
Ddx3x	X	[mm10]chrX:13293367-13293427	171	AGTACAGTGCTCCTATGCGATAAAGAAACTTGACCAAAAGACAGTACAAAAACACTGGCACTTGAATGTTGAATGTCACCACGAGATTAGTTCTTTAGCG
Ddx3x	X	[mm10]chrX:13293561-13293621	172	TTCGTTTGATAACAACTCGAGGCGACTTGAAACTAAATCATGCCAAGGTTTTGATACACTTGTCTTGAGATATTAACGAACGCAGATTTACCATTAGTCG
Ddx3x	X	[mm10]chrX:13293756-13293816	173	AGTACAGTGCTCCTATGCGAGCATATTCAGTGACTTGTACATTCAGCAATAGCATTTGAGCAAGTTTTATCAGCAAGCAAACGAGATTAGTTCTTTAGCG
Ddx3x	X	[mm10]chrX:13294005-13294065	174	TTCGTTTGATAACAACTCGAATTGTGGTTTACTTTTAGAGGTGAAAATAAAGTTGTGCTCTTGCCTGAGTTGTCGTTTGACGCAGATTTACCATTAGTCG
Ddx3x	X	[mm10]chrX:13294215-13294275	175	AGTACAGTGCTCCTATGCGAAGGTTTCTGTAGTCCTGGGATTTGCTGTCTCAAACTTGCAGAGAACCCCTTGCATCTGCCACGAGATTAGTTCTTTAGCG
Ddx3x	X	[mm10]chrX:13294624-13294684	176	TTCGTTTGATAACAACTCGAAATCTTAATGAGGGGCTGGTGAGATGACTTCATGGTTAAGACTGCTCCATGAGTTCAAATCGCAGATTTACCATTAGTCG
Ddx3x	X	[mm10]chrX:13294834-13294894	177	AGTACAGTGCTCCTATGCGACAATGGTAAGTATCTACTTGGGGAGTGGTGGTTAACAGTCTCTGTATAGCCCTGGCTGTCACGAGATTAGTTCTTTAGCG
Ddx3x	X	[mm10]chrX:13295044-13295104	178	TTCGTTTGATAACAACTCGAAAGGGGATGTGAAATTGTAGTTTGAAATGTTGCATGAGGTGAGGAGAGTTAAGCTGTTCACGCAGATTTACCATTAGTCG
Ddx3x	X	[mm10]chrX:13295254-13295314	179	AGTACAGTGCTCCTATGCGATAGCCTCAAGTTTTCTGAGTTGTAGGTGTACAACACCATGTTCCTGTTTGTTTAAGCTGTACGAGATTAGTTCTTTAGCG
Ddx3x	X	[mm10]chrX:13295464-13295524	180	TTCGTTTGATAACAACTCGATCAGCCACTATTTTTCTCTGCCATAGCATAGCCTCCCAAGATTGTCAGGCAGAGAGGCTCCGCAGATTTACCATTAGTCG
Ddx3x	X	[mm10]chrX:13295671-13295731	181	AGTACAGTGCTCCTATGCGAGACAACACTCATTGGTTAAGTACATTTGTTTCATGCCCATATTTCAGTTTGTCATTGGCAACGAGATTAGTTCTTTAGCG
Ddx3x	X	[mm10]chrX:13295881-13295941	182	TTCGTTTGATAACAACTCGAGAGTCTCTGGGGCAGGTGGGCAAGGCGTCCCGGGTTACAGACAGACCAACACGCGAGATTCGCAGATTTACCATTAGTCG
Ddx3x	X	[mm10]chrX:13296064-13296124	183	AGTACAGTGCTCCTATGCGATGGGGACCCGGGCTGCTGCCACAAGGAAGGGATCCAGGTGTAAACTAGTCTATTGTTAAAACGAGATTAGTTCTTTAGCG
Ddx3x	X	[mm10]chrX:13296423-13296483	184	TTCGTTTGATAACAACTCGATTTCTGCCAGATTCCAATCTCAAAGGCTTCTGGAACCTTGGAACAATGGGGAAGGCTCTGCGCAGATTTACCATTAGTCG
Ddx3x	X	[mm10]chrX:13296652-13296712	185	AGTACAGTGCTCCTATGCGATTCCAGGCTTCTCAGCCTGTCAAGCAGACTTGACTGGAGTGTGTGGCATCCCAGTTCTGAACGAGATTAGTTCTTTAGCG
Ddx3x	X	[mm10]chrX:13296862-13296922	186	TTCGTTTGATAACAACTCGAACATGACTACTGACACCTACCCTGCTTAGTGTTCTGTGGATCAACTTCACTCTCATCCCACGCAGATTTACCATTAGTCG
Ddx3x	X	[mm10]chrX:13297072-13297132	187	AGTACAGTGCTCCTATGCGAATATATGCAGGATAGTTGACATGAGTCACCTGTGAAAGGGTCGTTTAACCCTCAAAGTGGACGAGATTAGTTCTTTAGCG
Ddx3x	X	[mm10]chrX:13297282-13297342	188	TTCGTTTGATAACAACTCGATGGTGTAAAATATTCCAGGGCAGCCTGTCCTAACAACCCATTGGCTTCATTTTTGTGTATCGCAGATTTACCATTAGTCG
Ddx3x	X	[mm10]chrX:13297501-13297561	189	AGTACAGTGCTCCTATGCGAGAACCTGTTCTCCTGACACTATCCTGACAAAGCAAGGAGATCCTGGGGGATGGGTTCCCCACGAGATTAGTTCTTTAGCG
Ddx3x	X	[mm10]chrX:13299526-13299586	190	TTCGTTTGATAACAACTCGACTGTCCAAAAATTAGAGGCATAAGACAGACAGTCGAATTGTTCCCCTGGAATTGGTCCTCCGCAGATTTACCATTAGTCG
Ddx3x	X	[mm10]chrX:13299726-13299786	191	AGTACAGTGCTCCTATGCGAATGGAAGTTTTTGGGACCTCACCTCTCCTTGCCTTCAGGAAATTATTTTTTAAGCCAAAAACGAGATTAGTTCTTTAGCG
Ddx3x	X	[mm10]chrX:13299919-13299979	192	TTCGTTTGATAACAACTCGAAGATTTGGAAGGTTTTTACCTTTGCATCCTGATAATTGTAAAGGGTTTGCTTCTAGTGAGCGCAGATTTACCATTAGTCG
Ddx3x	X	[mm10]chrX:13302211-13302271	193	AGTACAGTGCTCCTATGCGATAAAACTATATCTTCTTAAAAAACAAAGAAAGGGGATAACTGACGAGTTGCGGGTACCTGACGAGATTAGTTCTTTAGCG
Ddx3x	X	[mm10]chrX:13302445-13302505	194	TTCGTTTGATAACAACTCGAGCAAAGCAACAATTTCTAATGATGGGGCCACAATTCTGAAACTCCTCGAGATTGGTGATCCGCAGATTTACCATTAGTCG
Ddx3x	X	[mm10]chrX:13303967-13304027	195	AGTACAGTGCTCCTATGCGAATGATTGTGAGGAGGGCCATCAAGAATGACTCTGTGGTGGCTGGTGGTGGAGCCATTGAGACGAGATTAGTTCTTTAGCG
Ddx3x	X	[mm10]chrX:13304177-13304237	196	TTCGTTTGATAACAACTCGAGTGGGCTCAACTCACACAGGGAGGTATGTGGTATGGGGTGGACATCAACAATGAGCACATCGCAGATTTACCATTAGTCG
Ddx3x	X	[mm10]chrX:13304387-13304447	197	AGTACAGTGCTCCTATGCGATGGCTGTGGCAGAGGCCAAGCCCACTTCCACTGAGAGGTGGTTTACACACCTCCTTGTGAACGAGATTAGTTCTTTAGCG
Ddx3x	X	[mm10]chrX:13304642-13304702	198	TTCGTTTGATAACAACTCGATATCCTACAACTAGGCATACTCATGCCTAGGTGAGATGGAAGGATCACTTATTGGCATATCGCAGATTTACCATTAGTCG
Ddx3x	X	[mm10]chrX:13305110-13305170	199	AGTACAGTGCTCCTATGCGAGGTGCTCTTACCTGCTGAGCCATCTCACCAGCCCCCGCTTCAAGCTTTTAAACTTTGTGAACGAGATTAGTTCTTTAGCG
Ddx3x	X	[mm10]chrX:13305332-13305392	200	TTCGTTTGATAACAACTCGAGTTAAAAATCTTTATTAGACTTGGGCCTGATTGTTACTAATTTGCCACTGAATTGGGTGCCGCAGATTTACCATTAGTCG
Ddx3x	X	[mm10]chrX:13306052-13306112	201	AGTACAGTGCTCCTATGCGAAGCAAGGAGATCCTGGAGTGGTGGGGGATGGGTTCCCCCCTTCATAAGCTCAACTCATAAACGAGATTAGTTCTTTAGCG
Ddx3x	X	[mm10]chrX:13306262-13306322	202	TTCGTTTGATAACAACTCGACACATGTACATTTGTGTGACCCACAGAATGGCGAAATGGCACAGTCTTACAATCTTGTTTCGCAGATTTACCATTAGTCG
Ddx3x	X	[mm10]chrX:13306474-13306534	203	AGTACAGTGCTCCTATGCGATGAGTTTGGCTGTTTTCCACTCAGCATAATATCCTTGATCAGATTGTTACAAATTGTTCCACGAGATTAGTTCTTTAGCG
Ddx3x	X	[mm10]chrX:13306715-13306775	204	TTCGTTTGATAACAACTCGATCTGCCTCCCAAGTGCTGGGATTAAAGGCACGCACCACCACAAAGTTTCAGGTCTTTAAACGCAGATTTACCATTAGTCG
Ddx3x	X	[mm10]chrX:13306925-13306985	205	AGTACAGTGCTCCTATGCGAGCTATTTCCTAGATTGGACATCCAGCTTTTTCTCAGCATATATGGGGGGAAGTCCAATCTACGAGATTAGTTCTTTAGCG
Ddx3x	X	[mm10]chrX:13307135-13307195	206	TTCGTTTGATAACAACTCGATGTATATGTGTGCTTTGTATATGTATGTGTACGCTGGCATTTGGAGATTAGGTGTCTTTTCGCAGATTTACCATTAGTCG
Ddx3x	X	[mm10]chrX:13307300-13307360	207	AGTACAGTGCTCCTATGCGACTCTTGAGTTTGAAGCCAACTACACAGCAAGTTCCAGAACAGCCAGGGCTACATAGAGAAACGAGATTAGTTCTTTAGCG
Ddx3x	X	[mm10]chrX:13307510-13307570	208	TTCGTTTGATAACAACTCGAGCCCCAGGAATCAAACTCAGTTTGTCTGCCATGTGGGCAAGTGCCTTTACCTCTGAACTACGCAGATTTACCATTAGTCG
Ddx3x	X	[mm10]chrX:13307720-13307780	209	AGTACAGTGCTCCTATGCGAGCCCTCATGATTGCATAGCATGCACTTGACTAATCATTTGCCCAGCCCTGTGTGTTTAAGACGAGATTAGTTCTTTAGCG
Ddx3x	X	[mm10]chrX:13308671-13308731	210	TTCGTTTGATAACAACTCGAATTGTATCTTGGGCATTCTTTTTCTTAAGACAGGGTTTTATTATGTAGTCCTGGCTGGCCCGCAGATTTACCATTAGTCG
Ddx3x	X	[mm10]chrX:13308881-13308941	211	AGTACAGTGCTCCTATGCGATGGAGTGCTTTTGCCTGTTTGTCAAATAGTGGTTGGCCATGCTCGTCTAGCTCTTTTCATACGAGATTAGTTCTTTAGCG
Ddx3x	X	[mm10]chrX:13309091-13309151	212	TTCGTTTGATAACAACTCGATCTCTCTATGTAGGATCTTGTTGGGTTGTAGCTCACTCTGTGCTTGCCTAGTGTTTTCCTCGCAGATTTACCATTAGTCG
Ddx3x	X	[mm10]chrX:13309301-13309361	213	AGTACAGTGCTCCTATGCGATTACCTTCCTCCCTATTAACTCAACCCCACCCCAAGCCCCAGTTATAGTCTTGGCAGGGCACGAGATTAGTTCTTTAGCG
Ddx3x	X	[mm10]chrX:13309511-13309571	214	TTCGTTTGATAACAACTCGATCTTATGCTTTTCGCCCATTTTTGCTTTCCATGGTCTCAGGTGGAGAAAGGTATGGAGAGCGCAGATTTACCATTAGTCG
Ddx3x	X	[mm10]chrX:13309727-13309787	215	AGTACAGTGCTCCTATGCGATTTTTTGTCACCCTTCTGTGAGTGGGTTCTGAGGATTAAACTCAGGTCAAGCACCTCTACACGAGATTAGTTCTTTAGCG
Ddx3x	X	[mm10]chrX:13309937-13309997	216	TTCGTTTGATAACAACTCGATGGGCTTCAGGGAAGCCAAGACACTGATCTGGGGGTAGGAAAGCACAGTCTGAAATGTTGCGCAGATTTACCATTAGTCG
Ddx3x	X	[mm10]chrX:13310147-13310207	217	AGTACAGTGCTCCTATGCGAGTGCAGAGAGGCCTTCTTTACAGGAGATTTAGATGCAGCTCTACAGGCAAAGACCTTCTGACGAGATTAGTTCTTTAGCG
Ddx3x	X	[mm10]chrX:13310376-13310436	218	TTCGTTTGATAACAACTCGATTGGCTAAGCCCTCAGGGCCTCTAGGTACCCCGTTAGCACGGAGATCTCTGGGCCTAGATCGCAGATTTACCATTAGTCG
Ddx3x	X	[mm10]chrX:13310550-13310610	219	AGTACAGTGCTCCTATGCGAGCTCTACCTTCCTGGCATGGTTTTACCATCACACAACTATATATATATATATATGAAGGCACGAGATTAGTTCTTTAGCG
Ddx3x	X	[mm10]chrX:13310970-13311030	220	TTCGTTTGATAACAACTCGAAAAATGTATGTGTGGGTATGTGTACCTAAGGTATCCAGAAAAGAGGGTGTCAGATCCCCTCGCAGATTTACCATTAGTCG
Ddx3x	X	[mm10]chrX:13311174-13311234	221	AGTACAGTGCTCCTATGCGACAAGGCTGAATTTGACTTACCTGTCTATATGGAGATGACTATATGGTTTTTGTCCCAAAAACGAGATTAGTTCTTTAGCG
Ddx3x	X	[mm10]chrX:13311404-13311464	222	TTCGTTTGATAACAACTCGATAATATGTTTAAGCATCTTAATAGTATAATATTCAAGTGCTACTCTGCCCTTCCCCGTCCCGCAGATTTACCATTAGTCG
Ddx3x	X	[mm10]chrX:13311614-13311674	223	AGTACAGTGCTCCTATGCGATTGAAGACCCTCCCACATCCTCTGTGTGCCTGTTGCACTAAACTTCCTGCTAGATTCTTTACGAGATTAGTTCTTTAGCG
Ddx3x	X	[mm10]chrX:13311824-13311884	224	TTCGTTTGATAACAACTCGACAGGAGGATTGCCATGAACTAGATGCCAGCCTGGCCTACAATGAGACCCTGTCTCAAAAACGCAGATTTACCATTAGTCG
Ddx3x	X	[mm10]chrX:13312051-13312111	225	AGTACAGTGCTCCTATGCGATCCGATGCCTTCTAACGTGTCTGAGGACAGTGATGGTGTACTTACATACATAAAATCTTTACGAGATTAGTTCTTTAGCG
Ddx3x	X	[mm10]chrX:13312261-13312321	226	TTCGTTTGATAACAACTCGAGCCCCTCTGACAATTTCCCATTACCTCACTTTGTCCGCTAGCTGGTTTCCTTATTTTTCTCGCAGATTTACCATTAGTCG
Ddx3x	X	[mm10]chrX:13312471-13312531	227	AGTACAGTGCTCCTATGCGATACTCTGCTCCTTAGTTGGTACCCCTGTTTCCAAGTTGAAGTAAATGAGAAGCAGCTGGGACGAGATTAGTTCTTTAGCG
Ddx3x	X	[mm10]chrX:13312661-13312721	228	TTCGTTTGATAACAACTCGAGGAGTGTGTCAGTACCCAACTGAAGCTGGGCGTGGTGGTGCACGCCTTTAATCCCAGCACCGCAGATTTACCATTAGTCG
Ddx3x	X	[mm10]chrX:13312871-13312931	229	AGTACAGTGCTCCTATGCGACCCTAAATGTCATGGTAAAGGGAAAAATAAACACCTGTGCATCATGGCCACATTCCCCTGACGAGATTAGTTCTTTAGCG
Ddx3x	X	[mm10]chrX:13313091-13313151	230	TTCGTTTGATAACAACTCGATGGCTTTGCAAATAAGGAAGTTATTCTTTTAAAACTCTAACTTGGAGCTCAGGAGATAGCCGCAGATTTACCATTAGTCG
Ddx3x	X	[mm10]chrX:13313301-13313361	231	AGTACAGTGCTCCTATGCGAAACAGCGAGTTCCCAGTTCAGGGAGAGATCTGATCTCATAAAAACAAGGTAGACAGTTCCACGAGATTAGTTCTTTAGCG
Ddx3x	X	[mm10]chrX:13313511-13313571	232	TTCGTTTGATAACAACTCGAGATATGGACAACATCTTGCAGCAGGGACAATTTATTTCAAGTAAAGGTCGAAAGCAGCCACGCAGATTTACCATTAGTCG
Ddx3x	X	[mm10]chrX:13313722-13313782	233	AGTACAGTGCTCCTATGCGAGAAAAGATGGTAAATAGGACAAGGGATATGATATGGACCTGTTTAGAAGTAGTTCCTTAGACGAGATTAGTTCTTTAGCG
Ddx3x	X	[mm10]chrX:13313932-13313992	234	TTCGTTTGATAACAACTCGACATGCCTCTCTCAATATGGTGCAGATCATCAAAGACTTTAAGACCAATGAAGTGTTGCAACGCAGATTTACCATTAGTCG
Ddx3x	X	[mm10]chrX:13314146-13314206	235	AGTACAGTGCTCCTATGCGACCATGTAGCCCTGGATGTCCCAGAACTTTATTTGTAGATCAGATTTGCCTTGAACTATGCACGAGATTAGTTCTTTAGCG
Ddx3x	X	[mm10]chrX:13314391-13314451	236	TTCGTTTGATAACAACTCGAGCTTCCCAAGTGCTGGGATTAAAGGAGTGCGCCACCACGCCCCTCTTCTGGCTCAATTACCGCAGATTTACCATTAGTCG
Ddx3x	X	[mm10]chrX:13327638-13327698	237	AGTACAGTGCTCCTATGCGACTGGGGTTCAGACCAGCCTCCTGGGTGAAGATGGAGGCCCAAAACAGGGCTTTCCCAGAAACGAGATTAGTTCTTTAGCG
Ddx3x	X	[mm10]chrX:13327807-13327867	238	TTCGTTTGATAACAACTCGATGGACACCTCCCCTCTGGCGGGAAAGGTGCCCCATGTTTGAAGCCTAAAACCGGGTCTGTCGCAGATTTACCATTAGTCG
Ddx3x	X	[mm10]chrX:13328003-13328063	239	AGTACAGTGCTCCTATGCGATGACTTATCAATAAAAGATGCCAGTGGCCAATGGTTGGGCAAAGGGAGATGGGGCGGGACACGAGATTAGTTCTTTAGCG
Ddx3x	X	[mm10]chrX:13328199-13328259	240	TTCGTTTGATAACAACTCGAGGCCACTTCCCCTGATTGGGCCTAGGGTAGCAGGCAGAGGATTAGAAGTGCCCAGCCATTCGCAGATTTACCATTAGTCG
Ddx3x	X	[mm10]chrX:13328409-13328469	241	AGTACAGTGCTCCTATGCGATTCCATTGATGCAGCCTTGGCTGAGGCCCCCACCATCTGTTTCCCTCACCTGAAATGCTCACGAGATTAGTTCTTTAGCG
Ddx3x	X	[mm10]chrX:13328619-13328679	242	TTCGTTTGATAACAACTCGAATGTGGTGATGAGCATCTGTAATTCTACCATTAGGGAGGTAGAACCAGGAGACTCACTACCGCAGATTTACCATTAGTCG
Ddx3x	X	[mm10]chrX:13328829-13328889	243	AGTACAGTGCTCCTATGCGAACTTCAGTTCCCAGAACCCATGTTGGGCAGGTCATAGCCTGCCTCTAGGGATCTGAAACCACGAGATTAGTTCTTTAGCG
Ddx3x	X	[mm10]chrX:13329039-13329099	244	TTCGTTTGATAACAACTCGATCCATTTGCATACGTGGCTTGTAGGGCTGGGACCATCATTCATTGAGCGGCTGGTTGCCTCGCAGATTTACCATTAGTCG
Ddx3x	X	[mm10]chrX:13329249-13329309	245	AGTACAGTGCTCCTATGCGAGAGTGAGTTCCAGGCAAGTTTAGGCTTACAGAGTAAGACCCTGTTTAACAACATAACACCACGAGATTAGTTCTTTAGCG
Ddx3x	X	[mm10]chrX:13329459-13329519	246	TTCGTTTGATAACAACTCGACATGCCTAGTACGCTCCTCTCCTTACTGGTAATTGAACCTAGGATCTCATGCACGTTGGTCGCAGATTTACCATTAGTCG
Ddx3x	X	[mm10]chrX:13329665-13329725	247	AGTACAGTGCTCCTATGCGAACATATCCCAGGCTGGCCTTGAACTTGATATGTAGCAAGAATGACCTTCACCTTCTGATCACGAGATTAGTTCTTTAGCG
Ddx3x	X	[mm10]chrX:13329875-13329935	248	TTCGTTTGATAACAACTCGAGCAGTAGGATACATTCATTCTCTGCAGGAGCTCTACGGAGGCTCGGCCTTCTGATTTTGGCGCAGATTTACCATTAGTCG
Ddx3x	X	[mm10]chrX:13330072-13330132	249	AGTACAGTGCTCCTATGCGACAGTAGCTGTCTTAGTTTGCCTTCTATTACTGTGATAAACACCATGACTGAAAGAAACTTACGAGATTAGTTCTTTAGCG
Ddx3x	X	[mm10]chrX:13330282-13330342	250	TTCGTTTGATAACAACTCGAATAGAACCCAGAATCACCCACATGGGCTGGACTCTGCCCCAACGACACTAATTGAGAAAACGCAGATTTACCATTAGTCG
Ddx3x	X	[mm10]chrX:13330492-13330552	251	AGTACAGTGCTCCTATGCGATTTAATGCTATGCAAGTCCCTAAAGGCACTACACTTCTACTGCATCCTACAAATTAGGTAACGAGATTAGTTCTTTAGCG
Ddx3x	X	[mm10]chrX:13330702-13330762	252	TTCGTTTGATAACAACTCGACTTTTCGAGAGTATCTCAACTATAGCCCAGGCTGGCCTGGAGTTCACTGTGTAGCTTAGGCGCAGATTTACCATTAGTCG
Ddx3x	X	[mm10]chrX:13330929-13330989	253	AGTACAGTGCTCCTATGCGATAGTTTAGTTAGGTTGTAGATAAAAGATACATTTGGGGCTGATATGGGTAGAGCATTTGCACGAGATTAGTTCTTTAGCG
Ddx3x	X	[mm10]chrX:13331119-13331179	254	TTCGTTTGATAACAACTCGACTCTGCATGTGAGTTTGAGAACAGTTTGGGATACACAAGACTGTCTTTAAAACTAATTTGCGCAGATTTACCATTAGTCG
Ddx3x	X	[mm10]chrX:13331325-13331385	255	AGTACAGTGCTCCTATGCGAAGCCAGAGGCATGTAGATCTCTGTGAGTTCGAGGCCAGCCAGAGTGAGCTCCAGTAAAGCACGAGATTAGTTCTTTAGCG
Ddx3x	X	[mm10]chrX:13331535-13331595	256	TTCGTTTGATAACAACTCGAGCCTCCTTCCTTCCTCAGCTCATATGGACTGACTTGCAGAAAGGTACTACATTAAGCTGGCGCAGATTTACCATTAGTCG
Ddx3x	X	[mm10]chrX:13331938-13331998	257	AGTACAGTGCTCCTATGCGAAGAGACCTCGGATTCAATCCCCAAAACTAAAAAAGTGAAGGAAAAAGTTTTGTTTTGGTGACGAGATTAGTTCTTTAGCG
Ddx3x	X	[mm10]chrX:13332144-13332204	258	TTCGTTTGATAACAACTCGAGTCAGTCTACAACAACAAGAGACCCTGCTTCAAAAATCAAGCAAACACAAAACAAAAACACGCAGATTTACCATTAGTCG
Ddx3x	X	[mm10]chrX:13332354-13332414	259	AGTACAGTGCTCCTATGCGAATGGAAGCCCTATCAGAACCCACAGATGCCCAAAACCATTATATAACATGGCACCATATTACGAGATTAGTTCTTTAGCG
Ddx3x	X	[mm10]chrX:13332565-13332625	260	TTCGTTTGATAACAACTCGACAGTTTTAAAAAATATTTTGCAGGCGGCTGGAAAGAGGTCTCAGCAGTTAAGAGCACTGGCGCAGATTTACCATTAGTCG
Ddx3x	X	[mm10]chrX:13332775-13332835	261	AGTACAGTGCTCCTATGCGAAAATGTTTTGCAGTGGTGGGGCTGGGACCCAGGGCCCTGTGCATATTAGACCAACATTCAACGAGATTAGTTCTTTAGCG
Ddx3x	X	[mm10]chrX:13332985-13333045	262	TTCGTTTGATAACAACTCGAAGGAGGACTTGTTGGGACAAAGAGGTTTGGTGGGAGGGGAATGCGGATGAGAGAGGGCAACGCAGATTTACCATTAGTCG
Ddx3x	X	[mm10]chrX:13333195-13333255	263	AGTACAGTGCTCCTATGCGATGATTGTTTTGTTTAATTTTAGAGGCAGTCTCCCATTGTAGCTCAACCTGGCCTTGGACTACGAGATTAGTTCTTTAGCG
Ddx3x	X	[mm10]chrX:13333405-13333465	264	TTCGTTTGATAACAACTCGACAGACAAGATTAGACATGTTCAGGGCGGTATGGCTGTAAATGCTCTGAAGTAGAAATTTCCGCAGATTTACCATTAGTCG
Ddx3x	X	[mm10]chrX:13333633-13333693	265	AGTACAGTGCTCCTATGCGACAGTGAAAGGAAATTCTTGCATTGTGATGCTGTGCAGCACTTCACTGGTCTTCACTGGCCACGAGATTAGTTCTTTAGCG
Ddx3x	X	[mm10]chrX:13333819-13333879	266	TTCGTTTGATAACAACTCGATCTGCAGAGTCTTATGGTTTCTGCTAGATGGAGCAGCTGCTACTGGTTCTTATTTGGTGTCGCAGATTTACCATTAGTCG
Ddx3x	X	[mm10]chrX:13334029-13334089	267	AGTACAGTGCTCCTATGCGATCAGGAACCATAAATAAAGTAGGTCTAGAGAAAAATCTAAGCCTACAGATGACACCAAACACGAGATTAGTTCTTTAGCG
Ddx3x	X	[mm10]chrX:13334222-13334282	268	TTCGTTTGATAACAACTCGACCTCTGGAGGGGGGTTTCTGGTTTTGCTTCATAGTCTTGATGTATACCATTCTGGGAAAGCGCAGATTTACCATTAGTCG
Ddx3x	X	[mm10]chrX:13334428-13334488	269	AGTACAGTGCTCCTATGCGAGGGTTCAGGCTTGGTGTCTGAGACCAGGAATTTACTGCATGATGCAAGAGGGGGAAAAAAACGAGATTAGTTCTTTAGCG
Ddx3x	X	[mm10]chrX:13334642-13334702	270	TTCGTTTGATAACAACTCGATTTACCTGGGGCTACACAGGCAACTGCAGCCTTCCCAGTCTCTGCAGCATATGCCTGCTACGCAGATTTACCATTAGTCG
Ddx3x	X	[mm10]chrX:13334817-13334877	271	AGTACAGTGCTCCTATGCGATTAAGCAAATGTTAAGTACTTGGGCTATGCAGAATAGGGTTATTCCTCAAGATTGGAAGGACGAGATTAGTTCTTTAGCG
Ddx3x	X	[mm10]chrX:13335056-13335116	272	TTCGTTTGATAACAACTCGAGAACAATGTCATATTGCAGCTTTGAGAGTTTGGGATATGATTGAGGAGCCAGGGAAGAAACGCAGATTTACCATTAGTCG
Ddx3x	X	[mm10]chrX:13335266-13335326	273	AGTACAGTGCTCCTATGCGAGAATGTAAGAACAATCAGACCATTGAAAGCACAAGGAACACTGATAGACAACTGGATAAGACGAGATTAGTTCTTTAGCG
Ddx3x	X	[mm10]chrX:13335447-13335507	274	TTCGTTTGATAACAACTCGAGTAGAAGAGCTCAAAATAACAGGTACAGGGCTGGAGAGATGGCTCAGAGGTTAAGAGCACCGCAGATTTACCATTAGTCG
Ddx3x	X	[mm10]chrX:13335679-13335739	275	AGTACAGTGCTCCTATGCGAAGACACATTGACTCTAGAGAATATGGTAATAGTAGACAAGAAAGAGCAGGTTCTGGTTGGACGAGATTAGTTCTTTAGCG
Ddx3x	X	[mm10]chrX:13335900-13335960	276	TTCGTTTGATAACAACTCGACTTTCTTCCTTTGGTCAGCCAGGAGGTATCAAGTGGGCAAGAAAATCAAAACTAAATACCCGCAGATTTACCATTAGTCG
Ddx3x	X	[mm10]chrX:13336107-13336167	277	AGTACAGTGCTCCTATGCGAGTAGACTAACTTTTCAACAATTTATTGCATATCCAGGTATAGTAGATGGGGATAGCAAGGACGAGATTAGTTCTTTAGCG
Ddx3x	X	[mm10]chrX:13336316-13336376	278	TTCGTTTGATAACAACTCGACTGGCATATAGTGGATAATGATCAGAGATCCAAATTATCGGTCAAATGAACAGTGTTGAACGCAGATTTACCATTAGTCG
Ddx3x	X	[mm10]chrX:13336503-13336563	279	AGTACAGTGCTCCTATGCGAAATGTGTCTGATAGATTAACTATGTGGGACCAGAAGGGCAAGAAGGGAAGTTGAGAACTTACGAGATTAGTTCTTTAGCG
Ddx3x	X	[mm10]chrX:13336736-13336796	280	TTCGTTTGATAACAACTCGAGCCCATTATCCAAACACAAGACATCACAGGGATTGAGTTTGCAAATTAAAAAGGGCCACTCGCAGATTTACCATTAGTCG
Ddx3x	X	[mm10]chrX:13337536-13337596	281	AGTACAGTGCTCCTATGCGACTGCCTCTACTCCATGATAATAAATGCCTTAAAACTGCCTCTTCTCATCAGGATCTGCTGACGAGATTAGTTCTTTAGCG
Ddx3x	X	[mm10]chrX:13337743-13337803	282	TTCGTTTGATAACAACTCGAGTGTGCTCTCCTCCTGCCCCCTTTCCCTTTGGCCCTGGGTCAGAGCCAGCCTGTAGGCCCCGCAGATTTACCATTAGTCG
Ddx3x	X	[mm10]chrX:13337953-13338013	283	AGTACAGTGCTCCTATGCGAGAGGGGTCCTTTGGCTCCTCACATCCCGATAGCAATGTAGGGTGTGTGCAGACCAACTTCACGAGATTAGTTCTTTAGCG
Ddx3x	X	[mm10]chrX:13338169-13338229	284	TTCGTTTGATAACAACTCGACTACTCTGAACAACAGTGGTTCAATGAAAAGATACCATTGGAAAGTACTTCCATAGGAAACGCAGATTTACCATTAGTCG
Ddx3x	X	[mm10]chrX:13338389-13338449	285	AGTACAGTGCTCCTATGCGAATTCTGCCATGCTGGGGGTGACAGATTGTTTCAAGAAAAATAAAAATAGGAGATTCAGCTACGAGATTAGTTCTTTAGCG
Ddx3x	X	[mm10]chrX:13338809-13338869	286	TTCGTTTGATAACAACTCGACTCCTCTACCCAAGCCCCATTCCCACCTCACCACTCCAGCATCCCCTTACGCTGGGGTATCGCAGATTTACCATTAGTCG
Ddx3x	X	[mm10]chrX:13338982-13339042	287	AGTACAGTGCTCCTATGCGAGTTTATTTGGTTGTTATTTTATTTATTTCCTGGGAGCTCTGGGGTGTCTGGTTAGTAGATACGAGATTAGTTCTTTAGCG
Ddx3x	X	[mm10]chrX:13340928-13340988	288	TTCGTTTGATAACAACTCGACTTTCCATATAGAATCTTACCTTGCCCTATGTTGGACTCAAATTTGTAATCTTTCTGCCTCGCAGATTTACCATTAGTCG
Ddx3x	X	[mm10]chrX:13341138-13341198	289	AGTACAGTGCTCCTATGCGAGGGCATCTTCAGGTAATGTTCCACAGGAGTAGTCCACTTGGATTTTGGGAATAGGGCTTTACGAGATTAGTTCTTTAGCG
Ddx3x	X	[mm10]chrX:13341376-13341436	290	TTCGTTTGATAACAACTCGAGCTACAAAATAATGTTATGGCTGGGGTCACCACAACATGAGGAACTGTATAAAGAGTTGTCGCAGATTTACCATTAGTCG
Ddx3x	X	[mm10]chrX:13341831-13341891	291	AGTACAGTGCTCCTATGCGAAGTTGTTCACATTATTTTAATTTGGTGACTGAGAGTTCTTTCATGTTGGCTCCAGTGTTCACGAGATTAGTTCTTTAGCG
Ddx3x	X	[mm10]chrX:13342041-13342101	292	TTCGTTTGATAACAACTCGAAGGTGTGCACCACCACCACCCCCGCCCATTTTTTGCTAACTTCATTTTTTAATGCAAAAACGCAGATTTACCATTAGTCG
Ddx3x	X	[mm10]chrX:13343575-13343635	293	AGTACAGTGCTCCTATGCGAATTTGACAATTCTTGATCTTACAGCACAAGCCATTGCTGTTCTGTGAGCTAGGGGTGGGGACGAGATTAGTTCTTTAGCG
Ddx3x	X	[mm10]chrX:13343785-13343845	294	TTCGTTTGATAACAACTCGACTCCTAAGCAAGCCCAGAGCAAATTCACAACATACCTTGAACTTTACTGGAGTTTTCCCTCGCAGATTTACCATTAGTCG
Ddx3x	X	[mm10]chrX:13343994-13344054	295	AGTACAGTGCTCCTATGCGAAGGTGGTAGCTCAAGCCTTTAATCTTAGCAGCTGGGAGGCAGAGGTGGGAGTTCTGTGAGACGAGATTAGTTCTTTAGCG
Ddx3x	X	[mm10]chrX:13344204-13344264	296	TTCGTTTGATAACAACTCGAAGTCTCATGCTGGGTGAAGGAAAAAGCTGGGACTTTGGTGCCAGGTAGAGTGGCAGCTTGCGCAGATTTACCATTAGTCG
Ddx3x	X	[mm10]chrX:13344414-13344474	297	AGTACAGTGCTCCTATGCGAAGAAATGGGTTTAGTGGAGGAAGTGGGAGGTGTGTTTGTGTGAGATATCAAAGTGCATCAACGAGATTAGTTCTTTAGCG
Ddx3x	X	[mm10]chrX:13344624-13344684	298	TTCGTTTGATAACAACTCGAAGTTGGCTTATAGAGGACAGGTGCTGAACCTGGCTAGCTCAGGGCTGTAAAGAGCTCAGGCGCAGATTTACCATTAGTCG
Ddx3x	X	[mm10]chrX:13344834-13344894	299	AGTACAGTGCTCCTATGCGAGTTCTGGGAAGCCGAGGGGCTGGCTGGAGCTTTCCTGGAGCAGAGCCCCTCCAGCCACTCACGAGATTAGTTCTTTAGCG
Ddx3x	X	[mm10]chrX:13345041-13345101	300	TTCGTTTGATAACAACTCGAATTTAGCAAGGATTTGGGTGGAAGCCCATGAGGAAGCCATTAAGCCATTAGCTTAAAAAACGCAGATTTACCATTAGTCG
Ddx3x	X	[mm10]chrX:13345252-13345312	301	AGTACAGTGCTCCTATGCGAAAAAAACCAAATGCATACTCCGGTGCGTGAAGTTAGTGCTCACCCTTCTGCTGTTTGTCTACGAGATTAGTTCTTTAGCG
Ddx3x	X	[mm10]chrX:13345462-13345522	302	TTCGTTTGATAACAACTCGAGGTCAAAGACAGTGGAGCTCAAAACAGTGAAGTTTCATTCTGTTTAAAACCAAAATCCAACGCAGATTTACCATTAGTCG
Ddx3x	X	[mm10]chrX:13345672-13345732	303	AGTACAGTGCTCCTATGCGACGCGCGCACGTATACGCGTGCGCAGGACACCGAATCAATGAATAAATACAATAAAAATTAACGAGATTAGTTCTTTAGCG
Ddx3x	X	[mm10]chrX:13345882-13345942	304	TTCGTTTGATAACAACTCGAAACGCCACGGACAGAAAACAGGAACGGCAAGGATTTGGAGGAGAAGAATCAGGGGCCTATCGCAGATTTACCATTAGTCG
Ddx3x	X	[mm10]chrX:13346092-13346152	305	AGTACAGTGCTCCTATGCGACCCAGGTTAGAAACGCTGGCACCTGGAAGTCTGTGAGCTAGAGGTTTGCAGACACTATCTACGAGATTAGTTCTTTAGCG
Ddx3x	X	[mm10]chrX:13346302-13346362	306	TTCGTTTGATAACAACTCGAGTGTCTGTAGCATTTTATCTAGGTTCCGCCCGACAGTTACCCGACAATAGCCAGGTGTGCCGCAGATTTACCATTAGTCG
Ddx3x	X	[mm10]chrX:13346707-13346767	307	AGTACAGTGCTCCTATGCGAAAACACAACAAGGAGAATTACTGATAGTTATCACTGCAGCAGGATGAGACCTTGTCTTGAACGAGATTAGTTCTTTAGCG
Ddx3x	X	[mm10]chrX:13346917-13346977	308	TTCGTTTGATAACAACTCGACCGGGCTTCAACCTAAATTCTAACTCTCAACACAAATCCCCGAGGCATAGTAAAGTAATCCGCAGATTTACCATTAGTCG
Ddx3x	X	[mm10]chrX:13347127-13347187	309	AGTACAGTGCTCCTATGCGACCACGCCCCAATCTGAATGGTTCCCAGCTCAGATAAGAAACCCCCACAGCTGAAGTCCCAACGAGATTAGTTCTTTAGCG
Ddx3x	X	[mm10]chrX:13347337-13347397	310	TTCGTTTGATAACAACTCGATTACTCTGCCCGCCCCCGGATAAGGCAGAGCTAATACCATAATAATACCAAGGAGGTGCGCGCAGATTTACCATTAGTCG
Ddx3x	X	[mm10]chrX:13347547-13347607	311	AGTACAGTGCTCCTATGCGAAATCGCAGCCATAGATTCGCAGCTCAAAGACTGAGTCAGGATTGGGCTTGGTTTTGGGCCACGAGATTAGTTCTTTAGCG
Ddx3x	X	[mm10]chrX:13347768-13347828	312	TTCGTTTGATAACAACTCGAAAAAAACGATCCAATCCGAGGCCACGCAGCACTTCTGAGCAGTCTCAGTCGTTGAATGATCGCAGATTTACCATTAGTCG
Ddx3x	X	[mm10]chrX:13347978-13348038	313	AGTACAGTGCTCCTATGCGATAAGAAGTCAAGCACGAGGGGTTGTGTTGGCACAAGCCCCATTAATCCCAGCACTCCGGAACGAGATTAGTTCTTTAGCG
Ddx3x	X	[mm10]chrX:13348188-13348248	314	TTCGTTTGATAACAACTCGAAAAGGAGGAAGGAAGGAAAGAAGGGAAGGAAGAAAGAAAGAAAGAGTCAAGCATGGCCACCGCAGATTTACCATTAGTCG
Ddx3x	X	[mm10]chrX:13348398-13348458	315	AGTACAGTGCTCCTATGCGAAAACAAAATTTGGTGTATGTGTATAACAGAAGGTACCAGGCATGGTGGCATGCACTTTTAACGAGATTAGTTCTTTAGCG
Ddx3x	X	[mm10]chrX:13348608-13348668	316	TTCGTTTGATAACAACTCGAAAGTGCAAAATGTGGTAACCTATGCTTGTAATGGTGGCACTTGGGAGGCAGAGGAAGAAGCGCAGATTTACCATTAGTCG
Ddx3x	X	[mm10]chrX:13348818-13348878	317	AGTACAGTGCTCCTATGCGATTTGGAAGGCTGGACAAGATTATGCCAACTGATTGGATAATGAACAGGCACAGAGACAGTACGAGATTAGTTCTTTAGCG
Ddx3x	X	[mm10]chrX:13349028-13349088	318	TTCGTTTGATAACAACTCGACATGACAATGACATAAAGAAAACAAGAAAAAAGAACCTGGTTACAACGTCATTGGTCAGGCGCAGATTTACCATTAGTCG
Ddx3x	X	[mm10]chrX:13349224-13349284	319	AGTACAGTGCTCCTATGCGAATTCTGCAGGACAGACAGACCGTTGCCCACTTTCAGTCAAGGGAAGTCCTTGTCATCTCAACGAGATTAGTTCTTTAGCG
Ddx3x	X	[mm10]chrX:13349434-13349494	320	TTCGTTTGATAACAACTCGACCCAGTGCACTGCATTTTGCATTGATCGTGGCTCCACATGGTTCACTCTGGGGGTCCCTGCGCAGATTTACCATTAGTCG
Ddx3x	X	[mm10]chrX:13349644-13349704	321	AGTACAGTGCTCCTATGCGACAGTCCAGCAAACTGAGGAGCTTAGAGCTGAATGGCAGGATTTGTTTAAAAAAGAAAGGTACGAGATTAGTTCTTTAGCG
Ddx3x	X	[mm10]chrX:13349854-13349914	322	TTCGTTTGATAACAACTCGAAGTGTGGTGATGCCCAGCCTGTACCAAATCCTTAGCTCCACATAAAATCTAGCATGGTAACGCAGATTTACCATTAGTCG
Ddx3x	X	[mm10]chrX:13350064-13350124	323	AGTACAGTGCTCCTATGCGAATATACATGACCCTACTCTCAGTGCTCAAGAGGGAAGCTGAGGCAGGAGGATTGCTTTGAACGAGATTAGTTCTTTAGCG
Ddx3x	X	[mm10]chrX:13350275-13350335	324	TTCGTTTGATAACAACTCGATCTGGCACGCTCTTCTGGTGTGCAGGTGTACAAGCAAACAGAACACTACATAAGTAAATCCGCAGATTTACCATTAGTCG
Ddx3x	X	[mm10]chrX:13350485-13350545	325	AGTACAGTGCTCCTATGCGAAATGTCTCTCCCCAAATAGAGAACAGACATCTATCTGGCCACTGGGTCTTGTTGTATTCTACGAGATTAGTTCTTTAGCG
Ddx3x	X	[mm10]chrX:13350695-13350755	326	TTCGTTTGATAACAACTCGAGGTGGAAAATTGAGTAAAGCGAAAGAGAAACCACATGCTGGATGTCTTTGGCCAAATTTTCGCAGATTTACCATTAGTCG
Ddx3x	X	[mm10]chrX:13350905-13350965	327	AGTACAGTGCTCCTATGCGATGGATAGAGTTCTGCTCTGTCTAGATTTAGACAAATGAGAGAAAATCAAGCTACAGGCAGACGAGATTAGTTCTTTAGCG
Ddx3x	X	[mm10]chrX:13351115-13351175	328	TTCGTTTGATAACAACTCGATCTGAGCACTAAGCTCCCATGGACAGATTCAATTTTATTCCTGCAGGCCACTGATGTAGTCGCAGATTTACCATTAGTCG
Ddx3x	X	[mm10]chrX:13351325-13351385	329	AGTACAGTGCTCCTATGCGAGACCAGAGGGCATGGGAGCAGTTCCTTTCCACTTCCACTCCACCAGGGTGGAATAGCCTAACGAGATTAGTTCTTTAGCG
Ddx3x	X	[mm10]chrX:13351535-13351595	330	TTCGTTTGATAACAACTCGACTTGTTCTTCCTGTCTGGGTAAGTTTAGTTTTGCCCTTGTTGTTACTTTTAATAGCACTTCGCAGATTTACCATTAGTCG
Ddx3x	X	[mm10]chrX:13351751-13351811	331	AGTACAGTGCTCCTATGCGATTTTCCCAATTGTCTAGAGATTTTTATGACTTGAAACTCTTGCCTTTTTTGCCTCTGCTCACGAGATTAGTTCTTTAGCG
Ddx3x	X	[mm10]chrX:13351961-13352021	332	TTCGTTTGATAACAACTCGAGTTTTGCCTGTGGAAGTTGTTCCTTCTAGTTATTAAGGGCAACAACTCATGGGAGCATTGCGCAGATTTACCATTAGTCG
Ddx3x	X	[mm10]chrX:13352171-13352231	333	AGTACAGTGCTCCTATGCGATAAGAAGACAGTTTTTGAGTACTAAGTACTACTGTCCTTTCTGACGCTGGAAGTGCGTCTACGAGATTAGTTCTTTAGCG
Ddx3x	X	[mm10]chrX:13352381-13352441	334	TTCGTTTGATAACAACTCGATCTCCCAGCTTTCCAGCTTGGGTGTCAATAGAGGACCAATGCTGAATGGTGTGTGTGGGGCGCAGATTTACCATTAGTCG
Ddx3x	X	[mm10]chrX:13352599-13352659	335	AGTACAGTGCTCCTATGCGATAATGCCCACCTTATTATGTTTAAATTTTATTATTATTGTGGAGGTGGGTGGAGGTGTGGACGAGATTAGTTCTTTAGCG
Ddx3x	X	[mm10]chrX:13352809-13352869	336	TTCGTTTGATAACAACTCGAAAGCTCACTGATTGGGCTCAGTTGGCTGGCCAGTGAACTCCGAAGACTTCTGGTATTTACCGCAGATTTACCATTAGTCG
Ddx3x	X	[mm10]chrX:13353019-13353079	337	AGTACAGTGCTCCTATGCGATGGCCTTGAATGATGCTCCCTCCCCCACCCCCATGTCCTGGTGCTGTGGTCATAAATGTGACGAGATTAGTTCTTTAGCG
Ddx3x	X	[mm10]chrX:13353229-13353289	338	TTCGTTTGATAACAACTCGATTGCTAAGCCTATACTCTACTTCTGAGCTCCATGCATCCTAACAGTGGGACAATTCTGAGCGCAGATTTACCATTAGTCG
Ddx3x	X	[mm10]chrX:13353439-13353499	339	AGTACAGTGCTCCTATGCGACTTCAAGCCTTTGAGTCAGCACCAGGGATGGGAGTGGAGGCTCTGTGAGCACAAAGGAGGACGAGATTAGTTCTTTAGCG
Ddx3x	X	[mm10]chrX:13353648-13353708	340	TTCGTTTGATAACAACTCGAAGTATAAATGATGGCTCACAATCATCCATAACTCCAGTTCCAGGAAATCCAATATCCTCTCGCAGATTTACCATTAGTCG
Ddx3x	X	[mm10]chrX:13353858-13353918	341	AGTACAGTGCTCCTATGCGAAATGTGTGGATGTGAGAATCTAGAGGAAGACATGCTCCTTCACCTACTTAGCATAGAAAGACGAGATTAGTTCTTTAGCG
Ddx3x	X	[mm10]chrX:13354068-13354128	342	TTCGTTTGATAACAACTCGAGTCATCCTAGAGGACCCCCACCCTCCCGAGAGTGGCTCATAGAGCTGACAGTTATCTGCACGCAGATTTACCATTAGTCG
Ddx3x	X	[mm10]chrX:13354278-13354338	343	AGTACAGTGCTCCTATGCGAGTTCTGGGCCAACCTGCAGTTCAGGACTGCAGAGTGTAGTTTACATATGTGTGCAAAGCGACGAGATTAGTTCTTTAGCG
Ddx3x	X	[mm10]chrX:13354488-13354548	344	TTCGTTTGATAACAACTCGATCCACTCTGTCACAGTGCTCAGGCCATTCGGGGAGGCAGGATGCGGAATACAGGAGTTTTCGCAGATTTACCATTAGTCG
Ddx3x	X	[mm10]chrX:13354698-13354758	345	AGTACAGTGCTCCTATGCGATGACAGGTTCTCAGACTCTTGAGGTGCTGCTGGAAGCCACCAAAGAGCTGAGAGTGGAGTACGAGATTAGTTCTTTAGCG
Ddx3x	X	[mm10]chrX:13355374-13355434	346	TTCGTTTGATAACAACTCGAGGACCAGGCTGCCTATCACGGCCCTATACCAGAGGATGTAGAAACTGTAATTACTGTTTCCGCAGATTTACCATTAGTCG
Ddx3x	X	[mm10]chrX:13355584-13355644	347	AGTACAGTGCTCCTATGCGACCTGGAACTTCCGATGATCCTCCTTCCTCTGCCTCCTAAATGCTGAGATTACAAGGATTTACGAGATTAGTTCTTTAGCG
Ddx3x	X	[mm10]chrX:13355799-13355859	348	TTCGTTTGATAACAACTCGAGTTCCTGAATTGTGTCTGTGATCAAACGTTTTCAACTTTAAAATCAGGTCACTTTCTACCCGCAGATTTACCATTAGTCG
Ddx3x	X	[mm10]chrX:13356009-13356069	349	AGTACAGTGCTCCTATGCGAAAGTGAGTTTGAAGCCAGAATGAGTTTCAGGACAGCCAGGGCTGTTGAGACAGGGAACCAACGAGATTAGTTCTTTAGCG
Ddx3x	X	[mm10]chrX:13356219-13356279	350	TTCGTTTGATAACAACTCGAATGGATTCTGGGCCTGGAACTCAGGTCCTCAGGCTTGGAAGCAAGCACCACGAACCTGTTCGCAGATTTACCATTAGTCG
Ddx3x	X	[mm10]chrX:13356429-13356489	351	AGTACAGTGCTCCTATGCGAATTTGGGAAGTTCAAGGTCATCTTTGGCTGCATGGTGAGTTCTAGGGTAGCCTGGTATATACGAGATTAGTTCTTTAGCG
Ddx3x	X	[mm10]chrX:13356639-13356699	352	TTCGTTTGATAACAACTCGACCAGCATGGGTTACATATTGGGTACTAGGCCAACCATGTCTACATGGCAGAGACCATGCCCGCAGATTTACCATTAGTCG
Ddx3x	X	[mm10]chrX:13356830-13356890	353	AGTACAGTGCTCCTATGCGACAATGATTCTTGTAGGGGACATCTTTGTTTCCAAGTAACAAGTGGACATTTTCTTCTGAAACGAGATTAGTTCTTTAGCG
Ddx3x	X	[mm10]chrX:13357040-13357100	354	TTCGTTTGATAACAACTCGATCTTTGTTTAACAGCACAATGACAAAATCACCTAATGATGCATTTCTCAGGAGTCCCTTTCGCAGATTTACCATTAGTCG
Ddx3x	X	[mm10]chrX:13357252-13357312	355	AGTACAGTGCTCCTATGCGAGCTGTTTGTTTTTCTTGCTGGGTAATAGAAACACGTCTTTGTTCTTGAAAGAGAACAAAGACGAGATTAGTTCTTTAGCG
Ddx3x	X	[mm10]chrX:13357678-13357738	356	TTCGTTTGATAACAACTCGATGCCTCCCCAGTGTTGGGATTGAAGGCTTGTGGCAGCATGCCCAGCTTTAAGACTGGATTCGCAGATTTACCATTAGTCG
Ddx3x	X	[mm10]chrX:13357888-13357948	357	AGTACAGTGCTCCTATGCGAACCATCGTGTGTTTCCCTGGCCTAGATATTGGCATATATGTAGGCCACACATAGTTTTTTACGAGATTAGTTCTTTAGCG
Ddx3x	X	[mm10]chrX:13358098-13358158	358	TTCGTTTGATAACAACTCGACCAACCAACAATCAGTGAACGTGCCAACTCTCTCATACCCTTTAAACACAGCCTACTGGACGCAGATTTACCATTAGTCG
Ddx3x	X	[mm10]chrX:13358308-13358368	359	AGTACAGTGCTCCTATGCGAGGTTGAAATCTTTCTGGAGGCCATAAGAAAGTCTTTAGTGATGGTTGGCAAAATTCAGGTACGAGATTAGTTCTTTAGCG
Ddx3x	X	[mm10]chrX:13358518-13358578	360	TTCGTTTGATAACAACTCGAATGTAAAGCACTAAGAGACTTGTATGAAGCTGGGCTTGGTGGTGAAGGCCCACATTCCTGCGCAGATTTACCATTAGTCG
Ddx3x	X	[mm10]chrX:13358746-13358806	361	AGTACAGTGCTCCTATGCGAATCATGTGGGTGCTGGGAAATGAACACAGGTCCTCTCTAAGAGAAGCCCAGGCACTTACTACGAGATTAGTTCTTTAGCG
Ddx3x	X	[mm10]chrX:13358956-13359016	362	TTCGTTTGATAACAACTCGATTTCTTTGTGTGTGTGTGCGGTATATGTTTGTGTGCACACATGTGTGCGGGTATGCCTGTCGCAGATTTACCATTAGTCG
Ddx3x	X	[mm10]chrX:13359166-13359226	363	AGTACAGTGCTCCTATGCGATGTATCCCCATGTGCTGGGAATAAAGCCTTGAGCTATCACACCCAGCTTTTTGTTTTAGAACGAGATTAGTTCTTTAGCG
Ddx3x	X	[mm10]chrX:13359376-13359436	364	TTCGTTTGATAACAACTCGATGATGTAGTGAGGATGATCTTGAATTCTTGAGCCTCTCAAGTGCTGATGTAAGAGGCATGCGCAGATTTACCATTAGTCG
Ddx3x	X	[mm10]chrX:13360149-13360209	365	AGTACAGTGCTCCTATGCGATAAAGGTGTGTGCCACCACCGCCTGGCTTATTATTGATTTTTATTTCATATGCATTGAAGACGAGATTAGTTCTTTAGCG
Ddx3x	X	[mm10]chrX:13360359-13360419	366	TTCGTTTGATAACAACTCGACTTTATATCGTGTTGAGATATGAACTTAGGATCTCATGCACACATTCTACCAACCTTGCTCGCAGATTTACCATTAGTCG
Ddx3x	X	[mm10]chrX:13360589-13360649	367	AGTACAGTGCTCCTATGCGATGGCAGTCACTGACACAGAAGAACAACTTGATTCAGAGCAAGGTCATGCTGATTGCGTATACGAGATTAGTTCTTTAGCG
Ddx3x	X	[mm10]chrX:13360803-13360863	368	TTCGTTTGATAACAACTCGAGCTCGGTGTGGTTTTGGCAGTTTTAGCCTTCATAAGCTAACAGAGAAAGATGTTTGCCTTCGCAGATTTACCATTAGTCG
Ddx3x	X	[mm10]chrX:13361010-13361070	369	AGTACAGTGCTCCTATGCGAGTCACCTTTTGAGGGGTATCCACCAGAGAAGACTGCTCGGACATGGGTTTAAGCCAATAGACGAGATTAGTTCTTTAGCG
Ddx3x	X	[mm10]chrX:13361227-13361287	370	TTCGTTTGATAACAACTCGAAGGCTTTCCCAAAATTATGGGCTTTAATGGATCAGGGCTTTGCTTTTGTTTTGGCACGGGCGCAGATTTACCATTAGTCG
Ddx3x	X	[mm10]chrX:13361470-13361530	371	AGTACAGTGCTCCTATGCGAATTTGTATAATTCTGGTAACCAATTTTAAGTGTCTAAGAGAATATACTCGGCACCCAGCGACGAGATTAGTTCTTTAGCG
Ddx3x	X	[mm10]chrX:13361680-13361740	372	TTCGTTTGATAACAACTCGAGCTCTGGGGAGGCAGAGCTGCTGTTTCTGGGAGAGTTGTTGGCAAGGAGAGCCACTCAGTCGCAGATTTACCATTAGTCG
Ddx3x	X	[mm10]chrX:13361884-13361944	373	AGTACAGTGCTCCTATGCGAAAAGGATCTTATGTAGCCCAGGCTGGTTTCAAGATCTCTGTGTAGCTCAGGCTGGTTTCAACGAGATTAGTTCTTTAGCG
Ddx3x	X	[mm10]chrX:13362070-13362130	374	TTCGTTTGATAACAACTCGACCCCTGTTTCCACTTCTCATGTTTTGAGATAACAGATATGCGCCAATATACCTAATTTTTCGCAGATTTACCATTAGTCG
Ddx3x	X	[mm10]chrX:13362260-13362320	375	AGTACAGTGCTCCTATGCGAATAGCCAGGGCTACACAGAGAAACCCTGTCTAGAAAAACAAAACAAATTTTTGTACTTGTACGAGATTAGTTCTTTAGCG
Ddx3x	X	[mm10]chrX:13362484-13362544	376	TTCGTTTGATAACAACTCGAAGTTTATTATCATGATGGGAAATATGCCAGAGTGGAGGCAGACATGATGCTTGAGGACCGCGCAGATTTACCATTAGTCG
Ddx3x	X	[mm10]chrX:13362682-13362742	377	AGTACAGTGCTCCTATGCGAGCCATTGTTGGGGTCTGGGAGTTGCCACACACACCATCTGTATATCAGTCTCAGTTAGGCACGAGATTAGTTCTTTAGCG
Ddx3x	X	[mm10]chrX:13362892-13362952	378	TTCGTTTGATAACAACTCGAAACCTTTTTGGCTAACTAGACAAAAGTATTACCAGCTAACCTTTAAGCTGATTGGTCCTGCGCAGATTTACCATTAGTCG
Ddx3x	X	[mm10]chrX:13363328-13363388	379	AGTACAGTGCTCCTATGCGAGTTGTATTAAAAGGAGCAGGCCTCAACATTCCTCCCGTTGAGTTGTTCCTGTGAGTCAAAACGAGATTAGTTCTTTAGCG
Ddx3x	X	[mm10]chrX:13363533-13363593	380	TTCGTTTGATAACAACTCGACTTCCATGTTGGCAGACCCTGCTATGCCCATGCCTAGTAGGAGAGGCACAAGTATTGGAGCGCAGATTTACCATTAGTCG
Ddx3x	X	[mm10]chrX:13363732-13363792	381	AGTACAGTGCTCCTATGCGAAGTTACTTCTGAGGCACAAGCAAACCAAGTGCCTTTTGGAAGTACTAAATTGTAAGGGGAACGAGATTAGTTCTTTAGCG
Ddx3x	X	[mm10]chrX:13363941-13364001	382	TTCGTTTGATAACAACTCGAATAGTTGGTCTCAGGGAGAGGGTTTAATACTTTGTTGGGACCAACGATGTCTAAGACCCTCGCAGATTTACCATTAGTCG
Ddx3x	X	[mm10]chrX:13364124-13364184	383	AGTACAGTGCTCCTATGCGAGATCAATGAAGTTCTGATAAGTTGATGGAACACTGGCAGTTTACAATTAATCACAAGCTCACGAGATTAGTTCTTTAGCG
Ddx3x	X	[mm10]chrX:13364334-13364394	384	TTCGTTTGATAACAACTCGATTCAAAGGCATTATTCTGGGGTCCTTACCTGATGCATAAAGACAGAGTCTCTAAGTCTTCCGCAGATTTACCATTAGTCG
Ddx3x	X	[mm10]chrX:13364544-13364604	385	AGTACAGTGCTCCTATGCGATCAATGAGGTTACCAAGTCCATGTCTAGGCAGATGAGGGCTGGCTGTCCTTTTCTGTGCCACGAGATTAGTTCTTTAGCG
Ddx3x	X	[mm10]chrX:13364721-13364781	386	TTCGTTTGATAACAACTCGACCCATAAGGTCTATAATTGCTCTCAATATGTAGCCTTATCCAAAATACATCCTGTTTTCCCGCAGATTTACCATTAGTCG
Ddx3x	X	[mm10]chrX:13364904-13364964	387	AGTACAGTGCTCCTATGCGACTAACATTCATAGCCCCATATAGCAGAAAAATACATATCTTGTCCCCCACAATCTGGGTCACGAGATTAGTTCTTTAGCG
Ddx3x	X	[mm10]chrX:13365114-13365174	388	TTCGTTTGATAACAACTCGAAAGCTGATGGTGGGGGAGCCACAAACAATGATATTAGTAATTAGACTGCTGTGTGTAGTTCGCAGATTTACCATTAGTCG
Ddx3x	X	[mm10]chrX:13365491-13365551	389	AGTACAGTGCTCCTATGCGAATGGTTTTATGTCAGCCAGGTGAAAAGTCTCTGAGCGGGAGGACGCAGGGGACTGCCGCAACGAGATTAGTTCTTTAGCG
Ddx3x	X	[mm10]chrX:13365701-13365761	390	TTCGTTTGATAACAACTCGAGATGCCACAGAAGAGCTGGGCATGAAGTGGGGGCTCCGGTGGGGGGCAGCTCGGTAAGCCCGCAGATTTACCATTAGTCG
Ddx3x	X	[mm10]chrX:13365911-13365971	391	AGTACAGTGCTCCTATGCGACTCCGGAGTAAGTCTCGCTCGGCCAGAAACCCAGAAAACAGGTTGTCTTTTATGGTCCCAACGAGATTAGTTCTTTAGCG
Ddx3x	X	[mm10]chrX:13366295-13366355	392	TTCGTTTGATAACAACTCGAAATAGGAGTAGACTCATGCCTTTGAAACCTAGTAAAAGCTATAAGTTTGGGTTACAAAGCCGCAGATTTACCATTAGTCG
Ddx3x	X	[mm10]chrX:13366474-13366534	393	AGTACAGTGCTCCTATGCGACTTGTGACTAATTGTAAACTGCCAGTGTTCCATCAACTTATCAGAACTCCATTGATCAATACGAGATTAGTTCTTTAGCG
Ddx3x	X	[mm10]chrX:13366709-13366769	394	TTCGTTTGATAACAACTCGAAAACTTTTTCTATTTAATTCTTTGCCGTAAGACATAGGCAGCTCATTATGGAGAGCAGTCCGCAGATTTACCATTAGTCG
Ddx3x	X	[mm10]chrX:13366890-13366950	395	AGTACAGTGCTCCTATGCGAGAGGAGCTAGTTGCCTGTTGTTTTCTAGCTGTCAATTAACTTACAATTAACTTAGCTATCACGAGATTAGTTCTTTAGCG
Ddx3x	X	[mm10]chrX:13367055-13367115	396	TTCGTTTGATAACAACTCGAGAGCCGAGGCAATCTTTGGACATCAGGCCCAGAAGATGAAGAGGTTCTTTTGGGCGGAGACGCAGATTTACCATTAGTCG
Ddx3x	X	[mm10]chrX:13367265-13367325	397	AGTACAGTGCTCCTATGCGAGGTAGTGTCCTTTGTCAGTGTGGAGACCTCGGGTGTGTGTATGTGTGTATGTGTGTGTTTACGAGATTAGTTCTTTAGCG
Ddx3x	X	[mm10]chrX:13369141-13369201	398	TTCGTTTGATAACAACTCGAGGAATCTCTCCAGCCCCCAAAGGTGCAGTTTTAATACCTTATTAAAGACACATTTAAAAACGCAGATTTACCATTAGTCG
Ddx3x	X	[mm10]chrX:13369351-13369411	399	AGTACAGTGCTCCTATGCGAAAAACCTAAATCAGAAACCAATCAACCAACCAAAACAAGCAAGAATCAGTCAGGATGTTCACGAGATTAGTTCTTTAGCG
Ddx3x	X	[mm10]chrX:13369576-13369636	400	TTCGTTTGATAACAACTCGAATTGAAATGCACGTTAATATTCAGCTGCGAAAAATGATAGTCAATAGGACATGGTTCCTGCGCAGATTTACCATTAGTCG
Ddx3x	X	[mm10]chrX:13369746-13369806	401	AGTACAGTGCTCCTATGCGACCGACTCTAGAGCTGAACTGATACATACACCCAGTTGAATCTTATAGAGCTCTTAAAAAAACGAGATTAGTTCTTTAGCG
Ddx3x	X	[mm10]chrX:13369976-13370036	402	TTCGTTTGATAACAACTCGACTTAACCACTGAGCCATCTCTCCAGCTCCCTATAGAGCTTTTAAACCTGAAATTCACAATCGCAGATTTACCATTAGTCG
Ddx3x	X	[mm10]chrX:13370186-13370246	403	AGTACAGTGCTCCTATGCGACCTACCAGGATGGGATTGCCTAACATTCATGTCTTAACTTGTCAACCAGGTTGGTAGTTAACGAGATTAGTTCTTTAGCG
Ddx3x	X	[mm10]chrX:13370403-13370463	404	TTCGTTTGATAACAACTCGAGGATAACTTATAAAAGCAAAGACCGTAAAAGCTCATACACAGGTGCAGGAAGTGCTGTCACGCAGATTTACCATTAGTCG
Ddx3x	X	[mm10]chrX:13370650-13370710	405	AGTACAGTGCTCCTATGCGACAAAATGGGTGGCTAGACAGGCAACAGTTACCTAGGCCTTAACATTTCACATAGCGTTCAACGAGATTAGTTCTTTAGCG
Ddx3x	X	[mm10]chrX:13370860-13370920	406	TTCGTTTGATAACAACTCGAACACAGAGGTCAAAGGACAACTTGGTGGGAGTCAGTTCTCTCTTTCCATTATTGGGACTGCGCAGATTTACCATTAGTCG
Ddx3x	X	[mm10]chrX:13371097-13371157	407	AGTACAGTGCTCCTATGCGATCATATTGTATTTGGCTTGTTTTCGTTTTTAGGTTTGAGGCAAAGCCTCATTATGTAGCCACGAGATTAGTTCTTTAGCG
Ddx3x	X	[mm10]chrX:13371307-13371367	408	TTCGTTTGATAACAACTCGACTGTATGTGTGTTTTGCCTGTGTGTATATCTGCATTCCATATACATGCCTGGTGCCGGTACGCAGATTTACCATTAGTCG
Ddx3x	X	[mm10]chrX:13371520-13371580	409	AGTACAGTGCTCCTATGCGATAAAAAATGATTACAAAATAATGCTTTCCTTTTCTTTCTGTTGGGGGAGGGTGAGGAAGGACGAGATTAGTTCTTTAGCG
Ddx3x	X	[mm10]chrX:13371730-13371790	410	TTCGTTTGATAACAACTCGAAACTCTAGGAAAATTTTCTTCATGAGCACAGTAGAGGGCTGGGGTGGTGACTGAGCAGGCCGCAGATTTACCATTAGTCG
Ddx3x	X	[mm10]chrX:13371940-13372000	411	AGTACAGTGCTCCTATGCGAGACACTGATGGCTCTTCGACTATGTTCATGAGGTCTGGTTCCCCCATAGGAAATGGTGTAACGAGATTAGTTCTTTAGCG
Ddx3x	X	[mm10]chrX:13372150-13372210	412	TTCGTTTGATAACAACTCGAGCTACATCTGCTAGATGACATTCCTAAAGCTAGTCACAAGGTCTATCCCCTTATTTGGCTCGCAGATTTACCATTAGTCG
Ddx3x	X	[mm10]chrX:13372346-13372406	413	AGTACAGTGCTCCTATGCGATTTTTCCTTATAAACTGCCATTTACCTATGGGCCACATCTGTTTCTTCTCTATCGGGAGGACGAGATTAGTTCTTTAGCG
Ddx3x	X	[mm10]chrX:13372552-13372612	414	TTCGTTTGATAACAACTCGATAAATCTCCTTTGTGCTCAGAACTTAGTCTTGGGGGTGTCTAGTGACAACTTCAAGGTCCCGCAGATTTACCATTAGTCG
Ddx3x	X	[mm10]chrX:13372761-13372821	415	AGTACAGTGCTCCTATGCGAGCTGCCCTTGGTTTGGTGTGGCTTTGTGTTGGTGTTCTTGTTTGTGTTTGTTTGGGTTCTACGAGATTAGTTCTTTAGCG
Ddx3x	X	[mm10]chrX:13372971-13373031	416	TTCGTTTGATAACAACTCGAGGCCTGCCTCTAGGATGAAAGTGGACTGGCTAACTGCTGTAATCAGGGCAAAGTCCAGGGCGCAGATTTACCATTAGTCG
Ddx3x	X	[mm10]chrX:13373181-13373241	417	AGTACAGTGCTCCTATGCGATTCCCAGCGTCTGTCAGGAGCCATGTGCTGGGTTTTCTGAGAGACCTGTCTACTCGGTGCACGAGATTAGTTCTTTAGCG
Ddx3x	X	[mm10]chrX:13373391-13373451	418	TTCGTTTGATAACAACTCGAGTATGCTAGGCGCTGCACTAAGCATTTTGCTAGGATTATCTCCATTGGGCTAATTACAGCCGCAGATTTACCATTAGTCG
Ddx3x	X	[mm10]chrX:13373601-13373661	419	AGTACAGTGCTCCTATGCGACATCCAGGTAACATGTCACCTGTGAATGTACCTCCCTCTATCCAGAACTTTCTATTCCTTACGAGATTAGTTCTTTAGCG
Ddx3x	X	[mm10]chrX:13373811-13373871	420	TTCGTTTGATAACAACTCGATGCTATCCCTGATCCCTAGGTATCCTCATATCCCTGGCTGTCCTGGAATTCTCTATGTAGCGCAGATTTACCATTAGTCG
Ddx3x	X	[mm10]chrX:13374021-13374081	421	AGTACAGTGCTCCTATGCGATTTCACCCTTTAGGCCTTGAGATTAAACTCGGGTCATCAGGCTTGTGAGGCAAGCCCTTTACGAGATTAGTTCTTTAGCG
Ddx3x	X	[mm10]chrX:13374231-13374291	422	TTCGTTTGATAACAACTCGAAACAAAACAACAAAACAAAGTCTGTTTTTGAGGGTCTTGCCAGGTCTGTGGGCTCAATCCCGCAGATTTACCATTAGTCG
Ddx3x	X	[mm10]chrX:13374441-13374501	423	AGTACAGTGCTCCTATGCGAGAGTTTGGTTGGCTTAGAGTCCTAGTAAGGGGCTGACCATGGTCTTTCTGCAGACTCTGGACGAGATTAGTTCTTTAGCG
Ddx3x	X	[mm10]chrX:13374651-13374711	424	TTCGTTTGATAACAACTCGATTCCCTAACTATGAACATAGTCTAAGGTGAGTTCACCTTCATGAGATTCTTGACTTAATCCGCAGATTTACCATTAGTCG
Ddx3x	X	[mm10]chrX:13374861-13374921	425	AGTACAGTGCTCCTATGCGATATGCCTTGTGCTTGCAGGGATCCAGAAAAGGGCACTGAGTCCCTTAGATATTGTAGTTAACGAGATTAGTTCTTTAGCG
Ddx3x	X	[mm10]chrX:13375071-13375131	426	TTCGTTTGATAACAACTCGACTTTATCAGGTTGGCCTGTGAACATGTCTGTGGATTATCTTCATTGCTAATTGATGTAAGCGCAGATTTACCATTAGTCG
Ddx3x	X	[mm10]chrX:13375480-13375540	427	AGTACAGTGCTCCTATGCGAAGTCGAACCGTTCACGTTGCGAGCTACTGGCGGCCGCAACACTGTATAAGAAAGCTACCTACGAGATTAGTTCTTTAGCG
Ddx3x	X	[mm10]chrX:13375684-13375744	428	TTCGTTTGATAACAACTCGAAGAGAGGGGTTGAGACAGGGTTTCTCTGTATAACAGCCCTAGCTGTCTTGGAACTCACTTCGCAGATTTACCATTAGTCG
Ddx3x	X	[mm10]chrX:13375894-13375954	429	AGTACAGTGCTCCTATGCGAACAGTGTTTGCTAGAGCAATAGAATGCAACTAGAATAGTTTCCTACTACCATAGCCCAACACGAGATTAGTTCTTTAGCG
Ddx3x	X	[mm10]chrX:13376104-13376164	430	TTCGTTTGATAACAACTCGAGAATGTGGAAAAGCCTTGATTCTGTCTTGAGTAGTAGGGGTAAGCATAAGTGACCCTTATCGCAGATTTACCATTAGTCG
Ddx3x	X	[mm10]chrX:13376314-13376374	431	AGTACAGTGCTCCTATGCGAGTAGGCAGGCATAGTGCTGGAGGAGCTAAGATGTTAGGTGGTGTTTTGCTAAAGCAGACAACGAGATTAGTTCTTTAGCG
Ddx3x	X	[mm10]chrX:13376524-13376584	432	TTCGTTTGATAACAACTCGACTCCATCACACTAAAAACCTTCTGGTGGCTTCCTGCTGCTTTTCCAGACTTGGGACGATTCGCAGATTTACCATTAGTCG
Ddx3x	X	[mm10]chrX:13376734-13376794	433	AGTACAGTGCTCCTATGCGATTCACTGATCTTCACTTTGTTGAGTGAGGCAAAGTAAAAACTTCTCCTGCTGTCCGTGTTACGAGATTAGTTCTTTAGCG
Ddx3x	X	[mm10]chrX:13376973-13377033	434	TTCGTTTGATAACAACTCGATATAAAAGCTGGGCAGTTGCCTACCCTCTATGTTGTTAAAATCTATTTTCATATCGGTAGCGCAGATTTACCATTAGTCG
Ddx3x	X	[mm10]chrX:13377183-13377243	435	AGTACAGTGCTCCTATGCGACTCTGTACTCCTAGAACTCGCTTTGTAGACAAAGTTGACCCCAAACTCAGATCTGCCTACACGAGATTAGTTCTTTAGCG
Ddx3x	X	[mm10]chrX:13377428-13377488	436	TTCGTTTGATAACAACTCGATACCACATATACATATTGAGTTGTCACTGTAATAACAGGTGACTTCACTTTCAAGTGAGCCGCAGATTTACCATTAGTCG
Ddx3x	X	[mm10]chrX:13377638-13377698	437	AGTACAGTGCTCCTATGCGATCTGGCTCAGTGCTCTTTCTAAGTACGCTCCATGAGTTGTGTGAGTTCCTCTTCAGTCTCACGAGATTAGTTCTTTAGCG
Ddx3x	X	[mm10]chrX:13377804-13377864	438	TTCGTTTGATAACAACTCGAGCTTTTCATTTCCCCCTCAACAGAACTCTGCAACACTGGAGTCTGTGCATGCCACACCTTCGCAGATTTACCATTAGTCG
Ddx3x	X	[mm10]chrX:13378014-13378074	439	AGTACAGTGCTCCTATGCGACATGGGTACTGTGGAGCAAGGACATCTGGCAGTCTAACTGCTGCAAGGGCATCGCCCGGGACGAGATTAGTTCTTTAGCG
Ddx3x	X	[mm10]chrX:13378217-13378277	440	TTCGTTTGATAACAACTCGACCTGTGTGCATATTTAATGATTTCTTCAGAGGAGATAGCACCTTTTCTTGCTTTCTCTATCGCAGATTTACCATTAGTCG
Ddx3x	X	[mm10]chrX:13378442-13378502	441	AGTACAGTGCTCCTATGCGATAGTTCTTGGAAGTCCCCATCTCGGTGAATTAGCAACTCCAAGACCTGGTTTTCCTCTTCACGAGATTAGTTCTTTAGCG
Ddx3x	X	[mm10]chrX:13378652-13378712	442	TTCGTTTGATAACAACTCGACTTCTCACCACTTGAAGAAGTCACCATCACCCCGCTGACCACCAGCCATCCTATTTGGGCCGCAGATTTACCATTAGTCG

## Sheet: Grxcr2
Supplementary Data 1. List of oligos composing the FRET-FISH probes used in this study.
Probe name	Chr	Oligo coordinates	Oligo #	Oligo sequence (5'->3')
Grxcr2	18	[mm10]chr18:41940846-41940906	1	ACGTATGGGGTATTTGTCCGATGACAAATGCTGTTTCAGACACTGAGGATGTAGGAGTGACATGAAAAGCATGTAGCTTCACGAGATTAGTTCTTTAGCG
Grxcr2	18	[mm10]chr18:41941054-41941114	2	ACGTATGGGGTATTTGTCCGGCAATAGGAAATGGAACTTTTAATAGCTCAACACAAGAGACCGTGAACTATTCATGCTAACGCAGATTTACCATTAGTCG
Grxcr2	18	[mm10]chr18:41941274-41941334	3	ACGTATGGGGTATTTGTCCGACTCTTTGAAGAAATTAAAAATGTATTAAACCAAGGCTCCCTCTACCTGGCATTACTTGGACGAGATTAGTTCTTTAGCG
Grxcr2	18	[mm10]chr18:41941484-41941544	4	ACGTATGGGGTATTTGTCCGACTAAGGAATTGATCCAGCCAGATCCAGATCTATACCGTGCCCACCCTGCGTGTGTTACACGCAGATTTACCATTAGTCG
Grxcr2	18	[mm10]chr18:41941694-41941754	5	ACGTATGGGGTATTTGTCCGGACACTCCTGGAAGCAATGTGGTCTGCTGACCCAGTTTCTGCTAAAAGCCTTGTCTTCATACGAGATTAGTTCTTTAGCG
Grxcr2	18	[mm10]chr18:41941904-41941964	6	ACGTATGGGGTATTTGTCCGGCCAAGATATGTCTACTGCAACACTAACAAAGGTAAAATATGCACTCCTGAGGTTATCATCGCAGATTTACCATTAGTCG
Grxcr2	18	[mm10]chr18:41942114-41942174	7	ACGTATGGGGTATTTGTCCGTGTCCCTCAGGAGTTTTCAAAATTATACAGGTGATTGCCCCTGCTGTTGGCTGTCCACTGACGAGATTAGTTCTTTAGCG
Grxcr2	18	[mm10]chr18:41942324-41942384	8	ACGTATGGGGTATTTGTCCGTCAGTTGTCTTCCTCAGATTTAGACCCTGCAAGCTATCCTACTGAATAGGATATTCAGGCCGCAGATTTACCATTAGTCG
Grxcr2	18	[mm10]chr18:41942534-41942594	9	ACGTATGGGGTATTTGTCCGCCATGGGTCCTAGTTGGTAGGCTTGTTCTACCAAATTGCCTTTTACATTGTTCTGTTTATACGAGATTAGTTCTTTAGCG
Grxcr2	18	[mm10]chr18:41942744-41942804	10	ACGTATGGGGTATTTGTCCGCAAGGCTCAGAGAACAGTGTGAATAAGGAGCTCAAAGTAAGAGGAAAAAGGAGTGGAATGCGCAGATTTACCATTAGTCG
Grxcr2	18	[mm10]chr18:41942954-41943014	11	ACGTATGGGGTATTTGTCCGCACCTCTGAAGATCTATAGACAGTTACTGGTTGTTGTAGAGACAGACAGTTTCTTCAGTGACGAGATTAGTTCTTTAGCG
Grxcr2	18	[mm10]chr18:41943164-41943224	12	ACGTATGGGGTATTTGTCCGTCTCTCTTTCTCTCTCTCTCACACACACACACCTTGGAAAGTGGGGAACTAGTTGGCAAGCGCAGATTTACCATTAGTCG
Grxcr2	18	[mm10]chr18:41943348-41943408	13	ACGTATGGGGTATTTGTCCGGCTAATAAAAAAGCTCTTTTAAAAAGAGGCCCAAAAGCTACATAATGCCAAGCTCAGAGAACGAGATTAGTTCTTTAGCG
Grxcr2	18	[mm10]chr18:41943558-41943618	14	ACGTATGGGGTATTTGTCCGTGCTAAGGGAAAGTTCATCATTCAGAAGGCACTCTGGTAAGCAGGAAGTTATTAAAATATCGCAGATTTACCATTAGTCG
Grxcr2	18	[mm10]chr18:41943768-41943828	15	ACGTATGGGGTATTTGTCCGGGTTCATTGGCATCCACATATCTGGTCAACACGCTATAAGGGGATCTGCTACCCAGCTGCACGAGATTAGTTCTTTAGCG
Grxcr2	18	[mm10]chr18:41943978-41944038	16	ACGTATGGGGTATTTGTCCGTCATCACCCCTTCATTGATCTGCCCGGTGTGGTAGCTCATGCCCATAATTACAGTACTAGCGCAGATTTACCATTAGTCG
Grxcr2	18	[mm10]chr18:41944188-41944248	17	ACGTATGGGGTATTTGTCCGCCCCTGACACGAAGCTCCTTCAGGACAAGGTCTTGTTTTATTTTATTGTCAAAGGGTGCGACGAGATTAGTTCTTTAGCG
Grxcr2	18	[mm10]chr18:41944398-41944458	18	ACGTATGGGGTATTTGTCCGAAAATAATTTATCATTCGGAGGTGCACCATTATTCATGCTCACCTTCTCCCTTATTGTTCCGCAGATTTACCATTAGTCG
Grxcr2	18	[mm10]chr18:41944609-41944669	19	ACGTATGGGGTATTTGTCCGGTTAATTAATATCCACAGCAACCCTAGAAGATAGCTATTCCTCTAATTCTTCAGACAAGGACGAGATTAGTTCTTTAGCG
Grxcr2	18	[mm10]chr18:41944819-41944879	20	ACGTATGGGGTATTTGTCCGAGTGCCGCCCAGCACAGGACATAAAGAGCAGCTGTCAGCTCTGCACAGCACTAAGGCCTACGCAGATTTACCATTAGTCG
Grxcr2	18	[mm10]chr18:41945031-41945091	21	ACGTATGGGGTATTTGTCCGATCAGCTTTCTACTCTAAATGGAAATAGCCATTCATAAATCCACTTTATGAGCTTCAGGGACGAGATTAGTTCTTTAGCG
Grxcr2	18	[mm10]chr18:41945241-41945301	22	ACGTATGGGGTATTTGTCCGGTTTTGGTTTGTTTCATTTTGTGTAATGGCCAGAAGGTGTTTCACTGTGTTGCCCAGGCTCGCAGATTTACCATTAGTCG
Grxcr2	18	[mm10]chr18:41945451-41945511	23	ACGTATGGGGTATTTGTCCGTTTGGGATACAGATCCCCATGGATCAAGCTCTCTGCACTCATTTGAACTGACATGAAGACACGAGATTAGTTCTTTAGCG
Grxcr2	18	[mm10]chr18:41945661-41945721	24	ACGTATGGGGTATTTGTCCGCTTCCACACTTGTCTACACAACTTTGTGTTCTCTCCCAAGATGACTTTTAGTCAAGTGGACGCAGATTTACCATTAGTCG
Grxcr2	18	[mm10]chr18:41946240-41946300	25	ACGTATGGGGTATTTGTCCGCTAGGCACCACTCATAATTGAAAGCATGCAGCTAATGTTTTGCCCACAACAGCCAACAGAACGAGATTAGTTCTTTAGCG
Grxcr2	18	[mm10]chr18:41946450-41946510	26	ACGTATGGGGTATTTGTCCGAGTGCAAAATCAGATTAACCGTCCTGAGGACTCCTCACATGACTGTCTCTTCGGCCGACTCGCAGATTTACCATTAGTCG
Grxcr2	18	[mm10]chr18:41946660-41946720	27	ACGTATGGGGTATTTGTCCGCATCACCACGAACAGATAAAAGGAGACTGTCTACACAGCCGCACAGGCTGCTCAGTGCATACGAGATTAGTTCTTTAGCG
Grxcr2	18	[mm10]chr18:41946870-41946930	28	ACGTATGGGGTATTTGTCCGCTCCACCCAGATTCATGCCCACCTTCCTATCCACCTCCACTTCATGTCATTATTATCATTCGCAGATTTACCATTAGTCG
Grxcr2	18	[mm10]chr18:41947080-41947140	29	ACGTATGGGGTATTTGTCCGCATAGGTGCTTAGTTAGGAGTAAAGGCTCATGAACCTCTTTTTCCTCCATGCTAGAATGCACGAGATTAGTTCTTTAGCG
Grxcr2	18	[mm10]chr18:41947290-41947350	30	ACGTATGGGGTATTTGTCCGCACACACACACACACACCATGACTCAGAGGAACCATTCAAAGAAGGGTTGGAAAGATTGTCGCAGATTTACCATTAGTCG
Grxcr2	18	[mm10]chr18:41947500-41947560	31	ACGTATGGGGTATTTGTCCGTAGCTATGTAGCTCAGGCTGGCTACGAACTGCTGATCGTCCCGCCTCAGACTCACCAATGACGAGATTAGTTCTTTAGCG
Grxcr2	18	[mm10]chr18:41947710-41947770	32	ACGTATGGGGTATTTGTCCGGTTCAGTCAACCCACAGAATCACCAGAATTAAAAGCCTGTCACTGGGCAAGGCCACTAAGCGCAGATTTACCATTAGTCG
Grxcr2	18	[mm10]chr18:41947920-41947980	33	ACGTATGGGGTATTTGTCCGCTGAGGCCTGAGCCGCTGCTCTGTCCCCAGACTCTCCTGCATGGCCCCTGTGTGCAGAGCACGAGATTAGTTCTTTAGCG
Grxcr2	18	[mm10]chr18:41948130-41948190	34	ACGTATGGGGTATTTGTCCGAGCCTGCTTGGAGGATAGTACTGTATTATACAGCGCAAACGTGTATAAGGAGAGAGAAACCGCAGATTTACCATTAGTCG
Grxcr2	18	[mm10]chr18:41948555-41948615	35	ACGTATGGGGTATTTGTCCGCATCCTGTATGCTCCTTGTGTGAAGTATGCATCACCCTTTGAAATAACGCCAGCATCATCACGAGATTAGTTCTTTAGCG
Grxcr2	18	[mm10]chr18:41948765-41948825	36	ACGTATGGGGTATTTGTCCGAATGAAGCCTAGACAAAGTGTCTTTTCCATTCTGAGAAGGCAGAGGACTCCTTTTCCGGACGCAGATTTACCATTAGTCG
Grxcr2	18	[mm10]chr18:41948975-41949035	37	ACGTATGGGGTATTTGTCCGGGGCATTGGTATATGCCCTTGAATTGGCAGAATCCTTGAATCGGATTATGGGATTGCAGCACGAGATTAGTTCTTTAGCG
Grxcr2	18	[mm10]chr18:41949185-41949245	38	ACGTATGGGGTATTTGTCCGTCAACTGTTAATAAAGAACCTCAACTGAGAAATTTCACCCAACAGACCAGCCTGCGAGCACGCAGATTTACCATTAGTCG
Grxcr2	18	[mm10]chr18:41949395-41949455	39	ACGTATGGGGTATTTGTCCGCAGGTCCCTGCCTTGACTTTCTGCTTTGGCTTCCCTCAATGATGATGACTGTGACCTGGGACGAGATTAGTTCTTTAGCG
Grxcr2	18	[mm10]chr18:41949605-41949665	40	ACGTATGGGGTATTTGTCCGAGTAGATTTTGGGGTCTGGGGCAGGAAAAGGCAGAAATTTCAGCTTCATGAGCCATCGCACGCAGATTTACCATTAGTCG
Grxcr2	18	[mm10]chr18:41949815-41949875	41	ACGTATGGGGTATTTGTCCGCCTTGGGCCAATGTTCTATTGCAGCAACAGAAAGCAAACTAGAACAAAGTAATTATGAATACGAGATTAGTTCTTTAGCG
Grxcr2	18	[mm10]chr18:41950025-41950085	42	ACGTATGGGGTATTTGTCCGGCTGTTCCTTTTCCCTTCCTAGAAGCCTGATCTAAAGCAGAGTGTACCCCAGATTCATTCCGCAGATTTACCATTAGTCG
Grxcr2	18	[mm10]chr18:41950235-41950295	43	ACGTATGGGGTATTTGTCCGCAAGGACAGCTGCAATCATTACAAGTCTTGTTCAACACTGCGAAAGCTGAAGAGACTTTAACGAGATTAGTTCTTTAGCG
Grxcr2	18	[mm10]chr18:41950445-41950505	44	ACGTATGGGGTATTTGTCCGTTACTGTTAGCAGGAGGCACAGTTCCTAGAAAGAGCCCTCATCATGAGGGCCATGGAATCCGCAGATTTACCATTAGTCG
Grxcr2	18	[mm10]chr18:41950655-41950715	45	ACGTATGGGGTATTTGTCCGCTAAGGTCCAGAGAGGGTGAGCTCTGAGGGGAGTCCCACGGCTATTTAGTTAAGAGAAAGACGAGATTAGTTCTTTAGCG
Grxcr2	18	[mm10]chr18:41950865-41950925	46	ACGTATGGGGTATTTGTCCGAGGCGTGTGGACGTGATGTTCTGCACGGTACCCTCCGCTCATCCCTGAGAGCAGCTTTCGCGCAGATTTACCATTAGTCG
Grxcr2	18	[mm10]chr18:41951075-41951135	47	ACGTATGGGGTATTTGTCCGACTTCCCAGGTCAGAGGGACTGATACCTTTCGGAGGAAGCAAGCGACCACCTGCTCGAAGACGAGATTAGTTCTTTAGCG
Grxcr2	18	[mm10]chr18:41951285-41951345	48	ACGTATGGGGTATTTGTCCGTCCGAGACAAGGCTATAGGTCACACCCACATCCCCTTTCACTTACGTCCTATAAAGCGCTCGCAGATTTACCATTAGTCG
Grxcr2	18	[mm10]chr18:41951489-41951549	49	ACGTATGGGGTATTTGTCCGCACAACTGCCTGAGGTCACAGAATTATCCTGTTGACAGAAACAAATAGAAATAAGATGTAACGAGATTAGTTCTTTAGCG
Grxcr2	18	[mm10]chr18:41951699-41951759	50	ACGTATGGGGTATTTGTCCGCTGCCCTTCTCCCAGAACAGTCTAGGAAATAGTGTTATCCAACTCCTGGAAGTTCCTGGGCGCAGATTTACCATTAGTCG
Grxcr2	18	[mm10]chr18:41951909-41951969	51	ACGTATGGGGTATTTGTCCGCGTAGTCTCTAAAGCAAATTCAGGCTGTTCCAGCTGTTGGATAAAAGGTCTAAGGCATGGACGAGATTAGTTCTTTAGCG
Grxcr2	18	[mm10]chr18:41952119-41952179	52	ACGTATGGGGTATTTGTCCGCAGAACTCAAAAAACATCAACCTCAGCAGGCCTTTTCTCTTCCCTCCCCCATTTCGTGTGCGCAGATTTACCATTAGTCG
Grxcr2	18	[mm10]chr18:41952497-41952557	53	ACGTATGGGGTATTTGTCCGCTGCATCCACCTCCAGAGAAATTACAGGTTGGATTTACAGATATACACCACCATATTCTTACGAGATTAGTTCTTTAGCG
Grxcr2	18	[mm10]chr18:41952714-41952774	54	ACGTATGGGGTATTTGTCCGGGGATTACAGGTGTGCGCCACCACTGCCCGGCCATATTCAATTTTTTATGTGGTACTGGGCGCAGATTTACCATTAGTCG
Grxcr2	18	[mm10]chr18:41952924-41952984	55	ACGTATGGGGTATTTGTCCGTCATCTCAGGCTTCCACTGTAGCCTTTCCGTGCCCTCTAGCCAGGCCATAACATGGATGTACGAGATTAGTTCTTTAGCG
Grxcr2	18	[mm10]chr18:41953134-41953194	56	ACGTATGGGGTATTTGTCCGACAGATCCCATTATTCTCTAAGTTGCCAGTTCTTGTGGTGAGAATACTACTGTGTTTAAACGCAGATTTACCATTAGTCG
Grxcr2	18	[mm10]chr18:41953349-41953409	57	ACGTATGGGGTATTTGTCCGTATAATTTCTTAGGTATAACTGCACAATGCTTAATGTTTGGTGATGGCCATGTTTGCAGCACGAGATTAGTTCTTTAGCG
Grxcr2	18	[mm10]chr18:41953724-41953784	58	ACGTATGGGGTATTTGTCCGGTAATCTCTTCCACCCTAAAACAAAACAAACAAATAAATCACCTTTAACCCCCTGTATCCCGCAGATTTACCATTAGTCG
Grxcr2	18	[mm10]chr18:41953921-41953981	59	ACGTATGGGGTATTTGTCCGCCGTCGTTAATTCTTTGTGGTTTATGTTTTACAACTCCTTTGTATTCCGGTTGAATAGCTACGAGATTAGTTCTTTAGCG
Grxcr2	18	[mm10]chr18:41954131-41954191	60	ACGTATGGGGTATTTGTCCGCATCCCCCTTCCTGTCTTTTGTTAATCCCCTTTATTCTCCTAGCTTGTTTCATTTCTACTCGCAGATTTACCATTAGTCG
Grxcr2	18	[mm10]chr18:41954341-41954401	61	ACGTATGGGGTATTTGTCCGAGAGTTCTGGAATTAAAGGCTTGCTCTGCCACCACATAGCCATTTCTGTTTTCTTTGTTGACGAGATTAGTTCTTTAGCG
Grxcr2	18	[mm10]chr18:41954551-41954611	62	ACGTATGGGGTATTTGTCCGGACCTGGATTTAATTAGGTTTAATGGCATGAGCTTGAATTGGAAGTCACTAACTGGAGCACGCAGATTTACCATTAGTCG
Grxcr2	18	[mm10]chr18:41954761-41954821	63	ACGTATGGGGTATTTGTCCGATGTCTTGTGCAGAGAGCCAAATCTTCTTTTTGTGAGTGCAACAGCTATGATGTGTCCAGACGAGATTAGTTCTTTAGCG
Grxcr2	18	[mm10]chr18:41954971-41955031	64	ACGTATGGGGTATTTGTCCGTCTTTACATTAACTGTCACCCATTGCAAACAGAAGCTTCCCTGACCAAACCTGAGAGCAGCGCAGATTTACCATTAGTCG
Grxcr2	18	[mm10]chr18:41955181-41955241	65	ACGTATGGGGTATTTGTCCGTCCTGGAGCAGGCCTTAATGATAATCAGAAAGCAGGTGGTTATCCCCTAATGTTGTGCGGACGAGATTAGTTCTTTAGCG
Grxcr2	18	[mm10]chr18:41955391-41955451	66	ACGTATGGGGTATTTGTCCGTGATTTCTCCATGACCCTGCTCAGTCAGTCAACTGTGTCTTGAGGGAGGGAGGAAGGATTCGCAGATTTACCATTAGTCG
Grxcr2	18	[mm10]chr18:41955601-41955661	67	ACGTATGGGGTATTTGTCCGAGGAACAAACAAAGCATAGACAAAGAGCCAAAGAATGTTGGGAACAAAATAAAAGGGGGGACGAGATTAGTTCTTTAGCG
Grxcr2	18	[mm10]chr18:41955844-41955904	68	ACGTATGGGGTATTTGTCCGCCCCCCAGCTACTTTGCTAAAGCCACCAGGGTTGTGAGAGGGAACAGGGAAGAAGTTCCCCGCAGATTTACCATTAGTCG
Grxcr2	18	[mm10]chr18:41956488-41956548	69	ACGTATGGGGTATTTGTCCGCTGATACAAAAAATTCACAGAAACTTAGTCTCCTGGAGCCTTGGCATCCCCATAGCACGAACGAGATTAGTTCTTTAGCG
Grxcr2	18	[mm10]chr18:41956665-41956725	70	ACGTATGGGGTATTTGTCCGCTTTGCTTCCTGGCCTTCACCAATGTCCTAGGAAGTCATTGAGCCAACGTCCGGCTTTGACGCAGATTTACCATTAGTCG
Grxcr2	18	[mm10]chr18:41956917-41956977	71	ACGTATGGGGTATTTGTCCGCTCTGTTTAATGGAGGTTCTCTACAGATACTTAACAACTAAGTCAATCCCATATACAGGAACGAGATTAGTTCTTTAGCG
Grxcr2	18	[mm10]chr18:41957470-41957530	72	ACGTATGGGGTATTTGTCCGTTGAGTGGCTGATTGAGTCCAGTCCGTGGCACATGGTCACTGTATTCAGGGATTTACCAGCGCAGATTTACCATTAGTCG
Grxcr2	18	[mm10]chr18:41957679-41957739	73	ACGTATGGGGTATTTGTCCGGGAACCACATGAGAGAAAATGTATTATCTCTTTCTAAGACTGGCTTAATTCACTTCTCACACGAGATTAGTTCTTTAGCG
Grxcr2	18	[mm10]chr18:41957849-41957909	74	ACGTATGGGGTATTTGTCCGGATGAACACCTAGGTCAGTCATATAACTTGTGCTGCAATAAACATTGATGTGCAAATATCCGCAGATTTACCATTAGTCG
Grxcr2	18	[mm10]chr18:41958059-41958119	75	ACGTATGGGGTATTTGTCCGAGAGAGAGTAACAATGGTTAATTTGTAATCCCTGTGTTTCATAACCTTTGCTGGGAACACACGAGATTAGTTCTTTAGCG
Grxcr2	18	[mm10]chr18:41958269-41958329	76	ACGTATGGGGTATTTGTCCGGTCACCATAAAACCCACCCATAACTGGTGACAACTCACAGAAGTGCTATCCCTGGAACTCCGCAGATTTACCATTAGTCG
Grxcr2	18	[mm10]chr18:41958479-41958539	77	ACGTATGGGGTATTTGTCCGGGACTGCTTCAATTCAGAGGAAAAAGTTACACCTTACTAAACCTCTAAGCATCATTCCTTACGAGATTAGTTCTTTAGCG
Grxcr2	18	[mm10]chr18:41958681-41958741	78	ACGTATGGGGTATTTGTCCGGCAAGAGAACAAAATGTTCAAGTCCAACCTGGACTGTAATAATACTGTGTCTCAAAAACACGCAGATTTACCATTAGTCG
Grxcr2	18	[mm10]chr18:41958891-41958951	79	ACGTATGGGGTATTTGTCCGAACAAATAGACCTTACTAGTAGGCTCAGAACCCCATCTTACTTCTTCCCATCAGGGCAGAACGAGATTAGTTCTTTAGCG
Grxcr2	18	[mm10]chr18:41959101-41959161	80	ACGTATGGGGTATTTGTCCGCTCACACATCGTGGTATGTGAGTCTCACCCATTATCCCCCAAAGAACCACTTTTAATCCACGCAGATTTACCATTAGTCG
Grxcr2	18	[mm10]chr18:41959294-41959354	81	ACGTATGGGGTATTTGTCCGGGGGGTTATTTCCACTCCTGTGATTTTTCTCCTTTTTATATTAGTATGCTTCTGTGCTTTACGAGATTAGTTCTTTAGCG
Grxcr2	18	[mm10]chr18:41959473-41959533	82	ACGTATGGGGTATTTGTCCGATGTCTGCTTCTGTTACCACATGTAATGGCTATTCCTGGTTGCCAGCTTGACTATATCTGCGCAGATTTACCATTAGTCG
Grxcr2	18	[mm10]chr18:41959639-41959699	83	ACGTATGGGGTATTTGTCCGTGACTGTGAATCCTAGGAGACTGTATTAGTCAGGGTTCTCTAGAGTCACAGAACTTATGGACGAGATTAGTTCTTTAGCG
Grxcr2	18	[mm10]chr18:41966195-41966255	84	ACGTATGGGGTATTTGTCCGCCTTCTGGTAGAGACCTACATAATGGCATTGGAAGAAGGAAGAGTCCTTCTTCATATGCTCGCAGATTTACCATTAGTCG
Grxcr2	18	[mm10]chr18:41966405-41966465	85	ACGTATGGGGTATTTGTCCGCCATAAATTTTGTGACTCTAGAGAACCCACAGAATGGGGGCCTTAGGTCCCCACTTTACTACGAGATTAGTTCTTTAGCG
Grxcr2	18	[mm10]chr18:41966615-41966675	86	ACGTATGGGGTATTTGTCCGTCTAAAAGCAAATGCCACCTGCCCATTTCAAGGTCATTAACACAGTCTAAGGCTAGAAAACGCAGATTTACCATTAGTCG
Grxcr2	18	[mm10]chr18:41966868-41966928	87	ACGTATGGGGTATTTGTCCGTAGATATTTTCTTTATTTACATTTCAAATGCTGAAGTTCCTTATACCCTCCCCCCACCCTACGAGATTAGTTCTTTAGCG
Grxcr2	18	[mm10]chr18:41967306-41967366	88	ACGTATGGGGTATTTGTCCGCAGAGGGATAGGTTCTATGACCATCATGGTGTGGAACACAATAGCAGGCAGGCATGGCACCGCAGATTTACCATTAGTCG
Grxcr2	18	[mm10]chr18:41967516-41967576	89	ACGTATGGGGTATTTGTCCGTCCCAAACTGTTCTACCAACTGAGAGCCAAGCAGTCAAGTATATGTGTCTAATTTGGAGAACGAGATTAGTTCTTTAGCG
Grxcr2	18	[mm10]chr18:41967726-41967786	90	ACGTATGGGGTATTTGTCCGAAACTCAGGGCCTTAAGTGTGCGGGGCTGCTACCTCTGAAATATACCTTTTGCCCATCCCCGCAGATTTACCATTAGTCG
Grxcr2	18	[mm10]chr18:41967972-41968032	91	ACGTATGGGGTATTTGTCCGGATAGAGAAGATGATAGATACATACATGGATAGCTATAAGAGAGAGAGAGAGAGATTCACACGAGATTAGTTCTTTAGCG
Grxcr2	18	[mm10]chr18:41968182-41968242	92	ACGTATGGGGTATTTGTCCGTGCCTGGTACCACAGTGATGGAGTATGGAGGTGAACAGGGTTGGGATTGAAGGTAGAGATCGCAGATTTACCATTAGTCG
Grxcr2	18	[mm10]chr18:41968392-41968452	93	ACGTATGGGGTATTTGTCCGTGGCTTGAGCAGGAGAAATGTGTGATGTGTCATCATGTACCTCTGGCAACCAGGAGTTAAACGAGATTAGTTCTTTAGCG
Grxcr2	18	[mm10]chr18:41968604-41968664	94	ACGTATGGGGTATTTGTCCGGCTACTTAGATAAAATTAAAACTAAACTTTGTCTTGGTATACAAGAAGCAGAGGCTCCGGCGCAGATTTACCATTAGTCG
Grxcr2	18	[mm10]chr18:41968853-41968913	95	ACGTATGGGGTATTTGTCCGTTTTTTAATGCATGCCACTGTATTAGTACAAAAGTCCTGTGTTGAAGGCCTAATGCTTCTACGAGATTAGTTCTTTAGCG
Grxcr2	18	[mm10]chr18:41969075-41969135	96	ACGTATGGGGTATTTGTCCGAGTAGTCAGTGCTCTTAATCACTGAGCCATCTCTCCAGTCCTGCATTTATCTACCTTTTCCGCAGATTTACCATTAGTCG
Grxcr2	18	[mm10]chr18:41969285-41969345	97	ACGTATGGGGTATTTGTCCGGATATGCCTGTGGCATTGGGAGAGGAAGAGACATGCTCCGAGGGAAGGCCTTTGTGGGGAACGAGATTAGTTCTTTAGCG
Grxcr2	18	[mm10]chr18:41969495-41969555	98	ACGTATGGGGTATTTGTCCGCTCACCTGGGCTTGATCATCTGCTGGGACCCTTCCTTCCTGATGAGGTCGAATCCAGGTACGCAGATTTACCATTAGTCG
Grxcr2	18	[mm10]chr18:41969705-41969765	99	ACGTATGGGGTATTTGTCCGCAAATTGGGAGGTCAGAGGACAGCTCTGTAGAGCCACTGGTCTCCTTCCACACTGAGGTGACGAGATTAGTTCTTTAGCG
Grxcr2	18	[mm10]chr18:41969915-41969975	100	ACGTATGGGGTATTTGTCCGCGTGGCATGTTTGAGGCTCCAGAATCAATCCCCAGCATCAAGAACAACAACAAAAATCACCGCAGATTTACCATTAGTCG
Grxcr2	18	[mm10]chr18:41970125-41970185	101	ACGTATGGGGTATTTGTCCGCGCTCCCTCCATCCCTCCCTTCCTCTTTCCCTCCCTCTTCCCCGGCTTTCTCTGTGCACAACGAGATTAGTTCTTTAGCG
Grxcr2	18	[mm10]chr18:41970335-41970395	102	ACGTATGGGGTATTTGTCCGTTGTCTCTGCCACCCATCTTGCCACAAGGATGCTGGGATTACAGAGAGTGATAATGTACCCGCAGATTTACCATTAGTCG
Grxcr2	18	[mm10]chr18:41970545-41970605	103	ACGTATGGGGTATTTGTCCGGGTATGAGATCAGTCTTTTAAAATCCATCGTCGCTGACAAGAAGTTTCTTAAATAGAGGCACGAGATTAGTTCTTTAGCG
Grxcr2	18	[mm10]chr18:41970755-41970815	104	ACGTATGGGGTATTTGTCCGGTCTCAGGAGCTGGGCTGTGCTGGGGACAGAAAATAGACTGGACCATAAAGTGCCTGCTTCGCAGATTTACCATTAGTCG
Grxcr2	18	[mm10]chr18:41970959-41971019	105	ACGTATGGGGTATTTGTCCGCACACACCACCACCACCAACAACAACAACAACAATAAATGTTTTCTTTTTGAAGAAGCTAACGAGATTAGTTCTTTAGCG
Grxcr2	18	[mm10]chr18:41971169-41971229	106	ACGTATGGGGTATTTGTCCGAGATGAGTAGAAGAAGCAGGAGAATAGAAAAGACACAGTGACCAACCACGAGGAGCCCCACGCAGATTTACCATTAGTCG
Grxcr2	18	[mm10]chr18:41971379-41971439	107	ACGTATGGGGTATTTGTCCGCTGCAAACGTGGAAATGATGTCTGTTCCCAAGCCCAGGTGTGGTCCAAAAGCTTCTGCATACGAGATTAGTTCTTTAGCG
Grxcr2	18	[mm10]chr18:41971589-41971649	108	ACGTATGGGGTATTTGTCCGGGGCGGAGGAGGGTCAACCTGCTCCCAGATTTGGTTCCATTGGAGACCACATCAATTATTCGCAGATTTACCATTAGTCG
Grxcr2	18	[mm10]chr18:41971799-41971859	109	ACGTATGGGGTATTTGTCCGGACTGGGATGGAAAGACTCAAGTGTGGAGAGAGTGGTAACCCAGAGCAATTGGAGTCTAGACGAGATTAGTTCTTTAGCG
Grxcr2	18	[mm10]chr18:41972009-41972069	110	ACGTATGGGGTATTTGTCCGTCAGGAAATCGTGGGGAAACTGAACTCAATAGGGAAATGTGATAGTAGAGAACTTATTCACGCAGATTTACCATTAGTCG
Grxcr2	18	[mm10]chr18:41972219-41972279	111	ACGTATGGGGTATTTGTCCGCCATCATTTGGGAGGCTGAGTCAAGATCTCAAGTTCAAGGCCAGCCTCAACTACCTAACAACGAGATTAGTTCTTTAGCG
Grxcr2	18	[mm10]chr18:41972429-41972489	112	ACGTATGGGGTATTTGTCCGCATAGTAAGTTCTAACCCAGCCTAAGTTAGAGAGAGAAATCTTTCCTAAAGACAATGGGGCGCAGATTTACCATTAGTCG
Grxcr2	18	[mm10]chr18:41972625-41972685	113	ACGTATGGGGTATTTGTCCGTAGACTGACATCAAAATCATGATCCTGGGCTGGAGAGATGGCTCAGCAGGTAAGAGCACTACGAGATTAGTTCTTTAGCG
Grxcr2	18	[mm10]chr18:41972836-41972896	114	ACGTATGGGGTATTTGTCCGTCATGATCCCTATTCAGCCTTTCAAACATTAAAATTGCAGATACATACTACCAGACCTAGCGCAGATTTACCATTAGTCG
Grxcr2	18	[mm10]chr18:41973046-41973106	115	ACGTATGGGGTATTTGTCCGTTATGCCTTTGCAGAATAAATAGGATGATTCCTTGGTACCCTAACTCTGTCCAGAAGTCAACGAGATTAGTTCTTTAGCG
Grxcr2	18	[mm10]chr18:41973256-41973316	116	ACGTATGGGGTATTTGTCCGGAGCTGCACATGCAAAACAGTAGGCCAAGTCAACTGGTGTTTTCTGCATGAAATAATGTTCGCAGATTTACCATTAGTCG
Grxcr2	18	[mm10]chr18:41973685-41973745	117	ACGTATGGGGTATTTGTCCGCCTTGGCATCTCTTCACAGCAGTAAAACCCAGACTAAGACCTCCCCCAAGGTACTAATTAACGAGATTAGTTCTTTAGCG
Grxcr2	18	[mm10]chr18:41973895-41973955	118	ACGTATGGGGTATTTGTCCGAGTGTCACAGCTAACAATTAATCAACAGAAGGTCTCCAAAGGAAGGGACCTATCTGTACCCGCAGATTTACCATTAGTCG
Grxcr2	18	[mm10]chr18:41974100-41974160	119	ACGTATGGGGTATTTGTCCGGCACACTCTTATGGTATTTGTTAAGTATTTTCTGTGCACCTGGCAAAGAATATACTACAGACGAGATTAGTTCTTTAGCG
Grxcr2	18	[mm10]chr18:41974310-41974370	120	ACGTATGGGGTATTTGTCCGGGCAGAAAGGAAAGGTAGGGTACCCAAGGTTCAGAGCTGGGTCTGATGAGTCTCAGAGTCCGCAGATTTACCATTAGTCG
Grxcr2	18	[mm10]chr18:41974520-41974580	121	ACGTATGGGGTATTTGTCCGCATCAGTAGCCTTATGAGTTTGCTCTACACCATTTGGATAAATATACTGTTAGGAGCATCACGAGATTAGTTCTTTAGCG
Grxcr2	18	[mm10]chr18:41974730-41974790	122	ACGTATGGGGTATTTGTCCGAGAGGAGAGTAGAACTCTAACCTCCTCTTAGGGATATAGCACATGTATTCTAACTTTATTCGCAGATTTACCATTAGTCG
Grxcr2	18	[mm10]chr18:41974940-41975000	123	ACGTATGGGGTATTTGTCCGGGATTTTAATGAGCACTGTTTTAGCGAACCCTGGACCAACTATCTGAAATATCCCTCAATACGAGATTAGTTCTTTAGCG
Grxcr2	18	[mm10]chr18:41975150-41975210	124	ACGTATGGGGTATTTGTCCGCTCTTGAAGAACAAAGTTCAGTTCCCAACATTGGGTCAGGAACTTCATGTGTCTGTAATTCGCAGATTTACCATTAGTCG
Grxcr2	18	[mm10]chr18:41975823-41975883	125	ACGTATGGGGTATTTGTCCGAACTTTAATTTCTTATCAATGATGGCTAGCATTTATGGGGTTCTGTAACAAGTGCCAGTCACGAGATTAGTTCTTTAGCG
Grxcr2	18	[mm10]chr18:41976033-41976093	126	ACGTATGGGGTATTTGTCCGTTCTCAATAGCCATATAGCTGTCGACTAATACATAGAAAACCTTAGCCAGATGTGATAGTCGCAGATTTACCATTAGTCG
Grxcr2	18	[mm10]chr18:41976243-41976303	127	ACGTATGGGGTATTTGTCCGACAAAAGTTTGGGGTTCATTACACTGAAGAGGACTGTGTAGAAGGTATGTCTCAGTTCCAACGAGATTAGTTCTTTAGCG
Grxcr2	18	[mm10]chr18:41976453-41976513	128	ACGTATGGGGTATTTGTCCGGTCTTTTTCTGACTCTGAGTGATGCAGCACCAACATCACCAGCACCTACCCCAGTGATCTCGCAGATTTACCATTAGTCG
Grxcr2	18	[mm10]chr18:41976663-41976723	129	ACGTATGGGGTATTTGTCCGTGGAAAAACATGTTTTCAAGGACATTACCACCCATGCACAAAGCACGAGGGCCTCCTAAAACGAGATTAGTTCTTTAGCG
Grxcr2	18	[mm10]chr18:41976871-41976931	130	ACGTATGGGGTATTTGTCCGTGGGGGATGGGAGAACAGGAGATTATGCTCAAAGTATTGTATACACATGCATGAAAACGGCGCAGATTTACCATTAGTCG
Grxcr2	18	[mm10]chr18:41977081-41977141	131	ACGTATGGGGTATTTGTCCGCCAGGAGCCTAATTCTTTGCAGCCAAACTGGCTTCCCTTTCTTCAGGATGCACTCTCCCAACGAGATTAGTTCTTTAGCG
Grxcr2	18	[mm10]chr18:41977291-41977351	132	ACGTATGGGGTATTTGTCCGACAAGTCTTGGTGAAAGAACAGGGATTCAAACTGACCCAAAGTAGAAAGGCTAGGAACACCGCAGATTTACCATTAGTCG
Grxcr2	18	[mm10]chr18:41977501-41977561	133	ACGTATGGGGTATTTGTCCGCAGTAAGGCAAAATCAGGCAGGGCTATTCCGTTTGAATGAACCCTCATATGAACAAAAGAACGAGATTAGTTCTTTAGCG
Grxcr2	18	[mm10]chr18:41977921-41977981	134	ACGTATGGGGTATTTGTCCGGCGTGCCTAAGGATTATCCGTTCTTCCTACCAAGACCCAGTCTCAGGTCCTGATAAGATACGCAGATTTACCATTAGTCG
Grxcr2	18	[mm10]chr18:41978131-41978191	135	ACGTATGGGGTATTTGTCCGAAACACTCAGTCCGTGATGCTGCACAAAGACTGGAGTGAAGCTTCAGCCCCAGGTCTCACACGAGATTAGTTCTTTAGCG
Grxcr2	18	[mm10]chr18:41978338-41978398	136	ACGTATGGGGTATTTGTCCGGATTTGGGTACTGAGCATTAATCACAGAAATGGTCATGAGTGTCTTTTGGCCTATTTAAACGCAGATTTACCATTAGTCG
Grxcr2	18	[mm10]chr18:41978548-41978608	137	ACGTATGGGGTATTTGTCCGTTAGGTAAGGTCTCACGTGTCTCAGGCTGGCCTCTATGCACTATTTAGCCAAGGGTGACCACGAGATTAGTTCTTTAGCG
Grxcr2	18	[mm10]chr18:41978759-41978819	138	ACGTATGGGGTATTTGTCCGCAAGGTACTACTCAAAGTAGAAAGGCTAAGATGTATTAGCCATCATTTATTAACCAGAGCCGCAGATTTACCATTAGTCG
Grxcr2	18	[mm10]chr18:41978969-41979029	139	ACGTATGGGGTATTTGTCCGCACATTGTACTCTTTGCTGCATGGCCTATCCAGAATGCACATATGGCCTGGGTGAGGCAGACGAGATTAGTTCTTTAGCG
Grxcr2	18	[mm10]chr18:41979190-41979250	140	ACGTATGGGGTATTTGTCCGTTTTTTAATGTATGGTTTCACTATGAACTCCAGGCTGGACTCAAACTGAAGAACCTCCTGCGCAGATTTACCATTAGTCG
Grxcr2	18	[mm10]chr18:41979400-41979460	141	ACGTATGGGGTATTTGTCCGAAATAATCTCCAAGTCTTCACTGAATGCCTGTGTACTGGGCACTACAGGAAGATGTGGAGACGAGATTAGTTCTTTAGCG
Grxcr2	18	[mm10]chr18:41979610-41979670	142	ACGTATGGGGTATTTGTCCGTCTCTTTCATCTTTGTGCATCCTTGTGTTCTTTCACATGACCTGATGAATAGAAACCCTCCGCAGATTTACCATTAGTCG
Grxcr2	18	[mm10]chr18:41979820-41979880	143	ACGTATGGGGTATTTGTCCGGGAACTGTGCAGGCAAGAAGCACGCGAGGCAGATAAGCTCTGATCTAGTGTTAGCATGGGACGAGATTAGTTCTTTAGCG
Grxcr2	18	[mm10]chr18:41980030-41980090	144	ACGTATGGGGTATTTGTCCGGCCACCATTCTGACACTGACATAACTCCATTTCTCTCTCGAATAATTGCATGAATATGAACGCAGATTTACCATTAGTCG
Grxcr2	18	[mm10]chr18:41980238-41980298	145	ACGTATGGGGTATTTGTCCGCAGAACTGTGACCAGTGCTCATCTAAATGAACACATTGCTGAAATAGTTCATATTTGAAGACGAGATTAGTTCTTTAGCG
Grxcr2	18	[mm10]chr18:41980460-41980520	146	ACGTATGGGGTATTTGTCCGGTAGAGATGTTTTCTAGAAGCAAAAATGAGTTTCTTGTTTCTTAAAGTAGAGAGGCTGGGCGCAGATTTACCATTAGTCG
Grxcr2	18	[mm10]chr18:41980657-41980717	147	ACGTATGGGGTATTTGTCCGATCTTTAGCCACATAGTGAGTTTGAGGCTCACATAAATGTGGCCTTGTATGAACTTTTTTACGAGATTAGTTCTTTAGCG
Grxcr2	18	[mm10]chr18:41980867-41980927	148	ACGTATGGGGTATTTGTCCGCTAAAGATCCTGTGTGTGATGTCTTAGGTGTCCTGTGAGGAGCAGGGCCCAAAGGATGAGCGCAGATTTACCATTAGTCG
Grxcr2	18	[mm10]chr18:41981077-41981137	149	ACGTATGGGGTATTTGTCCGGCCTATGGAGAACATTCTCATTCAAACCACCACGGGATGTGAGGGATGGGGCTGGGGGGTACGAGATTAGTTCTTTAGCG
Grxcr2	18	[mm10]chr18:41981287-41981347	150	ACGTATGGGGTATTTGTCCGCCACTCACTGACCTGGGACCTGGTGAGGCAGAGTAAATGAAATTCGCCAACATGAATAGCCGCAGATTTACCATTAGTCG
Grxcr2	18	[mm10]chr18:41981497-41981557	151	ACGTATGGGGTATTTGTCCGTAATGGAAACCCAACGTAAAAAACAGCTCGTATTACTGCTGAATTTTTTGGCATGGTCTGACGAGATTAGTTCTTTAGCG
Grxcr2	18	[mm10]chr18:41981711-41981771	152	ACGTATGGGGTATTTGTCCGAAAGTTCTTGCACTTTCAGAGAACATGGTATCATTGTATCATGGCATCACTGTATCATTGCGCAGATTTACCATTAGTCG
Grxcr2	18	[mm10]chr18:41981911-41981971	153	ACGTATGGGGTATTTGTCCGTATCGCTGCATCACTGTATCATTGGCATTATTGTATCATTGCATCACTGTATCAATTGCAACGAGATTAGTTCTTTAGCG
Grxcr2	18	[mm10]chr18:41982121-41982181	154	ACGTATGGGGTATTTGTCCGAGAGGACCAGCCTACCTTTCCCTAAGCTGCTTTCTGTCCTGAACAACACCCATAGTTCTCCGCAGATTTACCATTAGTCG
Grxcr2	18	[mm10]chr18:41982331-41982391	155	ACGTATGGGGTATTTGTCCGTTACCCTACTGTTTCCTCCCTAACACAGCAGCCAAAGAGCAAAAAACAAAAACAAAAACCACGAGATTAGTTCTTTAGCG
Grxcr2	18	[mm10]chr18:41982541-41982601	156	ACGTATGGGGTATTTGTCCGGCTGGGTTAGAGTGGAGTGTCTTTCTATATCTATACCCTTATAGCAGTCTCCTGAGAGTACGCAGATTTACCATTAGTCG
Grxcr2	18	[mm10]chr18:41982751-41982811	157	ACGTATGGGGTATTTGTCCGTCACAGTAAATCAAGTGCTTCCCATGGCTTCTGAGAAAGGCTCCCACCACCTAACACACAACGAGATTAGTTCTTTAGCG
Grxcr2	18	[mm10]chr18:41982961-41983021	158	ACGTATGGGGTATTTGTCCGGATTTCTGGTAGCTGTTTCCTCAACGAGGTCTACTCTTACCAAAAACATCTGCTTCGCCTCGCAGATTTACCATTAGTCG
Grxcr2	18	[mm10]chr18:41983173-41983233	159	ACGTATGGGGTATTTGTCCGAAGGCATGTGCCACCATTACCTGACATTGAAGACACTTTTTATGATTGATTGATTGATTGACGAGATTAGTTCTTTAGCG
Grxcr2	18	[mm10]chr18:41983348-41983408	160	ACGTATGGGGTATTTGTCCGCAGTCCCTGCTTGCCAGAGCCCAAAGATTTGTTTATTATTATATGTTAAGTACACTATAGCGCAGATTTACCATTAGTCG
Grxcr2	18	[mm10]chr18:41983515-41983575	161	ACGTATGGGGTATTTGTCCGTGAGCCATCTCGCCAGCCCTAAAAACACTTTTTAATGTCACTGTCTGTAACCACTTTTTTACGAGATTAGTTCTTTAGCG
Grxcr2	18	[mm10]chr18:41984664-41984724	162	ACGTATGGGGTATTTGTCCGTAATAGACATATCTATTGTGTGATTACTTAAAAAGTTTGCCACCCTTAGGAGCATGTGGGCGCAGATTTACCATTAGTCG
Grxcr2	18	[mm10]chr18:41984874-41984934	163	ACGTATGGGGTATTTGTCCGGGGGTGAAATATGTGTTCAGATGTATTAGACCTTGGATTCAAGCCATGGCACCAAAAGAAACGAGATTAGTTCTTTAGCG
Grxcr2	18	[mm10]chr18:41985084-41985144	164	ACGTATGGGGTATTTGTCCGAGGATGCCAAAGGCCTAGGATCTTTGGGTCCCATGAAACCTCAAGCACCTATGATGCTGCCGCAGATTTACCATTAGTCG
Grxcr2	18	[mm10]chr18:41985304-41985364	165	ACGTATGGGGTATTTGTCCGAGACCATTGTGGCTTCAAAGAGTATTCACATCTTTTTATTAGAACTATTCCTATTGCCCGACGAGATTAGTTCTTTAGCG
Grxcr2	18	[mm10]chr18:41985513-41985573	166	ACGTATGGGGTATTTGTCCGGGGTGTTCAAGCTGCAAAAGTTCATTAACAAACGTGCTTTTAAAAGTTAATAGCTGTCGTCGCAGATTTACCATTAGTCG
Grxcr2	18	[mm10]chr18:41985723-41985783	167	ACGTATGGGGTATTTGTCCGAGTCTTAAAATAGACCTGTCTGTTTGCTAATTGGCTGTGGGGCTGGCAGAAATCTTATCAACGAGATTAGTTCTTTAGCG
Grxcr2	18	[mm10]chr18:41985933-41985993	168	ACGTATGGGGTATTTGTCCGTCAGCTTGGATGGCTCTGGAATGAGCATTCTATTTTGCTTGCAGAGGCCCGTGAGAGCCTCGCAGATTTACCATTAGTCG
Grxcr2	18	[mm10]chr18:41986143-41986203	169	ACGTATGGGGTATTTGTCCGTCCCGGCCCGGAAAAATGACTTCAACCTGCTGTCTGGAGTGTACATTTAGTTATTTGTGCACGAGATTAGTTCTTTAGCG
Grxcr2	18	[mm10]chr18:41986353-41986413	170	ACGTATGGGGTATTTGTCCGATGTCATCAGATTTTGTGAGATTTGCTAGTGGTAGAAGTGATTGCTGCTGCAGTAGGCTCCGCAGATTTACCATTAGTCG
Grxcr2	18	[mm10]chr18:41986563-41986623	171	ACGTATGGGGTATTTGTCCGCCTGAGGGCTCGGTAGGACTCCTTGAATCTGTTAGCCAGCATGGAGAACTTGCTGCCGTGACGAGATTAGTTCTTTAGCG
Grxcr2	18	[mm10]chr18:41986773-41986833	172	ACGTATGGGGTATTTGTCCGCAAAGACTCTGGTGGAATTGGAGAAAATGTTCTACACAAACGCTAATGAGGGAAACGGCCCGCAGATTTACCATTAGTCG
Grxcr2	18	[mm10]chr18:41986983-41987043	173	ACGTATGGGGTATTTGTCCGCTCCCTGTCCCATAGAGTAAGAAGCCCGTGTGGCAAACCTCAGCAGGCGCTGCAGGAAAGACGAGATTAGTTCTTTAGCG
Grxcr2	18	[mm10]chr18:41987193-41987253	174	ACGTATGGGGTATTTGTCCGTTGGGGGCTGAACACCAGAACCCATGACTCCTCATTTTAGCTGTTCAACATCAGGTACTCCGCAGATTTACCATTAGTCG
Grxcr2	18	[mm10]chr18:41987403-41987463	175	ACGTATGGGGTATTTGTCCGTCACTCCTATTTGAGAAGTTTCTGGCAATGATGGCAGCTGGGGAAGGGGGAGTCAGTTTTACGAGATTAGTTCTTTAGCG
Grxcr2	18	[mm10]chr18:41987614-41987674	176	ACGTATGGGGTATTTGTCCGGCAAAGTACCACACACCTTTAATCCCAGCACTTAAAAGGCAAAGCCAGACAGAGTTCAAGCGCAGATTTACCATTAGTCG
Grxcr2	18	[mm10]chr18:41987824-41987884	177	ACGTATGGGGTATTTGTCCGTGTTTGGTGCAGACAGTGCAGCTGGGCCCTTTGCTTAGCCTCCCTGTTCTCACTCTCTATACGAGATTAGTTCTTTAGCG
Grxcr2	18	[mm10]chr18:41988034-41988094	178	ACGTATGGGGTATTTGTCCGCCCTCAACCATGTCTCGAGACAAAATGTCTGAGGCATCTCACAGAAATCAGCCATTTCTGCGCAGATTTACCATTAGTCG
Grxcr2	18	[mm10]chr18:41988244-41988304	179	ACGTATGGGGTATTTGTCCGTCTTAGCCCAGGTCTGCCAACACTGGCACAAATTCACCCATTCATGAAAGATGCTCTTCCACGAGATTAGTTCTTTAGCG
Grxcr2	18	[mm10]chr18:41988454-41988514	180	ACGTATGGGGTATTTGTCCGTTAGAAGATGTACAAATGTTTTTACCTAAACTACTCTTCTTCCACAGAGCGTCAGATCCTCGCAGATTTACCATTAGTCG
Grxcr2	18	[mm10]chr18:41988664-41988724	181	ACGTATGGGGTATTTGTCCGCTGAGCCTTCCCTACGACCCTGACAGGAAACAGAACCTCTCAATCCTTTTTCTAGTCCCTACGAGATTAGTTCTTTAGCG
Grxcr2	18	[mm10]chr18:41988874-41988934	182	ACGTATGGGGTATTTGTCCGCTAACAACCTCTGGCAAGTTATTTGACCTCTCTTAGCCTCAATGTTCCTAACTGCAGAGTCGCAGATTTACCATTAGTCG
Grxcr2	18	[mm10]chr18:41989090-41989150	183	ACGTATGGGGTATTTGTCCGAATTTCCTTATTTTACTTTCTCAAAGATGAGATCACAGGAAGCATTAAAGCGTCCAGAGGACGAGATTAGTTCTTTAGCG
Grxcr2	18	[mm10]chr18:41989300-41989360	184	ACGTATGGGGTATTTGTCCGGTTCCACAGAGCAGATCAAGGTCAGAAGGGCTTCCTTGATGTTCTTTGACCCTTTCTTTTCGCAGATTTACCATTAGTCG
Grxcr2	18	[mm10]chr18:41989510-41989570	185	ACGTATGGGGTATTTGTCCGGTGGGGGACGAAGACCTGGATCCCTCCAAGTTGAATCGAAAGGTAATTGTCATGTGGAGCACGAGATTAGTTCTTTAGCG
Grxcr2	18	[mm10]chr18:41989720-41989780	186	ACGTATGGGGTATTTGTCCGCAATGTCCAGGCTGTCTGCCTGCTGGCATGCTCTGCTCTACAGCTTGTAGAAGATTATCACGCAGATTTACCATTAGTCG
Grxcr2	18	[mm10]chr18:41989930-41989990	187	ACGTATGGGGTATTTGTCCGAACACAACGTCTGCCTCTTATGAGCAAACCTTAAGCACACAATCATGGAAGGGAAATTAAACGAGATTAGTTCTTTAGCG
Grxcr2	18	[mm10]chr18:41990140-41990200	188	ACGTATGGGGTATTTGTCCGTGCATGTAGAGTGCAAAGAACCAATGAGAGATGGACTGACGGCCAGTGGAGGGAGGGGAGCGCAGATTTACCATTAGTCG
Grxcr2	18	[mm10]chr18:41990350-41990410	189	ACGTATGGGGTATTTGTCCGGTCACTCTCTAAGGCTCTCTAAAATAAAGAGATTTGGTCTCGTCCCAAACAACATAAACCACGAGATTAGTTCTTTAGCG
Grxcr2	18	[mm10]chr18:41990560-41990620	190	ACGTATGGGGTATTTGTCCGCCTGAATTCTGGTGGAGGGGATGGGGGTGACAGAAACAGAGATTCTCGTTTCAAAAGCATCGCAGATTTACCATTAGTCG
Grxcr2	18	[mm10]chr18:41990770-41990830	191	ACGTATGGGGTATTTGTCCGAAGTGATAGAAATGAGAGAGAATAGAGAAACTTGGCACATCGGCCTAAAGTCATCACTCAACGAGATTAGTTCTTTAGCG
Grxcr2	18	[mm10]chr18:41990980-41991040	192	ACGTATGGGGTATTTGTCCGGAAACACCATATTCTGTGATGGCACCAGCATTGGACTCAATCATTCACTCTAAGTGCATTCGCAGATTTACCATTAGTCG
Grxcr2	18	[mm10]chr18:41991190-41991250	193	ACGTATGGGGTATTTGTCCGAACACATAAGAAAGTGTCAGAGCTGGGTTTAATGATGAAGCTCAATTGGTAGCCTGCTTGACGAGATTAGTTCTTTAGCG
Grxcr2	18	[mm10]chr18:41991377-41991437	194	ACGTATGGGGTATTTGTCCGAGGAGCTTGAGGCCAGCTTGAGCTGTAGATCCTGTCTCAGAAACATAAATAAATAAATAACGCAGATTTACCATTAGTCG
Grxcr2	18	[mm10]chr18:41991587-41991647	195	ACGTATGGGGTATTTGTCCGTGCCAATACTATGCCATTACAAGCCAATGGATGTTAAAAATCCCTTCACACTTTAACAGAACGAGATTAGTTCTTTAGCG
Grxcr2	18	[mm10]chr18:41991797-41991857	196	ACGTATGGGGTATTTGTCCGGGCAGGGGGCTGCCGTTCCGCTCCGGCAGGGGGCAGCCTTGCTCCCTGTCTCCATCATTCCGCAGATTTACCATTAGTCG
Grxcr2	18	[mm10]chr18:41992007-41992067	197	ACGTATGGGGTATTTGTCCGTAGAGAAACAGAGAGTGGACATCAGCCATCACCAATCATGTGGTTGCAGAACCTGCCTGAACGAGATTAGTTCTTTAGCG
Grxcr2	18	[mm10]chr18:41992217-41992277	198	ACGTATGGGGTATTTGTCCGGAACCACTCTGAGGATAGGACTGTAAAAGTCAGAGTCCAGAGCTTCTGTGTCCCGCCCCACGCAGATTTACCATTAGTCG
Grxcr2	18	[mm10]chr18:41992427-41992487	199	ACGTATGGGGTATTTGTCCGTCATGCTGAGCATTTGACTGGCATCGCTTCCCTATCAAACATCCCTATAAAGTAAATGCTACGAGATTAGTTCTTTAGCG
Grxcr2	18	[mm10]chr18:41992637-41992697	200	ACGTATGGGGTATTTGTCCGTTTTGCGTACACATATGTATGTGCACCTCATACATGCTTGGTGCCTTCAGAGATCAAATGCGCAGATTTACCATTAGTCG
Grxcr2	18	[mm10]chr18:41993033-41993093	201	ACGTATGGGGTATTTGTCCGTTAAAGGCATGCACCACTTTTACCTGGTCCTCAACAGCTAATATTTTTATACTGCATTACACGAGATTAGTTCTTTAGCG
Grxcr2	18	[mm10]chr18:41993267-41993327	202	ACGTATGGGGTATTTGTCCGCTAATGTCTCATTCTATGGGTTTACCATGTGTAATGCTATAGTTCACTAAAGAAGGTAGGCGCAGATTTACCATTAGTCG
Grxcr2	18	[mm10]chr18:41993477-41993537	203	ACGTATGGGGTATTTGTCCGGAGGAAGAGGAGGAAGAGGGAGAAAGTCAAGCAGAAGAGTCAATATCCAGGTACCACTTGACGAGATTAGTTCTTTAGCG
Grxcr2	18	[mm10]chr18:41993687-41993747	204	ACGTATGGGGTATTTGTCCGGGTAGGCATTCCCACAGACAATGCCTTTAATCCCAGCACCTTGGAGGCAGATGCAGGTGGCGCAGATTTACCATTAGTCG
Grxcr2	18	[mm10]chr18:41993897-41993957	205	ACGTATGGGGTATTTGTCCGTCTGTGCTAGCAATATCCACATCGTTACACATTTTGACATAGTACCCGAGGATAATAGCAACGAGATTAGTTCTTTAGCG
Grxcr2	18	[mm10]chr18:41994107-41994167	206	ACGTATGGGGTATTTGTCCGAGCATGAAGTATTTTTCTTGATTTGAGAACTGGATATCCACAGTCTACTTAGATGATGCCCGCAGATTTACCATTAGTCG
Grxcr2	18	[mm10]chr18:41994317-41994377	207	ACGTATGGGGTATTTGTCCGGCATCCTGTAGCAGATTCCATTTCCTTTTCTTTTATGCACACTGGATTCCCATTTCGAACACGAGATTAGTTCTTTAGCG
Grxcr2	18	[mm10]chr18:41994527-41994587	208	ACGTATGGGGTATTTGTCCGAGCTCTCAATAAGCTCAAAGAATGAGTGCTCACGTGCTTCAAATCCCTGCCCCTAAACCACGCAGATTTACCATTAGTCG
Grxcr2	18	[mm10]chr18:41994737-41994797	209	ACGTATGGGGTATTTGTCCGTGGTTACATCTAACTGCCTGCAGGGAAAATCCACTCTTGTATTATAGAGGGCTGAATGGAACGAGATTAGTTCTTTAGCG
Grxcr2	18	[mm10]chr18:41994928-41994988	210	ACGTATGGGGTATTTGTCCGCCTTGTTAGGTACTTTAAATAGGTCATTTAGTGGGCTTTGGAGTCAGAGAAATCCTATTACGCAGATTTACCATTAGTCG
Grxcr2	18	[mm10]chr18:41995339-41995399	211	ACGTATGGGGTATTTGTCCGCTCTGCCTCTGCCTCTGCCTCTGCCTCTCTCTGCCTCTGCCTCTGCCTCAAATACTGGGAACGAGATTAGTTCTTTAGCG
Grxcr2	18	[mm10]chr18:41995763-41995823	212	ACGTATGGGGTATTTGTCCGATAGACTAAACACCTCCTTAAGAGTGTGCTCGTCAGGAATTAATTGTTTACTACTAGTTGCGCAGATTTACCATTAGTCG
Grxcr2	18	[mm10]chr18:41995966-41996026	213	ACGTATGGGGTATTTGTCCGCCTGCTTCCAGAATCCATCCTTGGTTTATACACCAAAGAGTTAATTTACAGCAAAATAAGACGAGATTAGTTCTTTAGCG
Grxcr2	18	[mm10]chr18:41996176-41996236	214	ACGTATGGGGTATTTGTCCGCTAAACACAGGAAGGCAGGCACACTACAGGCATTATCAATCTTAATCATCTCAATGGCCCCGCAGATTTACCATTAGTCG
Grxcr2	18	[mm10]chr18:41996407-41996467	215	ACGTATGGGGTATTTGTCCGACAATTTATTACTTTAACCATTTATAAGTGTAGGGCTCCCTGATAGCCGCATTGTTGTACACGAGATTAGTTCTTTAGCG
Grxcr2	18	[mm10]chr18:41996617-41996677	216	ACGTATGGGGTATTTGTCCGCAGTCTTGCCTGATGATGCATGGCTTATTTCAGTTACCCTAATGTGTTCGAGCTTCATCCCGCAGATTTACCATTAGTCG
Grxcr2	18	[mm10]chr18:41996827-41996887	217	ACGTATGGGGTATTTGTCCGATTCGGCTAAGCTCCAAACTCTTAGGTGAATCGCTGCACCTAACTATAGCCTAAGACACTACGAGATTAGTTCTTTAGCG
Grxcr2	18	[mm10]chr18:41997040-41997100	218	ACGTATGGGGTATTTGTCCGCTGGCAGTTGATAATAACAACAACAGAGAAAACAGGATATAATGAGACAAACAGTAGTCCCGCAGATTTACCATTAGTCG
Grxcr2	18	[mm10]chr18:41997250-41997310	219	ACGTATGGGGTATTTGTCCGCACGATACAGTTACAAAGGACTATTGTAAGCACAAAGCATAGCTAAGTACCGAGGTCAGGACGAGATTAGTTCTTTAGCG
Grxcr2	18	[mm10]chr18:41997460-41997520	220	ACGTATGGGGTATTTGTCCGATAACGGTGTGGGGGCCCCTTATTCAACTTGGCACATAAATTTCCTCTTTCACAAAATAGCGCAGATTTACCATTAGTCG
Grxcr2	18	[mm10]chr18:41997670-41997730	221	ACGTATGGGGTATTTGTCCGATGAAGCCTAGTACTAGTTTTGGTGATGGTGGGTATGCCTACAATTACCCTTTTGTTGGTACGAGATTAGTTCTTTAGCG
Grxcr2	18	[mm10]chr18:41997880-41997940	222	ACGTATGGGGTATTTGTCCGGAAGTAGCATTCATACTTTTACAGCCATAAGCACGTGACCACTTCCTAAGATTCTGGAAACGCAGATTTACCATTAGTCG
Grxcr2	18	[mm10]chr18:41998090-41998150	223	ACGTATGGGGTATTTGTCCGCCTCTGTTTGATTTGCTTCTCGCTATTTCTTCCCCGGGAACTCCAGCTACACGGCATTCAACGAGATTAGTTCTTTAGCG
Grxcr2	18	[mm10]chr18:41998300-41998360	224	ACGTATGGGGTATTTGTCCGCAATTCTTTTCAGGAAACGAAATGACCTACTGCTGCATAATTCTATAAAGCGACAGCTGACGCAGATTTACCATTAGTCG
Grxcr2	18	[mm10]chr18:41998510-41998570	225	ACGTATGGGGTATTTGTCCGTGTCCAAGAAATATTATTCTAATAACGGATCCCCATTTGATGTACCTAAAGCTCTGGCTGACGAGATTAGTTCTTTAGCG
Grxcr2	18	[mm10]chr18:41998720-41998780	226	ACGTATGGGGTATTTGTCCGTGTAGGCGCCGCTGTCTCTGAATACGCTGATTCTCTGAGCAGTCAGCTTGGGGGAGTACGCGCAGATTTACCATTAGTCG
Grxcr2	18	[mm10]chr18:41998930-41998990	227	ACGTATGGGGTATTTGTCCGAGGAGATTTTAAACCGGACTTTTCTGGGTTTGTCGTCGCTCTTCTGATTCAGTTTCTTCTACGAGATTAGTTCTTTAGCG
Grxcr2	18	[mm10]chr18:41999140-41999200	228	ACGTATGGGGTATTTGTCCGAACTGACACCCACACATTAAATATTGATAGACCTCTTGAAAACGCAGGTGATCACGGTTACGCAGATTTACCATTAGTCG
Grxcr2	18	[mm10]chr18:41999329-41999389	229	ACGTATGGGGTATTTGTCCGCTTCAAGGTTGGGCATTTGATCAATTAGCAATTGCCTTGTTATTGTTACCCAAAGTAACTACGAGATTAGTTCTTTAGCG
Grxcr2	18	[mm10]chr18:41999539-41999599	230	ACGTATGGGGTATTTGTCCGAGTCTCCTATCAGCGTAACTGACTCAGTAGTTAAGACACTTGCTGCTGTTCCAGAGAACTCGCAGATTTACCATTAGTCG
Grxcr2	18	[mm10]chr18:41999749-41999809	231	ACGTATGGGGTATTTGTCCGAGTCTTCATTTGCAACTACCTCAATAGTCCCTACAGCCCAGTGAGGTTAGCAAATTCCCAACGAGATTAGTTCTTTAGCG
Grxcr2	18	[mm10]chr18:41999959-42000019	232	ACGTATGGGGTATTTGTCCGTTCTAGAGAGGAAATATTCTCTGAGATGAGAATACAAGAAGGATCGGGGAAGCAAGGGTCCGCAGATTTACCATTAGTCG
Grxcr2	18	[mm10]chr18:42000169-42000229	233	ACGTATGGGGTATTTGTCCGTCTTTCACCTAGTGTGCTGTTTGGGAGGCTGGTGGAATCTTTAGGAGGTCAGGCACAGCTACGAGATTAGTTCTTTAGCG
Grxcr2	18	[mm10]chr18:42000379-42000439	234	ACGTATGGGGTATTTGTCCGCATAAACTTCAAACAAAACCTTTCCACCCTCAAATTGTTCAGGTGCTTTGCTTAGTGTGACGCAGATTTACCATTAGTCG
Grxcr2	18	[mm10]chr18:42000589-42000649	235	ACGTATGGGGTATTTGTCCGTCAGAAGTCATCCAACAGTCCAACAGCTATTAACTGAGTTCTAGTGTGTACCGGGCACTTACGAGATTAGTTCTTTAGCG
Grxcr2	18	[mm10]chr18:42000799-42000859	236	ACGTATGGGGTATTTGTCCGAGTGGGGAGGCTTCCGAGGGCAGAGTGCCACACGAAGGAGAAATAGACGTATCTACCTATCGCAGATTTACCATTAGTCG
Grxcr2	18	[mm10]chr18:42001009-42001069	237	ACGTATGGGGTATTTGTCCGGGATTGTGCCACATGTGGGCATTAGAGCTTGTTTTGCAGTGGATCTCTGGAGAGATCTAGACGAGATTAGTTCTTTAGCG
Grxcr2	18	[mm10]chr18:42001219-42001279	238	ACGTATGGGGTATTTGTCCGACTTCCCAAAAACTCCAACACCAGGCCCACGGAAGCTCTCTTTTGAGTTGTTGATCAGGACGCAGATTTACCATTAGTCG
Grxcr2	18	[mm10]chr18:42001429-42001489	239	ACGTATGGGGTATTTGTCCGGTGGACTAGCTTTGAGGCTCCATGCAAGTTTCTGAAGACAGGAGGCAACCAACCTACAAAACGAGATTAGTTCTTTAGCG
Grxcr2	18	[mm10]chr18:42001996-42002056	240	ACGTATGGGGTATTTGTCCGTAATTGGACTTGCTCAACAAGAGGGAAACCATACCCATACTGGAAACCTAGTTAACTACCCGCAGATTTACCATTAGTCG
Grxcr2	18	[mm10]chr18:42002206-42002266	241	ACGTATGGGGTATTTGTCCGGACCCTATAGAAAGCTACAACCAGTGAAATGTAGTTGAGGAGCCAGGTCCTAATGGACACACGAGATTAGTTCTTTAGCG
Grxcr2	18	[mm10]chr18:42002416-42002476	242	ACGTATGGGGTATTTGTCCGGTGAGCTGAACAAGGACAACACCAATGAACACGCAGAACTGAGCAAAGGAAAGCTCACGACGCAGATTTACCATTAGTCG
Grxcr2	18	[mm10]chr18:42002651-42002711	243	ACGTATGGGGTATTTGTCCGTGTATGTACATATGTACATGAGAGAAAGAGAGAGAGAGAGAGAGAGACTTTTTTCTCTTCACGAGATTAGTTCTTTAGCG
Grxcr2	18	[mm10]chr18:42002861-42002921	244	ACGTATGGGGTATTTGTCCGGTATAAAGAGATTATTATTGCACATGTACACCACATCCTGAAGACCCCTTAAAAAGGACCCGCAGATTTACCATTAGTCG
Grxcr2	18	[mm10]chr18:42003071-42003131	245	ACGTATGGGGTATTTGTCCGGAAATGAGTTTTGTGAGTAATATTTGTCCAGGACTTTTTTCACCCCCTTCCTAGGCAGGCACGAGATTAGTTCTTTAGCG
Grxcr2	18	[mm10]chr18:42003270-42003330	246	ACGTATGGGGTATTTGTCCGGCAATCTTGGCAGTATTATCGAAAACCTTAAAAGTGTTCATACCCTTGAGTCTTACTAAGCGCAGATTTACCATTAGTCG
Grxcr2	18	[mm10]chr18:42003453-42003513	247	ACGTATGGGGTATTTGTCCGCTCACCTTACTGTGATAATCAGGCAGAAAATAAATTCTAAAAATCCATTCCTTTCAGCCCACGAGATTAGTTCTTTAGCG
Grxcr2	18	[mm10]chr18:42004713-42004773	248	ACGTATGGGGTATTTGTCCGCCCCCTCTCTCCTCTCTTTCTCCTCTGAGTAGGTGGGGACCCCCTGGGTATTACCTGATCCGCAGATTTACCATTAGTCG
Grxcr2	18	[mm10]chr18:42004923-42004983	249	ACGTATGGGGTATTTGTCCGTGAGGGCTATCCCATGTTTACAGTCATGTGGGAACAGAATAGAAAGAAGAGTAAGTTCACACGAGATTAGTTCTTTAGCG
Grxcr2	18	[mm10]chr18:42005133-42005193	250	ACGTATGGGGTATTTGTCCGGGAGCTCTCTGGCCAGGCAGCTTAACTTACTCAGTAGAGTCCAGATCAATGGGAGACTCTCGCAGATTTACCATTAGTCG
Grxcr2	18	[mm10]chr18:42005388-42005448	251	ACGTATGGGGTATTTGTCCGGAGAGAGAGAGAGAGAGAGAGAGAGAAGAGGAGGGGAGAGAAGAGAGAGGGATAGACAGAACGAGATTAGTTCTTTAGCG
Grxcr2	18	[mm10]chr18:42005598-42005658	252	ACGTATGGGGTATTTGTCCGCAGGACACAAAGCAAAGCCACTCTGTGGGACACCTACAAAACCCTAGTCTCATCCAAGGGCGCAGATTTACCATTAGTCG
Grxcr2	18	[mm10]chr18:42005808-42005868	253	ACGTATGGGGTATTTGTCCGGTCAATGTTCTCAGGCAAGATAATGTCATGTGATCATGTGAGGCAATGTCCTTTATGTAAACGAGATTAGTTCTTTAGCG
Grxcr2	18	[mm10]chr18:42005999-42006059	254	ACGTATGGGGTATTTGTCCGCTGGTAATTCCAGGTGGCTGGTTATTATACTATTGCTCCAGATTTTTACGCTTGAAATTTCGCAGATTTACCATTAGTCG
Grxcr2	18	[mm10]chr18:42006200-42006260	255	ACGTATGGGGTATTTGTCCGGAGCCTTGTTTTATGTGTATTTGGGGATTTAGGAGATTATATCAGATATGTGTCTTGGTGACGAGATTAGTTCTTTAGCG
Grxcr2	18	[mm10]chr18:42006410-42006470	256	ACGTATGGGGTATTTGTCCGCTCTCTCTCTCTCTCTCTCTCTCTCTCTCTCTCTCCTCCCACCCCGATATGTTGTAGATTCGCAGATTTACCATTAGTCG
Grxcr2	18	[mm10]chr18:42006620-42006680	257	ACGTATGGGGTATTTGTCCGGGTTATCTGAGCTCTCTCAGGAATGGATGTGAGTGACATGGGACAGCCTGATGACCTGTCACGAGATTAGTTCTTTAGCG
Grxcr2	18	[mm10]chr18:42006830-42006890	258	ACGTATGGGGTATTTGTCCGATAATCCTAATGAAATAAGCATGGAAAACCCTGAAGGAAACCCCGAGTGAAACCAGGCAACGCAGATTTACCATTAGTCG
Grxcr2	18	[mm10]chr18:42007040-42007100	259	ACGTATGGGGTATTTGTCCGAAGGCAGCTGAAAGATGCTCTCCTAAAAGGGTTACCTGCAGGAAAGTTCTCTGCACCTTAACGAGATTAGTTCTTTAGCG
Grxcr2	18	[mm10]chr18:42007250-42007310	260	ACGTATGGGGTATTTGTCCGTCTAACCCAGGTCCAGCCTCAAAGCTCATGCCTTTCACCATTAAGGTTTCTATCTCATGGCGCAGATTTACCATTAGTCG
Grxcr2	18	[mm10]chr18:42007460-42007520	261	ACGTATGGGGTATTTGTCCGTTTGCTTTGAAATGGAGCCACCTGCCTTATCTGAATATCTCTCCAGGACACAGGGACAAGACGAGATTAGTTCTTTAGCG
Grxcr2	18	[mm10]chr18:42007670-42007730	262	ACGTATGGGGTATTTGTCCGCAGCCTTGCCAGAACCATAAGCCCAAATCTGAGAAATCATCAAAAATTCATCACTGACTGCGCAGATTTACCATTAGTCG
Grxcr2	18	[mm10]chr18:42007880-42007940	263	ACGTATGGGGTATTTGTCCGAGCACCCATGTGGTAGCTGAAAACCCTCCTCTGGCTTTTGCAGCCTCCAGACACACATGTACGAGATTAGTTCTTTAGCG
Grxcr2	18	[mm10]chr18:42009343-42009403	264	ACGTATGGGGTATTTGTCCGCCTGTCAGCAAGCACTTGTTGGCATCCACAATAGTTCTGGGTTTGGTGATTGACATGAACCGCAGATTTACCATTAGTCG
Grxcr2	18	[mm10]chr18:42009553-42009613	265	ACGTATGGGGTATTTGTCCGAGTATTCTCGAGGTTCTTTACACACTTTCTGCCGTTACTGCAAAGTCCTGCCTCTGTTTAACGAGATTAGTTCTTTAGCG
Grxcr2	18	[mm10]chr18:42009774-42009834	266	ACGTATGGGGTATTTGTCCGTTTCATCCATAACTTAAATTATGAGTTTTTGGAACTGGCTCTACTGTGAGTCCAACAGTCCGCAGATTTACCATTAGTCG
Grxcr2	18	[mm10]chr18:42009984-42010044	267	ACGTATGGGGTATTTGTCCGACCTTGCAAAATGCAAACAATACTAAACAACAGAAACATTGTTCCACATCCAGGGACAGTACGAGATTAGTTCTTTAGCG
Grxcr2	18	[mm10]chr18:42010194-42010254	268	ACGTATGGGGTATTTGTCCGACTGAAACCTGTCCACTATGGCAGAAAGTCATTTAACTGATCAATTAGGTAGAGCATGGTCGCAGATTTACCATTAGTCG
Grxcr2	18	[mm10]chr18:42010420-42010480	269	ACGTATGGGGTATTTGTCCGACACGTGCAAACACACACACACACATACACACACACACACACACACACAGCCATTTTATCACGAGATTAGTTCTTTAGCG
Grxcr2	18	[mm10]chr18:42010630-42010690	270	ACGTATGGGGTATTTGTCCGTGTTAAAGCAAAGTCGCAGTGTGTCGTTGAACTAAGACTCGTGGGCAGTTATTAAGTCTGCGCAGATTTACCATTAGTCG
Grxcr2	18	[mm10]chr18:42010840-42010900	271	ACGTATGGGGTATTTGTCCGACGTCTGGGGAGAAGGCTGATTGGCAGTGTGGTTCCCAACCTGTAGGTAGCAACCTCCCTACGAGATTAGTTCTTTAGCG
Grxcr2	18	[mm10]chr18:42011050-42011110	272	ACGTATGGGGTATTTGTCCGTGGGCTAGAGGGTGAACACTGCCACCTGCAGGCAGGAGGGTGAACTGACATTGAGTCATCCGCAGATTTACCATTAGTCG
Grxcr2	18	[mm10]chr18:42011260-42011320	273	ACGTATGGGGTATTTGTCCGCAGGCAAAAGCAATCAACAAGCCAGAGGTATTCCTGGACTAGTCCAAACCTCTCTGCCTAACGAGATTAGTTCTTTAGCG
Grxcr2	18	[mm10]chr18:42011680-42011740	274	ACGTATGGGGTATTTGTCCGACACGTAAGATGTAAGAGAAGAAGACCCCAGGGTACAGGAGACCTCTGTGATGAAACCTGCGCAGATTTACCATTAGTCG
Grxcr2	18	[mm10]chr18:42011890-42011950	275	ACGTATGGGGTATTTGTCCGAACGTCGCCACAAGCACAAGGCAATGCGGGGACTAAATCACGGCTCCTCTACCTATGTTGACGAGATTAGTTCTTTAGCG
Grxcr2	18	[mm10]chr18:42012100-42012160	276	ACGTATGGGGTATTTGTCCGAGAATCTCTACGTTGTCTTCAGTTTCTGACCCCTCCCTCTCCACTGAAACGGAATTCCTTCGCAGATTTACCATTAGTCG
Grxcr2	18	[mm10]chr18:42012309-42012369	277	ACGTATGGGGTATTTGTCCGCAATAAATGCTTGTGAAAAGAGCAAAGAGTAGACTGAAGGGATTAGAAAGTGGGTTCTTAACGAGATTAGTTCTTTAGCG
Grxcr2	18	[mm10]chr18:42012477-42012537	278	ACGTATGGGGTATTTGTCCGGCATTAACCCTACTTTAAGAATAAAGAAATAGGGGCTGGAGAGATGGCTCAGAGGTTAAGCGCAGATTTACCATTAGTCG
Grxcr2	18	[mm10]chr18:42012644-42012704	279	ACGTATGGGGTATTTGTCCGACAGCTACAGTGTACTTACCTGGCAGTGGTGGTGCACGCCTTTAATCCCAGCACTTGGGAACGAGATTAGTTCTTTAGCG
Grxcr2	18	[mm10]chr18:42013274-42013334	280	ACGTATGGGGTATTTGTCCGTTTTTAAGTATGACATGAGCAGAAGCGCAGCAAGCTGCTGGCACACTGGGACGTGCCTGGCGCAGATTTACCATTAGTCG
Grxcr2	18	[mm10]chr18:42013484-42013544	281	ACGTATGGGGTATTTGTCCGTGGAAGTTAGGCAGAACAAAGCAAACGCTCCCAGATGGTCCCATTGCCTACCAAGAAAGCACGAGATTAGTTCTTTAGCG
Grxcr2	18	[mm10]chr18:42013694-42013754	282	ACGTATGGGGTATTTGTCCGATTCATTAATGAACAACTGACAGCCCCCGTGCTAAACCTGGCCCCAGGGTTTCTGACAAACGCAGATTTACCATTAGTCG
Grxcr2	18	[mm10]chr18:42013904-42013964	283	ACGTATGGGGTATTTGTCCGCCCAGGTTCTTTTTGTGTTTGAATATTTGGTCCTCAGTGGGATAAATTATTTGGGAGGTTACGAGATTAGTTCTTTAGCG
Grxcr2	18	[mm10]chr18:42014114-42014174	284	ACGTATGGGGTATTTGTCCGCACTATAATGAACTGTGAAGCCAAGAGAGATCTTCGTTTCCTTAAGTTGTCCCTGTCTACCGCAGATTTACCATTAGTCG
Grxcr2	18	[mm10]chr18:42014324-42014384	285	ACGTATGGGGTATTTGTCCGCTTTAGAGAACCACCCCTAATGTCTTTCGAACATTCTGCTCCAGCGATGGTCAGCTGGTCACGAGATTAGTTCTTTAGCG
Grxcr2	18	[mm10]chr18:42014534-42014594	286	ACGTATGGGGTATTTGTCCGCCCACCCCCCGCAACTGGAAGAACCGCAGCCTGTTCACTTCTAGACACCTTCTGCTTTTACGCAGATTTACCATTAGTCG
Grxcr2	18	[mm10]chr18:42014744-42014804	287	ACGTATGGGGTATTTGTCCGCTTGGAAGGGATCCAGTCACATTTCTCCACCACTCAAATTGGTTGCCTGTCTTTTTGTAAACGAGATTAGTTCTTTAGCG
Grxcr2	18	[mm10]chr18:42014954-42015014	288	ACGTATGGGGTATTTGTCCGGAAGAGCTGTGGCTTGAGGCAAGGAACAGAACCATTAAGGAAACTACATCTCGTATCAAACGCAGATTTACCATTAGTCG
Grxcr2	18	[mm10]chr18:42015164-42015224	289	ACGTATGGGGTATTTGTCCGCAAAGGGACCTTCCTTCCCAAGACAGGACTCAGCCCGACAGGTAGAAGAGCGGCAAGGAGACGAGATTAGTTCTTTAGCG
Grxcr2	18	[mm10]chr18:42015374-42015434	290	ACGTATGGGGTATTTGTCCGCCACAAGGGAGGCTCACAGCCATCTGTAACTCCAGATCCAAGGGATGCATTACTCTCTTCCGCAGATTTACCATTAGTCG
Grxcr2	18	[mm10]chr18:42015824-42015884	291	ACGTATGGGGTATTTGTCCGACATAGAGACTACAAGACCATCCCGCCCTGCTATCCCTCCAAATTGACCTTTTACCTTGAACGAGATTAGTTCTTTAGCG
Grxcr2	18	[mm10]chr18:42016034-42016094	292	ACGTATGGGGTATTTGTCCGCTCACTATCTATTTGGAAGGTCCTGACTAACGCAAAGTCTGGAATGTGGGATCACACAGGCGCAGATTTACCATTAGTCG
Grxcr2	18	[mm10]chr18:42016208-42016268	293	ACGTATGGGGTATTTGTCCGGGAGTTTGTTGTTCTCAAAGAACAGAGAAACTAGAGCTCTAGGGTTTGTTTTCTTTTTTCACGAGATTAGTTCTTTAGCG
Grxcr2	18	[mm10]chr18:42016673-42016733	294	ACGTATGGGGTATTTGTCCGCCACCACCCAGGCAAGACTCTAGTTCTAAACCTGCACCTCCAACCCTAGGGAAAACTCAGCGCAGATTTACCATTAGTCG
Grxcr2	18	[mm10]chr18:42016891-42016951	295	ACGTATGGGGTATTTGTCCGCCCCCACTTTAAATTTTTAACCTTAAAAGTTCAACTCTGGGTATCCAATGGAATGAAGACACGAGATTAGTTCTTTAGCG
Grxcr2	18	[mm10]chr18:42017101-42017161	296	ACGTATGGGGTATTTGTCCGTCCAGATCCTGCCGGTGCCGTCAGCTGACAAACACCGAAATGCTCAGAGGATCTTTTGCTCGCAGATTTACCATTAGTCG
Grxcr2	18	[mm10]chr18:42017311-42017371	297	ACGTATGGGGTATTTGTCCGTAATTATAATAAGCAAAAACTCCAGGAGGCACACTGCAGGAGAAAGACCTGGGAATTTAAACGAGATTAGTTCTTTAGCG
Grxcr2	18	[mm10]chr18:42017521-42017581	298	ACGTATGGGGTATTTGTCCGGCAATGGGTTAGACCCACGACAGGCACAGATCTGCAGATTCTCTATCTGGGTGATGTGTGCGCAGATTTACCATTAGTCG
Grxcr2	18	[mm10]chr18:42017731-42017791	299	ACGTATGGGGTATTTGTCCGACTAAAGACATCATAGCTCCCAACACTCTATGGCAATTATTCCTATGTATTGCTATGTTGACGAGATTAGTTCTTTAGCG
Grxcr2	18	[mm10]chr18:42017941-42018001	300	ACGTATGGGGTATTTGTCCGCTGTGGAGGATGAAGAGGGGACAGAGGGATCTTACAGGCTTCCTCTAATGCTGTCCTCATCGCAGATTTACCATTAGTCG
Grxcr2	18	[mm10]chr18:42018129-42018189	301	ACGTATGGGGTATTTGTCCGCTGTTGTTTGCATCCTGTCCCCCCGCCCAACTGTGAGACAACAAACCATTGTGATTTTTTACGAGATTAGTTCTTTAGCG
Grxcr2	18	[mm10]chr18:42018339-42018399	302	ACGTATGGGGTATTTGTCCGGACACTGAGCCTCTGGGCTGTGGCCTCACATCACTCCTCTTACAAATCCACTTTACTAACCGCAGATTTACCATTAGTCG
Grxcr2	18	[mm10]chr18:42018714-42018774	303	ACGTATGGGGTATTTGTCCGGCTCCTTTTCTTGGCCTGCTTGTCTTCACTCTTGCTGGCAAGTTCATCCCTCCACTGGCAACGAGATTAGTTCTTTAGCG
Grxcr2	18	[mm10]chr18:42018924-42018984	304	ACGTATGGGGTATTTGTCCGGATAGGGGGATAGAGGTGGGGCTTTTAAGATTCTCCAGCAGAAACCAGAAGAGGAATTCCCGCAGATTTACCATTAGTCG
Grxcr2	18	[mm10]chr18:42019133-42019193	305	ACGTATGGGGTATTTGTCCGTATAATTAACTCAGGAATATCGGAGGGGAGTGTGTTAGCCATGCAGAGGTTCACAAATGGACGAGATTAGTTCTTTAGCG
Grxcr2	18	[mm10]chr18:42019319-42019379	306	ACGTATGGGGTATTTGTCCGCTTCTGTTGGCTTGGATTGTCCAACTTTGACATGATAGTTTTCATTCATCGCATTACTTTCGCAGATTTACCATTAGTCG
Grxcr2	18	[mm10]chr18:42019564-42019624	307	ACGTATGGGGTATTTGTCCGACCACAAGGGAAACACCACCTTGGGGATTAATATATGCATATTTTTGTGTTTTCCTTTCTACGAGATTAGTTCTTTAGCG
Grxcr2	18	[mm10]chr18:42019774-42019834	308	ACGTATGGGGTATTTGTCCGCTGTTCTTCCAGTACTGATACTTGACTAATACGCAAGGCTACCATACAGCATAATCAGCCCGCAGATTTACCATTAGTCG
Grxcr2	18	[mm10]chr18:42019984-42020044	309	ACGTATGGGGTATTTGTCCGGCAGAGTTCTCTGGTAAGTTTGTTTTAATAATGAAATTCTAGTGGGGAAAATGCCAGCTGACGAGATTAGTTCTTTAGCG
Grxcr2	18	[mm10]chr18:42020194-42020254	310	ACGTATGGGGTATTTGTCCGGACCTTTTACCCTTTCCACTCAAGAAGCAGGATCCGGTCACCTGGTCTTTTCCTTTCTGTCGCAGATTTACCATTAGTCG
Grxcr2	18	[mm10]chr18:42020404-42020464	311	ACGTATGGGGTATTTGTCCGACTTGACAGAGCTGTGGCCATTTTGGATCTAACTGCCATTTTGCCTGTTAGATGACCCTGACGAGATTAGTTCTTTAGCG
Grxcr2	18	[mm10]chr18:42020621-42020681	312	ACGTATGGGGTATTTGTCCGGTGTGTGTGTGTGTGTGTGGTGTTTTTCCTTGGGGCTGGAGTTACAGAAAGCTGTGGGTTCGCAGATTTACCATTAGTCG
Grxcr2	18	[mm10]chr18:42021502-42021562	313	ACGTATGGGGTATTTGTCCGGAGTTCCTTTGTGATTGGGTTACCTCACTCAGGATGATGCCTCCATTTTAACCTGTCTTAACGAGATTAGTTCTTTAGCG
Grxcr2	18	[mm10]chr18:42021712-42021772	314	ACGTATGGGGTATTTGTCCGGTCTTTTAATGTCTCACCTGGGGGAAACACCCTATGGCTGCTCCCCCCAAGATCTCACACCGCAGATTTACCATTAGTCG
Grxcr2	18	[mm10]chr18:42021922-42021982	315	ACGTATGGGGTATTTGTCCGGCTAGCTGAGTCTATAGACCATTTCTTCCTGCCCAGAGTGCAGGGTTATCTATTTGTTTTACGAGATTAGTTCTTTAGCG
Grxcr2	18	[mm10]chr18:42022132-42022192	316	ACGTATGGGGTATTTGTCCGAATTATGATAAATAATGTGAAGGATGCTCATACCCAGCTGAGACTAAGGGAGGAAACCCACGCAGATTTACCATTAGTCG
Grxcr2	18	[mm10]chr18:42022337-42022397	317	ACGTATGGGGTATTTGTCCGCGTATTACAAGGCAGGAAGGTATGTGTGAGCGTTTTGCTTTACTCTTTAAGATTTATTACACGAGATTAGTTCTTTAGCG
Grxcr2	18	[mm10]chr18:42022547-42022607	318	ACGTATGGGGTATTTGTCCGATTGGCAGCAAGGGTCTTTACCCACAGGGCCATCTTACTAGCCTCAGTGTGGCTCTTAAACGCAGATTTACCATTAGTCG
Grxcr2	18	[mm10]chr18:42022757-42022817	319	ACGTATGGGGTATTTGTCCGTTGAACGTGCCTCTTCTGGTTCTTTACAAAACACACAGTGAGCTTGAACAGTCATTTTGCACGAGATTAGTTCTTTAGCG
Grxcr2	18	[mm10]chr18:42022922-42022982	320	ACGTATGGGGTATTTGTCCGCATTCCATTCTGTGATGTTGTACAGGATTTGGAGAGGAATACTCAAATATGTCATATTGCCGCAGATTTACCATTAGTCG
Grxcr2	18	[mm10]chr18:42023132-42023192	321	ACGTATGGGGTATTTGTCCGCATTTTCTCCATGGCTTTGCTCTAACTCTAGCTGCATAGTTTTCCCGCAGTTCTGTTTTCACGAGATTAGTTCTTTAGCG
Grxcr2	18	[mm10]chr18:42023342-42023402	322	ACGTATGGGGTATTTGTCCGTGAACTAGAAAGAAGCTATCAGGGCCAACAGGAGATCTGATTCAGAAAAGGTGGCTCTCTCGCAGATTTACCATTAGTCG
Grxcr2	18	[mm10]chr18:42023552-42023612	323	ACGTATGGGGTATTTGTCCGCTCTCTTCCATCCCAATTCTTGGTAGTTCTAGAGGCAGATGCTGAGTGTGACTGTGTAATACGAGATTAGTTCTTTAGCG
Grxcr2	18	[mm10]chr18:42023972-42024032	324	ACGTATGGGGTATTTGTCCGCAGCCAAGTATCATCAGCTCCGAGAATCCAAAGTGAAATCCTTCCACCCACCATAGCTTACGCAGATTTACCATTAGTCG
Grxcr2	18	[mm10]chr18:42024148-42024208	325	ACGTATGGGGTATTTGTCCGAGGCTTCCTGATAGAATATCTTGGGCTGGTGAGATGGCTCAGTGGATAAGAGCACTGACTACGAGATTAGTTCTTTAGCG
Grxcr2	18	[mm10]chr18:42024358-42024418	326	ACGTATGGGGTATTTGTCCGGCGGGGACTGAGGGAGCAGAGTTGACCAGAGTGAGCCACCCTGAGTTGACGGGAACGAGCCGCAGATTTACCATTAGTCG
Grxcr2	18	[mm10]chr18:42024568-42024628	327	ACGTATGGGGTATTTGTCCGCAGCATCCTTTTTGGGTAGCAGCTTTGAACTCAGCCCTCACTTACGATAGAGAAGTCACTACGAGATTAGTTCTTTAGCG
Grxcr2	18	[mm10]chr18:42024778-42024838	328	ACGTATGGGGTATTTGTCCGGGGGCTGGCACTCAGGGGCCTTGAACATTACAAGCAGGCACTCTGCTGCTGCCCCTGAGTCGCAGATTTACCATTAGTCG
Grxcr2	18	[mm10]chr18:42024985-42025045	329	ACGTATGGGGTATTTGTCCGTGTCCTGTTCTGTTCTGGGCTTTTCAAGACAAGGTTTCTCTGTGTAGCCCTGGCTCTGCTACGAGATTAGTTCTTTAGCG
Grxcr2	18	[mm10]chr18:42025195-42025255	330	ACGTATGGGGTATTTGTCCGAAAGTAGATCACACTCTTGCTACATCCCTGCTGCTGATAACAGGTCTCCTAGCGACGGACCGCAGATTTACCATTAGTCG
Grxcr2	18	[mm10]chr18:42025405-42025465	331	ACGTATGGGGTATTTGTCCGTTCAACCAGAATCCGTACGGCTAGAGCAGTGGTTCTCAACCTTCCTAATGTTGTAACTCTACGAGATTAGTTCTTTAGCG
Grxcr2	18	[mm10]chr18:42025618-42025678	332	ACGTATGGGGTATTTGTCCGAAAAAACAAAAAATCAATACAGTTGCTCATGTCGCAGTGACCCTCCAACCATAAAACTGTCGCAGATTTACCATTAGTCG
Grxcr2	18	[mm10]chr18:42025828-42025888	333	ACGTATGGGGTATTTGTCCGAGAGGAGAGCAGGTGCAGACAGGGCAAGCAGCATTCTCAGGAGTGGCTTCTGTCATCCAGACGAGATTAGTTCTTTAGCG
Grxcr2	18	[mm10]chr18:42026038-42026098	334	ACGTATGGGGTATTTGTCCGCTGAAGCTTCTCATTTTGTCTGAGAAGAGGGAACCTTCATATGTTATCCAGTGGCCCAGCCGCAGATTTACCATTAGTCG
Grxcr2	18	[mm10]chr18:42026248-42026308	335	ACGTATGGGGTATTTGTCCGGATGTCAGAAGTGCTCTGGCCTCAGAAGTGTTTTAAGGAAGGACCATAGAAAATGAAATAACGAGATTAGTTCTTTAGCG
Grxcr2	18	[mm10]chr18:42026458-42026518	336	ACGTATGGGGTATTTGTCCGCTTCTTGCAAAGTAGGGACTTCCCACATAATTTATTCAGAGGAAAGGGAGTTTGGAGGTGCGCAGATTTACCATTAGTCG
Grxcr2	18	[mm10]chr18:42026707-42026767	337	ACGTATGGGGTATTTGTCCGAAAAAAGAGCAAGATGATAGAAAGGAATGTCTGAATCGCCAGCCTTATCACCAGGAGCAAACGAGATTAGTTCTTTAGCG
Grxcr2	18	[mm10]chr18:42026917-42026977	338	ACGTATGGGGTATTTGTCCGTGTCCTAGGACCTTGCATTAGGATGAACAGAAATGCTTGGTATGACTTAAAAATCCTGGGCGCAGATTTACCATTAGTCG
Grxcr2	18	[mm10]chr18:42027127-42027187	339	ACGTATGGGGTATTTGTCCGACCTGGAAGGAATTCTGTAGGAGGTGGGAAGTGGAAACAGACCTAGCAGGTCATTCCTGAACGAGATTAGTTCTTTAGCG
Grxcr2	18	[mm10]chr18:42027337-42027397	340	ACGTATGGGGTATTTGTCCGATTCCTAGACAGCCCAGATGCTCTGTGAGCACTCCCCACCCCCCACCAGGTTGTTATGGTCGCAGATTTACCATTAGTCG
Grxcr2	18	[mm10]chr18:42027532-42027592	341	ACGTATGGGGTATTTGTCCGAGATGCTGGTTAAGTTCTTAGAATTGTGAACAAAACACCCATGGAAGGAGTTACAGAGACACGAGATTAGTTCTTTAGCG
Grxcr2	18	[mm10]chr18:42028166-42028226	342	ACGTATGGGGTATTTGTCCGGGTGTACAAAGGAGGTTTTAGAAGGAAAGGGAATGGGGAGGAAATAGTATGATTTTATATCGCAGATTTACCATTAGTCG
Grxcr2	18	[mm10]chr18:42028344-42028404	343	ACGTATGGGGTATTTGTCCGTGGTTTTTCTTGAGGCAAGATTTCACTATGTTACTCTGGTTGTCCTATAGACCAGGCTGGACGAGATTAGTTCTTTAGCG
Grxcr2	18	[mm10]chr18:42028554-42028614	344	ACGTATGGGGTATTTGTCCGCCTGTCATCCCTCAGTTTTCTGACTTGACCATGTGATTCCACCAGTTTCCATCTGGCAGTCGCAGATTTACCATTAGTCG
Grxcr2	18	[mm10]chr18:42028764-42028824	345	ACGTATGGGGTATTTGTCCGGGGTGGAAAGACACTGTCCCGGGGTGAAAAGAGACAAGCACACTCATAGGGGAACAGGGGACGAGATTAGTTCTTTAGCG
Grxcr2	18	[mm10]chr18:42028974-42029034	346	ACGTATGGGGTATTTGTCCGGGCAAGTGACAAACACTCTGTGCGTGCATCTGTCATCATGGATGAGCAATAGATGGTAAACGCAGATTTACCATTAGTCG
Grxcr2	18	[mm10]chr18:42029184-42029244	347	ACGTATGGGGTATTTGTCCGATGGTTGGGGATAGACCTTGGGGTCTTTTGCTTTCTCTTATTTCATTGTTTATTTGCCCGACGAGATTAGTTCTTTAGCG
Grxcr2	18	[mm10]chr18:42029394-42029454	348	ACGTATGGGGTATTTGTCCGGCCCACCGAATGCTTTTAAAGAGCAGAAGATTGGGAGACAGAAAGGGATGCTGTGGTAGCCGCAGATTTACCATTAGTCG
Grxcr2	18	[mm10]chr18:42029604-42029664	349	ACGTATGGGGTATTTGTCCGTCATTAAATGTTATTGCCACTATAGCTGTGGACAGCATTGTCACTATACCTAAGAGGTTAACGAGATTAGTTCTTTAGCG
Grxcr2	18	[mm10]chr18:42029814-42029874	350	ACGTATGGGGTATTTGTCCGGATTGTCAAGAGTCCACATCTCCCTTGCTGTGTTGAGGCACACAAATTCCCTACAGGATTCGCAGATTTACCATTAGTCG
Grxcr2	18	[mm10]chr18:42030024-42030084	351	ACGTATGGGGTATTTGTCCGTATCTGATCTCCCCAGAGCTGTGGATCCCAATAAGGACATTTCAGAAAGAATAGAGTACAACGAGATTAGTTCTTTAGCG
Grxcr2	18	[mm10]chr18:42033018-42033078	352	ACGTATGGGGTATTTGTCCGCCCATAACACACCTCAACACACCTCCCCATCATTCACTTTCCACCACAGTGAAGGGACATCGCAGATTTACCATTAGTCG
Grxcr2	18	[mm10]chr18:42033228-42033288	353	ACGTATGGGGTATTTGTCCGTGGCTATCAGACTCAGAGCTCAAAATTATAAGAGCTGAGTAAAGTGACCAGAAAATTCATACGAGATTAGTTCTTTAGCG
Grxcr2	18	[mm10]chr18:42033438-42033498	354	ACGTATGGGGTATTTGTCCGAGTTCTCACATCCTTCATTACTGGTAGCAGAGATCACCTCTGTCCTGAGGGCAGAGCAAACGCAGATTTACCATTAGTCG
Grxcr2	18	[mm10]chr18:42033648-42033708	355	ACGTATGGGGTATTTGTCCGCCGTTACTGACTTCCCATCTCAGGAAGCACTTGCCTTGGGTCCCTCATCAGTATTTGCCTACGAGATTAGTTCTTTAGCG
Grxcr2	18	[mm10]chr18:42033858-42033918	356	ACGTATGGGGTATTTGTCCGAGAGAACAATGCCATCCACAGGTCCTTTCATAGTTCTGCTTTACATCACCATGGCTATGACGCAGATTTACCATTAGTCG
Grxcr2	18	[mm10]chr18:42034068-42034128	357	ACGTATGGGGTATTTGTCCGTTTCTCTTCCAGCCAAAACCATATAAACAAGTCAAGGAGGGTAGAGGATCTGGGCTCTGTACGAGATTAGTTCTTTAGCG
Grxcr2	18	[mm10]chr18:42034453-42034513	358	ACGTATGGGGTATTTGTCCGGTGTATGTGAGTTTCTGTATATGCATGTGCCACATGTGTGATATATGTTTGTCCCTGTAACGCAGATTTACCATTAGTCG
Grxcr2	18	[mm10]chr18:42034687-42034747	359	ACGTATGGGGTATTTGTCCGTTAGTCCTAACATGCATATCTAACAAACACAAACAAGAACCACTACTGTCCTCAATGTAGACGAGATTAGTTCTTTAGCG
Grxcr2	18	[mm10]chr18:42034897-42034957	360	ACGTATGGGGTATTTGTCCGGTGTTTCTTGCTGCAGGATTTCTCTGAGAAATGAAGACAAAGGACGGTTTAGGTAGTGTGCGCAGATTTACCATTAGTCG
Grxcr2	18	[mm10]chr18:42035107-42035167	361	ACGTATGGGGTATTTGTCCGCTTCCGATCCTTATAAGCCTGGGAATGGTGGGGCTTTTTCTGACTCACCCTGGCCTGTAAACGAGATTAGTTCTTTAGCG
Grxcr2	18	[mm10]chr18:42035317-42035377	362	ACGTATGGGGTATTTGTCCGCAGGGGCCTCATTTCTGTTCTCTCTTTTTTATTTCCCGGTCACTCGGATGTCCTCAGCAGCGCAGATTTACCATTAGTCG
Grxcr2	18	[mm10]chr18:42035527-42035587	363	ACGTATGGGGTATTTGTCCGAAGATCATTACATTTTCTGTGTGCTAGGCATGTTTAAGTGGCCCTGGACAACCACACCAGACGAGATTAGTTCTTTAGCG
Grxcr2	18	[mm10]chr18:42035737-42035797	364	ACGTATGGGGTATTTGTCCGACCGCTTACATTTTATAATGAAGGTCTCCAAAGTCTTAAGAAATGGAGTGAACTGCCCACCGCAGATTTACCATTAGTCG
Grxcr2	18	[mm10]chr18:42035947-42036007	365	ACGTATGGGGTATTTGTCCGACCAAACTTGAGATGTGTGCCAGTCACTAGGCATCAAATGGCTGTGTCTCCTCAAATTCTACGAGATTAGTTCTTTAGCG
Grxcr2	18	[mm10]chr18:42036157-42036217	366	ACGTATGGGGTATTTGTCCGGTGTGGGCACCGACATAGTCGCTGACTATGAATCAAGAAGCATCTGCATTGTGATCCACACGCAGATTTACCATTAGTCG
Grxcr2	18	[mm10]chr18:42036367-42036427	367	ACGTATGGGGTATTTGTCCGGCCAGGTAAGCATTCTGAAATCAGTAAGCTCCAAAGAAGAAACTGAATCCTGCTTAGTCTACGAGATTAGTTCTTTAGCG
Grxcr2	18	[mm10]chr18:42036570-42036630	368	ACGTATGGGGTATTTGTCCGCACCTCTACAGCTCACCCAACACCCCAGATTGTTCATCCTCCCCCCTCCCTCTCAAAAAACGCAGATTTACCATTAGTCG
Grxcr2	18	[mm10]chr18:42036780-42036840	369	ACGTATGGGGTATTTGTCCGTTGGAAGCTTAGCAATATTCAATGAGGATTATCTTAATGCTATGGATGCCTTCAGCCAGCACGAGATTAGTTCTTTAGCG
Grxcr2	18	[mm10]chr18:42036986-42037046	370	ACGTATGGGGTATTTGTCCGGGCATCTGTTTGTATGTTGTCTATAATTTCCCAGCCGACATAATGTACTCTCTATTTGTTCGCAGATTTACCATTAGTCG
Grxcr2	18	[mm10]chr18:42037196-42037256	371	ACGTATGGGGTATTTGTCCGAGTTGAAAACCTGTGATTGGTTCTCTGCTGCTTTGAGAATGGAGCTCAGAGGTAGCCTGGACGAGATTAGTTCTTTAGCG
Grxcr2	18	[mm10]chr18:42037406-42037466	372	ACGTATGGGGTATTTGTCCGCTAAAATCCCCCCAGGCTAACCAACTTCCTCTCATCCCCAAAACCTTTGCCCACTTACCACGCAGATTTACCATTAGTCG
Grxcr2	18	[mm10]chr18:42037616-42037676	373	ACGTATGGGGTATTTGTCCGAAAATAGTAGGTACTCACAGCATCATTGCTGGATGAATGAGCGATGACCTCATTGTGTTTACGAGATTAGTTCTTTAGCG
Grxcr2	18	[mm10]chr18:42037818-42037878	374	ACGTATGGGGTATTTGTCCGCTCGTGCCTCTGTTATTCCTAGTAGCTTATAGACATAGGTCACATATACCCAATATTTATCGCAGATTTACCATTAGTCG
Grxcr2	18	[mm10]chr18:42038031-42038091	375	ACGTATGGGGTATTTGTCCGATTTAGATGAGCTCATTTTTACTATCTAGATAAGCCCAGAGATATTCACCAACCTAGAGCACGAGATTAGTTCTTTAGCG
Grxcr2	18	[mm10]chr18:42038245-42038305	376	ACGTATGGGGTATTTGTCCGAATGTAAACTGATGAAAATAGTAACTGTGGTGGTTAGTGTTGATTTTCAATGACAGGCCCCGCAGATTTACCATTAGTCG
Grxcr2	18	[mm10]chr18:42038647-42038707	377	ACGTATGGGGTATTTGTCCGAAAGAATGTAAGAGCCACCAGACAGTTAGCAATGCTGTGAAATGCTGTCTTCCGGACACGACGAGATTAGTTCTTTAGCG
Grxcr2	18	[mm10]chr18:42038857-42038917	378	ACGTATGGGGTATTTGTCCGAGGTACCTAGGGGTAGCAACAGGGTAGGGGGAGTGGGGTGGATATGATAAAGGCACAATGCGCAGATTTACCATTAGTCG
Grxcr2	18	[mm10]chr18:42039067-42039127	379	ACGTATGGGGTATTTGTCCGGACTAGACCTTCTCGCTGAGATCCCAAATATGCTCTTTCCCCCCTTAAATTGCTTTTGAAACGAGATTAGTTCTTTAGCG
Grxcr2	18	[mm10]chr18:42039254-42039314	380	ACGTATGGGGTATTTGTCCGGCCTTCAAGACAAAGCCGTTCGCAGTTGACCACATTCGATGTATTATTTAAAATATTTCTCGCAGATTTACCATTAGTCG
Grxcr2	18	[mm10]chr18:42039464-42039524	381	ACGTATGGGGTATTTGTCCGTAAAAGATCTGACACTTCATTCACAATGATAGCTGAGACTGAGAGACACCAGTCACTTACACGAGATTAGTTCTTTAGCG
Grxcr2	18	[mm10]chr18:42039678-42039738	382	ACGTATGGGGTATTTGTCCGTAAAGTGCTTCCCCTGGAAACATAAGGACCTGAGTGTTGATCCCCAGCAACCACATGAATCGCAGATTTACCATTAGTCG
Grxcr2	18	[mm10]chr18:42039888-42039948	383	ACGTATGGGGTATTTGTCCGGCTAGACTGGCTAACCAAAAAGCTCCAGGGATCCTGCAGACTCTTATCTCCTAGTGATGGACGAGATTAGTTCTTTAGCG
Grxcr2	18	[mm10]chr18:42040082-42040142	384	ACGTATGGGGTATTTGTCCGTGCTCAGCTCTGAAGCAGTGTGATCTCATTCGTTGATGCGTATGCATCCACCCTTGGCTTCGCAGATTTACCATTAGTCG
Grxcr2	18	[mm10]chr18:42040292-42040352	385	ACGTATGGGGTATTTGTCCGAATGCTTACCTGGCCCAGCCTATGACAAGCATTAAATGGAGGAATGTATCTATGTGTAGTACGAGATTAGTTCTTTAGCG
Grxcr2	18	[mm10]chr18:42040502-42040562	386	ACGTATGGGGTATTTGTCCGCTTGATTCATGGTCTAGAAAACACTGTTTCCTTGGATCTGGCCACCTCTTCTAGCTCTTACGCAGATTTACCATTAGTCG
Grxcr2	18	[mm10]chr18:42040712-42040772	387	ACGTATGGGGTATTTGTCCGGAAGCAGCGTCTCCGAGGGTTCAATAATGCACTATGCATAGGCGTAGCAATATGTCATTAACGAGATTAGTTCTTTAGCG
Grxcr2	18	[mm10]chr18:42040922-42040982	388	ACGTATGGGGTATTTGTCCGAGTGTCGGGTATGGTTTCCATCAAGCCTATCCAAAAAGTGGCTGGTTACTTCCATAGCATCGCAGATTTACCATTAGTCG
Grxcr2	18	[mm10]chr18:42041132-42041192	389	ACGTATGGGGTATTTGTCCGGCTGAGCACCAGCTCAGTTTCTTCATGTTTAGGACAAGTATGTGGTGTCTTTGCATCAGTACGAGATTAGTTCTTTAGCG
Grxcr2	18	[mm10]chr18:42041535-42041595	390	ACGTATGGGGTATTTGTCCGCACAGATAGAAGAGTCAGACCTAACGGAACAAATATTTTTCAGACTTGAAGCTGAAAAGTCGCAGATTTACCATTAGTCG
Grxcr2	18	[mm10]chr18:42041745-42041805	391	ACGTATGGGGTATTTGTCCGTCTGTTTTCTTGGACAAGGTTTCCTGAGGTAGCCCAGGTTGGCCGCCTCTCAGCCCTTCTACGAGATTAGTTCTTTAGCG
Grxcr2	18	[mm10]chr18:42041955-42042015	392	ACGTATGGGGTATTTGTCCGTCTACTGTCTGAACCAAAATAAAACTCTGGGATCAAAGCTACTATAGATGTTACTGGTTGCGCAGATTTACCATTAGTCG
Grxcr2	18	[mm10]chr18:42042164-42042224	393	ACGTATGGGGTATTTGTCCGCTTAGCTCAGAACCTAGCAAAATAATGATAACTGCTATTGTTTATTCTAGCACACAGCCAACGAGATTAGTTCTTTAGCG
Grxcr2	18	[mm10]chr18:42042374-42042434	394	ACGTATGGGGTATTTGTCCGTTAAACTGTATTTTAGATGCAGCCTGATAAATAATAAGAGGCCAGGTGTGGGGATAATGGCGCAGATTTACCATTAGTCG
Grxcr2	18	[mm10]chr18:42042584-42042644	395	ACGTATGGGGTATTTGTCCGCAGGGTGACACTGAATTCCCTAGGTAGCCAAGGATGAACCTGGGCTCCTAATCCTCCTGCACGAGATTAGTTCTTTAGCG
Grxcr2	18	[mm10]chr18:42042791-42042851	396	ACGTATGGGGTATTTGTCCGCCAATATCGTTTGAGCACTTTCTATATGGTAGCTATTGTTCCAAGCGATACCAATACTTACGCAGATTTACCATTAGTCG
Grxcr2	18	[mm10]chr18:42043000-42043060	397	ACGTATGGGGTATTTGTCCGCTTAGGAATGTAGTAATAGTTCAATTAAATTGAGCCATCCTTAGGGCTCAGCAGATCTTTACGAGATTAGTTCTTTAGCG
Grxcr2	18	[mm10]chr18:42043209-42043269	398	ACGTATGGGGTATTTGTCCGCCCCTCAGAAGGGTCTAATTGATTTGACAAATGTTACTTACATTCAGGAACAGAAAAGTACGCAGATTTACCATTAGTCG
Grxcr2	18	[mm10]chr18:42043419-42043479	399	ACGTATGGGGTATTTGTCCGACTGCAAGACTGTGGTTGCCCAATAGCCTCGGCAAACTGCCAGCTTTTGCACGAATCTGTACGAGATTAGTTCTTTAGCG
Grxcr2	18	[mm10]chr18:42043629-42043689	400	ACGTATGGGGTATTTGTCCGGGAGGAGGAGGAGGAGGAGGACAGGGAGTCCACTGCATGCCAGCCACAGCCTTTCCTTTCCGCAGATTTACCATTAGTCG
Grxcr2	18	[mm10]chr18:42043839-42043899	401	ACGTATGGGGTATTTGTCCGTTTAAGCTCTTTGGGGGTTACAGTTTGTGTGTGTGTGTTCATGTATGTACATGTGTGCACACGAGATTAGTTCTTTAGCG
Grxcr2	18	[mm10]chr18:42044049-42044109	402	ACGTATGGGGTATTTGTCCGGATCTGGGACCATAAGTGTGTGGCTTCTCAGATGGGCAATAATAAGCTCAAACTCAGGTCCGCAGATTTACCATTAGTCG
Grxcr2	18	[mm10]chr18:42044259-42044319	403	ACGTATGGGGTATTTGTCCGTTACTATGCATCATAGCTTGACCTTGAACTTCTGATCCTCCCACTTCCACCTCCCAAGAAACGAGATTAGTTCTTTAGCG
Grxcr2	18	[mm10]chr18:42044501-42044561	404	ACGTATGGGGTATTTGTCCGCAAAATGCTGTATATCTCTGCACTCTTTTAATATAACCTTAATTGTGTTAGGCCTGGTGGCGCAGATTTACCATTAGTCG
Grxcr2	18	[mm10]chr18:42044721-42044781	405	ACGTATGGGGTATTTGTCCGGTTTCTATTCAGTTACTTGTGAATGGTCTTCAGGACATAAAATACACTTCCCTCTATCAGACGAGATTAGTTCTTTAGCG
Grxcr2	18	[mm10]chr18:42044931-42044991	406	ACGTATGGGGTATTTGTCCGGATGTGCCATGGCAGTGGGTGAACAGGATATACTTAGAGGGCTGCAACTATACAAGGAATCGCAGATTTACCATTAGTCG

## Sheet: Hspa9
Supplementary Data 1. List of oligos composing the FRET-FISH probes used in this study.
Probe name	Chr	Oligo coordinates	Oligo #	Oligo sequence (5'->3')
Hspa9	18	[mm10]chr18:34892205-34892265	1	GTTCACGATATTACGTGCGTTGGTATCACAGGTGTGTACACCCTGACTTAGGACTTTTCTTTTTCATACTGCAGGACTGCACGAGATTAGTTCTTTAGCG
Hspa9	18	[mm10]chr18:34892415-34892475	2	GTTCACGATATTACGTGCGTCTTACTATAAAGCTGTATGAACCAAAATAACATGGCCCATGGTCTCACCATGGAGCCAGGCGCAGATTTACCATTAGTCG
Hspa9	18	[mm10]chr18:34892625-34892685	3	GTTCACGATATTACGTGCGTGCTATGTGTGTTGTTTTTCATAAAACAGTGCGGGATCCCTTGAGGAATCAGCCTCAGAGAACGAGATTAGTTCTTTAGCG
Hspa9	18	[mm10]chr18:34892835-34892895	4	GTTCACGATATTACGTGCGTGAGAATATAAATCTGGCTTCTGGCTGGCATCTGTTGCTAGGTTGCTAGGTAACTGTTGGGCGCAGATTTACCATTAGTCG
Hspa9	18	[mm10]chr18:34893045-34893105	5	GTTCACGATATTACGTGCGTACACACACACACACATATGCTGTGGTTATAGGTGTGCACCACACCTACCATGTCTGGATTACGAGATTAGTTCTTTAGCG
Hspa9	18	[mm10]chr18:34893255-34893315	6	GTTCACGATATTACGTGCGTTGCCTTTAACCCCAGCACTTGGGGGGTTGGGTAGAGGCACGAAGATTTCTGTTTGAGATCCGCAGATTTACCATTAGTCG
Hspa9	18	[mm10]chr18:34893463-34893523	7	GTTCACGATATTACGTGCGTCACACACACACACACACACACACACACACGACATTTAAGAAAACAAATCTATAAAAAGCTACGAGATTAGTTCTTTAGCG
Hspa9	18	[mm10]chr18:34893676-34893736	8	GTTCACGATATTACGTGCGTTTATACGTCAAAGAGCATCAAAAAGAATAAAAGTCAAATATGAGGCTCTTGAGCAAGGCCCGCAGATTTACCATTAGTCG
Hspa9	18	[mm10]chr18:34893878-34893938	9	GTTCACGATATTACGTGCGTCACACATATGCCCATGAGAAAATATGTAAATGTGTGTGTGTGTGCAAATGAACAAAAGACACGAGATTAGTTCTTTAGCG
Hspa9	18	[mm10]chr18:34894088-34894148	10	GTTCACGATATTACGTGCGTGGTGGACAGCTCGGGCTCTGCAGGGTTCTGCGGGCTCTGCGCTGCCGGTGGGGATATAGGCGCAGATTTACCATTAGTCG
Hspa9	18	[mm10]chr18:34894266-34894326	11	GTTCACGATATTACGTGCGTGCCTGAGCCTTGCCAGACACTTTGATTCCAAAAATAAAAACACCAAACAAAACAAAACAAACGAGATTAGTTCTTTAGCG
Hspa9	18	[mm10]chr18:34894749-34894809	12	GTTCACGATATTACGTGCGTTTTTTTAAAACCCAGTGATTCTGAGAGGTCAACCTGACTGATGGTTTGAAGGAGAAGGCCCGCAGATTTACCATTAGTCG
Hspa9	18	[mm10]chr18:34894984-34895044	13	GTTCACGATATTACGTGCGTGAGGTGTGGTACTGGGGGTGAGCTTAGAGGTTCCAAAGGACTCCTGCCATTCCTAGTATGACGAGATTAGTTCTTTAGCG
Hspa9	18	[mm10]chr18:34895194-34895254	14	GTTCACGATATTACGTGCGTCTCTAGAAAAGTAAATAAGATACGAAGAGAAGCCAAAATAGTGTGTGTACACATGTGCACCGCAGATTTACCATTAGTCG
Hspa9	18	[mm10]chr18:34895404-34895464	15	GTTCACGATATTACGTGCGTGGGAGCTCACCATTTGGCTAGCCTGGCTAGCCAGCTTGCTTGGGCCCTTCCTGTGTCCTCACGAGATTAGTTCTTTAGCG
Hspa9	18	[mm10]chr18:34895614-34895674	16	GTTCACGATATTACGTGCGTGCTATGTAGATCAGGCCTTGAATTCACAAGTGCCTTTGCCTGCTTACCCACTTGCATTTCCGCAGATTTACCATTAGTCG
Hspa9	18	[mm10]chr18:34895842-34895902	17	GTTCACGATATTACGTGCGTACTAGGCTGGCCTTAAACTCAGAGATCCACCTGCCTGGGACTGAAGGCATGTGCTGCCCAACGAGATTAGTTCTTTAGCG
Hspa9	18	[mm10]chr18:34896036-34896096	18	GTTCACGATATTACGTGCGTCTGGGAACTGAACTCAGTACGTTCAGAAGAGCAGTCAGTGCCCTTTAACTGCAGCCATCTCGCAGATTTACCATTAGTCG
Hspa9	18	[mm10]chr18:34896246-34896306	19	GTTCACGATATTACGTGCGTGAAACAAGATTTCTCTCCCTGGTCTGGAGCTTAGTTACCAAGTAGGCTAGACTGGCTGGTACGAGATTAGTTCTTTAGCG
Hspa9	18	[mm10]chr18:34896456-34896516	20	GTTCACGATATTACGTGCGTCAGTATTATTCACCACAGCTGAAAACTACGAAGGACCCAGATTCACCAGGGAAGCAGTGACGCAGATTTACCATTAGTCG
Hspa9	18	[mm10]chr18:34896666-34896726	21	GTTCACGATATTACGTGCGTCAAGTTATGTGCAGACCCCATAGTTGAAGGGTTTAGTCCTGACATGTGCTACACAGGCCTACGAGATTAGTTCTTTAGCG
Hspa9	18	[mm10]chr18:34896868-34896928	22	GTTCACGATATTACGTGCGTCAGCCAGGGATACATAGTAAGACTGCTTCAAAAACTGAAATTGTAGTTTTATAGTCACCTCGCAGATTTACCATTAGTCG
Hspa9	18	[mm10]chr18:34897078-34897138	23	GTTCACGATATTACGTGCGTTCTTGTCATTCAGATACCCCCTCTCCAAAACTCAGACTGGGAACTTGTCCTGCTTGGACAACGAGATTAGTTCTTTAGCG
Hspa9	18	[mm10]chr18:34897288-34897348	24	GTTCACGATATTACGTGCGTGGCCTCACTAGGAATGGGGCCACTTGCTTTCTTTTTGAGTGGGGCTGGAGAACCTAGCAGCGCAGATTTACCATTAGTCG
Hspa9	18	[mm10]chr18:34897498-34897558	25	GTTCACGATATTACGTGCGTTGCGGGCCACCTTCCCCCTCCCAGCTCTCTGGCTTCTGGCCACTCACTTGTCCTCTGTCTACGAGATTAGTTCTTTAGCG
Hspa9	18	[mm10]chr18:34897708-34897768	26	GTTCACGATATTACGTGCGTGGACTTCAGCTGTCTTTTCAGTGACCGTTACAGGGTAAGGCCCAAGGCTCTTTTGATGGCCGCAGATTTACCATTAGTCG
Hspa9	18	[mm10]chr18:34897938-34897998	27	GTTCACGATATTACGTGCGTGAAGACCCTGGTTCAGTTTCCAGCACCCACATGGCAGTTCACAACCATCTAGTTGCATGGACGAGATTAGTTCTTTAGCG
Hspa9	18	[mm10]chr18:34898148-34898208	28	GTTCACGATATTACGTGCGTCTGAGACTGTTGTGAATGGGCACTGAGACCTGAACATAGGTCCTCTGAAGGGCAGCCAGTCGCAGATTTACCATTAGTCG
Hspa9	18	[mm10]chr18:34898358-34898418	29	GTTCACGATATTACGTGCGTCTGCTGCTTGTCTAGTTAGCATTCAATTCTCCCAACCAAACCCGTTTTTCTTTTTTCTTTACGAGATTAGTTCTTTAGCG
Hspa9	18	[mm10]chr18:34898568-34898628	30	GTTCACGATATTACGTGCGTTCAATGCTCTTAACTGCTGAGCCATCTCTCCAGCCACCCTGTTTTTCTACTGCTTCACCTCGCAGATTTACCATTAGTCG
Hspa9	18	[mm10]chr18:34898778-34898838	31	GTTCACGATATTACGTGCGTACTCGCACAAAGATCAAAACAACTTAAGAACCTTCTGAACTAGTTAGGACTCTGTCACCCACGAGATTAGTTCTTTAGCG
Hspa9	18	[mm10]chr18:34898988-34899048	32	GTTCACGATATTACGTGCGTACAGGAGGGCACCACCATGCCCAGTGATGCTTTCTTCCTTCTAGACAGGGTCTCACTGTGCGCAGATTTACCATTAGTCG
Hspa9	18	[mm10]chr18:34899215-34899275	33	GTTCACGATATTACGTGCGTAACCACAGTAATTATTTAACTAGAGTAGGTTTTATCAATAGTCCACCTCTGTCACCTGTCACGAGATTAGTTCTTTAGCG
Hspa9	18	[mm10]chr18:34899425-34899485	34	GTTCACGATATTACGTGCGTTAAACACAAAAACTTAGTGTGTGTGTGGGGTGCAAATTTGGCACAATGCACGTGCCTGTTCGCAGATTTACCATTAGTCG
Hspa9	18	[mm10]chr18:34899635-34899695	35	GTTCACGATATTACGTGCGTAAACAAAACCAGCAACAACGAAAATGGCTTGAGACCAAGAGTTTGTGGTCAACTAGGGTAACGAGATTAGTTCTTTAGCG
Hspa9	18	[mm10]chr18:34899845-34899905	36	GTTCACGATATTACGTGCGTACCTATTCTTTGATGAAGACATTGGATACATTTCCCCCGAGACAGGGACTCATGTAGTCCCGCAGATTTACCATTAGTCG
Hspa9	18	[mm10]chr18:34900055-34900115	37	GTTCACGATATTACGTGCGTCATCAGTGGTGGGGGACAGGCTGGCCAGCCAGTAAAATTGTGTGTTGTGGAAAGGAAATTACGAGATTAGTTCTTTAGCG
Hspa9	18	[mm10]chr18:34900265-34900325	38	GTTCACGATATTACGTGCGTCAAATAGAGTCCTAGAATGTTATGTAATAGCTTGGGAACCTTGACAGAAACACCTTAGTTCGCAGATTTACCATTAGTCG
Hspa9	18	[mm10]chr18:34900475-34900535	39	GTTCACGATATTACGTGCGTTATTTCTCCAGATTTTAAGGACAAAGAAAGCAAGCAGTCCCAGAAATCTGCTGCTGCTGGACGAGATTAGTTCTTTAGCG
Hspa9	18	[mm10]chr18:34900685-34900745	40	GTTCACGATATTACGTGCGTCTGGACTATGCAATTCACATACCTTTCTCTATGAAATCCTTAAGACGGTTTGAAAGAGGGCGCAGATTTACCATTAGTCG
Hspa9	18	[mm10]chr18:34900895-34900955	41	GTTCACGATATTACGTGCGTACAAGCCCAAAGCTGTCACATACACTGGACAAACACTGCCACTGAACTACATCCCGGCCCACGAGATTAGTTCTTTAGCG
Hspa9	18	[mm10]chr18:34901105-34901165	42	GTTCACGATATTACGTGCGTTCCAGAGTTCACGGGCCAGGACATACAGAAAACCTTGAAGATGAACGCCTTCATGTGTGCCGCAGATTTACCATTAGTCG
Hspa9	18	[mm10]chr18:34901315-34901375	43	GTTCACGATATTACGTGCGTGACTTTGGCAGATGCAAATCCCAACTGGCACGCATTCAAGTTGGCTACAAGGGAGAAGCTACGAGATTAGTTCTTTAGCG
Hspa9	18	[mm10]chr18:34901525-34901585	44	GTTCACGATATTACGTGCGTCAGCTTGACTAGAGAACACCACTTAGGCGTGCTATAGGAGAAACACTACCCTTACTGTGCCGCAGATTTACCATTAGTCG
Hspa9	18	[mm10]chr18:34901735-34901795	45	GTTCACGATATTACGTGCGTTGTGTGTGTGTGTGTGTGTGTGTGTGTGTGTCTGTGTAACCTGTTTCTTAGCTAAGCTTCACGAGATTAGTTCTTTAGCG
Hspa9	18	[mm10]chr18:34901945-34902005	46	GTTCACGATATTACGTGCGTAGCGAGAAGGCCATGCATCCCCTAGGACTGTGCTCACAGCCTGCTGGGCGGCCCCGTGTACGCAGATTTACCATTAGTCG
Hspa9	18	[mm10]chr18:34902155-34902215	47	GTTCACGATATTACGTGCGTGCTATCCCCGGTTTGCAGTCAGTGCCCTTAACTGCTGAGCCAACTATTCAGCCCTCTGGAACGAGATTAGTTCTTTAGCG
Hspa9	18	[mm10]chr18:34902357-34902417	48	GTTCACGATATTACGTGCGTCCTCAGATGCAAGGGGACAAAAATTAACTTGAGACTGGGATAAAATTTTGGTTTCATTACCGCAGATTTACCATTAGTCG
Hspa9	18	[mm10]chr18:34902567-34902627	49	GTTCACGATATTACGTGCGTGGAAGCTATAAATCAGTTTGGCTGTAGAAAGCGGCAGCTCCCTGTACCATATCCCTAGGGACGAGATTAGTTCTTTAGCG
Hspa9	18	[mm10]chr18:34902789-34902849	50	GTTCACGATATTACGTGCGTCTTAAATATGGTTTAATACTCTTCTCCATTTCTGTACATCACAACACCGAGATTCTGCTCCGCAGATTTACCATTAGTCG
Hspa9	18	[mm10]chr18:34903209-34903269	51	GTTCACGATATTACGTGCGTTCGCTCGCTCTTGGGTGTTCTGCAAACAAACAGCAGAGCCCAAAGCAAAAGCCTGTTCCGACGAGATTAGTTCTTTAGCG
Hspa9	18	[mm10]chr18:34903419-34903479	52	GTTCACGATATTACGTGCGTGAAACAGGATTATTGGAACGATAGATAGGCAGGTCTGTAACCTGGGAACAAGGAGCTGGTCGCAGATTTACCATTAGTCG
Hspa9	18	[mm10]chr18:34903629-34903689	53	GTTCACGATATTACGTGCGTCCTTCAAAGTCTACTCGGTATAGTTTTCCCACCGCTACCACCGGGCACCCCATACTCTGTACGAGATTAGTTCTTTAGCG
Hspa9	18	[mm10]chr18:34903839-34903899	54	GTTCACGATATTACGTGCGTGTCCTACCCACCCCACCCCTACCCTCCCCACCCGCCTCCATACTTTCTCATCTGAGAGGTCGCAGATTTACCATTAGTCG
Hspa9	18	[mm10]chr18:34904049-34904109	55	GTTCACGATATTACGTGCGTAATCTCATGCCATCCAACACAAGGAAACACCACCGCCTCCCCTTACCAAGAATAGATCCAACGAGATTAGTTCTTTAGCG
Hspa9	18	[mm10]chr18:34904259-34904319	56	GTTCACGATATTACGTGCGTGCACAGAGGGCTCCCAAATGCCAGGCACAACTGTGCCTCCACACTGGTGACTGCCCAGAGCGCAGATTTACCATTAGTCG
Hspa9	18	[mm10]chr18:34904469-34904529	57	GTTCACGATATTACGTGCGTAGAGAAACAGTTCCAATATTTCACATATATTTCTTCTTGTGCAGTCTAAGCCGAGAATGCACGAGATTAGTTCTTTAGCG
Hspa9	18	[mm10]chr18:34904711-34904771	58	GTTCACGATATTACGTGCGTCCATCAAGTAAAAGTAAAAACTGGGATTCTTTTTAAATGAGTCCACAGTGGCCTTTAGAGCGCAGATTTACCATTAGTCG
Hspa9	18	[mm10]chr18:34904921-34904981	59	GTTCACGATATTACGTGCGTCCACGGGTATGCTCCTTGGGTTGAATGCTGGAGGGTGAGGCACGGTTGCCGGACCCATGTACGAGATTAGTTCTTTAGCG
Hspa9	18	[mm10]chr18:34905131-34905191	60	GTTCACGATATTACGTGCGTAAGCCCACCCTACTCCAGAATTATAGTTGTAAAAATCAGCCCCAGGAATGGTAGCTCACACGCAGATTTACCATTAGTCG
Hspa9	18	[mm10]chr18:34905341-34905401	61	GTTCACGATATTACGTGCGTCACGTGCTAAGCCTGATGACCCAAGCTTCATTCCTGGAACCCACATAATGGAAAGAGTAGACGAGATTAGTTCTTTAGCG
Hspa9	18	[mm10]chr18:34905551-34905611	62	GTTCACGATATTACGTGCGTCAATCCTGCAAGCGGTCTTCTGATCTCCACATGCATACATGCCACTCTTGTGGCCACATACGCAGATTTACCATTAGTCG
Hspa9	18	[mm10]chr18:34905716-34905776	63	GTTCACGATATTACGTGCGTTAGCTCTCTCTCTGAGTTCGAGGGAAACCTGATCTACAAAGTGAGTTCCAGGATAGCTAGACGAGATTAGTTCTTTAGCG
Hspa9	18	[mm10]chr18:34905926-34905986	64	GTTCACGATATTACGTGCGTCTTAAGTAACCCTGAAAGGTTAGCCAAGATGATCCTGGTCTGAGCTTGCTACTCACCTCCCGCAGATTTACCATTAGTCG
Hspa9	18	[mm10]chr18:34906136-34906196	65	GTTCACGATATTACGTGCGTGGCACATGACACAGAAACAATGGGATTAGATACACAGCTTAGTACACACCCAGTGCCCACACGAGATTAGTTCTTTAGCG
Hspa9	18	[mm10]chr18:34906346-34906406	66	GTTCACGATATTACGTGCGTACCATTCCCGGTTGTGTCAACTTGATTCCTGTGGCTGATTCCAGAAACTAGGCTGTTGTACGCAGATTTACCATTAGTCG
Hspa9	18	[mm10]chr18:34906556-34906616	67	GTTCACGATATTACGTGCGTCCTGCAAGAACAAGTGCTCTCAGCTGCTGAGCATATCTTTAGCCTTGTTTTCCAAGTGTCACGAGATTAGTTCTTTAGCG
Hspa9	18	[mm10]chr18:34906787-34906847	68	GTTCACGATATTACGTGCGTGGACAGCCAGGGCTACACAGAGAAATCCTGCCTTAAAACTCCCACCTCCTCCAAGCTAATCGCAGATTTACCATTAGTCG
Hspa9	18	[mm10]chr18:34907041-34907101	69	GTTCACGATATTACGTGCGTAAGTATTGGGATCAAAGGCATGCGCCACCACTGCCCGGCATTTTCCTGATTTCTTAACTTACGAGATTAGTTCTTTAGCG
Hspa9	18	[mm10]chr18:34907506-34907566	70	GTTCACGATATTACGTGCGTGGCTGTCTAACTAGAATAAAGCTTTGCTTCCCAGAGCTGACACTGTTACCAGTGCTTTAGCGCAGATTTACCATTAGTCG
Hspa9	18	[mm10]chr18:34907716-34907776	71	GTTCACGATATTACGTGCGTTGGCTCACAAAGTACCAACAGACATAAGCTATGCAGGAGATCAGATAAGAAAAGGACTCCACGAGATTAGTTCTTTAGCG
Hspa9	18	[mm10]chr18:34907926-34907986	72	GTTCACGATATTACGTGCGTGATGGGGTGCGGTAGTGGGGGCAGCAACATGACACAAGACACTTATATGTTCCTTATAACCGCAGATTTACCATTAGTCG
Hspa9	18	[mm10]chr18:34908136-34908196	73	GTTCACGATATTACGTGCGTTGTATCTTCAACTCCAAAACAGTACTTGCCTGTGTCCTGGCTAATTTCATCAAAATATCGACGAGATTAGTTCTTTAGCG
Hspa9	18	[mm10]chr18:34908339-34908399	74	GTTCACGATATTACGTGCGTGCATCTACATGGAACATACATAGACCTTTACCTATCTTCTTAATCCAAATGATAGCAGACCGCAGATTTACCATTAGTCG
Hspa9	18	[mm10]chr18:34908549-34908609	75	GTTCACGATATTACGTGCGTGTCCTGGAGCCTAGCTCTATGCTGCCTTGGGACCATGAACAGGCATGCATACCCAGGGCCACGAGATTAGTTCTTTAGCG
Hspa9	18	[mm10]chr18:34908759-34908819	76	GTTCACGATATTACGTGCGTAACTCTATAAGCCCAGGGAGTGAACGCTGGGCAAGCACTGTGTCAACTGAACCACTTCCCCGCAGATTTACCATTAGTCG
Hspa9	18	[mm10]chr18:34908969-34909029	77	GTTCACGATATTACGTGCGTATTTTAGTTGTTTGGGACAAGAGTCTCATACAGCCCAGGATGGCCTAACTACTGTGGCTAACGAGATTAGTTCTTTAGCG
Hspa9	18	[mm10]chr18:34909178-34909238	78	GTTCACGATATTACGTGCGTGAGAGAACTTCAGTAGATAATTCAATAGCTTGGTTGAATCCATTTTCACCACCATAGGATCGCAGATTTACCATTAGTCG
Hspa9	18	[mm10]chr18:34909570-34909630	79	GTTCACGATATTACGTGCGTATTGTTCTTGGATCCCCCACAAGCTAGAGTTATAGGCATTTGTGAGCCATGTAATATGGGACGAGATTAGTTCTTTAGCG
Hspa9	18	[mm10]chr18:34909780-34909840	80	GTTCACGATATTACGTGCGTTAAAGTCAGCTGATCCAGCTAAAACCAAACCAGCCACATTCACTTTGTCTCCAGAAATAACGCAGATTTACCATTAGTCG
Hspa9	18	[mm10]chr18:34909990-34910050	81	GTTCACGATATTACGTGCGTTTATGAAGCACAAACAAAATAACCAGTCAAACTAACCACCACCCCTTAACTGTCTTAGCAACGAGATTAGTTCTTTAGCG
Hspa9	18	[mm10]chr18:34910200-34910260	82	GTTCACGATATTACGTGCGTCGTCTATTACAATAAAACCAAACTTGCTGTCATCTGAAAGTAACGCTGTAAGAGCCTAAACGCAGATTTACCATTAGTCG
Hspa9	18	[mm10]chr18:34910410-34910470	83	GTTCACGATATTACGTGCGTTTTACAGTTACAGAGTTAGTTCTAGAGATAAGATGGTGGTGACAGTTCATACTACACAACACGAGATTAGTTCTTTAGCG
Hspa9	18	[mm10]chr18:34910620-34910680	84	GTTCACGATATTACGTGCGTAAAAAGCGAAAAGTGCTCTTAACCCGCTGAGCCATCTCTCCAGCACCACAGTTACAGTGCCGCAGATTTACCATTAGTCG
Hspa9	18	[mm10]chr18:34910830-34910890	85	GTTCACGATATTACGTGCGTAAAGTTGTCCTGCCCTCCACAGGCCACAGGGTCTGTCCTCCTTGCCATGCCCTGCCCCCAACGAGATTAGTTCTTTAGCG
Hspa9	18	[mm10]chr18:34911016-34911076	86	GTTCACGATATTACGTGCGTGCCCATCTTCAAAGTCAATCAACCAACTACAAAATAACTACCAACCAACCTATCAAAATGCGCAGATTTACCATTAGTCG
Hspa9	18	[mm10]chr18:34911226-34911286	87	GTTCACGATATTACGTGCGTTTGCACTCTGAGCCAGTGTCACTTACAGCCAACTTAACTTTTTGTTACTATTAATGACCTACGAGATTAGTTCTTTAGCG
Hspa9	18	[mm10]chr18:34911452-34911512	88	GTTCACGATATTACGTGCGTCTGTAGCCCAGGCTAGCCTTGAACTCAGAGATAGATCCACTTGCCTCTGCTTCTCAGTACCGCAGATTTACCATTAGTCG
Hspa9	18	[mm10]chr18:34911628-34911688	89	GTTCACGATATTACGTGCGTCTGTGATAGGTTGAGACCTAACTAAGGCCTGAAATATCATTAATTGCCATATTGTCTCTTACGAGATTAGTTCTTTAGCG
Hspa9	18	[mm10]chr18:34911843-34911903	90	GTTCACGATATTACGTGCGTTGTTGGGATTAAAGGCGTGTGACACCACTGCCTGGCTTATTCATTACCTTTTAACCAAGACGCAGATTTACCATTAGTCG
Hspa9	18	[mm10]chr18:34912053-34912113	91	GTTCACGATATTACGTGCGTACTCCAAGCACTCAGGTGGAGCCAAAGAATCAGAAATCCAAGGTCATCTTTGGTTATAAAACGAGATTAGTTCTTTAGCG
Hspa9	18	[mm10]chr18:34912263-34912323	92	GTTCACGATATTACGTGCGTGTAGCTGAGTCTACACCCTTAGCTCTACTAATCATTTTAGCGATTACTGGGAGAAAAGTACGCAGATTTACCATTAGTCG
Hspa9	18	[mm10]chr18:34912473-34912533	93	GTTCACGATATTACGTGCGTTCTGCCAGGGCACTAGAAGCTAAGGAAAACTAAGCTAGATTTCCATACTGTTACCCATGAACGAGATTAGTTCTTTAGCG
Hspa9	18	[mm10]chr18:34912672-34912732	94	GTTCACGATATTACGTGCGTGAATTCCTGATTGCTTACTGTTGACTGATTTAGGTCAATCTAATGAGGTTTCTTTTCCACCGCAGATTTACCATTAGTCG
Hspa9	18	[mm10]chr18:34912882-34912942	95	GTTCACGATATTACGTGCGTAGTACACAGAGAGGCAATCAAAATCAGCCAATTACCTGCCTCTCATCAAGTTATCCAAATACGAGATTAGTTCTTTAGCG
Hspa9	18	[mm10]chr18:34913121-34913181	96	GTTCACGATATTACGTGCGTCACGACAGCCGGGGCCACACAGAGAAAGCATCTTGAAAACCAAAAACCAAAATCAAAACCCGCAGATTTACCATTAGTCG
Hspa9	18	[mm10]chr18:34913331-34913391	97	GTTCACGATATTACGTGCGTATACCTATGTAAAAGGTTGCACCAACTCATAAACACACAGACCAGAGTACTCAATAGCAAACGAGATTAGTTCTTTAGCG
Hspa9	18	[mm10]chr18:34913536-34913596	98	GTTCACGATATTACGTGCGTCTCTGTGCTCACACTTACCTCTGTATGAAACTTATTGTCGCACAAATACAATGATGTATTCGCAGATTTACCATTAGTCG
Hspa9	18	[mm10]chr18:34913768-34913828	99	GTTCACGATATTACGTGCGTGGCAAAATTCTCATCCTTATTGTAAAGCTTCCTGAGATGGTTCAATAGGATTTATTCCTCACGAGATTAGTTCTTTAGCG
Hspa9	18	[mm10]chr18:34913978-34914038	100	GTTCACGATATTACGTGCGTAGAGCGAGAGGGAGAGGCTTACCTTTGTTATAAAGTTTGAGTCTCTGTTGTACAGATGTGCGCAGATTTACCATTAGTCG
Hspa9	18	[mm10]chr18:34914188-34914248	101	GTTCACGATATTACGTGCGTCGCACACAAGCTTAAGTTCATGTTTTACCACTGGTAAAATAAGATACGGTGAGACAGTCAACGAGATTAGTTCTTTAGCG
Hspa9	18	[mm10]chr18:34914398-34914458	102	GTTCACGATATTACGTGCGTATCTCAGTCTCAAGGGTGGAAAGAGAAGGCTGCTGGAGGACACCAATAAGCTGGAATTTGCGCAGATTTACCATTAGTCG
Hspa9	18	[mm10]chr18:34914608-34914668	103	GTTCACGATATTACGTGCGTAATTCAGCAAACCCAGTACTTTCTTGACAGGAGAGTAATGCAATCCACAAACTTCCCAGTACGAGATTAGTTCTTTAGCG
Hspa9	18	[mm10]chr18:34914834-34914894	104	GTTCACGATATTACGTGCGTAAAATTCTTTTTGTAAGAGAACTACAGGGGCTAAAGAGATAGCTGGATAACTAAGAGCACCGCAGATTTACCATTAGTCG
Hspa9	18	[mm10]chr18:34915043-34915103	105	GTTCACGATATTACGTGCGTAGCCTGATTAAGTATCCAGTTAAGCCGGACATGGTGGCGCACGCCTTTAATCCCAGCACTACGAGATTAGTTCTTTAGCG
Hspa9	18	[mm10]chr18:34915253-34915313	106	GTTCACGATATTACGTGCGTGAACGAAAAGATGAGACTGAAGTATGACCCACGGAGAATATCACCTTTTTAACCTGTACTCGCAGATTTACCATTAGTCG
Hspa9	18	[mm10]chr18:34915463-34915523	107	GTTCACGATATTACGTGCGTTTGGAAAGAGTTCTGAAGGCTGGCTTACAATGTGAATATACTCATCTTTAATGCCCTCTAACGAGATTAGTTCTTTAGCG
Hspa9	18	[mm10]chr18:34915673-34915733	108	GTTCACGATATTACGTGCGTAATAGCTGTCTATGGTCTCTGGTTTCCACACATGTACATAAACACAGGAACATGCATGAGCGCAGATTTACCATTAGTCG
Hspa9	18	[mm10]chr18:34915883-34915943	109	GTTCACGATATTACGTGCGTATCATCTGAGACCATCTGGTCTACAACAGTGAGTCCCAGGCCCGCCCAAGGCTTAATCAAACGAGATTAGTTCTTTAGCG
Hspa9	18	[mm10]chr18:34916093-34916153	110	GTTCACGATATTACGTGCGTATAGAAAGAGGTAGTACTTAGGTCAGCTGTGGGTTCCCTATCTGGAAGATAAAGCTGTGTCGCAGATTTACCATTAGTCG
Hspa9	18	[mm10]chr18:34916303-34916363	111	GTTCACGATATTACGTGCGTCCTGATACCTTCTTCGGGCTTTAGTGGGTACAAGTATATGGTGCACTAACATGCATGCTGACGAGATTAGTTCTTTAGCG
Hspa9	18	[mm10]chr18:34916532-34916592	112	GTTCACGATATTACGTGCGTCACATGGTGGCTTCACAACCACTTGTAATGAGATCTGATGCCCTCTTCTGGGCGGTTTGACGCAGATTTACCATTAGTCG
Hspa9	18	[mm10]chr18:34916742-34916802	113	GTTCACGATATTACGTGCGTCGGCCAAGTCTGATGACCTGAGTTTGATTCCTGGGTCTCGTATCTCACATGTACAAAGATACGAGATTAGTTCTTTAGCG
Hspa9	18	[mm10]chr18:34916952-34917012	114	GTTCACGATATTACGTGCGTATAGGATGTCAAGGACCCGGACTATGAAAGTGGAGGTGGTTGGAAACATGCATGCATTCTCGCAGATTTACCATTAGTCG
Hspa9	18	[mm10]chr18:34917162-34917222	115	GTTCACGATATTACGTGCGTCAACTAGGACAGAACCCTGGGGGAAAACATTCAGCGAGTACATCTTTTAAAGAAAGGGGGACGAGATTAGTTCTTTAGCG
Hspa9	18	[mm10]chr18:34917376-34917436	116	GTTCACGATATTACGTGCGTAAATCTTGTCTCAAAAACAAATGAACAAAATCAGTTAGGGGCTAGGACATAGCTTAGCTGCGCAGATTTACCATTAGTCG
Hspa9	18	[mm10]chr18:34917586-34917646	117	GTTCACGATATTACGTGCGTGACGGATGGACAGACCAACACACACATGTACAAGTGCACTAGTTGGGAAAGGAGCAGATTACGAGATTAGTTCTTTAGCG
Hspa9	18	[mm10]chr18:34917796-34917856	118	GTTCACGATATTACGTGCGTCCCAGTTTGTTCTGCTTCTTGCTTGTGGTGGGAGATGTGAGAGCTCAGCCGATTCCACTCCGCAGATTTACCATTAGTCG
Hspa9	18	[mm10]chr18:34918006-34918066	119	GTTCACGATATTACGTGCGTTATATAATTCACGTGTACTTAAAGATCAGAGGCTAGAGACATGGCCCTGCAGTTAAAAGCACGAGATTAGTTCTTTAGCG
Hspa9	18	[mm10]chr18:34918228-34918288	120	GTTCACGATATTACGTGCGTGATCAGCCCTAATTTTAAGGTTAAAAAAGCAGATAATTATTAGTGTCACGGGAATGGGTGCGCAGATTTACCATTAGTCG
Hspa9	18	[mm10]chr18:34918475-34918535	121	GTTCACGATATTACGTGCGTTTTTTTAAGTACACAAGCCTGTCTTGTGTATGACCAAATGCCTGGCGCCTCAGAGGCTAGACGAGATTAGTTCTTTAGCG
Hspa9	18	[mm10]chr18:34918937-34918997	122	GTTCACGATATTACGTGCGTTAGACTGAGAAGCGCTCTGAGCACAGAGAATGACGCCACAGGAACCCAAACCTAAAGGACCGCAGATTTACCATTAGTCG
Hspa9	18	[mm10]chr18:34919147-34919207	123	GTTCACGATATTACGTGCGTATAAACATTCATTAAGCAATTCTGCTGTAAGAACTGCAGGGCAACCCTACGGGCACACCCACGAGATTAGTTCTTTAGCG
Hspa9	18	[mm10]chr18:34919357-34919417	124	GTTCACGATATTACGTGCGTTGAGTTCAAGGCCAGCCAAGTCTACACCGAAAGAGCCTGTACCCCTGTCTCAAACACATACGCAGATTTACCATTAGTCG
Hspa9	18	[mm10]chr18:34919567-34919627	125	GTTCACGATATTACGTGCGTATAAAAACATGAGCCTGGAACCGTGCGGCCGTGGGATGCAAACAGGGCTACCAGGACTTGACGAGATTAGTTCTTTAGCG
Hspa9	18	[mm10]chr18:34919793-34919853	126	GTTCACGATATTACGTGCGTACCTTTGTAAGACACTTCACTAGAGTTGAAATCCAGATTATTAAAAACATGCCTTAGGGGCGCAGATTTACCATTAGTCG
Hspa9	18	[mm10]chr18:34919988-34920048	127	GTTCACGATATTACGTGCGTCAAGCAGCCAAAGTTGTTAGACCAGTTTGTGTAAACACAGTAATATCTCAAGGATATTGAACGAGATTAGTTCTTTAGCG
Hspa9	18	[mm10]chr18:34920207-34920267	128	GTTCACGATATTACGTGCGTCTGCTACCCTCTTCTGGTGTGTGTGTGAAGACAGGGACAGTATACTCACATAAAGTTAAACGCAGATTTACCATTAGTCG
Hspa9	18	[mm10]chr18:34920417-34920477	129	GTTCACGATATTACGTGCGTCTAGAGAAGCTAACTGCAAGTACAGTATATTCTCCCTGTCACCACATCCTCATTGGTAGAACGAGATTAGTTCTTTAGCG
Hspa9	18	[mm10]chr18:34920627-34920687	130	GTTCACGATATTACGTGCGTATATATCCTTTCCCAAATCACAAGCCCTAAATAAGAGAGGAGACTGGAGATAACTTGGCACGCAGATTTACCATTAGTCG
Hspa9	18	[mm10]chr18:34920853-34920913	131	GTTCACGATATTACGTGCGTAGTAAATATAATGGAAGTTACTAATTAAAGGAGAGCCAGAGTGAATACACAGCACTTGGGACGAGATTAGTTCTTTAGCG
Hspa9	18	[mm10]chr18:34921063-34921123	132	GTTCACGATATTACGTGCGTCGGCAAGCATGGTGATCTACACTCCATCTTCTGCACTCACGTGGCAATGTATGCCCCAAACGCAGATTTACCATTAGTCG
Hspa9	18	[mm10]chr18:34921273-34921333	133	GTTCACGATATTACGTGCGTCTAGTGAGATGAAAAGCAGACTGGAGAATTCCCATAAGCTACATAAACAGGAAGCCAAGCACGAGATTAGTTCTTTAGCG
Hspa9	18	[mm10]chr18:34921483-34921543	134	GTTCACGATATTACGTGCGTTATAATCCCAGATTTTAGAAGACAAGAGTCAGGAGTATGGCCATACGTTTGAGGCCAGTGCGCAGATTTACCATTAGTCG
Hspa9	18	[mm10]chr18:34921663-34921723	135	GTTCACGATATTACGTGCGTGAGAACAAACTGTTTTGACCGCCACCCCACCCTTCAACTACAAAAATAAATTAATGTAATACGAGATTAGTTCTTTAGCG
Hspa9	18	[mm10]chr18:34921873-34921933	136	GTTCACGATATTACGTGCGTTATCAAAGAATTCTCTTCAATGATTTACCCAGAGGATTAACTTCTGGGAGACACAGAAGACGCAGATTTACCATTAGTCG
Hspa9	18	[mm10]chr18:34922083-34922143	137	GTTCACGATATTACGTGCGTACACTACCTACTGGAATATTCCACCAGGAAGCTGGAATCTTTTCCTAATCTTCTCAAAACACGAGATTAGTTCTTTAGCG
Hspa9	18	[mm10]chr18:34922293-34922353	138	GTTCACGATATTACGTGCGTACTTTCATCAAGATTTCCATCACCACCAGATGTTCATGAAAAACAGAGCTGGAGTAAAAGCGCAGATTTACCATTAGTCG
Hspa9	18	[mm10]chr18:34922502-34922562	139	GTTCACGATATTACGTGCGTCTTAAAACTAAAAATTAAAAGAACAAGCATGTTGGCTAGGCATGGAGGTGCACACCTTTAACGAGATTAGTTCTTTAGCG
Hspa9	18	[mm10]chr18:34922712-34922772	140	GTTCACGATATTACGTGCGTGGGAAGAAACTGACAGGACCTCTGAACTTGCCTGGCATTAGACAACTAAATATTCTCTGTCGCAGATTTACCATTAGTCG
Hspa9	18	[mm10]chr18:34922922-34922982	141	GTTCACGATATTACGTGCGTTCTTCTGAGGGCTCCTAAACACGTGTCACACATACATAAACATGGGCCACACATACACAAACGAGATTAGTTCTTTAGCG
Hspa9	18	[mm10]chr18:34923131-34923191	142	GTTCACGATATTACGTGCGTCTCTTAATTCTTAAACACATGGTCTTAAAATCTAGGTAGGCATACATTCAAACGCTCTGCCGCAGATTTACCATTAGTCG
Hspa9	18	[mm10]chr18:34923341-34923401	143	GTTCACGATATTACGTGCGTGATCTGCGTTTAAGGCCTAATATCCAAATCAGGTAGCTCACAACTCCCTATAACTTCCTGACGAGATTAGTTCTTTAGCG
Hspa9	18	[mm10]chr18:34923552-34923612	144	GTTCACGATATTACGTGCGTTACAGGTTTTGGGGCTACAGGTCTTTCCAATACCACATAATTTTAGTAACTAGTTCAATCCGCAGATTTACCATTAGTCG
Hspa9	18	[mm10]chr18:34923762-34923822	145	GTTCACGATATTACGTGCGTCAGCCATGTAATACGACACTAATGCCCAAGCCAACTATTCTACAATGCCTTGAACATGCTACGAGATTAGTTCTTTAGCG
Hspa9	18	[mm10]chr18:34923972-34924032	146	GTTCACGATATTACGTGCGTCTTTGTGAAAAACAGGATCTCAACTGCTTAGCCATCTCTCCAGCCCCCAAAGTAACATTACGCAGATTTACCATTAGTCG
Hspa9	18	[mm10]chr18:34924171-34924231	147	GTTCACGATATTACGTGCGTCATTCCAGGGATGGCTAGCAGACCAGGTTCTCATTAAAAACAAAAACAAACAACAAAAAAACGAGATTAGTTCTTTAGCG
Hspa9	18	[mm10]chr18:34924381-34924441	148	GTTCACGATATTACGTGCGTTTTCTCAGCTCTTGGGAGGCAGAGGCAGGTGGATCTGCCTGGTGTACTGAGTACTGGGAACGCAGATTTACCATTAGTCG
Hspa9	18	[mm10]chr18:34924591-34924651	149	GTTCACGATATTACGTGCGTAAGCAAAATCCTGTTTCTAAATGCCAAACATGGACCAATAGCCCCAGATTATCTGTATAGACGAGATTAGTTCTTTAGCG
Hspa9	18	[mm10]chr18:34924801-34924861	150	GTTCACGATATTACGTGCGTGCTCCTGGTGCCTGAGTGGGAAGTCACACATAATTTCTAACATGATAGAAAAGAGCTTCGCGCAGATTTACCATTAGTCG
Hspa9	18	[mm10]chr18:34925011-34925071	151	GTTCACGATATTACGTGCGTCAGACCTGGTAATGGGCAGGCAAAAATTTTCTTCACAACCTTCAAGCAGAATCCAAACCAACGAGATTAGTTCTTTAGCG
Hspa9	18	[mm10]chr18:34925189-34925249	152	GTTCACGATATTACGTGCGTTGGTCTATGTGGTATGGTAGGGAAAGGACTGGACAAATCTTACTACAGTCTGCCTTTTTTCGCAGATTTACCATTAGTCG
Hspa9	18	[mm10]chr18:34925399-34925459	153	GTTCACGATATTACGTGCGTACACCCGGCACTACAGTCTGCCTTAAATGTAGTCTAACACTGTACTCTGCTTTCTGAGGAACGAGATTAGTTCTTTAGCG
Hspa9	18	[mm10]chr18:34925609-34925669	154	GTTCACGATATTACGTGCGTGATTAGTTCTGAATTAAGATGTGTGGAAGGGTATCCAAGGAAGATCACCACATCCTATTACGCAGATTTACCATTAGTCG
Hspa9	18	[mm10]chr18:34925819-34925879	155	GTTCACGATATTACGTGCGTCAAGACTGATCGGCCAGCAAGGCCCATACTCTCCTGTTTCTAGGCCCCCAGTTCTAGGGGACGAGATTAGTTCTTTAGCG
Hspa9	18	[mm10]chr18:34926029-34926089	156	GTTCACGATATTACGTGCGTCCTGACCACTAACTTTATTCTGAACCCCGTCTCTCTGTTCTCACCTCTTAATACAATGCTCGCAGATTTACCATTAGTCG
Hspa9	18	[mm10]chr18:34926239-34926299	157	GTTCACGATATTACGTGCGTAGACTTTGAAAATGCAACAACGTCCTGCCTCAGCTTCACAGGTAGTTAAATTACTCCTGTACGAGATTAGTTCTTTAGCG
Hspa9	18	[mm10]chr18:34926436-34926496	158	GTTCACGATATTACGTGCGTCACAGCAAGACCCACTATATAAGAAATACAGTGTTAGACATTTTATCCCTCATTATGCCACGCAGATTTACCATTAGTCG
Hspa9	18	[mm10]chr18:34926646-34926706	159	GTTCACGATATTACGTGCGTATGGCAGTGTGGCACACAAGCTAAGGAATGAATTAAAACCCCCTTTCAGAGGCTGAGTCTACGAGATTAGTTCTTTAGCG
Hspa9	18	[mm10]chr18:34926855-34926915	160	GTTCACGATATTACGTGCGTCAGGCCCTAAAAAGTTCAACCCTTTGTATCAAAACCAGTTTTGTTAAAAATGGCTTGGAACGCAGATTTACCATTAGTCG
Hspa9	18	[mm10]chr18:34927065-34927125	161	GTTCACGATATTACGTGCGTCACTTTGAGAACTTTCTGTTTGGAGGAAGTGCTGAAAACCATACACACTACCACTGTAACACGAGATTAGTTCTTTAGCG
Hspa9	18	[mm10]chr18:34927524-34927584	162	GTTCACGATATTACGTGCGTAAACAAAACTTCCTGAAATTCACTAGTTTGAAAATGTTCCCTTTTTTCTCCCAGGGAGAGCGCAGATTTACCATTAGTCG
Hspa9	18	[mm10]chr18:34927734-34927794	163	GTTCACGATATTACGTGCGTTTCAAGCCCAGCCCAGAATAAAGGAGACCTTATCTCAAAAAGAAAACTGAAAAGGCCTAGACGAGATTAGTTCTTTAGCG
Hspa9	18	[mm10]chr18:34927987-34928047	164	GTTCACGATATTACGTGCGTATATATATGAATGAAAACGGGCTCATTATCCTACCAGTACATACACACAACATACTCGTCCGCAGATTTACCATTAGTCG
Hspa9	18	[mm10]chr18:34928197-34928257	165	GTTCACGATATTACGTGCGTAGAATAAATTTTAAGATTGGTCTTGCAGCCTGGCGGTGGCAGTGCACACCCTTGATCCCAACGAGATTAGTTCTTTAGCG
Hspa9	18	[mm10]chr18:34928428-34928488	166	GTTCACGATATTACGTGCGTTTAGATTACTATACAATTACACACGTGGAAACCAAAGCTTAGAACAGCCTATCATAGGTCCGCAGATTTACCATTAGTCG
Hspa9	18	[mm10]chr18:34928848-34928908	167	GTTCACGATATTACGTGCGTACATACCCGTAACTCTCTATGAGCTGGTGGAGGCCATCCTGGGCTATATATTGAATTCCAACGAGATTAGTTCTTTAGCG
Hspa9	18	[mm10]chr18:34929058-34929118	168	GTTCACGATATTACGTGCGTAATCAAAGTTAATGGGACAGAGGGAGGCAGACCCACATCATCTAGCTCACAAGTTCCTTTCGCAGATTTACCATTAGTCG
Hspa9	18	[mm10]chr18:34929268-34929328	169	GTTCACGATATTACGTGCGTATCACAAGCATCCTAATAATACTTTAGTATTAGCCAGGCGCCTTGGGGACAAAAGCAGACACGAGATTAGTTCTTTAGCG
Hspa9	18	[mm10]chr18:34929478-34929538	170	GTTCACGATATTACGTGCGTTTCCCCAGCCACATACAATAAACTTTTGATTCCCTGACTAACACCAGAAAGGGACAGGCCCGCAGATTTACCATTAGTCG
Hspa9	18	[mm10]chr18:34929691-34929751	171	GTTCACGATATTACGTGCGTTAAAGTTTCCAAAGGCTTTTAAGAGAGCTTTAAAACTTCTAGTTGGGAACTATGGCTAGGACGAGATTAGTTCTTTAGCG
Hspa9	18	[mm10]chr18:34929901-34929961	172	GTTCACGATATTACGTGCGTCCTAAGAAAGCACCCAGACAACCTACAGGTTCAGTTTCAACTTGTAACAGTGTTAACAGCCGCAGATTTACCATTAGTCG
Hspa9	18	[mm10]chr18:34930321-34930381	173	GTTCACGATATTACGTGCGTAATGAAACTCCACCACTTTAAAACCATGCACTAAGAGGAACCAACCGGAATCCATTTAAAACGAGATTAGTTCTTTAGCG
Hspa9	18	[mm10]chr18:34930531-34930591	174	GTTCACGATATTACGTGCGTATGCTCTGAGTGCAGGAATACATAATGTTCCACTTTTAGGGTGAGGACACCCCAAGTACTCGCAGATTTACCATTAGTCG
Hspa9	18	[mm10]chr18:34930754-34930814	175	GTTCACGATATTACGTGCGTAAACTTAAGAAAGCTCATTTTTAGTCAGTTTTAAGCACTGTTACTCCATCAGGCAACTGGACGAGATTAGTTCTTTAGCG
Hspa9	18	[mm10]chr18:34930964-34931024	176	GTTCACGATATTACGTGCGTTAAACCCAGGAAGCTCCGGGTAACTAGAAAACTTAGGGCAAGTCATCTTCGGAGAGGTCTCGCAGATTTACCATTAGTCG
Hspa9	18	[mm10]chr18:34931174-34931234	177	GTTCACGATATTACGTGCGTAGAGGAAATCAGGGTAGAGCGTTCGGAAAGGAACGCCAAGTACTTTCTCCTAACAGCACCACGAGATTAGTTCTTTAGCG
Hspa9	18	[mm10]chr18:34931384-34931444	178	GTTCACGATATTACGTGCGTAAGGACTTCTTTCCCGGCCAGCCGCGCCGACCCTCGCCCTCCAGTCAGAGGCTACTACCCCGCAGATTTACCATTAGTCG
Hspa9	18	[mm10]chr18:34931594-34931654	179	GTTCACGATATTACGTGCGTTGAGCTTCTTGATCTTCCAGATCTCCACGTTCCTATCGGCAGCACTGGGGTCGTCCGCCAACGAGATTAGTTCTTTAGCG
Hspa9	18	[mm10]chr18:34931804-34931864	180	GTTCACGATATTACGTGCGTGGGCGCCGGCCTTCCCTACGCCCGCTTTACCTAAGGGCCCAGTCCTGGGCGGCAGCGGCTCGCAGATTTACCATTAGTCG
Hspa9	18	[mm10]chr18:34932014-34932074	181	GTTCACGATATTACGTGCGTGGAAGGGAGGGGGCCGGGGCGACGACGAGAGGCTCTGCGCGCGCCGCGACTTCCCATTGGACGAGATTAGTTCTTTAGCG
Hspa9	18	[mm10]chr18:34932224-34932284	182	GTTCACGATATTACGTGCGTCGCGAGCATTTCCCCAGCTTCTACGGGCTAGAATGGGGGTGCCTCTTAAAGGGCGAGAGACGCAGATTTACCATTAGTCG
Hspa9	18	[mm10]chr18:34932434-34932494	183	GTTCACGATATTACGTGCGTCTTTATGGCTCGCTGATACAGTGCGGTGGGCTGTGTGCATCGTGGCTTTGCGAACAAAAGACGAGATTAGTTCTTTAGCG
Hspa9	18	[mm10]chr18:34932644-34932704	184	GTTCACGATATTACGTGCGTCGAGATCAGAGACCCAAGGTTTCTGAGAGCATGCGTGATTTGTTCTTAACTGTTGGGCGTCGCAGATTTACCATTAGTCG
Hspa9	18	[mm10]chr18:34932854-34932914	185	GTTCACGATATTACGTGCGTACAAAGTAATGGAACCCTAATGGAGTTCACAGCCTAGTTGAGTTTATAATCGCTTGTAATACGAGATTAGTTCTTTAGCG
Hspa9	18	[mm10]chr18:34933073-34933133	186	GTTCACGATATTACGTGCGTTAAGTACTCTGAAAGTGTATGACAAGAAATCTAACACTGAAATGAGGCTTGGAGAATGAGCGCAGATTTACCATTAGTCG
Hspa9	18	[mm10]chr18:34933283-34933343	187	GTTCACGATATTACGTGCGTATATGTTCTGGACTCAGAACCCTCCTTGACCTTATTCCTTGTATCATCAAGCTGTTATTCACGAGATTAGTTCTTTAGCG
Hspa9	18	[mm10]chr18:34933493-34933553	188	GTTCACGATATTACGTGCGTTATTTGTGGGATCTAGTGTTATAACTCCAGGTAGTGTTAGAACTGACTTGAACACCCAGCCGCAGATTTACCATTAGTCG
Hspa9	18	[mm10]chr18:34933703-34933763	189	GTTCACGATATTACGTGCGTAGTTGTCTTTAAGTGATATGTTGTTGTTGTTGCTGCTGCTGCTACTGCTGTTGTTTTTCTACGAGATTAGTTCTTTAGCG
Hspa9	18	[mm10]chr18:34933913-34933973	190	GTTCACGATATTACGTGCGTCCTAGTGTAGGTCTCTAGCAGTTACCCCTGTCCAGAGACTGAGATTTTGTCAGTTGAGTTCGCAGATTTACCATTAGTCG
Hspa9	18	[mm10]chr18:34934119-34934179	191	GTTCACGATATTACGTGCGTCTGAATAAATTTAAGGGCAGCCTGGGTGATGTAAGACCCTGTCTCAAATGAATTAATTTTACGAGATTAGTTCTTTAGCG
Hspa9	18	[mm10]chr18:34934349-34934409	192	GTTCACGATATTACGTGCGTGGGGGGTGGTGGTGACTGACAGATGGTTCAGCAGCTAAGAGTATTTGCAGTGGTTGCTCCCGCAGATTTACCATTAGTCG
Hspa9	18	[mm10]chr18:34934559-34934619	193	GTTCACGATATTACGTGCGTTAGTTGAGTGTGTGCTAATTGTGTGTAGGGCCATTCCTCAACACCCAGTAAAATTATTAGACGAGATTAGTTCTTTAGCG
Hspa9	18	[mm10]chr18:34935195-34935255	194	GTTCACGATATTACGTGCGTTGTTTTCAAGACAGGGTCTAACTGCAGTCCAGGCTCCAAACTTTGGGAGTCCCTCACCTCCGCAGATTTACCATTAGTCG
Hspa9	18	[mm10]chr18:34935445-34935505	195	GTTCACGATATTACGTGCGTTCAATCTGTATGAAAGGTGTTCACTATAAATGTGTTTTGTTACGTTCCAGCTTCTCTGAGACGAGATTAGTTCTTTAGCG
Hspa9	18	[mm10]chr18:34935655-34935715	196	GTTCACGATATTACGTGCGTAGGGCTGCACCCTTCTGAATGGATTGATGCTAATAAAAGGGCTTGAGGCTGCAAACTCAACGCAGATTTACCATTAGTCG
Hspa9	18	[mm10]chr18:34935901-34935961	197	GTTCACGATATTACGTGCGTTTTCCTTCTACTCATTTTCTGGTTGAGAATTTCTATCTTTCTGAGCATGGTGATGTACACACGAGATTAGTTCTTTAGCG
Hspa9	18	[mm10]chr18:34936111-34936171	198	GTTCACGATATTACGTGCGTATTTACTCCAGTGGCTTGAAGCTCTAGGTCCCATCTCCAATGATGAAAAAGTAAATAAATCGCAGATTTACCATTAGTCG
Hspa9	18	[mm10]chr18:34936321-34936381	199	GTTCACGATATTACGTGCGTGCACCGGCTAACACAGATGGTGTCATCTCTACAATGTGTTTTGCTTCCCATATATTTAAGACGAGATTAGTTCTTTAGCG
Hspa9	18	[mm10]chr18:34936532-34936592	200	GTTCACGATATTACGTGCGTTGTTTATTTTGCCATAAAACCAAGAGCAGAAAGGTGGATGTAAGCAGATGGAAAACTATGCGCAGATTTACCATTAGTCG
Hspa9	18	[mm10]chr18:34936761-34936821	201	GTTCACGATATTACGTGCGTCAGTGTGCTTATTATATAATAAACCTTTGGGCCAAAGCAAGCAGGAACTGAGTGAGCGGAACGAGATTAGTTCTTTAGCG
Hspa9	18	[mm10]chr18:34936971-34937031	202	GTTCACGATATTACGTGCGTCTAAAGGGTCAAGCAGAGCATGAAAACAGATTTGTTGCTTCATCTGAGGTTTGAATTTCGCGCAGATTTACCATTAGTCG
Hspa9	18	[mm10]chr18:34937181-34937241	203	GTTCACGATATTACGTGCGTTCAGCAAATGCAGGGCCACCACCAGGGCTCACAGTTACCTCTAACTACAGCTTCAGGAGAACGAGATTAGTTCTTTAGCG
Hspa9	18	[mm10]chr18:34937401-34937461	204	GTTCACGATATTACGTGCGTTACAACGACTGGATTTGTTTATGCCAGTACTTTTATTAAGACAGAGTCTAACTGTACAGCCGCAGATTTACCATTAGTCG
Hspa9	18	[mm10]chr18:34937834-34937894	205	GTTCACGATATTACGTGCGTCACCTACAGACCATGGTACAGGTAGCTCAGTCTTAAAGGCATCAGTTGTAGGAGCAAATAACGAGATTAGTTCTTTAGCG
Hspa9	18	[mm10]chr18:34938464-34938524	206	GTTCACGATATTACGTGCGTCTTCATTCACCGTACAAACCTCATCTTCCCCGTGACATTCTATTTACAGTTTTCTCAATTCGCAGATTTACCATTAGTCG
Hspa9	18	[mm10]chr18:34938674-34938734	207	GTTCACGATATTACGTGCGTTCCAGCAAGGAGCGCTCTCATTTTGGAAATCTCTTCCTTTAGCTTGTTGCACTGGAAACGACGAGATTAGTTCTTTAGCG
Hspa9	18	[mm10]chr18:34938884-34938944	208	GTTCACGATATTACGTGCGTCACTACCAACCCAAGAAAAATGAGCTTCAAAGAACCAGTGAATTGTTACCTCATCAGCAGCGCAGATTTACCATTAGTCG
Hspa9	18	[mm10]chr18:34939094-34939154	209	GTTCACGATATTACGTGCGTTTTCTTAGCTGAAGTACTTGGCATGTCTGAGAGTTGAGCCGGCTTTTGTGACATGGAAATACGAGATTAGTTCTTTAGCG
Hspa9	18	[mm10]chr18:34939304-34939364	210	GTTCACGATATTACGTGCGTTATCTGTAACCAAACTCTACTGTCAGCAAAAGTAATCACCTTCTTCCTGCGGTCTTCCTCCGCAGATTTACCATTAGTCG
Hspa9	18	[mm10]chr18:34939514-34939574	211	GTTCACGATATTACGTGCGTTACACACCTTTGATTACAGCATTGAGAAAGCAGGCAGATCAGAGTTCAAGGCCAGCCATAACGAGATTAGTTCTTTAGCG
Hspa9	18	[mm10]chr18:34939926-34939986	212	GTTCACGATATTACGTGCGTGCCTGTTTACCCCCCTCTTAATGTTATACATATAAAAATTCAGACATCTATCCCACCATTCGCAGATTTACCATTAGTCG
Hspa9	18	[mm10]chr18:34940157-34940217	213	GTTCACGATATTACGTGCGTGGGGGGAACTGGACAGATCATTTACAGTCTGATTACTTACTCTGTTGCTCACGACCAGTGACGAGATTAGTTCTTTAGCG
Hspa9	18	[mm10]chr18:34940367-34940427	214	GTTCACGATATTACGTGCGTTCCAAACAGGCCAACTAACCACTTGTTTCCTAAAACAAGTATCTTCACTGAATGTTCAAACGCAGATTTACCATTAGTCG
Hspa9	18	[mm10]chr18:34940592-34940652	215	GTTCACGATATTACGTGCGTTGAGTAATCAGGATAAAACTAACTTCTGAGTTAGCATTGCTTCTGAGTCTGAACATTTCCACGAGATTAGTTCTTTAGCG
Hspa9	18	[mm10]chr18:34940802-34940862	216	GTTCACGATATTACGTGCGTGACCCCAAAAGCATGATACTCAGACTCAAAACACTTACCAAAGTGAACTGTCCTAGAAGTCGCAGATTTACCATTAGTCG
Hspa9	18	[mm10]chr18:34941016-34941076	217	GTTCACGATATTACGTGCGTTTATTCAGACACTGGGTAATTCCTAATGTTTATGACTCTTAGAACAAAGGACAGGAACAGACGAGATTAGTTCTTTAGCG
Hspa9	18	[mm10]chr18:34941226-34941286	218	GTTCACGATATTACGTGCGTATGTACCATGTGCTCAGTAATAACAAGTCACCACAAACTTTCCTTCAGAATGATGTGACACGCAGATTTACCATTAGTCG
Hspa9	18	[mm10]chr18:34941436-34941496	219	GTTCACGATATTACGTGCGTTGTTGGAATAATCTACCAGCCACAAGAAGTAATTCTTCATCTGAGACCATGCCAGACCCAACGAGATTAGTTCTTTAGCG
Hspa9	18	[mm10]chr18:34941646-34941706	220	GTTCACGATATTACGTGCGTTAAGGAAATTGCATCATCTTTCACCACTGCTAGTTGAGGTCTAACTTTTCTAGGAACTGCCGCAGATTTACCATTAGTCG
Hspa9	18	[mm10]chr18:34941856-34941916	221	GTTCACGATATTACGTGCGTGGCTCTTACCTGGCTCTTTTTGGTTGGAATAGTGGTGTTCCTATTAATAAGTTTGGTAAAACGAGATTAGTTCTTTAGCG
Hspa9	18	[mm10]chr18:34942066-34942126	222	GTTCACGATATTACGTGCGTAAAAAGATCTTGTACAGTCTGCTGAACCTAAGCATCAGGGAGAAAGAACCTGTTAGCCAACGCAGATTTACCATTAGTCG
Hspa9	18	[mm10]chr18:34942276-34942336	223	GTTCACGATATTACGTGCGTCTAGCTTCCCAGAGGATATCATTTGAAATAGAAGGCACATGACAAGGGGTTATAAAATACACGAGATTAGTTCTTTAGCG
Hspa9	18	[mm10]chr18:34942486-34942546	224	GTTCACGATATTACGTGCGTAACCAGAATCCTAGGGTCTTATTTTGGGCTCATTTTCCAACATCTATGCATTTCAAAGAGCGCAGATTTACCATTAGTCG
Hspa9	18	[mm10]chr18:34942696-34942756	225	GTTCACGATATTACGTGCGTTAAAATGCATCATCGCACAAGTATTTGTTGAAGAAATTCAAGTAGCCCCCACCCCCCACCACGAGATTAGTTCTTTAGCG
Hspa9	18	[mm10]chr18:34942906-34942966	226	GTTCACGATATTACGTGCGTCATGAGCCATCACAGGCGACTAAAAGCACTTTTTGGTGAGTCTGGTCTCACCACTCTTTACGCAGATTTACCATTAGTCG
Hspa9	18	[mm10]chr18:34943105-34943165	227	GTTCACGATATTACGTGCGTGAATCACTTCTCCTATGTCACTCTTGCTGACTTCTGCATCCTGCATAGCTTTCTGACACGACGAGATTAGTTCTTTAGCG
Hspa9	18	[mm10]chr18:34943315-34943375	228	GTTCACGATATTACGTGCGTAACGGTTGGTACTTTGATACTCCACTCAAAGTTAACCATAACCACGGACTTGAAAAGCACCGCAGATTTACCATTAGTCG
Hspa9	18	[mm10]chr18:34943563-34943623	229	GTTCACGATATTACGTGCGTGGCTAACAAAATTCAAAGAATTTGCTATGAACATTGTGTGAGAAGTACACATCCAGATCCACGAGATTAGTTCTTTAGCG
Hspa9	18	[mm10]chr18:34943798-34943858	230	GTTCACGATATTACGTGCGTGACAATTTCTCTGAAAACTTCAATGACAAATCAGAAAATAACTTCAATGCTGTCTGGCCGCGCAGATTTACCATTAGTCG
Hspa9	18	[mm10]chr18:34944008-34944068	231	GTTCACGATATTACGTGCGTTGACCTCAGACTTTAAGAGATTCACCTGCCTCTGTCTCCCAAGTGGAACTACACTCGGCAACGAGATTAGTTCTTTAGCG
Hspa9	18	[mm10]chr18:34944218-34944278	232	GTTCACGATATTACGTGCGTAATAATTCTTCTGGGGTCTGTACTTAATGACCCACATCTGTGTCTAGGTTTAGCATCTCCCGCAGATTTACCATTAGTCG
Hspa9	18	[mm10]chr18:34944428-34944488	233	GTTCACGATATTACGTGCGTGCAAGAAGGTGTCAGTTTTCCTGAACTGGTGTTACAAGCAGGTGCTGGGAACCAAAAGGGACGAGATTAGTTCTTTAGCG
Hspa9	18	[mm10]chr18:34944638-34944698	234	GTTCACGATATTACGTGCGTGGTGAGGCTGACCTTATTAAACTCTTATCTTCCTGTGACCAGCACACCCTGCTGTTAGGTCGCAGATTTACCATTAGTCG
Hspa9	18	[mm10]chr18:34944848-34944908	235	GTTCACGATATTACGTGCGTGTTGTAGGTTAAGAAGAAAAAGTGGAACGATTCATCCAAATTCACAGAGCTAAGAACCTTACGAGATTAGTTCTTTAGCG
Hspa9	18	[mm10]chr18:34945058-34945118	236	GTTCACGATATTACGTGCGTAAAATCCCAGTCTCAAAAACCTAACCCGAGGGGGCTGGAGAGATGGCTCAGCAGTGAAGCCGCAGATTTACCATTAGTCG
Hspa9	18	[mm10]chr18:34945257-34945317	237	GTTCACGATATTACGTGCGTCAATCTTTAAAAAACAAAAGCAAAAACCAAACCCAAGGGCTAGAAAGATGGCTCAGTGGTACGAGATTAGTTCTTTAGCG
Hspa9	18	[mm10]chr18:34945677-34945737	238	GTTCACGATATTACGTGCGTACACTGACATGTCAGTTCTGATACCCTCTTCTGGCCGCCACAGAAACCAAGCACAAATGTCGCAGATTTACCATTAGTCG
Hspa9	18	[mm10]chr18:34945887-34945947	239	GTTCACGATATTACGTGCGTGTAAATTAGAATACACTATTCAAATATGCTCAGTACTGGGATTTTTCCATCCCTCACCTGACGAGATTAGTTCTTTAGCG
Hspa9	18	[mm10]chr18:34946073-34946133	240	GTTCACGATATTACGTGCGTCTGCAGTAGTGATGTAGAACATGTTTTGTTTGCTTATTAAGGGGCCAATCCTTTATAAAGCGCAGATTTACCATTAGTCG
Hspa9	18	[mm10]chr18:34946256-34946316	241	GTTCACGATATTACGTGCGTCTAAAATTCCTTCTCCAATACTATAACCACTGTCACTTGGTCTTTTGTTCCCAATCTAAGACGAGATTAGTTCTTTAGCG
Hspa9	18	[mm10]chr18:34946466-34946526	242	GTTCACGATATTACGTGCGTAGCAGTGGTAACTAACCAGTGGTGACTAACCTCTCTCTTGAACTCCTTGACAATGTGCCGCGCAGATTTACCATTAGTCG
Hspa9	18	[mm10]chr18:34947516-34947576	243	GTTCACGATATTACGTGCGTACATGAGCACTGTGCTGTGAACGTGACCCACCACACACACAATACATTTTAAGTGTGTGTACGAGATTAGTTCTTTAGCG
Hspa9	18	[mm10]chr18:34947726-34947786	244	GTTCACGATATTACGTGCGTGACCCAAAATCTACCTTAGGAAAGTCAAAAACCAGTTCACACATTTAATCTTTTGACCTCCGCAGATTTACCATTAGTCG
Hspa9	18	[mm10]chr18:34947968-34948028	245	GTTCACGATATTACGTGCGTATCACTCGAAGCACATTTAGCCCAGATATCTGGCCAGCATCCTTAGTGGCCTAGAGAAAGACGAGATTAGTTCTTTAGCG
Hspa9	18	[mm10]chr18:34948163-34948223	246	GTTCACGATATTACGTGCGTGTGGCCCAAGTAATTTTCTGGGAAACAAAGAATAAAATTCAATTGTGGTACCATGTTAGGCGCAGATTTACCATTAGTCG
Hspa9	18	[mm10]chr18:34948373-34948433	247	GTTCACGATATTACGTGCGTCTTGCAACTTAGCACCCAGGAGGCAGCAGGAGGAACATGAATTCAAAGCTGCCCGGGTTAACGAGATTAGTTCTTTAGCG
Hspa9	18	[mm10]chr18:34948583-34948643	248	GTTCACGATATTACGTGCGTAAATCACCCTAACTATGTTAGTACTTAGGTGGTTACAACTATAGGATCGGAAGCTCAAGCCGCAGATTTACCATTAGTCG
Hspa9	18	[mm10]chr18:34948795-34948855	249	GTTCACGATATTACGTGCGTTTAACTTGTAGCTTTCTGATTTTTAAACACAAAATACTACAGTGCACCCTACAACCAGCCACGAGATTAGTTCTTTAGCG
Hspa9	18	[mm10]chr18:34949005-34949065	250	GTTCACGATATTACGTGCGTAAATCCACTTACCTGCAGTCTCTTTCATCTTCATCAACACAAATGCTCCAATCTGACTTGCGCAGATTTACCATTAGTCG
Hspa9	18	[mm10]chr18:34949680-34949740	251	GTTCACGATATTACGTGCGTAGGTGTCAGATTCGCAGGAACTACAGTTACCAATAGTTTGTGAACCACCATATAGGTGTTACGAGATTAGTTCTTTAGCG
Hspa9	18	[mm10]chr18:34949895-34949955	252	GTTCACGATATTACGTGCGTTCTACCTGCCTCTCTGCCTCCTGAGTGATGGGCTCAAAAGCATGTAACACCACTGCTACCCGCAGATTTACCATTAGTCG
Hspa9	18	[mm10]chr18:34950317-34950377	253	GTTCACGATATTACGTGCGTCTCCTGTCACATGACAGAGGATGACCATACCCACAAACACAACAAAAATGTAATAAAATAACGAGATTAGTTCTTTAGCG
Hspa9	18	[mm10]chr18:34950527-34950587	254	GTTCACGATATTACGTGCGTGAGGAGGGTGGATACACATACACACACAACTTAACATGATACGACCTATTCCACTACATGCGCAGATTTACCATTAGTCG
Hspa9	18	[mm10]chr18:34950741-34950801	255	GTTCACGATATTACGTGCGTGCCTCCCGAGTGCTGGGATTAAAGGAGCGTGCCACCACTGACAACTTAAAGCATCTTAATACGAGATTAGTTCTTTAGCG
Hspa9	18	[mm10]chr18:34950952-34951012	256	GTTCACGATATTACGTGCGTTGAATCTCAGTGAGCTTGAGGCCAGCCTGGTCTACAGAATGAGTTCCAGGAAAATACACACGCAGATTTACCATTAGTCG
Hspa9	18	[mm10]chr18:34951162-34951222	257	GTTCACGATATTACGTGCGTAAGGTATCCACAGAACTTTGATCAAAGCACCAGTCTTCTGGACTGATTTTCCTATTACTCACGAGATTAGTTCTTTAGCG
Hspa9	18	[mm10]chr18:34951372-34951432	258	GTTCACGATATTACGTGCGTGGGTAGTTCTGGCACCTTCAGCATTCTCCAGGACCTAAAATTCCCAAAGACACTGATTAACGCAGATTTACCATTAGTCG
Hspa9	18	[mm10]chr18:34951582-34951642	259	GTTCACGATATTACGTGCGTTGTCCACAAGCCTATGGCCATACCACTTTTATTAAGCCTATTCTTGTTAAGTATACAGAAACGAGATTAGTTCTTTAGCG
Hspa9	18	[mm10]chr18:34951792-34951852	260	GTTCACGATATTACGTGCGTAGTCCCAGGAGCTCTAAGTCTTGACAACTCAAACAGGAAAAGCTTGTGTATTGTGCTGAACGCAGATTTACCATTAGTCG
Hspa9	18	[mm10]chr18:34952002-34952062	261	GTTCACGATATTACGTGCGTCACTCAATTATGAACACCCAAAGGTTAATTCCCAAGTCTTAAAAAAGCAAAAGCAGCCTTACGAGATTAGTTCTTTAGCG
Hspa9	18	[mm10]chr18:34952244-34952304	262	GTTCACGATATTACGTGCGTTTGTACTCTAGGCTGGTCCTGAACTCAGAGATCCCTCTGCCTTTACTAGGATTAAAGGTGCGCAGATTTACCATTAGTCG
Hspa9	18	[mm10]chr18:34952454-34952514	263	GTTCACGATATTACGTGCGTCCAACCACTGCACCCTTGATTGCTTCTGATCTGTAAGAAATGAAATTCCATGGTCATCTGACGAGATTAGTTCTTTAGCG
Hspa9	18	[mm10]chr18:34952664-34952724	264	GTTCACGATATTACGTGCGTAGGTTGTACTTACGCATAATCTCTTCTTGAAACAAATCTAAAAGCCTCATGGCTAAGGCCCGCAGATTTACCATTAGTCG
Hspa9	18	[mm10]chr18:34952878-34952938	265	GTTCACGATATTACGTGCGTTTCCAGACTTGTCTGGTAAAATTAAACATACATAAAATTGTCTTGAATTGCTCCCCCTCCACGAGATTAGTTCTTTAGCG
Hspa9	18	[mm10]chr18:34953088-34953148	266	GTTCACGATATTACGTGCGTAAAGTCAGGACAACCTGGAAGCTGGCAGATTTGCCTTGCTTGCACACAAAACCCCATGTGCGCAGATTTACCATTAGTCG
Hspa9	18	[mm10]chr18:34953298-34953358	267	GTTCACGATATTACGTGCGTAGTTCCAGAACAGCTAAGGCTGTTGAGACCCTATCTCAAAATAAAACTCACAACCCTGTAACGAGATTAGTTCTTTAGCG
Hspa9	18	[mm10]chr18:34953468-34953528	268	GTTCACGATATTACGTGCGTCAGGTCTCATTCTCCAAAGAGGTCCTTTTCTCTTATTTCAAGATCCACAATCTTTTTTCTCGCAGATTTACCATTAGTCG
Hspa9	18	[mm10]chr18:34953678-34953738	269	GTTCACGATATTACGTGCGTAGTCCAAAGTCAATTCCCGGGCAACCAGGTCTACAAAGAGACCTTGTCTCAAAAATAATAACGAGATTAGTTCTTTAGCG
Hspa9	18	[mm10]chr18:34953888-34953948	270	GTTCACGATATTACGTGCGTAAACTACGTCCACTGCCTAAGTCCAGGCACATTCAAAGCGCCACAGGTTAGAGGGGGGACCGCAGATTTACCATTAGTCG
Hspa9	18	[mm10]chr18:34954098-34954158	271	GTTCACGATATTACGTGCGTCCCGAAGGGCAAGGCCTGCCTCACTCGAGTCCGGGCCTGGAGCCCCCACCGGAAGGCATGACGAGATTAGTTCTTTAGCG
Hspa9	18	[mm10]chr18:34954308-34954368	272	GTTCACGATATTACGTGCGTTGCGTGCACGGTGGTGGCTACGCTTCTGGAAACCTCCAACCACGTGGGGTGGGGGCGGGGCGCAGATTTACCATTAGTCG
Hspa9	18	[mm10]chr18:34954518-34954578	273	GTTCACGATATTACGTGCGTACGGTTTCCAGGGCTGTGGGAGCAGGGAGAAGGGAAAGAGAGAAGAGAGGTGGACAGGCAACGAGATTAGTTCTTTAGCG
Hspa9	18	[mm10]chr18:34954728-34954788	274	GTTCACGATATTACGTGCGTGCATGTGTGAGGGGCGTGGAGAAAACGGGTTCGGGTTTAACTGTAGCGTTTATTGGATGCCGCAGATTTACCATTAGTCG
Hspa9	18	[mm10]chr18:34954938-34954998	275	GTTCACGATATTACGTGCGTCTGTTTGTTCGCCGCTTGAAATGTGCACACCTGAATGTGCGCGGTCTCACACAAATTTGGACGAGATTAGTTCTTTAGCG
Hspa9	18	[mm10]chr18:34955141-34955201	276	GTTCACGATATTACGTGCGTGGGCGCCTCTTTTTCAAACCTTGCGCTTGCCAGATGTTGATTATAATGTGACGATTTTTTCGCAGATTTACCATTAGTCG
Hspa9	18	[mm10]chr18:34955351-34955411	277	GTTCACGATATTACGTGCGTGGTTTTACTAGCCTTAGTTGTCCTCACACTCAAGGCTCTACTGCCGGACCCTTTCAAATGACGAGATTAGTTCTTTAGCG
Hspa9	18	[mm10]chr18:34955561-34955621	278	GTTCACGATATTACGTGCGTAGAAAATAGTTGGGTAGGAAGTGCTCATACAGGCTTGTAATTCCACCGGTCATCTTTGACCGCAGATTTACCATTAGTCG
Hspa9	18	[mm10]chr18:34955771-34955831	279	GTTCACGATATTACGTGCGTAAGGTAGCTGGGAATGGTGCTGTCAGCCTCCAGCACTTGGGTGAGGTTGAACCAGAAATGACGAGATTAGTTCTTTAGCG
Hspa9	18	[mm10]chr18:34955981-34956041	280	GTTCACGATATTACGTGCGTGGGGCCTGGTGATAAATGCTTGTGATCTATCAAAGATGTGTGGAGGGTCTGATTTTAACACGCAGATTTACCATTAGTCG
Hspa9	18	[mm10]chr18:34956191-34956251	281	GTTCACGATATTACGTGCGTGGATACTGAGGCAGGAGGAGCATTATTAGTTCTAGACCAGCCTGGGCTATATTACCAGTAACGAGATTAGTTCTTTAGCG
Hspa9	18	[mm10]chr18:34956401-34956461	282	GTTCACGATATTACGTGCGTCAGAGATACTCTGCCATAATTTCCTGATGAAAGAATATGGAGAGGAATGACAGATACTAACGCAGATTTACCATTAGTCG
Hspa9	18	[mm10]chr18:34956611-34956671	283	GTTCACGATATTACGTGCGTGACAGCCTGGGCTACATAGCAAAATCTTATTTATTGGGCTGGAGAGATGGCTCAGCAGTTACGAGATTAGTTCTTTAGCG
Hspa9	18	[mm10]chr18:34956841-34956901	284	GTTCACGATATTACGTGCGTAAAAAAGATAAAGTTGGCCTAGCATGGTGAGTTCCAGTTCATGTCTACATAGTGAGTTCCCGCAGATTTACCATTAGTCG
Hspa9	18	[mm10]chr18:34957055-34957115	285	GTTCACGATATTACGTGCGTCCTAGACTTACCTCAAATTCACTAAATTTATCTGAGTCATGTAACCCAACCATGTGTATGACGAGATTAGTTCTTTAGCG
Hspa9	18	[mm10]chr18:34957265-34957325	286	GTTCACGATATTACGTGCGTTCCTTATGGTTTGGTCAAGTCATTCAAAAATATTCTTTATGACCACAAGGGGGATGTGGTCGCAGATTTACCATTAGTCG
Hspa9	18	[mm10]chr18:34957475-34957535	287	GTTCACGATATTACGTGCGTGAAATGGATAGTGAAACCCATCGCCCAACGATGCAGTTCACTATACAGCATTACATTTGAACGAGATTAGTTCTTTAGCG
Hspa9	18	[mm10]chr18:34957685-34957745	288	GTTCACGATATTACGTGCGTATCCAGTCTCACTGTATCATGCTAGCCTCAAAGAACAGGGCTGCCTGGCTCTATGTTGGTCGCAGATTTACCATTAGTCG
Hspa9	18	[mm10]chr18:34957888-34957948	289	GTTCACGATATTACGTGCGTCAGAACCTGCATGTCACACCAAAACCAAATCTGGTCTTTACTTCTGTATTCACATATATAACGAGATTAGTTCTTTAGCG
Hspa9	18	[mm10]chr18:34958098-34958158	290	GTTCACGATATTACGTGCGTCCTACCAAGAAAGCATAAGATGCTGAGCTTGATCCCCAGCCCTGCAGAACATGTAAAAAACGCAGATTTACCATTAGTCG
Hspa9	18	[mm10]chr18:34958308-34958368	291	GTTCACGATATTACGTGCGTCAGCCTCTCAGGTCCTTGAATGTTCACCACCATCCACGGCTGTGGGGAGCACTTCTGGAGACGAGATTAGTTCTTTAGCG
Hspa9	18	[mm10]chr18:34958518-34958578	292	GTTCACGATATTACGTGCGTTGAACTCGACACTGCGTACGTGATCATTGCTTAACTTCCCGGAAGCGGTCATACTTTGTGCGCAGATTTACCATTAGTCG
Hspa9	18	[mm10]chr18:34958728-34958788	293	GTTCACGATATTACGTGCGTAACTAGCTCTGGCAGAACGTCATCCAGCCTGTGGCTCCACTATGGGGGATGAAGTGGAGGACGAGATTAGTTCTTTAGCG
Hspa9	18	[mm10]chr18:34958938-34958998	294	GTTCACGATATTACGTGCGTAAGAAGAGAAAGACAAGCTGGAAAGCTGTGTGGTTTTTGTGCAGATGCTTCCTGTGCTCACGCAGATTTACCATTAGTCG
Hspa9	18	[mm10]chr18:34959135-34959195	295	GTTCACGATATTACGTGCGTATGTAAAGTGCCTGTAGATACTTTCAGTCTTTGGACCCTGATTAGAGCTAGAAGAGACAAACGAGATTAGTTCTTTAGCG
Hspa9	18	[mm10]chr18:34959345-34959405	296	GTTCACGATATTACGTGCGTGCTCCCTTCATGGGCAGCTGCAGAGGCAGCAGACATTTTTAAAATATTTAAAGTTAGTAACGCAGATTTACCATTAGTCG
Hspa9	18	[mm10]chr18:34959723-34959783	297	GTTCACGATATTACGTGCGTTTACCCCCACATGCTATTATTTTAAAGTTCAGAATGTTAACATTGATCGGTGGAGTTCTGACGAGATTAGTTCTTTAGCG
Hspa9	18	[mm10]chr18:34959933-34959993	298	GTTCACGATATTACGTGCGTGACTGAGGAAAAATGTCCCAGGCCTTTTAACCCAAACCTACAGCTTTTACTAGGTCAAAGCGCAGATTTACCATTAGTCG
Hspa9	18	[mm10]chr18:34960326-34960386	299	GTTCACGATATTACGTGCGTTTATACATTAAATATAGATTATGAGTTCGAGGCCAGCCTGGTCTACAAAGTGAGTTCCAGACGAGATTAGTTCTTTAGCG
Hspa9	18	[mm10]chr18:34960731-34960791	300	GTTCACGATATTACGTGCGTTCACTACAATATTTTGAATTTTTTGACCTTGGATGCCAAGAGACTCTCTGCTGCTGAGTGCGCAGATTTACCATTAGTCG
Hspa9	18	[mm10]chr18:34960950-34961010	301	GTTCACGATATTACGTGCGTTGGTGAGACGTGCTGATGCTGGAACAAAGAATGATGCTGACTGTGATCTCACTAAGGGCCACGAGATTAGTTCTTTAGCG
Hspa9	18	[mm10]chr18:34961119-34961179	302	GTTCACGATATTACGTGCGTAGCTGTTAGGATTTCCTTGGTTGCAGGGCAGTGGTGACGCATGCCTTTAATCCCTGCACTCGCAGATTTACCATTAGTCG
Hspa9	18	[mm10]chr18:34961331-34961391	303	GTTCACGATATTACGTGCGTAAGCAACTGGAGAAGTTGTTATAATGACCCTCCTCTTTTCTTTAATGTGACTAGCCAGTCACGAGATTAGTTCTTTAGCG
Hspa9	18	[mm10]chr18:34961554-34961614	304	GTTCACGATATTACGTGCGTCTAGGGTTACAGTAAATATGACACCCTGTGTTACCCCACCTAATGGGAATGTTACCTTTGCGCAGATTTACCATTAGTCG
Hspa9	18	[mm10]chr18:34961764-34961824	305	GTTCACGATATTACGTGCGTCTGAAAAGGGCTTACAAATATTGGAAGAATATTGCTCTGGCAAGGAGCAAACATATGGTTACGAGATTAGTTCTTTAGCG
Hspa9	18	[mm10]chr18:34961974-34962034	306	GTTCACGATATTACGTGCGTTTCAGTAGGTGCTGAGAACAAAGAATTGATGCATTGTATGATATACTGCAGATAATGGGACGCAGATTTACCATTAGTCG
Hspa9	18	[mm10]chr18:34962184-34962244	307	GTTCACGATATTACGTGCGTTACTTCTTTAGATTGGTTAGCCCTGCATAAGGATGGTGTAAGTTGAAGAAAATGCAAAGCACGAGATTAGTTCTTTAGCG
Hspa9	18	[mm10]chr18:34962394-34962454	308	GTTCACGATATTACGTGCGTATTTGAGAGAAATCATCAGAGCTTTCATGGAAGACTCTTATTTGTGGGAAGGGTAGGAATCGCAGATTTACCATTAGTCG
Hspa9	18	[mm10]chr18:34962604-34962664	309	GTTCACGATATTACGTGCGTTAAGGTTGGTAAAGTATACAGGTAATCCAGAGACTGTGGGTATGGCTATGTACTGCCTATACGAGATTAGTTCTTTAGCG
Hspa9	18	[mm10]chr18:34962814-34962874	310	GTTCACGATATTACGTGCGTGTGTGTAGTCTAGGAACTGAAACTAAGAACTCATATATGCTGAGCAAACAAACAAACAGCCGCAGATTTACCATTAGTCG
Hspa9	18	[mm10]chr18:34963025-34963085	311	GTTCACGATATTACGTGCGTTTTTTTAGATATGTGTGTGTGTGTGTGTGTGTGTGTGTGAGTGTGAGAGAGAGAGTGTGTACGAGATTAGTTCTTTAGCG
Hspa9	18	[mm10]chr18:34963235-34963295	312	GTTCACGATATTACGTGCGTGAGCAATGGGTGCTCTTAACAACTGACCCATCTCTCCATTCTATATATTCTTTATTGTTGCGCAGATTTACCATTAGTCG
Hspa9	18	[mm10]chr18:34963420-34963480	313	GTTCACGATATTACGTGCGTCCCATACACTCTTAAAAACAAAAGGGAAGGGGGCTGGTAAGATGGCTCAGTGGGTAAGAGACGAGATTAGTTCTTTAGCG
Hspa9	18	[mm10]chr18:34963630-34963690	314	GTTCACGATATTACGTGCGTAAAAACAAAAGGGAAGATTACTATTTACCAAGGTTTGCAGTGCATGGAGGGACTTCTGCACGCAGATTTACCATTAGTCG
Hspa9	18	[mm10]chr18:34963839-34963899	315	GTTCACGATATTACGTGCGTCTGTCACTTTTGTGTTCTTCTCTTCCCCTTCTTGATGTTATCTAAAGTTTTCTGTATGTCACGAGATTAGTTCTTTAGCG
Hspa9	18	[mm10]chr18:34964285-34964345	316	GTTCACGATATTACGTGCGTTTTTCTCAAGTCAAATGTCTGTGGATCTGGCTGGGCCACTTGAGAAATCCCAGCAAGAAGCGCAGATTTACCATTAGTCG
Hspa9	18	[mm10]chr18:34964479-34964539	317	GTTCACGATATTACGTGCGTCCTCTTTGGTTGTAAGATACGATAGTGGGTTACAGTTATTTCATCATTTGAAGGTAATGGACGAGATTAGTTCTTTAGCG
Hspa9	18	[mm10]chr18:34964697-34964757	318	GTTCACGATATTACGTGCGTCGTGTACCTCTGCATAATGAGATGAGTTTTATAAGTCATAAATCCTCAATTACCATGCAGCGCAGATTTACCATTAGTCG
Hspa9	18	[mm10]chr18:34964898-34964958	319	GTTCACGATATTACGTGCGTGTGAGTCCCTGTGATTGTTTTCAAACCCAAACGACATTTTTGTCTGAAAATTAAGACCAAACGAGATTAGTTCTTTAGCG
Hspa9	18	[mm10]chr18:34965109-34965169	320	GTTCACGATATTACGTGCGTATGAGATTTAGATATTTCAATAAATCTTGCTCATTTTCAGTGGGGGGAATCTCTCTGGAGCGCAGATTTACCATTAGTCG
Hspa9	18	[mm10]chr18:34965302-34965362	321	GTTCACGATATTACGTGCGTTCTCCAGGACAGCATAGTCAAGTGTACAGCATACTACCCAAGAAGTAAGGTGGGTTTTTTACGAGATTAGTTCTTTAGCG
Hspa9	18	[mm10]chr18:34965520-34965580	322	GTTCACGATATTACGTGCGTAAAATTTCAAGGTATGATTGCCAGAACAGGATTATAGAGCCTATGACATGTGACTTCTTCCGCAGATTTACCATTAGTCG
Hspa9	18	[mm10]chr18:34965730-34965790	323	GTTCACGATATTACGTGCGTGCTGAAAGCTTGGTCCTCAATGTAGTAGTATTGTTGAGGGATAAGCCTCAAGGGAGATGAACGAGATTAGTTCTTTAGCG
Hspa9	18	[mm10]chr18:34965940-34966000	324	GTTCACGATATTACGTGCGTGCATTCTTTCCCCATACTCTAGAGTGTTCTCTTTCTTATCCAAATGTCAACCTTCTTCTCCGCAGATTTACCATTAGTCG
Hspa9	18	[mm10]chr18:34966148-34966208	325	GTTCACGATATTACGTGCGTCATCCTTCCCAATAGATGGTTGGTATCTCAAATGTAGGAACAGTTATAGTAATCTTGCTAACGAGATTAGTTCTTTAGCG
Hspa9	18	[mm10]chr18:34966791-34966851	326	GTTCACGATATTACGTGCGTATTTTAAAATTATTTTTAGCCAGGTGTAGTGATGCACTACTTGAGTTTCTGGCTAGCCTGCGCAGATTTACCATTAGTCG
Hspa9	18	[mm10]chr18:34967000-34967060	327	GTTCACGATATTACGTGCGTGCAGTAGTGAGCTGCCTGATGTGGGTGCTAGAGGTTTGAGCTGGATCCTCTGGAAGAGCTACGAGATTAGTTCTTTAGCG
Hspa9	18	[mm10]chr18:34967210-34967270	328	GTTCACGATATTACGTGCGTCCAGCTTGCTGTACAGTGAGGATAAGGAATGAAGGTAAGAAGGGGCCAGGTTTCCTTACTCGCAGATTTACCATTAGTCG
Hspa9	18	[mm10]chr18:34967420-34967480	329	GTTCACGATATTACGTGCGTTGTCCTTTGGCTTCTATGCATGCTGCCCTGTTCAGCCTTCACCAATAGGCTTCTCTATTAACGAGATTAGTTCTTTAGCG
Hspa9	18	[mm10]chr18:34967630-34967690	330	GTTCACGATATTACGTGCGTATGAACCTGAGGTTAGGGCATTCCATGGAGCTAGAGTTACAAGCAGTTGTAAGCTTGCCTCGCAGATTTACCATTAGTCG
Hspa9	18	[mm10]chr18:34967840-34967900	331	GTTCACGATATTACGTGCGTCCTGGAGCTGGAGTTAGGATGGAGGTGGTATGGATGCTGGGAATTGAACTTGGGTCTCCTACGAGATTAGTTCTTTAGCG
Hspa9	18	[mm10]chr18:34968035-34968095	332	GTTCACGATATTACGTGCGTGCACCCCAGGGGATCTGACATGCTCACACCAGTGAACATAAAATTTAATATATATATATACGCAGATTTACCATTAGTCG
Hspa9	18	[mm10]chr18:34968245-34968305	333	GTTCACGATATTACGTGCGTGGAGCTCAAGGTCGTTCTTGGCTACATATAAAGAAGACTGGCTGACCAAATGAGGCTCTAACGAGATTAGTTCTTTAGCG
Hspa9	18	[mm10]chr18:34968427-34968487	334	GTTCACGATATTACGTGCGTGGTAATTTCTGAGTAAGAAGGATAGGCAATAGCATTGTGTTCCTTTCTCTTGAGAAAGTACGCAGATTTACCATTAGTCG
Hspa9	18	[mm10]chr18:34968637-34968697	335	GTTCACGATATTACGTGCGTCCCTTGCCTGAGTGGCTCACTCCCCGGGTACTGTTAGAGATATAATTGGGTTTGGGTCTGACGAGATTAGTTCTTTAGCG
Hspa9	18	[mm10]chr18:34968847-34968907	336	GTTCACGATATTACGTGCGTGCTATCACGCCAGCAGATGGAGTAGCAGCTCTTTGTATGCCTTTGAGCCTACCTGGGCTGCGCAGATTTACCATTAGTCG
Hspa9	18	[mm10]chr18:34969057-34969117	337	GTTCACGATATTACGTGCGTGGATTTACTACAGAAGCAAGTGTGAGGAGTGAATATAGGCCATAAGAGAGGGAAAAGAAGACGAGATTAGTTCTTTAGCG
Hspa9	18	[mm10]chr18:34969267-34969327	338	GTTCACGATATTACGTGCGTCTACCCACACCAGAGAAGGAACTAATGATAGCACAAAGTACTATACCACCAAAATCCAACCGCAGATTTACCATTAGTCG
Hspa9	18	[mm10]chr18:34969497-34969557	339	GTTCACGATATTACGTGCGTCTGGGAATCAAACCCAGGTCTTCTGCAAGAGCAACAAGTGTTATTAAACATAGATGACAGACGAGATTAGTTCTTTAGCG
Hspa9	18	[mm10]chr18:34970761-34970821	340	GTTCACGATATTACGTGCGTGCTGAGCACAGGGATACAGCAGCGCGCGGGTTTGCTCCGTCCGGGGGTCGGGGTCGTCCTCGCAGATTTACCATTAGTCG
Hspa9	18	[mm10]chr18:34970968-34971028	341	GTTCACGATATTACGTGCGTCCTAATGAATCTGGTCAGTTTCATGAACTTCCTAAGCTATTTTGAGCTTCCTGTTTTAACACGAGATTAGTTCTTTAGCG
Hspa9	18	[mm10]chr18:34971178-34971238	342	GTTCACGATATTACGTGCGTACCTTGGTGGAAACTATTATACACCAGAGGGGAAAGCAAAGCTGAGTTTTCATTTACCAACGCAGATTTACCATTAGTCG
Hspa9	18	[mm10]chr18:34971388-34971448	343	GTTCACGATATTACGTGCGTTGTTCTCACCAAAACCTCTGCCCCTTTCTAGCCTTCAGGACATTTGTGAAATAGAGAGTTACGAGATTAGTTCTTTAGCG
Hspa9	18	[mm10]chr18:34971616-34971676	344	GTTCACGATATTACGTGCGTGTTCAGTCCACTACCAAAACACCAAACATGAGTCAGCAGTGGCATCTCCATTCAAAAGGACGCAGATTTACCATTAGTCG
Hspa9	18	[mm10]chr18:34971823-34971883	345	GTTCACGATATTACGTGCGTGAGTATTTCAGTGAAGACCAATGTCAGCGAAATCCAATGAAGACCAGCAAAGAGTTGCAAACGAGATTAGTTCTTTAGCG
Hspa9	18	[mm10]chr18:34972033-34972093	346	GTTCACGATATTACGTGCGTTCAGCAAAATATTCTCATGTGTGCTTCTGCAAAACGTCCTCTCATAAGACAGCATCCAGACGCAGATTTACCATTAGTCG
Hspa9	18	[mm10]chr18:34972243-34972303	347	GTTCACGATATTACGTGCGTGTTACTGCTCTGAGGGCACAGGCTTCTGCTAGGAAAATGTTATAACTCTAAAAGGAAAAGACGAGATTAGTTCTTTAGCG
Hspa9	18	[mm10]chr18:34972453-34972513	348	GTTCACGATATTACGTGCGTGAGGAACTGAGCAGGAGACAGGCTTATATAGGGCTTTGTGGGGTGAAGTTTTTCAGGGTGCGCAGATTTACCATTAGTCG
Hspa9	18	[mm10]chr18:34972663-34972723	349	GTTCACGATATTACGTGCGTTTGGCACTTTTTACCCTGTACTTCCATCTGACTTATTTTACTGAAATAGCTTAAACCCCAACGAGATTAGTTCTTTAGCG
Hspa9	18	[mm10]chr18:34972873-34972933	350	GTTCACGATATTACGTGCGTTGGAGTCCCAGCTACAAAGCAGGTGGTGCAATCTCTTCATTGAGAATCAAAAGTTGTCTGCGCAGATTTACCATTAGTCG
Hspa9	18	[mm10]chr18:34973083-34973143	351	GTTCACGATATTACGTGCGTGAATGTTAATGGCTCTGCTCCCAAGTGTCAAGATCTGAGCTGGGTAGGAGCATACATTAGACGAGATTAGTTCTTTAGCG
Hspa9	18	[mm10]chr18:34973293-34973353	352	GTTCACGATATTACGTGCGTTTTGTTCCCAAGGTCATCCTGGTCTACATAGTGAGTTCCAGGCCAGCCAGAATTATATTTCGCAGATTTACCATTAGTCG
Hspa9	18	[mm10]chr18:34973503-34973563	353	GTTCACGATATTACGTGCGTTTTCTCATATAGTCTGAATAAAATTTATGCTCCCTCTACTTCTAAGTCCTCCCCACTTCCACGAGATTAGTTCTTTAGCG
Hspa9	18	[mm10]chr18:34974078-34974138	354	GTTCACGATATTACGTGCGTGTCAAACCAACAGAAAAATAAAAGATCCCAAGAGAAGGCCTAAGAATCAGAGATCCATTCCGCAGATTTACCATTAGTCG
Hspa9	18	[mm10]chr18:34974295-34974355	355	GTTCACGATATTACGTGCGTCTGCTGTCCTCCATCCTCTCTGTCTCCCCCTCCTTCTCCCTCCTCTTCTGAGGGCTTCCCACGAGATTAGTTCTTTAGCG
Hspa9	18	[mm10]chr18:34974501-34974561	356	GTTCACGATATTACGTGCGTGGGTTAGGGCATATCTCAAATATTCCTACTCTCTAGTATATACTTCAGTTTACTCACAGTCGCAGATTTACCATTAGTCG
Hspa9	18	[mm10]chr18:34974674-34974734	357	GTTCACGATATTACGTGCGTTTTCTTTCTTTTTGGTGTTTTGAGACAGGGTTTCTCTGTGTCCTGCTCTCACTTTGTAGAACGAGATTAGTTCTTTAGCG
Hspa9	18	[mm10]chr18:34974884-34974944	358	GTTCACGATATTACGTGCGTCCATAACATTTTTCCCCAGCATATTTTTCAGAGAGAATAAAATGGCGGTAGGTCAACATACGCAGATTTACCATTAGTCG
Hspa9	18	[mm10]chr18:34975094-34975154	359	GTTCACGATATTACGTGCGTACCCTGCTGGACCACCCATCCTGGCTGAATCTTCCTGAAATAGGACTGACTAGCATAACTACGAGATTAGTTCTTTAGCG
Hspa9	18	[mm10]chr18:34975313-34975373	360	GTTCACGATATTACGTGCGTGACTCTTGTGAGCTCCCAGAGACTGAATCACCAACCAAAGAGGGAGCACAGCATGGTCCTCGCAGATTTACCATTAGTCG
Hspa9	18	[mm10]chr18:34975523-34975583	361	GTTCACGATATTACGTGCGTCGATGTACCTAGTTCCGCAGCAACTTGATGTTTGGGGCTGGGGGAAGGTTGACACCTAGAACGAGATTAGTTCTTTAGCG
Hspa9	18	[mm10]chr18:34975928-34975988	362	GTTCACGATATTACGTGCGTTCAGACCAGCTCTTTTGAATACCCTGATGATCATAGTATTCAGAAAACTATCTGGAAATGCGCAGATTTACCATTAGTCG
Hspa9	18	[mm10]chr18:34976348-34976408	363	GTTCACGATATTACGTGCGTTGTGTGTGTATCACATGTGTGCAGAAGTTTGCAGAGACCAAAAGAAGGCATCGGATCTCCACGAGATTAGTTCTTTAGCG
Hspa9	18	[mm10]chr18:34976558-34976618	364	GTTCACGATATTACGTGCGTGCTTGGGCAGGGCGTTGGGAGATGGATGCTCTTTTGCCGTTCTTACCGCCCTGTCTCTCACGCAGATTTACCATTAGTCG
Hspa9	18	[mm10]chr18:34976768-34976828	365	GTTCACGATATTACGTGCGTGTAGTAAATGGGTTGAAGCCCTCTGCCCAGTTGGCACACTGCTCTGGCAGCTGTTGCATTACGAGATTAGTTCTTTAGCG
Hspa9	18	[mm10]chr18:34976978-34977038	366	GTTCACGATATTACGTGCGTAGGCAGAATGACCAGTCATCCTTGGCTAAACTGAAAATCTGAAGCAAGCTGGATTACATGCGCAGATTTACCATTAGTCG
Hspa9	18	[mm10]chr18:34977227-34977287	367	GTTCACGATATTACGTGCGTGGGTTTCTCTGTAGCCCTGGCTGTCCTAGGACTCATTCTATAGACCAGACTCCAGTTCATACGAGATTAGTTCTTTAGCG
Hspa9	18	[mm10]chr18:34977647-34977707	368	GTTCACGATATTACGTGCGTCCCGATGAGCCATCTCACCAGCCCCAAAGACAGGGTTTCTGTGTATAGCCCTGGCGTCCTCGCAGATTTACCATTAGTCG
Hspa9	18	[mm10]chr18:34977861-34977921	369	GTTCACGATATTACGTGCGTGGCTGGCTCAGACTTAGATATCCATCTGCTTCTGTTTCCCAAGTGTTGGGATCAAAGGTGACGAGATTAGTTCTTTAGCG
Hspa9	18	[mm10]chr18:34978053-34978113	370	GTTCACGATATTACGTGCGTCACCCACTTTTTAGCTCCACAAGCTAGGGAGATAATTTAACATTTTCCCTTATAATGAAGCGCAGATTTACCATTAGTCG
Hspa9	18	[mm10]chr18:34978263-34978323	371	GTTCACGATATTACGTGCGTCTCGCTAGGCAGAGGGCAAAGGGGTGTGAGTGTGAAGAAACTGCTTGCTATTGTAAGAGTACGAGATTAGTTCTTTAGCG
Hspa9	18	[mm10]chr18:34978473-34978533	372	GTTCACGATATTACGTGCGTAATTGTGTGGCCCGAGACTTGGCCATTCCCTAGCCCATGGGAACCACGCCTCCACTAAGGCGCAGATTTACCATTAGTCG
Hspa9	18	[mm10]chr18:34978683-34978743	373	GTTCACGATATTACGTGCGTTGTGCTCCTAGCATACCTGAGGGCGTCTACCAGCTTCCCTACGCCCAAATTCACTTTCAAACGAGATTAGTTCTTTAGCG
Hspa9	18	[mm10]chr18:34979103-34979163	374	GTTCACGATATTACGTGCGTGGAGGTGAAGCCAGGAGGATCAAGACTTCAAGGCCAGCCTGGTACACTGTAAGTTCCAAGCGCAGATTTACCATTAGTCG
Hspa9	18	[mm10]chr18:34979329-34979389	375	GTTCACGATATTACGTGCGTTCAGAATTGTAAAACTAAATCTCTGGAGGTTTCTTGACTTGTATTTTGAGACAGGGTCTCACGAGATTAGTTCTTTAGCG
Hspa9	18	[mm10]chr18:34979749-34979809	376	GTTCACGATATTACGTGCGTCACTGAACTCAGGTCTTCTGCAAGAACAAACAGTGCATGCTTTTAACATCTCTTTAAACCCGCAGATTTACCATTAGTCG
Hspa9	18	[mm10]chr18:34979959-34980019	377	GTTCACGATATTACGTGCGTCCATTCCTAATTCTTCAAAGAGAATCTGATTGTTGTTCTCCCCTCTTCACACCTTACCAGACGAGATTAGTTCTTTAGCG
Hspa9	18	[mm10]chr18:34980179-34980239	378	GTTCACGATATTACGTGCGTGGTTCATCTCTGTGTAGTCCTGGCTATCTTAGAGCTCAATCTGTAGAACAGACTGGCCCTCGCAGATTTACCATTAGTCG
Hspa9	18	[mm10]chr18:34980389-34980449	379	GTTCACGATATTACGTGCGTGAGGGATTCCTTTGTACCAGGCCTAGTACAAAGCATTTTGGATGGTTTAACTCCCTGGTGACGAGATTAGTTCTTTAGCG
Hspa9	18	[mm10]chr18:34980599-34980659	380	GTTCACGATATTACGTGCGTTCCATACTGCTGCTGAGTTAGTGCTGTGCGTGAAGCTACTGCTCTGAGGAGGGACGAAGGCGCAGATTTACCATTAGTCG
Hspa9	18	[mm10]chr18:34980772-34980832	381	GTTCACGATATTACGTGCGTGGCAGTAAAAAGACTCCAATTTCCATTTTAAGTTGACAAACATATGCCCTCCTTGACATAACGAGATTAGTTCTTTAGCG
Hspa9	18	[mm10]chr18:34980982-34981042	382	GTTCACGATATTACGTGCGTCACCCCATCAATTCCACTCAGTCCCTGTCAGTAGTAGCAGCACCCTAGCTGGCAGTAAGCCGCAGATTTACCATTAGTCG
Hspa9	18	[mm10]chr18:34981192-34981252	383	GTTCACGATATTACGTGCGTCCCCATCACCGCTCTTGTCTAGACCCTTTACACATCAAATCTGGGCTGTCAAAACAGTCTACGAGATTAGTTCTTTAGCG
Hspa9	18	[mm10]chr18:34981402-34981462	384	GTTCACGATATTACGTGCGTTCTCCACAGCCTCCACTGTAGATGAAGCTGAATCATATCAGATACTGCTGTTTCCTCCAGCGCAGATTTACCATTAGTCG
Hspa9	18	[mm10]chr18:34981569-34981629	385	GTTCACGATATTACGTGCGTCCAGGCATTGTGCTAGGTTAGGATTGCTTGGTTTTGTTCTTATTTGTTTGTTTGTTTGTTACGAGATTAGTTCTTTAGCG
Hspa9	18	[mm10]chr18:34982241-34982301	386	GTTCACGATATTACGTGCGTCTTCACCTGCATGTATGTGTTTGTACCATAGGTGTGCTTGGTGCCTACAGAGGTCAGAGCCGCAGATTTACCATTAGTCG
Hspa9	18	[mm10]chr18:34982441-34982501	387	GTTCACGATATTACGTGCGTGGCTGTAGTGTAGCACAGACTTGCTTCAAAATACTATGTAGTTTAGGATGATATTGAACAACGAGATTAGTTCTTTAGCG
Hspa9	18	[mm10]chr18:34982673-34982733	388	GTTCACGATATTACGTGCGTGCACACACATGCACACGCACACGCACGCACACACACACACATACACACATACTGTCTTCACGCAGATTTACCATTAGTCG
Hspa9	18	[mm10]chr18:34982883-34982943	389	GTTCACGATATTACGTGCGTAACACATTCAGGCAGTTGGTTGCCAGGGCAACCCCAGAAGGCAGAACAGTCCAAAAACAGACGAGATTAGTTCTTTAGCG
Hspa9	18	[mm10]chr18:34983093-34983153	390	GTTCACGATATTACGTGCGTAGCAGTGTCCTGAGAAAAGAACCGACCCACAGAACAGTACAAGGCATTTTAATCCACGGACGCAGATTTACCATTAGTCG
Hspa9	18	[mm10]chr18:34983303-34983363	391	GTTCACGATATTACGTGCGTTTTCTCTTGCAGCTTTTCTGCTGTGTTGAAATTGTCTGCCAGTAACTCTCTCCTCTTCCTACGAGATTAGTTCTTTAGCG
Hspa9	18	[mm10]chr18:34983513-34983573	392	GTTCACGATATTACGTGCGTTATCCACTCTTCTCCCCACAGCAAGGAAAGCTGTGCTGAAAATCAGAACAGTGGCTTCCACGCAGATTTACCATTAGTCG
Hspa9	18	[mm10]chr18:34983723-34983783	393	GTTCACGATATTACGTGCGTGTAGTCTAGCTGGCCTTAACTCTCCATGTAGCCAAAGATGACCCTGGAGTTCTGATCCTCACGAGATTAGTTCTTTAGCG
Hspa9	18	[mm10]chr18:34983933-34983993	394	GTTCACGATATTACGTGCGTGGAGTCACACCACAGATCGAGCCTCAACTCACATTAGTCTTTCTACTTTAGCCTCTGAGCCGCAGATTTACCATTAGTCG
Hspa9	18	[mm10]chr18:34984143-34984203	395	GTTCACGATATTACGTGCGTATGTTCCAGCCCCTATCTCCTTTATTCCTGGGATCTCTCGTTAATGAAGATGCCGTTGGCACGAGATTAGTTCTTTAGCG
Hspa9	18	[mm10]chr18:34984353-34984413	396	GTTCACGATATTACGTGCGTACAGACTGTAAACCTCAGGAAAGGGACTCGTTTTAGTTGCCATCCCTAAGATACTGAACACGCAGATTTACCATTAGTCG
Hspa9	18	[mm10]chr18:34984557-34984617	397	GTTCACGATATTACGTGCGTGGCAAAGGTACCTGCATTGTGGCATGTGCATACACAGTAATGACTTAAATACATTTTAAAACGAGATTAGTTCTTTAGCG
Hspa9	18	[mm10]chr18:34984766-34984826	398	GTTCACGATATTACGTGCGTCCAGCCCTAAATAAATTCTTTTCAGGAAACCTAAAGTTGGAAATGTCTAACCCCTAGTTACGCAGATTTACCATTAGTCG
Hspa9	18	[mm10]chr18:34984976-34985036	399	GTTCACGATATTACGTGCGTACACGGTGCAAAAGTCAGAGATTGATTTGGGGGATTCAAACTCAGTCATCAGACTGTAGGACGAGATTAGTTCTTTAGCG
Hspa9	18	[mm10]chr18:34985186-34985246	400	GTTCACGATATTACGTGCGTTACTTAGCCTGAGAATGCCCTATGTTTTTCAAAGCAAAGCTCTGGGTAGAAATGGAATATCGCAGATTTACCATTAGTCG
Hspa9	18	[mm10]chr18:34985396-34985456	401	GTTCACGATATTACGTGCGTGTCTAGGGGATTTTATGCTTTCTTCCAACCATTCCCCACCATGTCCTCTTTTAAATCTTTACGAGATTAGTTCTTTAGCG
Hspa9	18	[mm10]chr18:34985606-34985666	402	GTTCACGATATTACGTGCGTGAGTGAGACCCTGTCTATAAACAAATAAACAATGGCAAAACCCAACAAGGAAACCCTAAACGCAGATTTACCATTAGTCG
Hspa9	18	[mm10]chr18:34985816-34985876	403	GTTCACGATATTACGTGCGTTCTCCCTTCCTAATTTCAGTTATATTGGTACTAGGACCTTGCTTTGGCTTCCCTTCAGCTACGAGATTAGTTCTTTAGCG
Hspa9	18	[mm10]chr18:34986026-34986086	404	GTTCACGATATTACGTGCGTGGGTGAGATGGAGCAGGGGCTAGAGCGACCATGAGTCAGCCTAAGTTTTAGGTAGCCTTTCGCAGATTTACCATTAGTCG
Hspa9	18	[mm10]chr18:34986236-34986296	405	GTTCACGATATTACGTGCGTTTCTGAATACTAGGATTAAAGATGTGTGCCGCCATGCCTTCCCTTATACTGTTTCTTAAAACGAGATTAGTTCTTTAGCG
Hspa9	18	[mm10]chr18:34986446-34986506	406	GTTCACGATATTACGTGCGTTTTTAGCGGTTTAGAGACTATTCTGATCCCTTCCTGGCTTTCTGTTTTGTTTTTAGCTTTCGCAGATTTACCATTAGTCG
Hspa9	18	[mm10]chr18:34986677-34986737	407	GTTCACGATATTACGTGCGTCCCCCCTGCTTCTATGAGGGTGTTCCCCCACCAGGTGTTTGTTTGTTTGTTTGTTTGTTTACGAGATTAGTTCTTTAGCG
Hspa9	18	[mm10]chr18:34986887-34986947	408	GTTCACGATATTACGTGCGTCACTGCCCCACACGGCCTTTTTCTGTGTGCAGAGTTTAGAACTCAGGTCCTCATGCTTGCCGCAGATTTACCATTAGTCG

## Sheet: Kdm5c
Supplementary Data 1. List of oligos composing the FRET-FISH probes used in this study.
Probe name	Chr	Oligo coordinates	Oligo #	Oligo sequence (5'->3')
Kdm5c	X	[mm10]chrX:152196590-152196650	1	GCGTCTTGATTGGACATTCGAAGACTGGTGATAAGGGCCACCATGAGACGGGTGAGCATGAGACACAGAGGAGACAGTACACGAGATTAGTTCTTTAGCG
Kdm5c	X	[mm10]chrX:152196803-152196863	2	GCGTCTTGATTGGACATTCGTAAAGCAAGTCTTTGAATGCAAAAAGGTGATGGATACGTTTGCTATATGGGAATTGCAAGCGCAGATTTACCATTAGTCG
Kdm5c	X	[mm10]chrX:152197013-152197073	3	GCGTCTTGATTGGACATTCGAGCTCCACTTGCGTCTATGGGATTGGATGGTTCTTAATACTTGTTTGCAAAGTTCACTCCACGAGATTAGTTCTTTAGCG
Kdm5c	X	[mm10]chrX:152197223-152197283	4	GCGTCTTGATTGGACATTCGGGGAAGAAATGGAGAGATGGTTAGTCAAGGACTCCACCTCGGGAGGGGACAGGAAGAGCACGCAGATTTACCATTAGTCG
Kdm5c	X	[mm10]chrX:152197433-152197493	5	GCGTCTTGATTGGACATTCGTTTTGAGACCTTTTGCAACTGAGTTCATCTCCCCACCTACGTTGTATCTCTTTCAGTGAGACGAGATTAGTTCTTTAGCG
Kdm5c	X	[mm10]chrX:152197643-152197703	6	GCGTCTTGATTGGACATTCGCCTCAGTTGTTAGCTAATCCAGGCTGGATTTGGGATTGGACTTTATGTGACACTGGATTGCGCAGATTTACCATTAGTCG
Kdm5c	X	[mm10]chrX:152197853-152197913	7	GCGTCTTGATTGGACATTCGTTTCCAACCTAAGTTGTCATGGGGATAGTTTTCAGCAACCTTGCTTTCCTCTTGCCCTCAACGAGATTAGTTCTTTAGCG
Kdm5c	X	[mm10]chrX:152198063-152198123	8	GCGTCTTGATTGGACATTCGATCTGGGAAGGGTCTATGCCCCACCCTCTGTCATGGGCAGACTAACCTCAAGTGTCTAGACGCAGATTTACCATTAGTCG
Kdm5c	X	[mm10]chrX:152198273-152198333	9	GCGTCTTGATTGGACATTCGTGGGTCTGAATCCCTACCCTGCCAGTTGCTAGCTCTGTGACCTTTGTCAGTCAGTTTCCCACGAGATTAGTTCTTTAGCG
Kdm5c	X	[mm10]chrX:152198483-152198543	10	GCGTCTTGATTGGACATTCGAAGCAGAAGGAATCTCTCTCCTTTACTCCCCCATCACTTCCTGTATTCCCCACCCTGATACGCAGATTTACCATTAGTCG
Kdm5c	X	[mm10]chrX:152198703-152198763	11	GCGTCTTGATTGGACATTCGTGTTTCTAGATTTGTTGGCCTTTGAATGTGTCTGTGATATTATACTTGTCCATATGTGGGACGAGATTAGTTCTTTAGCG
Kdm5c	X	[mm10]chrX:152198913-152198973	12	GCGTCTTGATTGGACATTCGAGGCTGTGCTGTCACCCTACAATTCCTGTGACTTTTCTCTTTGCAATCAAAATGGGGCAACGCAGATTTACCATTAGTCG
Kdm5c	X	[mm10]chrX:152199123-152199183	13	GCGTCTTGATTGGACATTCGTACATCAACTCTACTTCACTTCACTATAAAGGGGGCTAACAGTGCCTGTTACAAGGAATTACGAGATTAGTTCTTTAGCG
Kdm5c	X	[mm10]chrX:152199333-152199393	14	GCGTCTTGATTGGACATTCGTGATATAGGGTTCAGGCCAGGTAAGGAAGCTATTGATAAGTTAGGCTACATCCTTCTTATCGCAGATTTACCATTAGTCG
Kdm5c	X	[mm10]chrX:152199543-152199603	15	GCGTCTTGATTGGACATTCGCTCAGGACAGAAACCTGGAGGCAGAAACAGAAGCCAAGACCATGCTGCTTACTGCTGTCTACGAGATTAGTTCTTTAGCG
Kdm5c	X	[mm10]chrX:152199753-152199813	16	GCGTCTTGATTGGACATTCGTCCTCAGTCGACGCTCCCCGTTTCTAGGTGACAGTATCTTGTGTCAAGTTGACAAAAATTCGCAGATTTACCATTAGTCG
Kdm5c	X	[mm10]chrX:152199963-152200023	17	GCGTCTTGATTGGACATTCGCACTCCCTCATTTCCACCAGGATTCTGCTTCTGTGTCATTCCCCTCAACCACAGTTTTCCACGAGATTAGTTCTTTAGCG
Kdm5c	X	[mm10]chrX:152200173-152200233	18	GCGTCTTGATTGGACATTCGCTCTCTCACACACACACACACAAATGTGCACACACACAATTTAAATGGTACCTTTTAACACGCAGATTTACCATTAGTCG
Kdm5c	X	[mm10]chrX:152200383-152200443	19	GCGTCTTGATTGGACATTCGGCTTAGTGCTGATACATGGAAAGGACTTGGTTGTTGTTTATTGAGTGAGTTATGGGAAACACGAGATTAGTTCTTTAGCG
Kdm5c	X	[mm10]chrX:152200593-152200653	20	GCGTCTTGATTGGACATTCGACTAACTCGCTTATACCAGAGACACCTACTGTGGTCTGATCTAGGCCCCATGTCCTGTGCCGCAGATTTACCATTAGTCG
Kdm5c	X	[mm10]chrX:152200803-152200863	21	GCGTCTTGATTGGACATTCGCTGGTGGCAAGATTCAGGGGGCATCTCAGTAGGGGTATATATATACCTTGAATCTTAACAACGAGATTAGTTCTTTAGCG
Kdm5c	X	[mm10]chrX:152201013-152201073	22	GCGTCTTGATTGGACATTCGGTTGCTTAATGATTGAGGGCGTGAACTCTGAAGTCACTCTGCCTGGAGTTGAATCCTGCTCGCAGATTTACCATTAGTCG
Kdm5c	X	[mm10]chrX:152201223-152201283	23	GCGTCTTGATTGGACATTCGTGTCTGTTGAACCTTGAGAGGTCTTCAATGCCAGAGTGATTGGAGATCGGACTAACTTGCACGAGATTAGTTCTTTAGCG
Kdm5c	X	[mm10]chrX:152201433-152201493	24	GCGTCTTGATTGGACATTCGACTGGGCTGGGTCTAACCTGTGGAGGGTAGCATCAGGGGCCTCTGAGGTCTGAGAGAAAGCGCAGATTTACCATTAGTCG
Kdm5c	X	[mm10]chrX:152201643-152201703	25	GCGTCTTGATTGGACATTCGGCACAGGCACTTCTGCCAGTAGGTAACCCCTTCCACCCACCCAGCTTGCCCTTGCCTTGCACGAGATTAGTTCTTTAGCG
Kdm5c	X	[mm10]chrX:152201853-152201913	26	GCGTCTTGATTGGACATTCGTGCCTCAGTCTTCCTGGTTCACCCCACCTCTGTGCTTCTCAACATGCCCTGGAGCTCTGCCGCAGATTTACCATTAGTCG
Kdm5c	X	[mm10]chrX:152202063-152202123	27	GCGTCTTGATTGGACATTCGAGAGCAGAGGAGGACATGAGGAGAAAAAGGAAGCTTCCCCGCAGGGCAGCTCTTTACCTGACGAGATTAGTTCTTTAGCG
Kdm5c	X	[mm10]chrX:152202273-152202333	28	GCGTCTTGATTGGACATTCGGGCCTGGACTCCAGGCTGCTAAGGGCAGGGGCAGGGCACAGGGGCAGGGCTGGGTGGGGGCGCAGATTTACCATTAGTCG
Kdm5c	X	[mm10]chrX:152202483-152202543	29	GCGTCTTGATTGGACATTCGCAGGGAGGGAGCAACTAGGCCGTCAGGGGAAGGAAGATTTGAGGCTGGAGCTGCTAGGGAACGAGATTAGTTCTTTAGCG
Kdm5c	X	[mm10]chrX:152202693-152202753	30	GCGTCTTGATTGGACATTCGAAAGGGAATAAAGAAAAACAAGGGCACTTGAGTGAATGAACCGTGTAGGCAGTGAAGAGACGCAGATTTACCATTAGTCG
Kdm5c	X	[mm10]chrX:152202903-152202963	31	GCGTCTTGATTGGACATTCGCACAGTGTGGAGGGTGATGCCCCAGGCAGTGACCTGAGCACAGCGGTTGATAGTCCTGGGACGAGATTAGTTCTTTAGCG
Kdm5c	X	[mm10]chrX:152203113-152203173	32	GCGTCTTGATTGGACATTCGCGCTCCAAGGCCCTGTCAGACAGCTATGAACTCTCCACAGACCTGCAGGACAAGAAGGTGCGCAGATTTACCATTAGTCG
Kdm5c	X	[mm10]chrX:152203323-152203383	33	GCGTCTTGATTGGACATTCGTGCATATGCACTGAGCCTCCTATTCACTCGGCAAACATCGCTGAGTTCCAATAATGGGGTACGAGATTAGTTCTTTAGCG
Kdm5c	X	[mm10]chrX:152203533-152203593	34	GCGTCTTGATTGGACATTCGAGAAAAGTAGAACTTGGAAGGGCAGTTATCAACACATTAGTTATGGCTATGCCTAGATGTCGCAGATTTACCATTAGTCG
Kdm5c	X	[mm10]chrX:152203784-152203844	35	GCGTCTTGATTGGACATTCGTAAATATATTTTTCCCTTGTGTACATCTTGGGATTCTAAGTGAGAAAACACTGGGCACAGACGAGATTAGTTCTTTAGCG
Kdm5c	X	[mm10]chrX:152203994-152204054	36	GCGTCTTGATTGGACATTCGCCAGACAGCCTTTCGACAGTACCGTATGAATAAGAACTTTGAGCGGCTGCGCAGCTCAGCCGCAGATTTACCATTAGTCG
Kdm5c	X	[mm10]chrX:152204204-152204264	37	GCGTCTTGATTGGACATTCGCCGGCTTGAACGGGGCCTCCCTTATGGAGGCTCCTGTGGTGGGGGCATCGATGGTGGTGGACGAGATTAGTTCTTTAGCG
Kdm5c	X	[mm10]chrX:152204415-152204475	38	GCGTCTTGATTGGACATTCGGTATAAGAAGTTTCGCTATTAAGCACTTAACAGCAACAAATGGCAGTGATTTGAACTGAGCGCAGATTTACCATTAGTCG
Kdm5c	X	[mm10]chrX:152204625-152204685	39	GCGTCTTGATTGGACATTCGAGGGATGTAGCTCAGGAGTAGAGCACTTGCCTAACATATGCCACACAGTGTGCTTCACCTACGAGATTAGTTCTTTAGCG
Kdm5c	X	[mm10]chrX:152204811-152204871	40	GCGTCTTGATTGGACATTCGCAGTTCCCAGAACCCTTACTATGGAAGGAGAGAGAAGAGATTCTTTATTTTAAAGACTTTCGCAGATTTACCATTAGTCG
Kdm5c	X	[mm10]chrX:152205018-152205078	41	GCGTCTTGATTGGACATTCGGCACCATCTCTCCAGGCCCCCAAAACCGATGTAGAAAAAGATTTACTTATTTTATTTTATACGAGATTAGTTCTTTAGCG
Kdm5c	X	[mm10]chrX:152205228-152205288	42	GCGTCTTGATTGGACATTCGTGCTCTTAAGAGTTGTGCTGCTAGGTTTCCTTGAGCTCAACACATAGAGTCATTTTAGAACGCAGATTTACCATTAGTCG
Kdm5c	X	[mm10]chrX:152205424-152205484	43	GCGTCTTGATTGGACATTCGGTATTATAAGAAAGCAGACTGAGGCAACCCTGGGGTGCAAGCTAGTAAACAGCACCCTCCACGAGATTAGTTCTTTAGCG
Kdm5c	X	[mm10]chrX:152205634-152205694	44	GCGTCTTGATTGGACATTCGGAAGCCCTAACTAAAACAGAAGTTGGTACAAGGTTCATGGGTTATTGCTGGGACAGACCTCGCAGATTTACCATTAGTCG
Kdm5c	X	[mm10]chrX:152205822-152205882	45	GCGTCTTGATTGGACATTCGGACATACAAGGACATGTGCATGCACACACACACTCTAAATACATGCGATAAAACTAAAAAACGAGATTAGTTCTTTAGCG
Kdm5c	X	[mm10]chrX:152206032-152206092	46	GCGTCTTGATTGGACATTCGGTCCCTGTTTTATAACAGAGGAGACCGAGGCTGAGGCATGTGCTCTGGTCAGTATTCTTACGCAGATTTACCATTAGTCG
Kdm5c	X	[mm10]chrX:152206242-152206302	47	GCGTCTTGATTGGACATTCGAGATGTCGCTAGTTAGAGATGTTGAAAAGTGTGTTGTTGGTCCAGGCACTGTGATTGCATACGAGATTAGTTCTTTAGCG
Kdm5c	X	[mm10]chrX:152206452-152206512	48	GCGTCTTGATTGGACATTCGCAAAATGGAGTTAAAGCTTTCTTTTTGGTGCCATTTTAGGGCTGTTGTGGAAATGCACTTCGCAGATTTACCATTAGTCG
Kdm5c	X	[mm10]chrX:152206662-152206722	49	GCGTCTTGATTGGACATTCGCTCTGTTATCTGACCCTATCATTTGTCTATGCTTGCTTCTCTGAGGCTAGTAAAATGGAGACGAGATTAGTTCTTTAGCG
Kdm5c	X	[mm10]chrX:152206872-152206932	50	GCGTCTTGATTGGACATTCGAATACCATCTGATGGAAAAGAGAGAAGAACCAGGCCTGATCCTAGCACTCAGTGCTATCTCGCAGATTTACCATTAGTCG
Kdm5c	X	[mm10]chrX:152207082-152207142	51	GCGTCTTGATTGGACATTCGCTGGAACCTATGGAAAGGTGGAGAGAGGAAGTGGTGCCACAAAGTTGTCCTCTGACTCTAACGAGATTAGTTCTTTAGCG
Kdm5c	X	[mm10]chrX:152207292-152207352	52	GCGTCTTGATTGGACATTCGGTAGCCCAGGCTGGCCTTGAGCTTGAGCTTAGCCTCTGGAGTACTATAATTACAGGTGTGCGCAGATTTACCATTAGTCG
Kdm5c	X	[mm10]chrX:152207502-152207562	53	GCGTCTTGATTGGACATTCGGGCAGGTCTGCTTCTATGCTCAATTTCTTATTTTGTTGGCAGTCCCTTTCAGGACTGTTCACGAGATTAGTTCTTTAGCG
Kdm5c	X	[mm10]chrX:152207712-152207772	54	GCGTCTTGATTGGACATTCGATGGTGTGATATCTAAGATTGTGGTAGAGATCACTGGGGGCCAGTTTGGAAGCCGAGTACCGCAGATTTACCATTAGTCG
Kdm5c	X	[mm10]chrX:152207922-152207982	55	GCGTCTTGATTGGACATTCGTCAGGGAGGAGGGAGTATTTGATATGGAGACAGGGATACTGGAGTGCCCAAGAAGGCATTACGAGATTAGTTCTTTAGCG
Kdm5c	X	[mm10]chrX:152208110-152208170	56	GCGTCTTGATTGGACATTCGGCTGGACAACACACAATGAACTCAATGGTATTTTTGTAGACTTTTATCTCATACTGCCTTCGCAGATTTACCATTAGTCG
Kdm5c	X	[mm10]chrX:152208320-152208380	57	GCGTCTTGATTGGACATTCGGAGAGAAAGAAGGCATGGGGTTAGGTGGGTAGGGAGAATCTGGGAGGAGTTGGGGGAAACACGAGATTAGTTCTTTAGCG
Kdm5c	X	[mm10]chrX:152208530-152208590	58	GCGTCTTGATTGGACATTCGACATGTGATGCACAGACATATGCAGGCAAAACACACACACACATACACACACTAAGCTTGCGCAGATTTACCATTAGTCG
Kdm5c	X	[mm10]chrX:152208740-152208800	59	GCGTCTTGATTGGACATTCGCTTTTTCTTTTTACCTTTCACTGTGTACAGGTAAAGTCTCTGGCTGAATCCATTGATGAGACGAGATTAGTTCTTTAGCG
Kdm5c	X	[mm10]chrX:152208950-152209010	60	GCGTCTTGATTGGACATTCGTCACCTGAGCGACTGCCCAGCACAGAGCCCCCACCCCAAGGCCGCCCTGAGTTCTGGGCACGCAGATTTACCATTAGTCG
Kdm5c	X	[mm10]chrX:152209160-152209220	61	GCGTCTTGATTGGACATTCGCCTCCCAGTGACAGTTCTGTAGACCTGAGTGACCGCTCAGATCGCGGCTCTGTCCACCGCACGAGATTAGTTCTTTAGCG
Kdm5c	X	[mm10]chrX:152209370-152209430	62	GCGTCTTGATTGGACATTCGAGTGGTACTGGGCCCAGTGGTGTGGCTGGAGGTCGGAGGTTGGGGAAGTGTGAGGCAGCACGCAGATTTACCATTAGTCG
Kdm5c	X	[mm10]chrX:152209580-152209640	63	GCGTCTTGATTGGACATTCGACAAGGCACAGCTGGGACTCGCCAGCCTTCAACAATGATGTGGTACAAAGGCGACATTACACGAGATTAGTTCTTTAGCG
Kdm5c	X	[mm10]chrX:152209790-152209850	64	GCGTCTTGATTGGACATTCGTCCCAGATGTCTGGGGATGAGAAGGACAGCAGAAAGTGGATGTAGTAACTCACACTTGGACGCAGATTTACCATTAGTCG
Kdm5c	X	[mm10]chrX:152210000-152210060	65	GCGTCTTGATTGGACATTCGAAACAAAACTCACAGAGTTACAGAATAGAGAGGCTCCCAACATGCCTGAGTTCAGGTCCTACGAGATTAGTTCTTTAGCG
Kdm5c	X	[mm10]chrX:152210210-152210270	66	GCGTCTTGATTGGACATTCGCTCACTCGCTGTCTAGTCTTAGGTAACTTGTGTTCCTTCTTGGGGCTTCAGTTTTTTCATCGCAGATTTACCATTAGTCG
Kdm5c	X	[mm10]chrX:152210630-152210690	67	GCGTCTTGATTGGACATTCGCTCCTAAGGCATTCAAGTTCTGCATATGGGACAATTCCAACCAAGAGGGTTTTGGCTCCAACGAGATTAGTTCTTTAGCG
Kdm5c	X	[mm10]chrX:152210840-152210900	68	GCGTCTTGATTGGACATTCGCCCCTCTCAAGACCCTCTGATGATTGCTGGGCCTATCATAATTCTTGCAGAGAGCATCCCCGCAGATTTACCATTAGTCG
Kdm5c	X	[mm10]chrX:152211050-152211110	69	GCGTCTTGATTGGACATTCGGTGCTGCGATGTTTTCATCTGTACCCTGAAGGAATTGACCACATGATCGATCCTTGGCTCACGAGATTAGTTCTTTAGCG
Kdm5c	X	[mm10]chrX:152211260-152211320	70	GCGTCTTGATTGGACATTCGACACTCCTGTTGGGGTGGCTCACTTCATCCTGGAGAGGAAAGGCCTGAGCCGGCAGATGACGCAGATTTACCATTAGTCG
Kdm5c	X	[mm10]chrX:152211469-152211529	71	GCGTCTTGATTGGACATTCGGGGAGAAAAAGGAAGATGGGAGGGAGGAAGGGGAGAAAAAGGAAGACGGGAGGGAGGAAGACGAGATTAGTTCTTTAGCG
Kdm5c	X	[mm10]chrX:152211679-152211739	72	GCGTCTTGATTGGACATTCGCCCTCTGCTCCAAAAGGGTCTTATTTCCTTTGACCCTATTCTTAAAGACCCCTAAGGATGCGCAGATTTACCATTAGTCG
Kdm5c	X	[mm10]chrX:152211889-152211949	73	GCGTCTTGATTGGACATTCGGTACGTGTGGCTGTAGGCCCAAAGCGTGGCAGTCTGTCAGTGGGAGTGTTTGGTTGCTTGACGAGATTAGTTCTTTAGCG
Kdm5c	X	[mm10]chrX:152212099-152212159	74	GCGTCTTGATTGGACATTCGTTCAGGGGGAGGCCCAGAAAGTGGAGCGACTCATTGAAGCTTTCAGGTGTGCCTGCTACCCGCAGATTTACCATTAGTCG
Kdm5c	X	[mm10]chrX:152212295-152212355	75	GCGTCTTGATTGGACATTCGTCAAGGGCAGACTGGTCTATGTAGTGAGTTCCAAGACAGCCTGGACCTACACTGAGAGACACGAGATTAGTTCTTTAGCG
Kdm5c	X	[mm10]chrX:152212506-152212566	76	GCGTCTTGATTGGACATTCGATAAGTGACAAGATCAGCAATAAATGATAGCACTCAAGAATCTGGGTATGTAAGTCAGTGCGCAGATTTACCATTAGTCG
Kdm5c	X	[mm10]chrX:152212716-152212776	77	GCGTCTTGATTGGACATTCGGAGTTTAAACTTGACTGCATCTAACTCCGTATTATCTATGCTCAGCTCTAAATGCTTTGAACGAGATTAGTTCTTTAGCG
Kdm5c	X	[mm10]chrX:152212926-152212986	78	GCGTCTTGATTGGACATTCGACTTCAAGCCTTCATTATATCCTGTGTAAAATAGGACTGCTTGGGAGTTAGAGATGTGGTCGCAGATTTACCATTAGTCG
Kdm5c	X	[mm10]chrX:152213136-152213196	79	GCGTCTTGATTGGACATTCGAGGTAGTGGTTATGATTTTTCATGGTGGTGTTAGAGAAAATGAAGAGGACAGACTCCAAAACGAGATTAGTTCTTTAGCG
Kdm5c	X	[mm10]chrX:152213352-152213412	80	GCGTCTTGATTGGACATTCGTCCTTGCTTTTGCCATCATCCTCCTCAATACCGATATGTACAGCCCCAGTGTCAAGGCTGCGCAGATTTACCATTAGTCG
Kdm5c	X	[mm10]chrX:152213562-152213622	81	GCGTCTTGATTGGACATTCGTTCTTCTATGCTGTCACTTTATCTCGTGGCTGGACTTCCCCAGGGCATTCTCCTATTAATACGAGATTAGTTCTTTAGCG
Kdm5c	X	[mm10]chrX:152213772-152213832	82	GCGTCTTGATTGGACATTCGAGAATGCGGCTCTGTCTCACAAAACAAAACAAAACAAAACAAGCCTGGCTCTTAAACTGTCGCAGATTTACCATTAGTCG
Kdm5c	X	[mm10]chrX:152213982-152214042	83	GCGTCTTGATTGGACATTCGGATGCTTACTGTGTACCAAGTAAAATGAGTATGAAGGACAATGGAGGGGAGGCTGCTATAACGAGATTAGTTCTTTAGCG
Kdm5c	X	[mm10]chrX:152214192-152214252	84	GCGTCTTGATTGGACATTCGGCAGATGAGTTAAAGTAACTGGAGAATGTATGATGTAGGCTATATGAAAATACTCCCCCACGCAGATTTACCATTAGTCG
Kdm5c	X	[mm10]chrX:152214402-152214462	85	GCGTCTTGATTGGACATTCGTTTTTCAAGATAGGGGCTATTCTAAAATAACTTCCATCTGCCTGCCTCTGCCTCCCAAGTACGAGATTAGTTCTTTAGCG
Kdm5c	X	[mm10]chrX:152214612-152214672	86	GCGTCTTGATTGGACATTCGTACATGTTTATTTTAGGAATGAGGAACATGGGGTTATCATGAGGCCCTGGGTTTGATGCTCGCAGATTTACCATTAGTCG
Kdm5c	X	[mm10]chrX:152214822-152214882	87	GCGTCTTGATTGGACATTCGATGTAGATTCTGGGGATGGAACTCAAGCTGTTAGACTTGGCAGCAGGCACCCTTCCTTACACGAGATTAGTTCTTTAGCG
Kdm5c	X	[mm10]chrX:152215042-152215102	88	GCGTCTTGATTGGACATTCGGAAATTAAGCTGTTTCAGAATTTCTCCATAAATACCACTTGGTGAACCTTCTTTGGCATCCGCAGATTTACCATTAGTCG
Kdm5c	X	[mm10]chrX:152215226-152215286	89	GCGTCTTGATTGGACATTCGCTGCTCAGACTCTTACTAACTCTGTATCATTTGAAAGTACTATTTCTAGTTAAGAGGAGCACGAGATTAGTTCTTTAGCG
Kdm5c	X	[mm10]chrX:152215425-152215485	90	GCGTCTTGATTGGACATTCGGGGTATTATGGAGAAACCCCTACTGCCTACCTTCTATATTGATATGACATATTCTTTTGTCGCAGATTTACCATTAGTCG
Kdm5c	X	[mm10]chrX:152215635-152215695	91	GCGTCTTGATTGGACATTCGAAACCGGTAAGTGACTTCAGGGTAGGAGGCATCATTGTGTGGTAAGTCACTGCCCTCCCCACGAGATTAGTTCTTTAGCG
Kdm5c	X	[mm10]chrX:152215845-152215905	92	GCGTCTTGATTGGACATTCGTAGCCAAGTAAAGAGAGGCAAGCTGTAGTAGCTAAGAAGCAGATATACTATTGCCAGCAACGCAGATTTACCATTAGTCG
Kdm5c	X	[mm10]chrX:152216055-152216115	93	GCGTCTTGATTGGACATTCGAGAAAGCAGGGAGAGGCCATTTTAAGTCAAGGGAAGTCAGAAAGGCTTCTTGGAAAATAAACGAGATTAGTTCTTTAGCG
Kdm5c	X	[mm10]chrX:152216265-152216325	94	GCGTCTTGATTGGACATTCGTATGCCTTGTTAAGGTACCAGAGGCCTGAAAGTGATGGGGTGGCCTTGCTGACCACCACTCGCAGATTTACCATTAGTCG
Kdm5c	X	[mm10]chrX:152216475-152216535	95	GCGTCTTGATTGGACATTCGATTGTACCGAAGGAAATGGGAGGGAGATAGTCAGCAGAGCTGCTGAGTCTAGTGCAAACCACGAGATTAGTTCTTTAGCG
Kdm5c	X	[mm10]chrX:152216685-152216745	96	GCGTCTTGATTGGACATTCGATAGACTTGTAATCTGGGAAGTGGTAGGAAATGTCCCTGTCCACTGCCGTAGCACAGAGGCGCAGATTTACCATTAGTCG
Kdm5c	X	[mm10]chrX:152216895-152216955	97	GCGTCTTGATTGGACATTCGAGGCAAGAGCTACTCTTCAAGGTGGCTTAGCCCTGACTACTACTACTAGAATCTGGTTATACGAGATTAGTTCTTTAGCG
Kdm5c	X	[mm10]chrX:152217105-152217165	98	GCGTCTTGATTGGACATTCGCTAGAATTAAAGGCATGTGTCAACACACCTGGCTAGATTTGGCCTCCTGATGTGGTTCACCGCAGATTTACCATTAGTCG
Kdm5c	X	[mm10]chrX:152217315-152217375	99	GCGTCTTGATTGGACATTCGTTGCTATTTTGAGGCAAGGCAATTCTCTTTCAAGGGCCTGTCTTGTATATGTTTAGCGGTACGAGATTAGTTCTTTAGCG
Kdm5c	X	[mm10]chrX:152217525-152217585	100	GCGTCTTGATTGGACATTCGAAAGTAATGTCTTCTCCAGATGTTGTTCTGTATCCTATGGAAGCAGGGGTCAAAATCACACGCAGATTTACCATTAGTCG
Kdm5c	X	[mm10]chrX:152217735-152217795	101	GCGTCTTGATTGGACATTCGTAGAGTGCTTGTTTAACATATGCAAGGATCTGGGTTCCATTCCCAGCACTATAAGAGAGAACGAGATTAGTTCTTTAGCG
Kdm5c	X	[mm10]chrX:152217945-152218005	102	GCGTCTTGATTGGACATTCGCTTGTACTCAGGGACTCACAAACAAATGGCCTAATAGTGTTTTGCAACATGGTGTGCTGACGCAGATTTACCATTAGTCG
Kdm5c	X	[mm10]chrX:152218155-152218215	103	GCGTCTTGATTGGACATTCGACCTAAACAAAACCTTTGTTTGAAGAGCCATTGGTAGAGGATGGGGCTGTAGCTTAATGAACGAGATTAGTTCTTTAGCG
Kdm5c	X	[mm10]chrX:152218365-152218425	104	GCGTCTTGATTGGACATTCGAATCCTGTTCAGAGGCTAGGCAGAGAGGTTGCCATTATAAGCTAGTTTTGTATGGTGGGACGCAGATTTACCATTAGTCG
Kdm5c	X	[mm10]chrX:152218575-152218635	105	GCGTCTTGATTGGACATTCGAAACAGAATCTATGTGAGGTATTAGGACAGGCTTCCTAGAGGGACCAACATTCATGTAGTACGAGATTAGTTCTTTAGCG
Kdm5c	X	[mm10]chrX:152218785-152218845	106	GCGTCTTGATTGGACATTCGTGGGGAAGGTGGTTCCTAGAAATGGGTATCATTTGGAAATCCCCTACCCTAAACCCTGCCCGCAGATTTACCATTAGTCG
Kdm5c	X	[mm10]chrX:152218995-152219055	107	GCGTCTTGATTGGACATTCGCCTAGCATGCAGCCCAGGAGTTTATCAGAGCCCATGCTCATCCTTCATCTACACTAGCTTACGAGATTAGTTCTTTAGCG
Kdm5c	X	[mm10]chrX:152219205-152219265	108	GCGTCTTGATTGGACATTCGGTAGCAGTTACAGTGTGCTTGGAAGTCCTGTATTGAGAAGAGCATGATTGAGTATCATTCCGCAGATTTACCATTAGTCG
Kdm5c	X	[mm10]chrX:152219415-152219475	109	GCGTCTTGATTGGACATTCGATGCTTGAGCACAGAAAAGGCATTTCAGAGTTAGGTTCTACAGAAATCATCTCCAAGAAGACGAGATTAGTTCTTTAGCG
Kdm5c	X	[mm10]chrX:152219625-152219685	110	GCGTCTTGATTGGACATTCGGTGTGTGTGTTTGTAGGGGGTTGTATCATTTCTCAGTTTTTTGTCTTATCCACTCTGCTTCGCAGATTTACCATTAGTCG
Kdm5c	X	[mm10]chrX:152219835-152219895	111	GCGTCTTGATTGGACATTCGCTCTGACCTGCGGGAGTCCATTGCTGAGGTGCAGGAGATGGAGAAGTATCGTGTGGAATGACGAGATTAGTTCTTTAGCG
Kdm5c	X	[mm10]chrX:152220045-152220105	112	GCGTCTTGATTGGACATTCGAAGGTCATTACTCCCTAACCTCAGATTATTATTCCAGTCATTGAGAGTCTACACTGTGGCCGCAGATTTACCATTAGTCG
Kdm5c	X	[mm10]chrX:152220255-152220315	113	GCGTCTTGATTGGACATTCGTGAACCTTTGTTCAGATGAAAGAGATAAAGAAATCTTCACAGAATTTGACAAGGAGCCAGACGAGATTAGTTCTTTAGCG
Kdm5c	X	[mm10]chrX:152220465-152220525	114	GCGTCTTGATTGGACATTCGATGAAGGAGTAGAAAAGAGGGAAGGGGAGGGGAGGGGAGGAGGGGAGGGGAGGGGAGGAGCGCAGATTTACCATTAGTCG
Kdm5c	X	[mm10]chrX:152220675-152220735	115	GCGTCTTGATTGGACATTCGCAGATCAATCCCCAGGGGCTGCACCAAATTAGTTTGGTCATATACAATGGAAAATAGTAAACGAGATTAGTTCTTTAGCG
Kdm5c	X	[mm10]chrX:152220885-152220945	116	GCGTCTTGATTGGACATTCGCAGCAAAACAGAGTATCAGTTCAGTGGATTCCAGAGCTTCCAGGGGAAGTGTAAGAGGTTCGCAGATTTACCATTAGTCG
Kdm5c	X	[mm10]chrX:152221095-152221155	117	GCGTCTTGATTGGACATTCGAGATTCTCAGTTTCCTCTGCACAATGTAGATGATGGTCAGAATGTGGAATGAGAGGGATCACGAGATTAGTTCTTTAGCG
Kdm5c	X	[mm10]chrX:152221294-152221354	118	GCGTCTTGATTGGACATTCGAGGGCCTTCCCATCCTTACTGTGAGCCAAGTGTTGCAAAACAACACAAAAGGGTAAAAAACGCAGATTTACCATTAGTCG
Kdm5c	X	[mm10]chrX:152221504-152221564	119	GCGTCTTGATTGGACATTCGATTACTACTAGGGTGTGGGAGTGGACAGGAAGGAGGGGAACCAGAAGGAGGGAGGAAAAAACGAGATTAGTTCTTTAGCG
Kdm5c	X	[mm10]chrX:152221714-152221774	120	GCGTCTTGATTGGACATTCGAGTGAATGGGACTCTGGCCCGCAGTAGTCTGGAGGACACTTATGGGGCAGGCGATGGGCTCGCAGATTTACCATTAGTCG
Kdm5c	X	[mm10]chrX:152221924-152221984	121	GCGTCTTGATTGGACATTCGACACACACACACTCACCATTCAGAGCCCTGGGCACTATGCCACAGGGGGCCTGGTAGCCAACGAGATTAGTTCTTTAGCG
Kdm5c	X	[mm10]chrX:152222134-152222194	122	GCGTCTTGATTGGACATTCGTCCCTACCTCCCCCTCTTCAATGGGGGAAGGGGGCAATGGGGTGTCTGTCCCTGGGAGGGCGCAGATTTACCATTAGTCG
Kdm5c	X	[mm10]chrX:152222344-152222404	123	GCGTCTTGATTGGACATTCGCTCCTGCCCCACTCATTTCTGCATGAGCCCTGCCCTGGCCATAGAGCCCCAGAGGAGGAGACGAGATTAGTTCTTTAGCG
Kdm5c	X	[mm10]chrX:152222554-152222614	124	GCGTCTTGATTGGACATTCGCCCAGGGCCAACTCCAAATAGGGAGGCCCTTGGATTTGGGCCTCAAGAAACGTTAACCTCCGCAGATTTACCATTAGTCG
Kdm5c	X	[mm10]chrX:152222764-152222824	125	GCGTCTTGATTGGACATTCGCTTGGGAGCAGAGCTGGCCACAGATACAGGACTGCTGTTTGGTTTCCACTGTCACTTTGGACGAGATTAGTTCTTTAGCG
Kdm5c	X	[mm10]chrX:152222974-152223034	126	GCGTCTTGATTGGACATTCGCACCCCCGCCGCCAGAGGAGTACAAGAGCCAGAGGCCAGTCTCCAACTCCTCATCTTTCCCGCAGATTTACCATTAGTCG
Kdm5c	X	[mm10]chrX:152223184-152223244	127	GCGTCTTGATTGGACATTCGGGGTGCTACCTGATGGGCAGTCCAAGCTCCAGGCCCTGCATGCCCAGTATTGCCAAGGACACGAGATTAGTTCTTTAGCG
Kdm5c	X	[mm10]chrX:152223394-152223454	128	GCGTCTTGATTGGACATTCGATGGCCCAGTTCCAGGACCCCAGCATTATACCTTGGGCCGGCCAGGCAGAGCCCCAAGACCGCAGATTTACCATTAGTCG
Kdm5c	X	[mm10]chrX:152223604-152223664	129	GCGTCTTGATTGGACATTCGAGATGATGCCAGCAGCAGGTGCAGCTGGGGGCCCTGGGTCCCGGCCACCAGGGGGATCCTACGAGATTAGTTCTTTAGCG
Kdm5c	X	[mm10]chrX:152223814-152223874	130	GCGTCTTGATTGGACATTCGGGCCCCCTGGCACGGCTAATCCACCCAGTGCAAACCCCAAGGCCAAGCCAAGCCGGATCACGCAGATTTACCATTAGTCG
Kdm5c	X	[mm10]chrX:152224024-152224084	131	GCGTCTTGATTGGACATTCGTATCTCCAGACCCTTCTTCCAACCCCCAGCAGTTGTCATGGGGTTTCCTTTCAGATTGGAACGAGATTAGTTCTTTAGCG
Kdm5c	X	[mm10]chrX:152224234-152224294	132	GCGTCTTGATTGGACATTCGATGTGAGCTTCCTTGCAAGCTGGTGGAGAAGGCAGGCTTCTGGAGCTGCAGAGGTGAAGGCGCAGATTTACCATTAGTCG
Kdm5c	X	[mm10]chrX:152224444-152224504	133	GCGTCTTGATTGGACATTCGAGACCGTCAGTGCACTCTATGGGTGGAACCCCGCTTGTGCTGGCCCCCACTGAGGGCAGTACGAGATTAGTTCTTTAGCG
Kdm5c	X	[mm10]chrX:152224654-152224714	134	GCGTCTTGATTGGACATTCGCAGGTCTGGGATGAGAAGGGTACCGCCCTCCCTCACCCATATTGCATGCCCCCCTTCCTTCGCAGATTTACCATTAGTCG
Kdm5c	X	[mm10]chrX:152224864-152224924	135	GCGTCTTGATTGGACATTCGAAGCCATCAGAGCAGGGGCTGTGAGCCAGAATGCCCAAGCCCCTCTTGTTCATCAAAATCACGAGATTAGTTCTTTAGCG
Kdm5c	X	[mm10]chrX:152225074-152225134	136	GCGTCTTGATTGGACATTCGGACAGATGGGCCCTCTATGTCAAAGGGTCCCTGGGGCTTGGGGTTGTGGGAGGGCGTTGGCGCAGATTTACCATTAGTCG
Kdm5c	X	[mm10]chrX:152225284-152225344	137	GCGTCTTGATTGGACATTCGCCATGGAGAGAGGCACTAGTCTGGGGAGGTGATAATGGTAATTCAGGCAACTGTGTGGGCACGAGATTAGTTCTTTAGCG
Kdm5c	X	[mm10]chrX:152225494-152225554	138	GCGTCTTGATTGGACATTCGTCATCCTCCAACTGTTTGTTACCACTTGGGATGATCACATGGTGTTATGCTATCTCCATGCGCAGATTTACCATTAGTCG
Kdm5c	X	[mm10]chrX:152225704-152225764	139	GCGTCTTGATTGGACATTCGGCTAGGGTGGAGCAGGTATTCGGCAAGTTAATTTTTTCGTCTTTTTTCGTAGAGGTTGGGACGAGATTAGTTCTTTAGCG
Kdm5c	X	[mm10]chrX:152225914-152225974	140	GCGTCTTGATTGGACATTCGAGTTCTAGCACCAATAATTATGCCCTGGGTTTCAGCCTAGCACAGGAGGAATGATGGGATCGCAGATTTACCATTAGTCG
Kdm5c	X	[mm10]chrX:152226124-152226184	141	GCGTCTTGATTGGACATTCGGCACACTGAAAGGCTACCCAGGGAAGACAGCTAGCAAGAGCAGCAACTAAAACCATGGAAACGAGATTAGTTCTTTAGCG
Kdm5c	X	[mm10]chrX:152226334-152226394	142	GCGTCTTGATTGGACATTCGTGGCCACTGGCCAAGTGCTTCTTTGGCAATTCACCTGACTGTTTAGAGCCTAGTTTTTGACGCAGATTTACCATTAGTCG
Kdm5c	X	[mm10]chrX:152226541-152226601	143	GCGTCTTGATTGGACATTCGGCCAAGATCTCCAAAGTCCCAATCCCCCCTCATACACACTAATTAATTAATACAATTTTTACGAGATTAGTTCTTTAGCG
Kdm5c	X	[mm10]chrX:152226751-152226811	144	GCGTCTTGATTGGACATTCGCTGGTGTCTAGGTCATGTGGTATCACAATATGATATAGGCCTGAAAAGCCCTGCCCCCATCGCAGATTTACCATTAGTCG
Kdm5c	X	[mm10]chrX:152226961-152227021	145	GCGTCTTGATTGGACATTCGGTAGTACCAGGATGGCAGAGGGTAGGAAAACATTTCCTAGGATGTATGAACAGTGGGCCAACGAGATTAGTTCTTTAGCG
Kdm5c	X	[mm10]chrX:152227171-152227231	146	GCGTCTTGATTGGACATTCGTCAGTTCATAAAGATCCTCCTGTCTCTCAGTGCTGTAATTATAGGTACAAATCCATGTGCCGCAGATTTACCATTAGTCG
Kdm5c	X	[mm10]chrX:152227378-152227438	147	GCGTCTTGATTGGACATTCGCCTTCTTTCGAGATAGGGGTTCTTTGTGTAGCCCTACCTAGCTGTCCTGGATCTTTCTCTACGAGATTAGTTCTTTAGCG
Kdm5c	X	[mm10]chrX:152227588-152227648	148	GCGTCTTGATTGGACATTCGTGTGTGTGGGGGTAGAGGGAGCAATTGCACACATGTGGAGGTCAGAGAACAATTTGTGGGCGCAGATTTACCATTAGTCG
Kdm5c	X	[mm10]chrX:152227795-152227855	149	GCGTCTTGATTGGACATTCGCCTACCAATTTCTGATGTAACATTATGGCATTTTCTTGTTATTCTAGTGCAACCTGCTTCACGAGATTAGTTCTTTAGCG
Kdm5c	X	[mm10]chrX:152228005-152228065	150	GCGTCTTGATTGGACATTCGCTCAATTTATGAATTGGGTCTTAGTATGTAGCCTAGGCTGGCCTCTAACTTATGATCTCTCGCAGATTTACCATTAGTCG
Kdm5c	X	[mm10]chrX:152228215-152228275	151	GCGTCTTGATTGGACATTCGGACCACAAGTTTGAGTTTGGGCTACTGGACTGGAGAGTGAGTTCAAGACAAGCCTGGGCAACGAGATTAGTTCTTTAGCG
Kdm5c	X	[mm10]chrX:152228421-152228481	152	GCGTCTTGATTGGACATTCGGCCACGTGGGAACTGAACCTGTGGAAGAACAGCCAGTATTCTTAACCACTAAGTAATCTCCGCAGATTTACCATTAGTCG
Kdm5c	X	[mm10]chrX:152228631-152228691	153	GCGTCTTGATTGGACATTCGCATACCTGTAACCCCCATACTCAGGAGACAGAGGCAGGTTGGATCTGGTCTACAGTGTGAACGAGATTAGTTCTTTAGCG
Kdm5c	X	[mm10]chrX:152228846-152228906	154	GCGTCTTGATTGGACATTCGAAAAAACAACAAACCAAAAAATCAGTGAACACAAAATGGCCCAGATTTGGCCTGTAGATCCGCAGATTTACCATTAGTCG
Kdm5c	X	[mm10]chrX:152229056-152229116	155	GCGTCTTGATTGGACATTCGGTCTCTGCCTTTTGAGAGATGGGATTAAAGGGATGCACCACCACCTGGCCTTAGATGATCACGAGATTAGTTCTTTAGCG
Kdm5c	X	[mm10]chrX:152229266-152229326	156	GCGTCTTGATTGGACATTCGAGTTTAATCTCAGAAGTTTGTAGACTGAGGCAGGAAAACTACTGTGATTACAAGGATAGTCGCAGATTTACCATTAGTCG
Kdm5c	X	[mm10]chrX:152229719-152229779	157	GCGTCTTGATTGGACATTCGTGCTGGGATTAAAGGCGTGCGCCACCACCGCCGCCGACTATAATTCATTTTTAATTATCAACGAGATTAGTTCTTTAGCG
Kdm5c	X	[mm10]chrX:152229929-152229989	158	GCGTCTTGATTGGACATTCGATGTGGTGGTACACATCTATAGTCCTACCTACTCAAAAGACCAAGATAGTTGAATTGCTTCGCAGATTTACCATTAGTCG
Kdm5c	X	[mm10]chrX:152230128-152230188	159	GCGTCTTGATTGGACATTCGAAGAAGCCAGAGAGAAGGGTCATCAGTTAAGCACACTGGCTGCTCTTGCAGAGGATTCAGACGAGATTAGTTCTTTAGCG
Kdm5c	X	[mm10]chrX:152230338-152230398	160	GCGTCTTGATTGGACATTCGAAATCCATGGTAAAGGGATAGTAAATGGTTCACATGTGATGTAGAGGAGGGTTGTAGAGGCGCAGATTTACCATTAGTCG
Kdm5c	X	[mm10]chrX:152230531-152230591	161	GCGTCTTGATTGGACATTCGCTCATGTCAAACAAACAAGCAAACAAGGACCAAACAAACAAAGACAAAAAGACAGCTCATACGAGATTAGTTCTTTAGCG
Kdm5c	X	[mm10]chrX:152230741-152230801	162	GCGTCTTGATTGGACATTCGAGTTTAGCTACAGAGATGAGGGTGTGGTTGGGAATTTAGTTAAGACCTTGAGTTATTGCTCGCAGATTTACCATTAGTCG
Kdm5c	X	[mm10]chrX:152230951-152231011	163	GCGTCTTGATTGGACATTCGCAACTTTCACTGAGCAACAAGTTTCAGCCTAGACTGTCACAGGCAGAATTTATGGGAGTCACGAGATTAGTTCTTTAGCG
Kdm5c	X	[mm10]chrX:152231744-152231804	164	GCGTCTTGATTGGACATTCGAATACAAATCAATGCATTTTATATCACTGGCTTAAAAGACTGCTCGGTTTCCTTTTGCCCCGCAGATTTACCATTAGTCG
Kdm5c	X	[mm10]chrX:152231936-152231996	165	GCGTCTTGATTGGACATTCGGGAACAGCAAACTTACTAACCTTAATTTTAATGCCTTTTCTCCTGTCCAGTTCCATTACTACGAGATTAGTTCTTTAGCG
Kdm5c	X	[mm10]chrX:152232175-152232235	166	GCGTCTTGATTGGACATTCGTTTTTTGGAGACAAGAACTCACTGTACAACCTGCCTCTGCCTCCCAAGTGCTGGGATTAACGCAGATTTACCATTAGTCG
Kdm5c	X	[mm10]chrX:152232370-152232430	167	GCGTCTTGATTGGACATTCGGCCTCTATGTACTGCATATACATGGAATAAACAAAAATGTAAACATCCAGGCCTTTTGGTACGAGATTAGTTCTTTAGCG
Kdm5c	X	[mm10]chrX:152232580-152232640	168	GCGTCTTGATTGGACATTCGTGGGACTGAAGCTTCTAAAACTCCACATTCTCTAGGGAGTGAGGAGTTTCCTTCTTTCATCGCAGATTTACCATTAGTCG
Kdm5c	X	[mm10]chrX:152232790-152232850	169	GCGTCTTGATTGGACATTCGAAGCAGCAAAGGACATTGGGGAGGAGACAACCGGCTTGGGATCTAGGGTGTGTGCGTGCGACGAGATTAGTTCTTTAGCG
Kdm5c	X	[mm10]chrX:152233000-152233060	170	GCGTCTTGATTGGACATTCGCCGGCCATCGATTTACAATTTTGTTCTTCCGCCAATGAAATGAACTATTTTCTCTTAGCCCGCAGATTTACCATTAGTCG
Kdm5c	X	[mm10]chrX:152233230-152233290	171	GCGTCTTGATTGGACATTCGGGGGGGAGGAGACGCTGACAAACCAAGATGGCGGTGGCAGCGGTGAAACCTGCCGCGACTACGAGATTAGTTCTTTAGCG
Kdm5c	X	[mm10]chrX:152233440-152233500	172	GCGTCTTGATTGGACATTCGTGGCCGTCCTGCTTAGGGCCTAGACTCCGAGAAGTACCTCGGTTTCAGACAGCGGCGGCGCGCAGATTTACCATTAGTCG
Kdm5c	X	[mm10]chrX:152233650-152233710	173	GCGTCTTGATTGGACATTCGCATCGCGAAAATCAGACCCATCGCCGAGAAGTCCGGCATTTGCAAGATCCGCCCACCCGCACGAGATTAGTTCTTTAGCG
Kdm5c	X	[mm10]chrX:152233860-152233920	174	GCGTCTTGATTGGACATTCGCTGGGGTCAGGGCTCCTCGTTTTGTGGCATACAAGTGACCTGGGGTCTGAGACCCACTCCCGCAGATTTACCATTAGTCG
Kdm5c	X	[mm10]chrX:152234070-152234130	175	GCGTCTTGATTGGACATTCGTTTAAGGCAAGCTGTGTGGTGTAGTGGAAAGATCACGTCTCAAAAGGGAGTCAGACGTGAACGAGATTAGTTCTTTAGCG
Kdm5c	X	[mm10]chrX:152234280-152234340	176	GCGTCTTGATTGGACATTCGCTTGATGTGGTCATTGGTTTGCTTCTGTGTGTGTTGACTCATGTTTACTCACGCTGTCAGCGCAGATTTACCATTAGTCG
Kdm5c	X	[mm10]chrX:152234490-152234550	177	GCGTCTTGATTGGACATTCGTTAGACCAGTTAGCTTGGTATGGCCTTCTCAGAAGATCTGGATTCTACCTCAGGCTCAGAACGAGATTAGTTCTTTAGCG
Kdm5c	X	[mm10]chrX:152234700-152234760	178	GCGTCTTGATTGGACATTCGCTAGGACAGGCTGCTGCCTTGCTGACACACTGGAGGAAACAATGGTGAACAGTGTTTAGTCGCAGATTTACCATTAGTCG
Kdm5c	X	[mm10]chrX:152234910-152234970	179	GCGTCTTGATTGGACATTCGCTGGTTTTAGATGGATCCTCCGGGCCCTAGAGTCTAGAGTCCTTGTTGGTCACAGGTGTCACGAGATTAGTTCTTTAGCG
Kdm5c	X	[mm10]chrX:152235120-152235180	180	GCGTCTTGATTGGACATTCGCAATTTCCCTTTTTTCTCCCTTGGGCTTTTGGGCAGGTTGGCCTTATGTAGGTGCTCTTACGCAGATTTACCATTAGTCG
Kdm5c	X	[mm10]chrX:152235330-152235390	181	GCGTCTTGATTGGACATTCGATTCTTTCCAGTCCTGACTTTTGTTTTTGTTGTTCATGATTTTGTGTACGTGCCCACAATACGAGATTAGTTCTTTAGCG
Kdm5c	X	[mm10]chrX:152235540-152235600	182	GCGTCTTGATTGGACATTCGTTTCATAGCATGTGGCTGCTTGCTACACTTGGCATAGATGGATGGAGGACAGGGTAGTTACGCAGATTTACCATTAGTCG
Kdm5c	X	[mm10]chrX:152235750-152235810	183	GCGTCTTGATTGGACATTCGTAGGACTTCAAATTGTTTAGAACTTGGCAGAGCAGAGAAAAGCAGTGCTTAGAGTTTGGGACGAGATTAGTTCTTTAGCG
Kdm5c	X	[mm10]chrX:152235960-152236020	184	GCGTCTTGATTGGACATTCGCTCCTGCTTTCGTCAGCCTCAAGTGCTTTCTGTCTATTACCATGGGTTGGGGAAGAATGTCGCAGATTTACCATTAGTCG
Kdm5c	X	[mm10]chrX:152236170-152236230	185	GCGTCTTGATTGGACATTCGAGAAAGAACCAGCGATCAGAGGACATGGGTTCTAGTGTTGGCTCTGCTGCTAACTAGCATACGAGATTAGTTCTTTAGCG
Kdm5c	X	[mm10]chrX:152236380-152236440	186	GCGTCTTGATTGGACATTCGGCCATCATGTGGTTGCTGGGAATGAAAGCTGCTCACTCCGGATGGGGCTCCGGACTACCCCGCAGATTTACCATTAGTCG
Kdm5c	X	[mm10]chrX:152236596-152236656	187	GCGTCTTGATTGGACATTCGCAGTGCTCTTACCCGCTGAGCCATCTCACCAACCCTTTTACCATTTCTTAAGCACCAGAGACGAGATTAGTTCTTTAGCG
Kdm5c	X	[mm10]chrX:152236806-152236866	188	GCGTCTTGATTGGACATTCGTCTGTAAATTCTTGCATTCGTTGCCACCACTTTTGGGCTTCCCACTCACTCCCAGACTTCCGCAGATTTACCATTAGTCG
Kdm5c	X	[mm10]chrX:152237016-152237076	189	GCGTCTTGATTGGACATTCGATGGCCTAAAGTATTAATCCCTGCCTGAACCAGAGCTGAGCTACTCTGCATGTGTATTCAACGAGATTAGTTCTTTAGCG
Kdm5c	X	[mm10]chrX:152237226-152237286	190	GCGTCTTGATTGGACATTCGTGAACCCACATCTCCTGTCTCCAGGTCCTGCATGGTTGCCAGAACTCTGGGCTATGTGTCCGCAGATTTACCATTAGTCG
Kdm5c	X	[mm10]chrX:152237436-152237496	191	GCGTCTTGATTGGACATTCGTGAGGGGCTTTTATGCCCTGTTATAAGTCTTAGGTAGAGTTGGGAGTGGGTCCATTTGGAACGAGATTAGTTCTTTAGCG
Kdm5c	X	[mm10]chrX:152237646-152237706	192	GCGTCTTGATTGGACATTCGCCTTTGCCGTGGAAGTGGATAACTTCAGGTTTACTCCCCGAATCCAGAGGTTGAATGAGCCGCAGATTTACCATTAGTCG
Kdm5c	X	[mm10]chrX:152237859-152237919	193	GCGTCTTGATTGGACATTCGCTTTGTTATTTAAGAGTTTTCCCTATTAGTACCTACGTTACCTGGATCAGCAAAAGGTAGACGAGATTAGTTCTTTAGCG
Kdm5c	X	[mm10]chrX:152238069-152238129	194	GCGTCTTGATTGGACATTCGGGCTGGAATGGTTAGTGTGTGTGTGTGTGTGTGTGTGTATACATACATACATACACACACCGCAGATTTACCATTAGTCG
Kdm5c	X	[mm10]chrX:152238312-152238372	195	GCGTCTTGATTGGACATTCGGAAAAATTCTAGAACTATACCTAAAACCAGCTTTAGGATATCCACTCTTATCATCCCAGGACGAGATTAGTTCTTTAGCG
Kdm5c	X	[mm10]chrX:152238522-152238582	196	GCGTCTTGATTGGACATTCGAGATTTCTTGCTAGTTAATGAGGGGAGGAAGGAGCAGGGATGAGGCCAAGTTTAGAAAGACGCAGATTTACCATTAGTCG
Kdm5c	X	[mm10]chrX:152238732-152238792	197	GCGTCTTGATTGGACATTCGGTTACAGACTTAGGACCTTTGAGAACCCTTCTTAGGCCACTTGAGATTTCAGTTAAGCATACGAGATTAGTTCTTTAGCG
Kdm5c	X	[mm10]chrX:152238942-152239002	198	GCGTCTTGATTGGACATTCGTGTAGAACTTAGATACAATTCTGAAGTTTCTAGGTGGTCCTCACTGCTCTTCTTAATTCTCGCAGATTTACCATTAGTCG
Kdm5c	X	[mm10]chrX:152239152-152239212	199	GCGTCTTGATTGGACATTCGTACGGGTGTGAGCTACCATGCCTGGCACTTATTTTCTAATAAAAATATGGGGATGCAGTGACGAGATTAGTTCTTTAGCG
Kdm5c	X	[mm10]chrX:152239362-152239422	200	GCGTCTTGATTGGACATTCGGACAACCTTGTCACAAGAATGGGAGGAAAGATATATAAAGACTGTAATGACCTTCACCTGCGCAGATTTACCATTAGTCG
Kdm5c	X	[mm10]chrX:152239572-152239632	201	GCGTCTTGATTGGACATTCGGAGTATTGATGGTAATGGGTGGGTGGTGGCCAGTGTTTTTGAGCCATTTCTCCTTTAGGCACGAGATTAGTTCTTTAGCG
Kdm5c	X	[mm10]chrX:152239782-152239842	202	GCGTCTTGATTGGACATTCGTAAACCCATGCTACTTTAGGACCCCTTTTGCTTTGGATACCGTGTCTCTGGGCTATAATGCGCAGATTTACCATTAGTCG
Kdm5c	X	[mm10]chrX:152239992-152240052	203	GCGTCTTGATTGGACATTCGAGTGCATCATGTCCCTTCCTGCTCTTCCTTTCAGATTGTGGTGGAAGAAGGTGGTTATGAACGAGATTAGTTCTTTAGCG
Kdm5c	X	[mm10]chrX:152240202-152240262	204	GCGTCTTGATTGGACATTCGGATGCCAGGCAGTAGTGGAGTTAAGGAGGTCTTGATCTGCGGGTACATATTGGCATACTTCGCAGATTTACCATTAGTCG
Kdm5c	X	[mm10]chrX:152240412-152240472	205	GCGTCTTGATTGGACATTCGCGTTATTTGGAATTTATTATAGTCCTTCAGTTCCCCAAGTACGGGATTTCAGCTACCATGACGAGATTAGTTCTTTAGCG
Kdm5c	X	[mm10]chrX:152240794-152240854	206	GCGTCTTGATTGGACATTCGTATCACCATGCTGAGTTTGCCCACGTTAGGCAAATACTAACGGGAGCTGTATCCCCAGGTCGCAGATTTACCATTAGTCG
Kdm5c	X	[mm10]chrX:152240968-152241028	207	GCGTCTTGATTGGACATTCGATGTTGCTGGTCCCTTGGCCTTGAACCCTTGATCCTCTTTATCTCAGCTGCTGCTTTTTTACGAGATTAGTTCTTTAGCG
Kdm5c	X	[mm10]chrX:152241150-152241210	208	GCGTCTTGATTGGACATTCGCAGCTCGCTCTAGCCCTGCTCACTCCAGCCTAAAGATTTATTGTATCTAAGTACACTGTACGCAGATTTACCATTAGTCG
Kdm5c	X	[mm10]chrX:152241361-152241421	209	GCGTCTTGATTGGACATTCGCTTAAGTGCTGGGACTATTCTATTGATTGATTGATTGATTGTATGTGAGTACACTGTAGCACGAGATTAGTTCTTTAGCG
Kdm5c	X	[mm10]chrX:152241571-152241631	210	GCGTCTTGATTGGACATTCGTCAGTTCCAGCACACACTCCTCCCCTACCAGAGGGGGTGGGAGGAGAAAAGAAGAAAAGGCGCAGATTTACCATTAGTCG
Kdm5c	X	[mm10]chrX:152241781-152241841	211	GCGTCTTGATTGGACATTCGATGCCATACTGCCACACACATCACACACATCACATACACACACAAAGTAAATGTTTTTAAACGAGATTAGTTCTTTAGCG
Kdm5c	X	[mm10]chrX:152241991-152242051	212	GCGTCTTGATTGGACATTCGCTGAGGTTCTGTGCCCTGGGCCTTACTCTTTACTTATTATCTCTAGCAGTGTAACACACGCGCAGATTTACCATTAGTCG
Kdm5c	X	[mm10]chrX:152242201-152242261	213	GCGTCTTGATTGGACATTCGGGGCTTTGGGGTGGAAAGAATCATGCTTGTTGACTGAAACCTTGTATAACATTGTTGCACACGAGATTAGTTCTTTAGCG
Kdm5c	X	[mm10]chrX:152242431-152242491	214	GCGTCTTGATTGGACATTCGTTTCTTTTCTCTTTTTGAGATAGGGTTTCTCGGTATAACTCTGGCAGTATTTGTACTTGGCGCAGATTTACCATTAGTCG
Kdm5c	X	[mm10]chrX:152242641-152242701	215	GCGTCTTGATTGGACATTCGCTCCATCTACTCCCATTTACTCTCCCTCAAATCCCTCATATGTGTGTATGTGGATGTATGACGAGATTAGTTCTTTAGCG
Kdm5c	X	[mm10]chrX:152242857-152242917	216	GCGTCTTGATTGGACATTCGAATACTATTGTTCCTATCTTATCTATGCAGCCATTTTTAGGAGAGACTTTCACAGCAGACCGCAGATTTACCATTAGTCG
Kdm5c	X	[mm10]chrX:152243074-152243134	217	GCGTCTTGATTGGACATTCGAGTTTCCATTTGCTGTAAAGGGCGGCTTCTTTCATTAGGAATGGTAGCTATATTTATTCAACGAGATTAGTTCTTTAGCG
Kdm5c	X	[mm10]chrX:152243308-152243368	218	GCGTCTTGATTGGACATTCGCTCCAGAAGAGGGCGCCAGATCTCATTACAGATGGTTGCTTTCTCTGGCCTCGCTCGCACCGCAGATTTACCATTAGTCG
Kdm5c	X	[mm10]chrX:152243478-152243538	219	GCGTCTTGATTGGACATTCGTTTAAAATGCTTTAAAAACTTCTTTCTTAGCCGGGTGGTGGTGGCTCACGCCTTTAATCCACGAGATTAGTTCTTTAGCG
Kdm5c	X	[mm10]chrX:152243701-152243761	220	GCGTCTTGATTGGACATTCGTTTTATGTATATGGGTGTTTACTTTCATGTATGTTTATGTACATGTGTGTGCCTGGTGCCCGCAGATTTACCATTAGTCG
Kdm5c	X	[mm10]chrX:152243910-152243970	221	GCGTCTTGATTGGACATTCGCGTATAGTTTTTAATTCTGTGTATGCCATGTGTTTTTGTGGAGAAGTATGAGCATGTGAGACGAGATTAGTTCTTTAGCG
Kdm5c	X	[mm10]chrX:152244334-152244394	222	GCGTCTTGATTGGACATTCGCCCCTTACTTCCTCCTGGATCCTCTAATTATATCTCCCAACTTCATGTCTTTTTAAAATACGCAGATTTACCATTAGTCG
Kdm5c	X	[mm10]chrX:152244516-152244576	223	GCGTCTTGATTGGACATTCGACTGTCAGCTACTCAAAGCTCCTCACCTAGAGAAGGAACCTTAGGAACCCCTAATTTTTTACGAGATTAGTTCTTTAGCG
Kdm5c	X	[mm10]chrX:152244726-152244786	224	GCGTCTTGATTGGACATTCGTAGCCTGCTGAGTCATCTTGGTGGGCTTGAGTTCTTGGCATGAACATATATATATTTATTCGCAGATTTACCATTAGTCG
Kdm5c	X	[mm10]chrX:152244936-152244996	225	GCGTCTTGATTGGACATTCGGCAGGCCCCAAGATGATGGGGCTGGGCCTAATGGCCAAAGATAAGACTCTGCGGAAAAAAACGAGATTAGTTCTTTAGCG
Kdm5c	X	[mm10]chrX:152245146-152245206	226	GCGTCTTGATTGGACATTCGGAATTAGGTGGGGATGTCAAGATGGAATCAACCTCACCCAAGACCTTCCTAGAAGGCAAGCGCAGATTTACCATTAGTCG
Kdm5c	X	[mm10]chrX:152245356-152245416	227	GCGTCTTGATTGGACATTCGTGGACTAGGCTGCATTAAGTAGTAAAGTGGATCTAGAGGGCCCTGCCTACAGGCAACACTACGAGATTAGTTCTTTAGCG
Kdm5c	X	[mm10]chrX:152245566-152245626	228	GCGTCTTGATTGGACATTCGATCCAGTCCCGGCTGACCTCTAACCTCATTGTCCACCACTGCCTACCTCACTTTTCAGCTCGCAGATTTACCATTAGTCG
Kdm5c	X	[mm10]chrX:152245776-152245836	229	GCGTCTTGATTGGACATTCGCAGCATGCTTTCAAGTTTCTGTTATTCCAAGTGTCCCCTTCAGAATGGAGTACTTCCTTGACGAGATTAGTTCTTTAGCG
Kdm5c	X	[mm10]chrX:152246016-152246076	230	GCGTCTTGATTGGACATTCGAACTGAGAAGACTGAAGACTAATAAAGACTTCTCATATCTGTATTTATCTGGGGAAGTGGCGCAGATTTACCATTAGTCG
Kdm5c	X	[mm10]chrX:152246226-152246286	231	GCGTCTTGATTGGACATTCGATTCATAACCCTTTGCTTTTCTCTGGCAGATTGAGTCATACGTATGCCGAATGTGTTCCCACGAGATTAGTTCTTTAGCG
Kdm5c	X	[mm10]chrX:152246436-152246496	232	GCGTCTTGATTGGACATTCGTCACATGGGATATCTTTGCCTGCCTTTGTATAGTCTTAAGGGGAGCCTTCTGCCTCAGCTCGCAGATTTACCATTAGTCG
Kdm5c	X	[mm10]chrX:152246646-152246706	233	GCGTCTTGATTGGACATTCGTGACATGTAAGCAGATATTAAAATTGATGTTAGAAACCCTGAGTTGAGCCTGGTCTACAAACGAGATTAGTTCTTTAGCG
Kdm5c	X	[mm10]chrX:152246856-152246916	234	GCGTCTTGATTGGACATTCGTGGTTGGTTAGTTGGTTTGGTTTGTTTAGTTGTGATAGGGTCTTATTCTGTAGCACCGGCCGCAGATTTACCATTAGTCG
Kdm5c	X	[mm10]chrX:152247066-152247126	235	GCGTCTTGATTGGACATTCGACTTAGGGATTTGAGCATGCTAAAGAAGTGTTCTCTACCACTGAGCTGGATCTCCAGGCTACGAGATTAGTTCTTTAGCG
Kdm5c	X	[mm10]chrX:152247681-152247741	236	GCGTCTTGATTGGACATTCGTTTGTAGGAACAGAGGTATTCAGGAGAAAATTTGCCTAGAGCAGGTAGGTGTAGTGTAGTCGCAGATTTACCATTAGTCG
Kdm5c	X	[mm10]chrX:152247891-152247951	237	GCGTCTTGATTGGACATTCGCCTGAGAGAAACAATTTAAAGGAAAAAAGATCTTGGCTCACAGTTGTAGAGGTTTCAGCCACGAGATTAGTTCTTTAGCG
Kdm5c	X	[mm10]chrX:152248100-152248160	238	GCGTCTTGATTGGACATTCGCACTATAGAACATTCCAAAATAGCACTACCATCTTGGGACAAAGTCTTTAATAGGTGAACCGCAGATTTACCATTAGTCG
Kdm5c	X	[mm10]chrX:152248310-152248370	239	GCGTCTTGATTGGACATTCGAGTGAGAGCAATTCTCCCTCCCTCCCTCCCTCCCTCCTTCTGTCTCATGTTTCAGTTCCAACGAGATTAGTTCTTTAGCG
Kdm5c	X	[mm10]chrX:152248520-152248580	240	GCGTCTTGATTGGACATTCGAGCTGACTACTTCAACATGCCTGTGCATGTAGGTGATGCAGGGCTGGGGTAGTGCTGAGACGCAGATTTACCATTAGTCG
Kdm5c	X	[mm10]chrX:152248730-152248790	241	GCGTCTTGATTGGACATTCGTGTGGAGTATGGGGCTGACATCCATTCCAAAGAATTTGGCAGCGGTTTCCCTGTCAGTGAACGAGATTAGTTCTTTAGCG
Kdm5c	X	[mm10]chrX:152248940-152249000	242	GCGTCTTGATTGGACATTCGAGATGAACTGCTATAGAGTAAAGAACACAGCCTAGGTAGTATCTGGAATGTGCATGGATGCGCAGATTTACCATTAGTCG
Kdm5c	X	[mm10]chrX:152249173-152249233	243	GCGTCTTGATTGGACATTCGCTTCTCTCATACATTACATCCCAACCACTGTTTCACCTCCTTCCAGCCTCCTCACCTCGTACGAGATTAGTTCTTTAGCG
Kdm5c	X	[mm10]chrX:152249411-152249471	244	GCGTCTTGATTGGACATTCGGGGGGGCGGTGTAGCTCTGGCTGTCCTTGAACTCACTTTATAGATTAGTCTGCCCTCGAACGCAGATTTACCATTAGTCG
Kdm5c	X	[mm10]chrX:152249621-152249681	245	GCGTCTTGATTGGACATTCGAGGATTGGCATGTACAGGGAGAATTGAGAGTCCAGGCTTAACTGAATGCAAAAAATGCATACGAGATTAGTTCTTTAGCG
Kdm5c	X	[mm10]chrX:152249840-152249900	246	GCGTCTTGATTGGACATTCGCATTGGGCAGCTCACTACTGGCTGTAACTCTAGCTCCAGGGGATCCAACAACATATTTTTCGCAGATTTACCATTAGTCG
Kdm5c	X	[mm10]chrX:152250260-152250320	247	GCGTCTTGATTGGACATTCGATATCAAAGAAATCAACTTTTTTATATTCCACATTGGGCTGAGATCACATGGCACTGGCCACGAGATTAGTTCTTTAGCG
Kdm5c	X	[mm10]chrX:152250470-152250530	248	GCGTCTTGATTGGACATTCGGCAGGTTTTCTTTTTCTTGGCTGTTTTGTAAATAGTGTTACAGTAAACATGGGAGTGCAGCGCAGATTTACCATTAGTCG
Kdm5c	X	[mm10]chrX:152250680-152250740	249	GCGTCTTGATTGGACATTCGTATGATCATTTTGCTATACTGGAGACTGAACCCAGGGCTTTGTGCATGCTAGGCAAGTACACGAGATTAGTTCTTTAGCG
Kdm5c	X	[mm10]chrX:152250890-152250950	250	GCGTCTTGATTGGACATTCGAGACAAGGTTTTTCTCTGTGTAGTCTTGGCTGTTCTGGAATTTACCCTGAAACCAGGCTACGCAGATTTACCATTAGTCG
Kdm5c	X	[mm10]chrX:152251323-152251383	251	GCGTCTTGATTGGACATTCGTGCAAATACTTATTCAGTATATTGTCTTTTTGCTAGTGTGTGTGTGTGTGTGTGTGTGTGACGAGATTAGTTCTTTAGCG
Kdm5c	X	[mm10]chrX:152251521-152251581	252	GCGTCTTGATTGGACATTCGCAAGCACGTATAACTAGCTTGCTATTTTGTTTCCTTTGCTATGCAGAGCTTTTTAGTTTGCGCAGATTTACCATTAGTCG
Kdm5c	X	[mm10]chrX:152251965-152252025	253	GCGTCTTGATTGGACATTCGGTCAATAGTTAAACCACATGGTGGCGCACAACCATCCGTAACGAGATCTGACGCCCTTTTACGAGATTAGTTCTTTAGCG
Kdm5c	X	[mm10]chrX:152252389-152252449	254	GCGTCTTGATTGGACATTCGTTTTTTGACAAAAGCTATTTCAGTGTAGACCAGACTAGCCTCAAATTTGTGAACTTCCTGCGCAGATTTACCATTAGTCG
Kdm5c	X	[mm10]chrX:152252613-152252673	255	GCGTCTTGATTGGACATTCGGGGGGGAGCAGAGAAGACTCAAACGTTGTTTGGTATGATGCCCATATTAAGAGTCCCTGTACGAGATTAGTTCTTTAGCG
Kdm5c	X	[mm10]chrX:152252823-152252883	256	GCGTCTTGATTGGACATTCGAAAGAGATGGCTTAATTGGTAAAGTGGCTGTTCTGTAAGCACGAGGGTCCAAATTTGGATCGCAGATTTACCATTAGTCG
Kdm5c	X	[mm10]chrX:152253033-152253093	257	GCGTCTTGATTGGACATTCGAATGATAGAGGAAGATACCTGATGTTGACCTCTGGCCTCCACATGTATATTCACACTTGTACGAGATTAGTTCTTTAGCG
Kdm5c	X	[mm10]chrX:152253243-152253303	258	GCGTCTTGATTGGACATTCGCAAGGCCTGCTAGGGTAACTTAGTGAGACTGTGTCTCAAAGTAGAAGGAACTCAGGTTACCGCAGATTTACCATTAGTCG
Kdm5c	X	[mm10]chrX:152253450-152253510	259	GCGTCTTGATTGGACATTCGGAATGTGATGCCTGTATTGGAGCAGTCTGTACTGTGCCACATCAATGCAGATATATCTGGACGAGATTAGTTCTTTAGCG
Kdm5c	X	[mm10]chrX:152253660-152253720	260	GCGTCTTGATTGGACATTCGCTATGCACATGACCATTCTGTGTCCTCTAACGTGAACAGGGGTGAGCCAAAAACCTGGTACGCAGATTTACCATTAGTCG
Kdm5c	X	[mm10]chrX:152253870-152253930	261	GCGTCTTGATTGGACATTCGCCAGAAACCATAGGAAGGTATAGGAATGATGTACTGATGACTTTTATGCTAGCAATTGTAACGAGATTAGTTCTTTAGCG
Kdm5c	X	[mm10]chrX:152254080-152254140	262	GCGTCTTGATTGGACATTCGGGGATAGCTTGTTATCATCTCTAGGTTCTAGCTAGTAAAAAAGGGAATGGAGAGAGGACACGCAGATTTACCATTAGTCG
Kdm5c	X	[mm10]chrX:152254269-152254329	263	GCGTCTTGATTGGACATTCGGGCTACACAGAGAAACCCTGTCTCGAAAAACCAAAAAAGAAAGTCTTTTTGCTTTTCTTTACGAGATTAGTTCTTTAGCG
Kdm5c	X	[mm10]chrX:152254479-152254539	264	GCGTCTTGATTGGACATTCGAGAACCAAACTCTTCAAGAGTAGCAAATTCTCTTATCCGCTGAGCCATCTCCCCAGCCTGCGCAGATTTACCATTAGTCG
Kdm5c	X	[mm10]chrX:152254732-152254792	265	GCGTCTTGATTGGACATTCGAAAAAAGAAAAAGAGACAGACAGACAAGGGATGAAAGCAGGTGGTAGAGTACTTGCCTAAACGAGATTAGTTCTTTAGCG
Kdm5c	X	[mm10]chrX:152255116-152255176	266	GCGTCTTGATTGGACATTCGTCTCTCCAGCCCATGATGTAGCAATTCTACTACAGGTTCTATAACCAAAGGAAACAAAATCGCAGATTTACCATTAGTCG
Kdm5c	X	[mm10]chrX:152255339-152255399	267	GCGTCTTGATTGGACATTCGATTTGTGACATCACAGATGGAACTGGTGAGCACTACATTAAAGCTTTGTTTAAGTCTTTGACGAGATTAGTTCTTTAGCG
Kdm5c	X	[mm10]chrX:152255969-152256029	268	GCGTCTTGATTGGACATTCGCCTGTAGCTCAGCAGAACATTTGTCTAGCATTCACAAGGGCCTGTGTTCAGTATCTGTGCCGCAGATTTACCATTAGTCG
Kdm5c	X	[mm10]chrX:152256209-152256269	269	GCGTCTTGATTGGACATTCGTGTCCTTAGAGATGTTTGCTGTTGTCACTGTAATTCAGTTTTAAAACATTTTTGCCACCCACGAGATTAGTTCTTTAGCG
Kdm5c	X	[mm10]chrX:152256419-152256479	270	GCGTCTTGATTGGACATTCGTTAGAGACCTGAGTTTGAACTCCAGGGTCCATGTAGTGAAAGAACCATATTTCTCATTTTCGCAGATTTACCATTAGTCG
Kdm5c	X	[mm10]chrX:152256619-152256679	271	GCGTCTTGATTGGACATTCGTTCCAGATGCTGGGATTGTCGAAATGTACCTGCAAATGTATCTGGATAGGGGTGTTTTTTACGAGATTAGTTCTTTAGCG
Kdm5c	X	[mm10]chrX:152256829-152256889	272	GCGTCTTGATTGGACATTCGACTTTCTGTGTATAAAACCACTGGTCACCACCCTGAAGGTCAATAAAACAATTCCTGCCTCGCAGATTTACCATTAGTCG
Kdm5c	X	[mm10]chrX:152257039-152257099	273	GCGTCTTGATTGGACATTCGATAAGAAGTTTCACAAAGTTTTAGAAGGTGAACATTTGGGGCTATCCATTTCACAGTCCTACGAGATTAGTTCTTTAGCG
Kdm5c	X	[mm10]chrX:152257223-152257283	274	GCGTCTTGATTGGACATTCGGTGATTGGTGGAAGCCATAGCAATAATAAAAGCAAGAAGTGTTTTGAGGCTGACTTTATTCGCAGATTTACCATTAGTCG
Kdm5c	X	[mm10]chrX:152257421-152257481	275	GCGTCTTGATTGGACATTCGGTGAGATGGCTATATAGTCAAAGATCATGGCTTTAACCTCTCGCACCAAGTAAATAAATAACGAGATTAGTTCTTTAGCG
Kdm5c	X	[mm10]chrX:152257841-152257901	276	GCGTCTTGATTGGACATTCGTCAGAAAGTATCAGATCCCAGCACTGACTATAGTTACAGATGGTTAGCAGCCACCATGGACGCAGATTTACCATTAGTCG
Kdm5c	X	[mm10]chrX:152258051-152258111	277	GCGTCTTGATTGGACATTCGTGTGTATATGTGAGTACGTGTGTATGAGCATGTACATGGTGGGGGTGCAGGAGAGCTGCCACGAGATTAGTTCTTTAGCG
Kdm5c	X	[mm10]chrX:152258267-152258327	278	GCGTCTTGATTGGACATTCGTGAGCCCCTACTGAGAAAATAAGAGCCAACATGATTTAATACTTTATGATCACTTAAGGGCGCAGATTTACCATTAGTCG
Kdm5c	X	[mm10]chrX:152258473-152258533	279	GCGTCTTGATTGGACATTCGGATTGAGATCTCCATGGTATAGCTAGTATAGTTAAAGGTGGTTTTACTCTAATCAGGGTAACGAGATTAGTTCTTTAGCG
Kdm5c	X	[mm10]chrX:152258683-152258743	280	GCGTCTTGATTGGACATTCGAGAAGAAAACAGCTCAGAATTTCCCAGATCATTCTGCAGTGAAGCTCACAAGTTGATAAACGCAGATTTACCATTAGTCG
Kdm5c	X	[mm10]chrX:152258893-152258953	281	GCGTCTTGATTGGACATTCGCAGCAACCACATTGTGGCTCACAACCATCCGTACCATTCGGACATCTGGAGTGTCCGAAGACGAGATTAGTTCTTTAGCG
Kdm5c	X	[mm10]chrX:152259340-152259400	282	GCGTCTTGATTGGACATTCGGAACCAAATAGTAAGAAAGCAACTTGGAGAAATTGGCTTGCCAGGAAGGAATAAACTTTACGCAGATTTACCATTAGTCG
Kdm5c	X	[mm10]chrX:152259550-152259610	283	GCGTCTTGATTGGACATTCGTGAGATCTAATGTTACTGTACTCTGTCCTAAGGCCCTACCTGAGGTATGAATCTGTCCGTACGAGATTAGTTCTTTAGCG
Kdm5c	X	[mm10]chrX:152260388-152260448	284	GCGTCTTGATTGGACATTCGTTAGTCACCATGTGAGTGTTGGCTATTGAATCTGGGTCCTAGGGAAAAGCAGCCAGTTCTCGCAGATTTACCATTAGTCG
Kdm5c	X	[mm10]chrX:152260588-152260648	285	GCGTCTTGATTGGACATTCGCCGAGAGCAGAAGAATCACATAAACATCTTGAAGAAGAAACAGGTTTCAATAAGAGATCTACGAGATTAGTTCTTTAGCG
Kdm5c	X	[mm10]chrX:152260826-152260886	286	GCGTCTTGATTGGACATTCGTTTTGGAATTCTATATGCAATCAACTGTAAGAGTTAGACTAACACCTCCCTCCCAAATACCGCAGATTTACCATTAGTCG
Kdm5c	X	[mm10]chrX:152261036-152261096	287	GCGTCTTGATTGGACATTCGACCTATAATCCCAGCAGTAGAGTGGCTGAAGCAGGGCTGTGGGTTCAAGGCTAGCCTGAGACGAGATTAGTTCTTTAGCG
Kdm5c	X	[mm10]chrX:152261865-152261925	288	GCGTCTTGATTGGACATTCGTAGGTCAAGTTGCCTACAACTTGAAAGCCTCAGTTTATCTCTATGGTCTTAGCCTTTTTTCGCAGATTTACCATTAGTCG
Kdm5c	X	[mm10]chrX:152262075-152262135	289	GCGTCTTGATTGGACATTCGGGGCTGGTCGGGAGAAGCAGAAAGATAGGAAAGCCGCTACACTGCTTCCTTCAGGCTTGGACGAGATTAGTTCTTTAGCG
Kdm5c	X	[mm10]chrX:152262285-152262345	290	GCGTCTTGATTGGACATTCGAGCAGCTGTACATAAGGAGATGTTCATTATGGTGCAAGAGGAGCGGCGTCTACGAAAGGCCGCAGATTTACCATTAGTCG
Kdm5c	X	[mm10]chrX:152262495-152262555	291	GCGTCTTGATTGGACATTCGCACATGTAATACTAGTCTTTATAGTACCTGGCAACTTTGCACAGGTCAGTTTACTTCACTACGAGATTAGTTCTTTAGCG
Kdm5c	X	[mm10]chrX:152262704-152262764	292	GCGTCTTGATTGGACATTCGCCCTGTTGCTGATCATTTAGTCCCTTCAAGTTACTTAAAATATCACTGATAGTCTCACTTCGCAGATTTACCATTAGTCG
Kdm5c	X	[mm10]chrX:152262914-152262974	293	GCGTCTTGATTGGACATTCGTTGGGATCAAAGGTGTGTGCCAGCACGCGCAGCTTAAGCTTGATATTTGTAATGGTAGTTACGAGATTAGTTCTTTAGCG
Kdm5c	X	[mm10]chrX:152263124-152263184	294	GCGTCTTGATTGGACATTCGCCTGGTATCTTTTGATCCTTCATCACAGTCTCCTGAGACCTGAAATTATTAGGCATGCTCCGCAGATTTACCATTAGTCG
Kdm5c	X	[mm10]chrX:152263343-152263403	295	GCGTCTTGATTGGACATTCGTGTGTTCCAGGCCATCCAAGGCTATATAGTAAGATCCTGTCTCAAAAGGGGTGGGGGAGGACGAGATTAGTTCTTTAGCG
Kdm5c	X	[mm10]chrX:152263550-152263610	296	GCGTCTTGATTGGACATTCGGTCTTCTGCAATAGCAGCAAATGCTCTTAAACTATATTTCTAGCACCCTTAGCTATTTTCCGCAGATTTACCATTAGTCG
Kdm5c	X	[mm10]chrX:152263760-152263820	297	GCGTCTTGATTGGACATTCGCATGAGATGGTGTTAGAAATTTAGTATTAGAGCTCAATGGCAGAGTACCACCTAGCATGTACGAGATTAGTTCTTTAGCG
Kdm5c	X	[mm10]chrX:152263970-152264030	298	GCGTCTTGATTGGACATTCGATTTAGCAAGCATATAAAGGCAAGCATATAAAGGAGGATTACCCTAAGTTTCAGGCCAGCCGCAGATTTACCATTAGTCG
Kdm5c	X	[mm10]chrX:152264360-152264420	299	GCGTCTTGATTGGACATTCGTTCTTGGCTTTTCCAATGTGTCATATCCTCTACATTATTAAATGATAGCCCCATGCTATGACGAGATTAGTTCTTTAGCG
Kdm5c	X	[mm10]chrX:152265578-152265638	300	GCGTCTTGATTGGACATTCGCCTGAGGCTTAAAGTTGATGTGTAAGACAAAGCTATTGGAGCCAACATTTCTTCTTAAAACGCAGATTTACCATTAGTCG
Kdm5c	X	[mm10]chrX:152265788-152265848	301	GCGTCTTGATTGGACATTCGCTGTAAGCCCTATTGGTGCCCAGTGTTTCCATTTGCTAAGCATGAGTAGTGTCTGAAACAACGAGATTAGTTCTTTAGCG
Kdm5c	X	[mm10]chrX:152266010-152266070	302	GCGTCTTGATTGGACATTCGTTTTTTCATTATTGGGTGTGTGGTGCATGTACAATAGTGAGCCTATGGAGGTACGAAGACCGCAGATTTACCATTAGTCG
Kdm5c	X	[mm10]chrX:152266220-152266280	303	GCGTCTTGATTGGACATTCGCCCTGGCTGGCATTGAGTTCACAATAACCCTGCCTCATCCTTCTGAATGCTGGAATTATAACGAGATTAGTTCTTTAGCG
Kdm5c	X	[mm10]chrX:152266430-152266490	304	GCGTCTTGATTGGACATTCGGATGTGATGTGAAGCTTGGCTTTCCAGTCTTCACAACCATCATGAAAGGTTTGAGTTACTCGCAGATTTACCATTAGTCG
Kdm5c	X	[mm10]chrX:152266637-152266697	305	GCGTCTTGATTGGACATTCGTTTCCTATCTGCCCTGGCTTGCTATGACTGCCCAGATGGCCTTGTCTGCCTTTCTCACATACGAGATTAGTTCTTTAGCG
Kdm5c	X	[mm10]chrX:152266847-152266907	306	GCGTCTTGATTGGACATTCGCATGCTGCATAAACTGAAAGTTAGAGCTGAGTCCTTTGACACCTGGGCTAACAAAGTACGCGCAGATTTACCATTAGTCG
Kdm5c	X	[mm10]chrX:152267057-152267117	307	GCGTCTTGATTGGACATTCGCCTAATCCTTCCTGCTCTTTCTCCAGGCCTGGAAGAACTGAGAGCACTAGAATCTGAGGCACGAGATTAGTTCTTTAGCG
Kdm5c	X	[mm10]chrX:152267267-152267327	308	GCGTCTTGATTGGACATTCGGTGGATTCTGAATACAGTGGGGTCCTTGGAACATTAGCAGGAAGTTGCCAAGTATGAGGTCGCAGATTTACCATTAGTCG
Kdm5c	X	[mm10]chrX:152267477-152267537	309	GCGTCTTGATTGGACATTCGTGTGGGAGGTTTAAGGGCTAGAATAGGACACAAACAAGAAAAGCAGCATAGTTGCAGTAGACGAGATTAGTTCTTTAGCG
Kdm5c	X	[mm10]chrX:152267687-152267747	310	GCGTCTTGATTGGACATTCGTTCACCCTCCAACTGTTTGCCTCTCTGCTCCTATCCCTTCACCCTATGAATAGGCTTAGACGCAGATTTACCATTAGTCG
Kdm5c	X	[mm10]chrX:152267897-152267957	311	GCGTCTTGATTGGACATTCGCTGACAGGGTGGCTGGCCTACAGATGACCCTGGCTGAGCTACGGGATTTTCTGGGCCAGAACGAGATTAGTTCTTTAGCG
Kdm5c	X	[mm10]chrX:152268107-152268167	312	GCGTCTTGATTGGACATTCGAGTACAAGCTGTTGAGACAATGGAAGGTTTACCTGAGAAAGTAAAAGGTAACAAAGGTGCCGCAGATTTACCATTAGTCG
Kdm5c	X	[mm10]chrX:152268321-152268381	313	GCGTCTTGATTGGACATTCGCTCACGCCCTCTTCTGGTGCGTCTGAAGATAGCTACAGTGACATATATAATAATAAATAAACGAGATTAGTTCTTTAGCG
Kdm5c	X	[mm10]chrX:152268532-152268592	314	GCGTCTTGATTGGACATTCGGAATAAAGCTGCCTAGGAATATACATTTTAATGCATTCCGTAGGATATCGTAATGAGCAGCGCAGATTTACCATTAGTCG
Kdm5c	X	[mm10]chrX:152268742-152268802	315	GCGTCTTGATTGGACATTCGTTTATTCATCCTGTATCTGGTAGGGTATTCTGGAACAGGTGGAAGCCTACCAGACTGAGGACGAGATTAGTTCTTTAGCG
Kdm5c	X	[mm10]chrX:152268952-152269012	316	GCGTCTTGATTGGACATTCGCGCTGGCTCCCTCTGCCCGAAGGGGTACCCTGGCCATCATGCGGGGACTGTTGGTTGCGGCGCAGATTTACCATTAGTCG
Kdm5c	X	[mm10]chrX:152269162-152269222	317	GCGTCTTGATTGGACATTCGTCAAATTTTAGTGGAGAATCTGAAGAAAATGGCTGTGGGTGGCCTTGGGCATTACTCCCCACGAGATTAGTTCTTTAGCG
Kdm5c	X	[mm10]chrX:152269372-152269432	318	GCGTCTTGATTGGACATTCGCAGTACCAATAGACCAGCATGTAAACATGTTCAGAAGCACAGGAAACAAGCAGATGAGTGCGCAGATTTACCATTAGTCG
Kdm5c	X	[mm10]chrX:152269582-152269642	319	GCGTCTTGATTGGACATTCGTTACCAACATAAAAGCACAGAAGTGGCAGAAAGAATAACAAGAGCACAGCTGTGTACAAGACGAGATTAGTTCTTTAGCG
Kdm5c	X	[mm10]chrX:152269797-152269857	320	GCGTCTTGATTGGACATTCGCTCAAGGAGGCTCTTGCTAAGGCCCGGGCATGGATTGCTGATGTGGATGAGATCCAAGTACGCAGATTTACCATTAGTCG
Kdm5c	X	[mm10]chrX:152270007-152270067	321	GCGTCTTGATTGGACATTCGTCTGAGGCTGGCCTGAAGGATGTGGGGGGCTGGCCGGGATGTGGATGGTAGAGCAAGGAGACGAGATTAGTTCTTTAGCG
Kdm5c	X	[mm10]chrX:152270217-152270277	322	GCGTCTTGATTGGACATTCGGTACTCCTGAGGACAATGTTATTTGTTTCTGCTTTGAGATTATAAGGGCAGACCATCTTCCGCAGATTTACCATTAGTCG
Kdm5c	X	[mm10]chrX:152270427-152270487	323	GCGTCTTGATTGGACATTCGGAGGAACTGAGACAGCTAGAGCTACAGGTATTGACAGCACACTCCTGGAGAGAAAAGGCCACGAGATTAGTTCTTTAGCG
Kdm5c	X	[mm10]chrX:152270637-152270697	324	GCGTCTTGATTGGACATTCGGAAAGAATCCGGGGAGGTAGGGAAGCCTGGTCATTTGCCTCTGTCTGCCTGCCTCAGGTGCGCAGATTTACCATTAGTCG
Kdm5c	X	[mm10]chrX:152270847-152270907	325	GCGTCTTGATTGGACATTCGCCAGATGGGTAAAGAGCCTGGTGATGATTGTCTGAGCCCTGTGACCATGGGCAGACCACTACGAGATTAGTTCTTTAGCG
Kdm5c	X	[mm10]chrX:152271057-152271117	326	GCGTCTTGATTGGACATTCGCTGCAGCTTCGTCGTACCAACTCAGCCAAGCCAAGTCCACTGGCACTGTTGACAACAGCCCGCAGATTTACCATTAGTCG
Kdm5c	X	[mm10]chrX:152271270-152271330	327	GCGTCTTGATTGGACATTCGCTGGCCTGGTGGGAATGGGACACCAAATTCTTGTGCCCTCTGTGTATGCGCTCACGGCGCACGAGATTAGTTCTTTAGCG
Kdm5c	X	[mm10]chrX:152271480-152271540	328	GCGTCTTGATTGGACATTCGGCTCTGTTGGGACGGCTGGCTGAACTGCGCCAACGGCTACAGGCTGAATCCAAGCCTGAGCGCAGATTTACCATTAGTCG
Kdm5c	X	[mm10]chrX:152271690-152271750	329	GCGTCTTGATTGGACATTCGGTTCCATCCTATTATCTGTCCAAATTCCTAAACCCTGCTCTCAGCTGACACCCCATGTTTACGAGATTAGTTCTTTAGCG
Kdm5c	X	[mm10]chrX:152271900-152271960	330	GCGTCTTGATTGGACATTCGCTGAAAAGGTAGCCACAGAGGAGGGCTCAGGTAAGAGAGGTAGGTCTAGCTGTAGTGTGACGCAGATTTACCATTAGTCG
Kdm5c	X	[mm10]chrX:152272109-152272169	331	GCGTCTTGATTGGACATTCGGTCTGGCCCTGTGTTGGAACTGCCTGAGGCAACCCGAGCCCCACTGGAGGAACTTATGATACGAGATTAGTTCTTTAGCG
Kdm5c	X	[mm10]chrX:152272319-152272379	332	GCGTCTTGATTGGACATTCGAGTAGGCAGAGAGCCCTGACTACTTGCATGTACGCAAGGAGAGGGAGAGTGGGATAGGATCGCAGATTTACCATTAGTCG
Kdm5c	X	[mm10]chrX:152272564-152272624	333	GCGTCTTGATTGGACATTCGTCTCAAGTGCTGGGATTAAAGGCATGCGCCACCACTGCCTGGCTCGTGGCAATCTTCCTGACGAGATTAGTTCTTTAGCG
Kdm5c	X	[mm10]chrX:152272774-152272834	334	GCGTCTTGATTGGACATTCGGAAGGTGGATCGGGGTGGGGAGCCGGATGACCCGGCACGAGAGGAGCTAGAGCCAAAGAGCGCAGATTTACCATTAGTCG
Kdm5c	X	[mm10]chrX:152272984-152273044	335	GCGTCTTGATTGGACATTCGGGCTGGTTCTGACACCTCAGCCCCTTTCTCTACTCTGACTTCCCGGCTGTTGATGTCCTGACGAGATTAGTTCTTTAGCG
Kdm5c	X	[mm10]chrX:152273194-152273254	336	GCGTCTTGATTGGACATTCGCACCATCCCCAAGATCGTGACTTTTATATTCTGACTCCAAGGTATTGTTCAGACCTCAGCCGCAGATTTACCATTAGTCG
Kdm5c	X	[mm10]chrX:152273404-152273464	337	GCGTCTTGATTGGACATTCGGGGACCTCTCCCTTATCCCCAGTTCTGACCCTGGGTCAGGCCATGCTACACTAACCTTCCACGAGATTAGTTCTTTAGCG
Kdm5c	X	[mm10]chrX:152273614-152273674	338	GCGTCTTGATTGGACATTCGGTTGGGGTTGAGCAGGGCTGCCTATGGTCTGAAGGCTTTTGGTGCTTGTCCACACACCCACGCAGATTTACCATTAGTCG
Kdm5c	X	[mm10]chrX:152274034-152274094	339	GCGTCTTGATTGGACATTCGCTAACCTTGGAAAAGATATCCTTCCTGGTCTTCCCCCAAGCCATTGCAGACTGGTGGGCAACGAGATTAGTTCTTTAGCG
Kdm5c	X	[mm10]chrX:152274244-152274304	340	GCGTCTTGATTGGACATTCGCAGACCATCCTTGGTGTTTCTCCATTAGTTCTTCCTGCCCCTAATGAATGTGTGGTTAATCGCAGATTTACCATTAGTCG
Kdm5c	X	[mm10]chrX:152274454-152274514	341	GCGTCTTGATTGGACATTCGGAAGACATTGCCTAGGTAGTCCCTCCTTCCTCCCATTTGTCTCTTCTGGACATTTTATATACGAGATTAGTTCTTTAGCG
Kdm5c	X	[mm10]chrX:152274663-152274723	342	GCGTCTTGATTGGACATTCGCATGTTTTTGTGGGTATCTATATGCATTTTTCTCAGATTAAGACCCACCAGATTGCATCACGCAGATTTACCATTAGTCG
Kdm5c	X	[mm10]chrX:152274873-152274933	343	GCGTCTTGATTGGACATTCGCTCCAAGGTTTTTCCTCTTCTCAAGGTTGTATGAGGTGTTACAGGCTAAAGTCAAGTCTTACGAGATTAGTTCTTTAGCG
Kdm5c	X	[mm10]chrX:152275083-152275143	344	GCGTCTTGATTGGACATTCGGGTGGCTTTCAGGGGTGGGAGCATGGCTTAGACCTCCCTGCCTTATGAGTCTTTTAGTCTCGCAGATTTACCATTAGTCG
Kdm5c	X	[mm10]chrX:152275293-152275353	345	GCGTCTTGATTGGACATTCGCTTGATACTTTACTACCACTCTAGTCCAGGAAGCTAGGCACAGGAAGAAGCGGCCAAAGGACGAGATTAGTTCTTTAGCG
Kdm5c	X	[mm10]chrX:152275500-152275560	346	GCGTCTTGATTGGACATTCGCTCCTTTCACAGTGTCCATGTAGCCATTTTTGATTCAAAACTGTCTTAATTAGGTTTCTGCGCAGATTTACCATTAGTCG
Kdm5c	X	[mm10]chrX:152275717-152275777	347	GCGTCTTGATTGGACATTCGTGACTTGCTCAGCCTACATACTGCACCCAGGACCACCAGCCCAGGGATGGCACAGCCCTGACGAGATTAGTTCTTTAGCG
Kdm5c	X	[mm10]chrX:152275927-152275987	348	GCGTCTTGATTGGACATTCGAGTTTACAGACACCATCTTGCTGCTACATCCTACCAGACAGTTCACTCCTGCCAGGGTAGCGCAGATTTACCATTAGTCG
Kdm5c	X	[mm10]chrX:152276137-152276197	349	GCGTCTTGATTGGACATTCGCAAACTCACAGGAGGCCTGCCTCTGCCTCCTGAGTGCTTGGATTAAAGATGTGCCACCACACGAGATTAGTTCTTTAGCG
Kdm5c	X	[mm10]chrX:152276347-152276407	350	GCGTCTTGATTGGACATTCGCCTGGAGGAGAAAAACAAGAACCAGGTCTGAGTCCTCTGCTACTTCAAGGCTGGGGGTTGCGCAGATTTACCATTAGTCG
Kdm5c	X	[mm10]chrX:152276557-152276617	351	GCGTCTTGATTGGACATTCGAGACCACCAGAGCCCTGAAAGAGAAACATTAACCATGTGTCCTAGACCTGAAATTAGGGGACGAGATTAGTTCTTTAGCG
Kdm5c	X	[mm10]chrX:152276767-152276827	352	GCGTCTTGATTGGACATTCGCTATTTATTTCAGAGGGGGGTCTAAGTATGGTGTGCCACCAGGCTATTGTTCATAATGGACGCAGATTTACCATTAGTCG
Kdm5c	X	[mm10]chrX:152276977-152277037	353	GCGTCTTGATTGGACATTCGATGGAAGTAAGAGCAGGTAAGATTGCAAATTTGAAACTAGCCTGAGTTGTAGAATGGGACACGAGATTAGTTCTTTAGCG
Kdm5c	X	[mm10]chrX:152277187-152277247	354	GCGTCTTGATTGGACATTCGCTTACAAGTTCAGTTTCTTGAATGTGGGTGGATTTTTCACAGGGCAGCTCACAATATGGCCGCAGATTTACCATTAGTCG
Kdm5c	X	[mm10]chrX:152277361-152277421	355	GCGTCTTGATTGGACATTCGGGGGAAGGTCTAGACCATATTCAGAAGGAAGGAATTAAGAGGATGGGGTTCATTGGGGGGACGAGATTAGTTCTTTAGCG
Kdm5c	X	[mm10]chrX:152277571-152277631	356	GCGTCTTGATTGGACATTCGGCCTTGGGCACAATCCCTACATATGGCTCAAGTACTGTTTTTCTCTATGGATGGAACTGTCGCAGATTTACCATTAGTCG
Kdm5c	X	[mm10]chrX:152277781-152277841	357	GCGTCTTGATTGGACATTCGACAAGTTAAATCCATCTGGGCATATGAAGTTCCTTGAATTGATTCCAAAACTGAGGATGGACGAGATTAGTTCTTTAGCG
Kdm5c	X	[mm10]chrX:152277988-152278048	358	GCGTCTTGATTGGACATTCGGTGTAATCAATTATCATCAAGGCAAAGGACTTCTTTTTGGCATGTTGAGCATTCAACAGTCGCAGATTTACCATTAGTCG
Kdm5c	X	[mm10]chrX:152278198-152278258	359	GCGTCTTGATTGGACATTCGTTTCTATACTGGTGCTTGTTTACGTGGGTCATGAAAATTCTCACTGTGCTCATTCCAAAAACGAGATTAGTTCTTTAGCG
Kdm5c	X	[mm10]chrX:152278408-152278468	360	GCGTCTTGATTGGACATTCGTAACTCTGAAACTAGCCACTTGTAGCAGAGGCTAGCATGTCCTGCAGAACATCTGTAAGCCGCAGATTTACCATTAGTCG
Kdm5c	X	[mm10]chrX:152278593-152278653	361	GCGTCTTGATTGGACATTCGGACATGATGGAACAGTTGCAAATTATTGTTTGATGTCATGGACTCAGATGTTCATTTGAGACGAGATTAGTTCTTTAGCG
Kdm5c	X	[mm10]chrX:152278803-152278863	362	GCGTCTTGATTGGACATTCGTACACGAGCCTGGTGGCCTGAATTCAATCCCAGGGATCCACGCGGTAAGAGAGAATCAACCGCAGATTTACCATTAGTCG
Kdm5c	X	[mm10]chrX:152278998-152279058	363	GCGTCTTGATTGGACATTCGCCAGGGCCCTTCTCTTCTTTATGTCATGTATATTGTGTATATTTACATGATGTATCCAGAACGAGATTAGTTCTTTAGCG
Kdm5c	X	[mm10]chrX:152279418-152279478	364	GCGTCTTGATTGGACATTCGCGTGCGCCACCACCGCCCGGCTTTGACTACACTTTTTAAAATAAGTGTGAAGGTTTACTTCGCAGATTTACCATTAGTCG
Kdm5c	X	[mm10]chrX:152279628-152279688	365	GCGTCTTGATTGGACATTCGCTGTGTAGCCCTAGTTGTCTGATAACCACTCTATAGACCTCTAACTCAGAGATCTAGCTGACGAGATTAGTTCTTTAGCG
Kdm5c	X	[mm10]chrX:152279838-152279898	366	GCGTCTTGATTGGACATTCGGCATGGATTCACTGTAGTCTTTGTCATCTACACTCTAGTCAATTAATGGTGGAAATGACCCGCAGATTTACCATTAGTCG
Kdm5c	X	[mm10]chrX:152280014-152280074	367	GCGTCTTGATTGGACATTCGCCAGGCTAGTCTCAACTATACTTTGTAATATGCTTTTTTAGAGTTCTTATGAAAGGGGTGACGAGATTAGTTCTTTAGCG
Kdm5c	X	[mm10]chrX:152280216-152280276	368	GCGTCTTGATTGGACATTCGACAGTGGATGCTGTCATGTGGGTGCTGGGAACTGAATTCAGGTCCTCTGCAAGAGCAGTACGCAGATTTACCATTAGTCG
Kdm5c	X	[mm10]chrX:152280422-152280482	369	GCGTCTTGATTGGACATTCGCTCTTCAGGCCCTTGTAGGGCCCTTCTCTTTTATGCCATGTATATTGTATATATTTAAATACGAGATTAGTTCTTTAGCG
Kdm5c	X	[mm10]chrX:152280869-152280929	370	GCGTCTTGATTGGACATTCGCAAAGCCTTGTGGTGCACACCTTTATTCCTAGTACTCAGGAGGCAGAGACAAGGAGAGTTCGCAGATTTACCATTAGTCG
Kdm5c	X	[mm10]chrX:152281091-152281151	371	GCGTCTTGATTGGACATTCGGCTGCCCCTGCACAGGACCTGGGTTTAATTACTAGCATCTACGTGGTGGCTCACCATCTGACGAGATTAGTTCTTTAGCG
Kdm5c	X	[mm10]chrX:152281289-152281349	372	GCGTCTTGATTGGACATTCGTTGGCAATTAAGAATGCTGGCTGTGGGGGCTGGAGAGATGGCTCAGCGGTTAGGAGCTCTCGCAGATTTACCATTAGTCG
Kdm5c	X	[mm10]chrX:152281500-152281560	373	GCGTCTTGATTGGACATTCGAAAAAAGAATGCTGGCTGTGCAACCAGTGGTGGCGCACGCCTTTAATCCCAGCACTTGGGACGAGATTAGTTCTTTAGCG
Kdm5c	X	[mm10]chrX:152281710-152281770	374	GCGTCTTGATTGGACATTCGGACCCATCTATGTTCATGTTCAGTCCTCAACACCCACATAGTGGCTCACAACTGTCTTTACGCAGATTTACCATTAGTCG
Kdm5c	X	[mm10]chrX:152281931-152281991	375	GCGTCTTGATTGGACATTCGGAAGCACACTAAGAGATTCTTTTGTTTTGTTTTGTTTTTCTAGGTTTTCAGATGCGGGACACGAGATTAGTTCTTTAGCG
Kdm5c	X	[mm10]chrX:152282141-152282201	376	GCGTCTTGATTGGACATTCGTTCAAGCATAGGGTGTTAAAGTCTGGCTGCTCCGGAGCACTGGATTAGTGACTGGGACCACGCAGATTTACCATTAGTCG
Kdm5c	X	[mm10]chrX:152282351-152282411	377	GCGTCTTGATTGGACATTCGCCTGTTACAATTAATGATACTCCCACCACTGCTGCTATGGTGGCAGCATGTGTTTTGCCAACGAGATTAGTTCTTTAGCG
Kdm5c	X	[mm10]chrX:152282561-152282621	378	GCGTCTTGATTGGACATTCGAATGAGCCAAACAGTTTGCAATAAGGGACACATAGAGGAGATAGAGGTGCTCTCTCTCTCCGCAGATTTACCATTAGTCG
Kdm5c	X	[mm10]chrX:152282771-152282831	379	GCGTCTTGATTGGACATTCGGGGGCTGCAGTTGTCCTTCCATAGCAAGCAGCGGTGGTTACAGTGTAGGTTCCTCTAGGCACGAGATTAGTTCTTTAGCG
Kdm5c	X	[mm10]chrX:152282986-152283046	380	GCGTCTTGATTGGACATTCGACACGAAAGTTTTTTAAAGGGAAGATTTGGTTTGGTTTGGTTTGGTTTGGTTTGGTTTGGCGCAGATTTACCATTAGTCG
Kdm5c	X	[mm10]chrX:152283181-152283241	381	GCGTCTTGATTGGACATTCGCCGGCCTTTAAAGGGAAGATTTAATGGAAGAATCAACACTTCTAATAGGACTTAACAGTAACGAGATTAGTTCTTTAGCG
Kdm5c	X	[mm10]chrX:152283424-152283484	382	GCGTCTTGATTGGACATTCGAAAAAAGTAGACTAGAGGCTGCCAGAGGCTGGGAATACGGTGGATTGATTACTTGGTACACGCAGATTTACCATTAGTCG
Kdm5c	X	[mm10]chrX:152284077-152284137	383	GCGTCTTGATTGGACATTCGTATGCAGGAATAGAAACCCTGACTAAGACACCCGGTCTCAAAAAACAAAACAAAAATAACACGAGATTAGTTCTTTAGCG
Kdm5c	X	[mm10]chrX:152284306-152284366	384	GCGTCTTGATTGGACATTCGTTTTTTCTTCTGATCTAGAGTCGTTTTCCACTCATGTCACCGAGGGTTCTTTCACTCTATCGCAGATTTACCATTAGTCG
Kdm5c	X	[mm10]chrX:152284516-152284576	385	GCGTCTTGATTGGACATTCGTAATCATTCCATTCATTTACATTTCAAATTCCCCTTCCAGGTTACCTCTCCACCCCCTCCACGAGATTAGTTCTTTAGCG
Kdm5c	X	[mm10]chrX:152284726-152284786	386	GCGTCTTGATTGGACATTCGGATAAGGCATCCTCTGCTACATTGTTCTTCCTGTGGGGTTGCAATCCCCCTTCTGCTCCTCGCAGATTTACCATTAGTCG
Kdm5c	X	[mm10]chrX:152284938-152284998	387	GCGTCTTGATTGGACATTCGATGTCCTTCCTGTTGGGTCCTAGGAGCCTCTCACTTCCCTGGTGTATGGGACCGTCCAATACGAGATTAGTTCTTTAGCG
Kdm5c	X	[mm10]chrX:152285120-152285180	388	GCGTCTTGATTGGACATTCGCTCTCTCCCTCCCAGGTACCCTCTCCCTCCACCTCCTGGGATCATCCTGTTCCCCCCTCACGCAGATTTACCATTAGTCG
Kdm5c	X	[mm10]chrX:152285496-152285556	389	GCGTCTTGATTGGACATTCGCCACTGAGCCATCTCACCAGCCCCCATGTGTGTTCTTTTGTGACTGGGTTACCTCACACAACGAGATTAGTTCTTTAGCG
Kdm5c	X	[mm10]chrX:152285682-152285742	390	GCGTCTTGATTGGACATTCGCACATTAGAGATAACTTTGAGTTTTTCAAGACAGGGTTTCTCTGTATAGCCCTGGCTGTCCGCAGATTTACCATTAGTCG
Kdm5c	X	[mm10]chrX:152285892-152285952	391	GCGTCTTGATTGGACATTCGATGTAAAATTCTCAGCCACTTCTCTAGAACTATGTCTGCCTGTGTGTCACTACACTTTTTACGAGATTAGTTCTTTAGCG
Kdm5c	X	[mm10]chrX:152286102-152286162	392	GCGTCTTGATTGGACATTCGAACCATAACTTTGAGGCCAGCCTGAAATGCATAGCAAGAACCTCACTCAAAAAATTTAAACGCAGATTTACCATTAGTCG
Kdm5c	X	[mm10]chrX:152288066-152288126	393	GCGTCTTGATTGGACATTCGCAAACTTACATTAATCACCATTATAGTACCATACAGTGTGATTCTCTTGCCCTAAGATCCACGAGATTAGTTCTTTAGCG
Kdm5c	X	[mm10]chrX:152288289-152288349	394	GCGTCTTGATTGGACATTCGTCTTAAGGTCAGTATCACTTAGCAATATGCATTTAAAGCTCCATGTCTCTTTATGACTGGCGCAGATTTACCATTAGTCG
Kdm5c	X	[mm10]chrX:152288707-152288767	395	GCGTCTTGATTGGACATTCGCTGAATATGCTTCTTGGTCATGATGTTTGTGCAGGAATAAAACCCTAAGACACCATATTTACGAGATTAGTTCTTTAGCG
Kdm5c	X	[mm10]chrX:152288915-152288975	396	GCGTCTTGATTGGACATTCGCTCTCTAGCTCATACCATACTTTATGCACTTATCTACTACAGAATGCTTTCATTGCTTCACGCAGATTTACCATTAGTCG
Kdm5c	X	[mm10]chrX:152289713-152289773	397	GCGTCTTGATTGGACATTCGACTGGTGCTATAAATATCTGTGTGCAGATTTTCCTGTGGAGATAAGTTTTGAAGTCACAAACGAGATTAGTTCTTTAGCG
Kdm5c	X	[mm10]chrX:152289945-152290005	398	GCGTCTTGATTGGACATTCGAAATCTGGAGTGTATAATAAGAGGATGTTTCTTTGGAGGGCACTTTTCCATTTTCCATTCCGCAGATTTACCATTAGTCG
Kdm5c	X	[mm10]chrX:152290126-152290186	399	GCGTCTTGATTGGACATTCGACCACGTAAGAAAACATCTCGCCGGACAGTGGTGGAGCACCCCTTTAATTCCAGCACTTGACGAGATTAGTTCTTTAGCG
Kdm5c	X	[mm10]chrX:152290336-152290396	400	GCGTCTTGATTGGACATTCGATGTGAGGGACCTTGTGAAGTCCTCTTCCCTCCACGCATGGACATGGACATAATCTTGTGCGCAGATTTACCATTAGTCG
Kdm5c	X	[mm10]chrX:152290546-152290606	401	GCGTCTTGATTGGACATTCGTTGAATGAGAAGGTACCCCATAGGCTCTGGTATGTAAACACTTGCTTCCCATAGTGACTCACGAGATTAGTTCTTTAGCG
Kdm5c	X	[mm10]chrX:152290733-152290793	402	GCGTCTTGATTGGACATTCGCAGAAGACACACTGGATCCCATTACAGATGGTTTGGTTGAGTCACCATGTGGTTGCTGGGCGCAGATTTACCATTAGTCG
Kdm5c	X	[mm10]chrX:152291159-152291219	403	GCGTCTTGATTGGACATTCGGTTTTCTTCTGAGCTCCACCCATGTGCACACCTACACACACACACACACACACACAGATGACGAGATTAGTTCTTTAGCG
Kdm5c	X	[mm10]chrX:152291402-152291462	404	GCGTCTTGATTGGACATTCGAAAAAAGTGTGTGGGGCTGGAGAGATGGCTCAGCAGTTAAGAGCAGAAGTTCTCCCCAACCGCAGATTTACCATTAGTCG
Kdm5c	X	[mm10]chrX:152291617-152291677	405	GCGTCTTGATTGGACATTCGTGTCTCTAAGAGGGTGCTCTTCCATCCATCCACCCACCCACCCACCCACCCACTTCCCCCACGAGATTAGTTCTTTAGCG
Kdm5c	X	[mm10]chrX:152291818-152291878	406	GCGTCTTGATTGGACATTCGCCTCCGAGGAGCACGAGTTTTTCATGAAAGTTTATTTACCAAATTGGTATACTCCTAAATCGCAGATTTACCATTAGTCG
Kdm5c	X	[mm10]chrX:152292028-152292088	407	GCGTCTTGATTGGACATTCGGTGAGTCCAGGGAAATCCATCCATGGCTGAGCAAAGCTGGGGCACCAGCAGGATTGGTGTACGAGATTAGTTCTTTAGCG
Kdm5c	X	[mm10]chrX:152292238-152292298	408	GCGTCTTGATTGGACATTCGCAGAACTGGGGGGAGCAGTGGGCGAGAACTGCAGCCACATACAGTCAAGACTATAGAATGCGCAGATTTACCATTAGTCG
Kdm5c	X	[mm10]chrX:152292448-152292508	409	GCGTCTTGATTGGACATTCGGCAAATGATAAATAATAGGGCTGGTAAGATGGCTTAGCAGGTAAAAGTTCTTGCCATAACACGAGATTAGTTCTTTAGCG
Kdm5c	X	[mm10]chrX:152292671-152292731	410	GCGTCTTGATTGGACATTCGAAAATAATATAAAACATACTAAAGGATGAATGCCCCAGGGAAGTGGATAACTAGGCCAAGCGCAGATTTACCATTAGTCG
Kdm5c	X	[mm10]chrX:152292881-152292941	411	GCGTCTTGATTGGACATTCGTGCAATACATGGTATTGGCCAGAGAACCTCAGGTGTTCCTCAGATGCCACCCACCTATTTACGAGATTAGTTCTTTAGCG
Kdm5c	X	[mm10]chrX:152293091-152293151	412	GCGTCTTGATTGGACATTCGGTGTGGAAAGGAATCTTTCTTGACTTCCAACACCAGCCAAGGAATGGAAAAAATTTTCAGCGCAGATTTACCATTAGTCG
Kdm5c	X	[mm10]chrX:152293301-152293361	413	GCGTCTTGATTGGACATTCGGTGTGATAGTGCCAGGTCCCTTGGAATTGGAGTTACAAACAGTTGTGAGTCACCTGGGAAACGAGATTAGTTCTTTAGCG
Kdm5c	X	[mm10]chrX:152293511-152293571	414	GCGTCTTGATTGGACATTCGAGCATGATCTCACAGAAAGGGTTAGCGTAGTGAGACGGGTTGGCCTAATTTTCTAGCTATCGCAGATTTACCATTAGTCG
Kdm5c	X	[mm10]chrX:152293721-152293781	415	GCGTCTTGATTGGACATTCGAGCAGAGCTAAGAATTCTGTAGGGATTCTTGCTTTACTGTTACCATACCTGAAAGTAGGGACGAGATTAGTTCTTTAGCG
Kdm5c	X	[mm10]chrX:152293931-152293991	416	GCGTCTTGATTGGACATTCGCCACCACGCCCGGCATTAGGGTGTTATATCTTAATTATATTTTATCCATCTTGGTGTTGTCGCAGATTTACCATTAGTCG
Kdm5c	X	[mm10]chrX:152294141-152294201	417	GCGTCTTGATTGGACATTCGCCGTGTATACTAGCATTTTGGTAAAATTATCGATGACAAAACTGTGTGTGTGTGTGAGGGACGAGATTAGTTCTTTAGCG
Kdm5c	X	[mm10]chrX:152294351-152294411	418	GCGTCTTGATTGGACATTCGCATTCTTTCAATCTACCTTCTGTGGTGTTTACATGTAGAATGGTACTGGCTATAGATCAGCGCAGATTTACCATTAGTCG
Kdm5c	X	[mm10]chrX:152294561-152294621	419	GCGTCTTGATTGGACATTCGAAAAAGGAGGCAGTCCTGTTTTCAGAAGCAGATAGTGTAGATTCAGCCACAAAGAACACAACGAGATTAGTTCTTTAGCG
Kdm5c	X	[mm10]chrX:152294739-152294799	420	GCGTCTTGATTGGACATTCGGCCAACAAAGACCTTTATACTGACCCTAATTCTCTGACTATTTCTGTCTGTGTTTTTCATCGCAGATTTACCATTAGTCG
Kdm5c	X	[mm10]chrX:152294915-152294975	421	GCGTCTTGATTGGACATTCGGAAATCTCTGCTTTGAGGAGCTTACAGCTTATTTGGTAGAAACAAACACTAACCACAATAACGAGATTAGTTCTTTAGCG
Kdm5c	X	[mm10]chrX:152295125-152295185	422	GCGTCTTGATTGGACATTCGGTCATCAAAGTATTTAGGAAGAAGGATGTCTCAGGTAGGAAAAACAGGAAATACAGAAGTCGCAGATTTACCATTAGTCG
Kdm5c	X	[mm10]chrX:152295335-152295395	423	GCGTCTTGATTGGACATTCGGTGTACTGAAGGAATTGGGGGTCATGGGAGAATTTTGAGCAGGCTAGGGGTATGATCTGAACGAGATTAGTTCTTTAGCG
Kdm5c	X	[mm10]chrX:152295547-152295607	424	GCGTCTTGATTGGACATTCGGTCAGTGTGCTGTGTAGTTCAGATGTGAACAATATTTACAATGCCATACACAAAAAAGTGCGCAGATTTACCATTAGTCG
Kdm5c	X	[mm10]chrX:152295773-152295833	425	GCGTCTTGATTGGACATTCGACATAGCTGGAGAAGAGAATAAACTAAAACCTATACCTGATGAAATGTCCCCAAATGAAGACGAGATTAGTTCTTTAGCG
Kdm5c	X	[mm10]chrX:152296025-152296085	426	GCGTCTTGATTGGACATTCGAATAAAAAAGTAACAAGTCTAAACACGTTAGAATGAAAGCGCAGTATTCCTTGTGCACCCCGCAGATTTACCATTAGTCG
Kdm5c	X	[mm10]chrX:152296215-152296275	427	GCGTCTTGATTGGACATTCGCAGCAAAGATTTGGGGAATTTAATACTGGAGAGCTGAACTAAAACAGTAGACAAACACTAACGAGATTAGTTCTTTAGCG
Kdm5c	X	[mm10]chrX:152296441-152296501	428	GCGTCTTGATTGGACATTCGTATACTTGAAAACAAAATCAAGTGCTGAGCAGAGGAATGACTAAAATCAGGTTTCTCACCCGCAGATTTACCATTAGTCG
Kdm5c	X	[mm10]chrX:152296890-152296950	429	GCGTCTTGATTGGACATTCGCCCAAGTGCTAGGATTATAAGCGTGCACCACCACGCCCAGCCCAAGATTAGTTTGTTTGTACGAGATTAGTTCTTTAGCG
Kdm5c	X	[mm10]chrX:152297086-152297146	430	GCGTCTTGATTGGACATTCGGCTGTTACATTAATACAAGATAACCTGGCATAATTCCTCTATCATCAGGAATAGAGAAGGCGCAGATTTACCATTAGTCG
Kdm5c	X	[mm10]chrX:152297505-152297565	431	GCGTCTTGATTGGACATTCGCCCCCAAACATTTGGGAACTTAAAAACATACCTCTGTATAATTCATGAGTCAAAGAAGCAACGAGATTAGTTCTTTAGCG
Kdm5c	X	[mm10]chrX:152297715-152297775	432	GCGTCTTGATTGGACATTCGCATCTGTAATCACTGTACTTGGGAGGGTAAGGGAAAAGATCATTGTGAGCTTGAGGTGAGCGCAGATTTACCATTAGTCG
Kdm5c	X	[mm10]chrX:152297925-152297985	433	GCGTCTTGATTGGACATTCGTCAGAGCTGAAATTAAAGAAATAGAGAACAAAGACACAATCGAGAGGAGCAGCAGAGCCAACGAGATTAGTTCTTTAGCG
Kdm5c	X	[mm10]chrX:152298131-152298191	434	GCGTCTTGATTGGACATTCGCAGGAACTTGATGTCAGTGAATTTGAAAACACAGACAAAATGGTCCAATACCTAAGAAACCGCAGATTTACCATTAGTCG
Kdm5c	X	[mm10]chrX:152298341-152298401	435	GCGTCTTGATTGGACATTCGGTAACGGGCTACTGATGTCTGCAGCCCTACAGGTGCTCAGATAGGACTCGAGGCAGTGCAACGAGATTAGTTCTTTAGCG
Kdm5c	X	[mm10]chrX:152298551-152298611	436	GCGTCTTGATTGGACATTCGGCAAGGCCAGTGAGGTGCTCTGCTATCTGGACAGCCTCTTCAGTAGCCAGCTTCTGTGGTCGCAGATTTACCATTAGTCG
Kdm5c	X	[mm10]chrX:152298761-152298821	437	GCGTCTTGATTGGACATTCGCTCCAGGCAGAAACCCTGAAACTCTGTCTTCATGAATATCAGATACTTCTGATGAGCCCTACGAGATTAGTTCTTTAGCG
Kdm5c	X	[mm10]chrX:152299212-152299272	438	GCGTCTTGATTGGACATTCGATTTCACATTTAAAAAATTTGAAAAGGGGAGCTGAAGAGATGGCTTAGCTGTTCAGAACGCGCAGATTTACCATTAGTCG
Kdm5c	X	[mm10]chrX:152299445-152299505	439	GCGTCTTGATTGGACATTCGTTTATATTTTACATTCGTAAGTGTTTTGCATGTCTACATACCATGTGCATGCCTGCTCTCACGAGATTAGTTCTTTAGCG
Kdm5c	X	[mm10]chrX:152299653-152299713	440	GCGTCTTGATTGGACATTCGGGATAAGTCTTAAAGTACAAACAAACCCTGCAACATTGCTCTAGTGTGAGAAAAGTCTATCGCAGATTTACCATTAGTCG
Kdm5c	X	[mm10]chrX:152299862-152299922	441	GCGTCTTGATTGGACATTCGGAAAGCAGATAACAAATAAGGTTGTTTCCTTGAAAACACACAATTGAGGAATGCCACTGTACGAGATTAGTTCTTTAGCG
Kdm5c	X	[mm10]chrX:152300072-152300132	442	GCGTCTTGATTGGACATTCGAACCAGGTCTTTTTGGAGAAATGGCTGACTCAAGGACTTCCTTGGGATGTAGTTGTTTGACGCAGATTTACCATTAGTCG
Kdm5c	X	[mm10]chrX:152300254-152300314	443	GCGTCTTGATTGGACATTCGGAGTCCAGTCTCCTCCTGGCTGCCTTCAGATCAAGCTGTAGAACTCTTGGTCCTCCAGCAACGAGATTAGTTCTTTAGCG
Kdm5c	X	[mm10]chrX:152300464-152300524	444	GCGTCTTGATTGGACATTCGGCAGCAAGGAAGTCCTTTAAAAACTATGAATGACCAGGGCTACACAGAGAAACCCTGTTTCGCAGATTTACCATTAGTCG
Kdm5c	X	[mm10]chrX:152300697-152300757	445	GCGTCTTGATTGGACATTCGAAAAAACTATGAATGAGGGGCTGAAGAGATAGTTCAGCAGTTAAGAGTGCTTACCGCTTTACGAGATTAGTTCTTTAGCG
Kdm5c	X	[mm10]chrX:152300907-152300967	446	GCGTCTTGATTGGACATTCGATATAAATGTAAATGGCCAACAAGAATGAGAACATGCCAAGGGGACACAGGAGCCATTCTCGCAGATTTACCATTAGTCG
Kdm5c	X	[mm10]chrX:152301114-152301174	447	GCGTCTTGATTGGACATTCGCATTACAGAAGAATTTCAAGTAACATATACATAGATACATCCTCTTTTAGGGGCTGGAGCACGAGATTAGTTCTTTAGCG
Kdm5c	X	[mm10]chrX:152301323-152301383	448	GCGTCTTGATTGGACATTCGCATGTAGATACCATGTACTCCTTGATATGTGTGATGAGAAGAACATTTGAATTCTGTTGCCGCAGATTTACCATTAGTCG
Kdm5c	X	[mm10]chrX:152301501-152301561	449	GCGTCTTGATTGGACATTCGTAGTTCTGTCACTGTGGGCGTGTTAAGACCCTCATCCTAGCTGCCTGGAAGCCAGTAGTCACGAGATTAGTTCTTTAGCG
Kdm5c	X	[mm10]chrX:152301711-152301771	450	GCGTCTTGATTGGACATTCGCTTGATCATGGTGTCTGTTTATAGCAGTAAACCCTACGTAAGACACAACTCCAAATTGAGCGCAGATTTACCATTAGTCG
Kdm5c	X	[mm10]chrX:152301921-152301981	451	GCGTCTTGATTGGACATTCGCAAAATGCTTTGGACATAGGATCTGTGTGATCTGAGCTGGATCTGACCCGAAAGTCTCCTACGAGATTAGTTCTTTAGCG
Kdm5c	X	[mm10]chrX:152302131-152302191	452	GCGTCTTGATTGGACATTCGATTTGTTCGTGGTAACCAATAGCTGTCTAATTGGACTTAAGACCCACTACAACAGAAAGGCGCAGATTTACCATTAGTCG
Kdm5c	X	[mm10]chrX:152302341-152302401	453	GCGTCTTGATTGGACATTCGAAGTGCAGCTCTCATGCTGCATCAAGGAAACATTCCCAGCCAGGCGTGGTGGCGCACGCCACGAGATTAGTTCTTTAGCG
Kdm5c	X	[mm10]chrX:152302551-152302611	454	GCGTCTTGATTGGACATTCGTGTGACACATGGAGAGAGCATTGCAGAAAACTACAACTGGTCAAAGAACAGTTGATCATGCGCAGATTTACCATTAGTCG
Kdm5c	X	[mm10]chrX:152302749-152302809	455	GCGTCTTGATTGGACATTCGGGCTTCACCTGTGAAGTCTCATTACCATGGCTGCCTAAACAAGACCTGAACAAGTGCAACACGAGATTAGTTCTTTAGCG
Kdm5c	X	[mm10]chrX:152302919-152302979	456	GCGTCTTGATTGGACATTCGCCAATGGGCTATCCAATAGCAATTAGTCAGCCCTGAAATTATACACATACAAATAACACTCGCAGATTTACCATTAGTCG
Kdm5c	X	[mm10]chrX:152303144-152303204	457	GCGTCTTGATTGGACATTCGTTCAAAAAATAAAAATCACTGGGAGCAAAAAGGGGACCAATAGAAGAATTGGCTTAGACCACGAGATTAGTTCTTTAGCG
Kdm5c	X	[mm10]chrX:152303354-152303414	458	GCGTCTTGATTGGACATTCGAGTGAGGCATAGGAAGTTCCTGTAGGAACTCACTCCTTCCTAAACTTTACTAACTTTTTGCGCAGATTTACCATTAGTCG
Kdm5c	X	[mm10]chrX:152303575-152303635	459	GCGTCTTGATTGGACATTCGGTGAATGATTATGCGAACAAAATTATCAACAAAATTCTATTTCACCAGGCTTGGTGGTGCACGAGATTAGTTCTTTAGCG
Kdm5c	X	[mm10]chrX:152303808-152303868	460	GCGTCTTGATTGGACATTCGAAAATATATTAAGTGAAAGTGTCTCTTGGATTCAAGGAATAGCTAGGTGGTAGGACATGCCGCAGATTTACCATTAGTCG
Kdm5c	X	[mm10]chrX:152304018-152304078	461	GCGTCTTGATTGGACATTCGCCCAAACAGGTTGATCTTGTCTGATCTCAGAAGCTAAGCAGGGTTGAGCTTGGTTAGTACACGAGATTAGTTCTTTAGCG
Kdm5c	X	[mm10]chrX:152304425-152304485	462	GCGTCTTGATTGGACATTCGCCAGAGCTACATAGTGAGACCTTCTTGCAAATAAAAATAAAGTAAGCAGAATATATGGGCCGCAGATTTACCATTAGTCG
Kdm5c	X	[mm10]chrX:152304636-152304696	463	GCGTCTTGATTGGACATTCGCTGACGGTTAACTTTACTAGATTAATTAATACCTGGCCTAGAACATTAGTGAGGTACATCACGAGATTAGTTCTTTAGCG
Kdm5c	X	[mm10]chrX:152304846-152304906	464	GCGTCTTGATTGGACATTCGTCTGTTTTTGGATCCACTGAGATAATGAGCCGACAGTCTCCAGCCCCCTGGATGGACTGCCGCAGATTTACCATTAGTCG
Kdm5c	X	[mm10]chrX:152305266-152305326	465	GCGTCTTGATTGGACATTCGTGTAAGCAGTGCTGTTTTTAAGAGCAAAAAGCTGGAAAGGACTCAAATGTCCATGAACAGACGAGATTAGTTCTTTAGCG
Kdm5c	X	[mm10]chrX:152305471-152305531	466	GCGTCTTGATTGGACATTCGATCGGAATTGAAACATTCTCCTGGGGGCTGGAGAGATGGCTCATCGGTTAAGAGCACTGACGCAGATTTACCATTAGTCG

## Sheet: Magix
Supplementary Data 1. List of oligos composing the FRET-FISH probes used in this study.
Probe name	Chr	Oligo coordinates	Oligo #	Oligo sequence (5'->3')
Magix	X	[mm10]chrX:7603269-7603329	1	TTCGTTTGATAACAACTCGAATTTATTGAGTATTCTGGAAAAATCAACAATCACTCCATAGCCACAGGCTGCTGGGATACACGAGATTAGTTCTTTAGCG
Magix	X	[mm10]chrX:7603479-7603539	2	TTCGTTTGATAACAACTCGACAACACAGAGAAACTGAGGACCAAAAAGGTTAAAAGGCAGGTTCAAAGCTGCAAAGACAGCGCAGATTTACCATTAGTCG
Magix	X	[mm10]chrX:7603689-7603749	3	TTCGTTTGATAACAACTCGACCCAGTCCCATTGATGAAACAAGTAATCGCAGGTCCGATAGGATGCCCATGAGGTCTGGGACGAGATTAGTTCTTTAGCG
Magix	X	[mm10]chrX:7603896-7603956	4	TTCGTTTGATAACAACTCGACACAAACCGAATCAGCTCATTTAATCCACACAAGCTCATTATATCATCTCCATTTCACAACGCAGATTTACCATTAGTCG
Magix	X	[mm10]chrX:7604106-7604166	5	TTCGTTTGATAACAACTCGAGACTTTGTGAAAAAGGAAGGAAGACAGTGTGCACACTGGGAGGAGGGCACTCACCATGCAACGAGATTAGTTCTTTAGCG
Magix	X	[mm10]chrX:7604316-7604376	6	TTCGTTTGATAACAACTCGACTGCACTTCTGGAGGAACTGCCCTAAAAAGGAAAGCACCAGGCTTGAGTAGTTAGGAAACCGCAGATTTACCATTAGTCG
Magix	X	[mm10]chrX:7604526-7604586	7	TTCGTTTGATAACAACTCGACTCAAACTCCCCTACACTTCAAAGTTTCCAACCTCTGGGATCTGCAAAAGTGAAAATGGTACGAGATTAGTTCTTTAGCG
Magix	X	[mm10]chrX:7604736-7604796	8	TTCGTTTGATAACAACTCGAAAAATCGGGCATCCTAAATTTTGGCATCAAGGACTTTTAGGTCCCTCAAATAGTGCATCCCGCAGATTTACCATTAGTCG
Magix	X	[mm10]chrX:7604946-7605006	9	TTCGTTTGATAACAACTCGAATCAGTTTCCTGGTGTGGGTGTCCTGGAACCTCTAGATATCAGGATCCCAGCATATGCAGACGAGATTAGTTCTTTAGCG
Magix	X	[mm10]chrX:7605156-7605216	10	TTCGTTTGATAACAACTCGATCATTTTAAGGTTCCCGGGTAATGGGGGTCCTAGGATTTGGAGTCCCGGATGTGAGCAATCGCAGATTTACCATTAGTCG
Magix	X	[mm10]chrX:7605366-7605426	11	TTCGTTTGATAACAACTCGATCGGCGCGGCGAGGACAGAGAGTCACGTGCCGCGCGAGGAACATTGGGAAATGTAGTTCTACGAGATTAGTTCTTTAGCG
Magix	X	[mm10]chrX:7605559-7605619	12	TTCGTTTGATAACAACTCGAGAGTTGAGAGACAGGACAGAGAAAAATTTTCATTTATAAGACACGTTCATCTTCCAAGCTCGCAGATTTACCATTAGTCG
Magix	X	[mm10]chrX:7605769-7605829	13	TTCGTTTGATAACAACTCGATTCTCTCCCTGAGATCCACATGGTGGAAGGCAGGAAATGACTTGATAAGAGTCTGAATTCACGAGATTAGTTCTTTAGCG
Magix	X	[mm10]chrX:7605979-7606039	14	TTCGTTTGATAACAACTCGAGAGACATAAAAAGAGAATGGACTCCTACAAAATGTCCTCTGACATCTACACATGTGCAGCCGCAGATTTACCATTAGTCG
Magix	X	[mm10]chrX:7606189-7606249	15	TTCGTTTGATAACAACTCGAAACAGCCTCTTTTGTCTCTACTATCCAGTAGTGCTAACATTTGTCATAATCACACATACAACGAGATTAGTTCTTTAGCG
Magix	X	[mm10]chrX:7606398-7606458	16	TTCGTTTGATAACAACTCGAGTAGCCCAGGCTGGCCTCAAAATTGTAATAATAATATTTCTTTCTCCCAAGTGCTAGGATCGCAGATTTACCATTAGTCG
Magix	X	[mm10]chrX:7606578-7606638	17	TTCGTTTGATAACAACTCGAGGATTTGGCTTTTTTGTTTTTTGGTTTTGGGGTTTTTTGTTGTTGGTGGTGGTGTTTTGGACGAGATTAGTTCTTTAGCG
Magix	X	[mm10]chrX:7606743-7606803	18	TTCGTTTGATAACAACTCGAGCCAAGAAGATCACTTTGGGGAACTTTACAGCATCACTAAATGTTACATATTTCTCCATTCGCAGATTTACCATTAGTCG
Magix	X	[mm10]chrX:7606953-7607013	19	TTCGTTTGATAACAACTCGAGATATCGATTTACTATACACTTAACCAGTGCCTTTCCCCTTGCCAATCTCAGACCTACAAACGAGATTAGTTCTTTAGCG
Magix	X	[mm10]chrX:7607163-7607223	20	TTCGTTTGATAACAACTCGACGGGAAAGGTGAGAGAAGCCATCCACCCCTGAAGACCCTTGAAGTGACCCTGGGCTCTGGCGCAGATTTACCATTAGTCG
Magix	X	[mm10]chrX:7607373-7607433	21	TTCGTTTGATAACAACTCGACTATGTGTTATCCTCAATAGCCCCTAACCTTATGCATAGCCTTAGTTCCCAAATGAAACCACGAGATTAGTTCTTTAGCG
Magix	X	[mm10]chrX:7607583-7607643	22	TTCGTTTGATAACAACTCGACTTGAAGGTCATCTAACATCTAGACGCCAGTACTGCTATGGAGTGATTTCCCTGGCTGTCCGCAGATTTACCATTAGTCG
Magix	X	[mm10]chrX:7607793-7607853	23	TTCGTTTGATAACAACTCGAACTTTGAGCTGCCATGTGAGTGCTGTGAATTAAACCCATGTCCTTTGGAGGAGCACTATGACGAGATTAGTTCTTTAGCG
Magix	X	[mm10]chrX:7607990-7608050	24	TTCGTTTGATAACAACTCGAGCTCTTGATTCAGCCACTTCGGCAAATTATTAACGCTTGCATTTCAATTTTCTCATTTTCCGCAGATTTACCATTAGTCG
Magix	X	[mm10]chrX:7608213-7608273	25	TTCGTTTGATAACAACTCGACAACTTCTAAATAGTAGTAAGGATTTTAATCCAGACGTCTTATTTCCTTCAAAGCTGGGGACGAGATTAGTTCTTTAGCG
Magix	X	[mm10]chrX:7608423-7608483	26	TTCGTTTGATAACAACTCGAAGTCATTCAAATACCCAGCTTCAGCCCTAAATAAAACCTCAACCAAACTCCATTCTTGCACGCAGATTTACCATTAGTCG
Magix	X	[mm10]chrX:7608633-7608693	27	TTCGTTTGATAACAACTCGATGATTGTCAACCCTCAACTCATAACTCAAGCATCCCCCATCTCCCCATAGCTTTACATGTACGAGATTAGTTCTTTAGCG
Magix	X	[mm10]chrX:7608843-7608903	28	TTCGTTTGATAACAACTCGATCTGTCCTGGGCCTCCAACTGTGGGGACTGATACCAGCGGGGCGTCAGGCCTGGGGACCCCGCAGATTTACCATTAGTCG
Magix	X	[mm10]chrX:7609053-7609113	29	TTCGTTTGATAACAACTCGAGGGGTAAGGATGGATCACTAGGGTGTCGAAGAGTCTAGAGTTAAGTCAAGCCTGGACTGGACGAGATTAGTTCTTTAGCG
Magix	X	[mm10]chrX:7609264-7609324	30	TTCGTTTGATAACAACTCGAGAGAGAGAGAGAGAGAGAGAGAGAGAGAGAGAGAATAGACAGGGAGTCCAGAGGAATGAACGCAGATTTACCATTAGTCG
Magix	X	[mm10]chrX:7609474-7609534	31	TTCGTTTGATAACAACTCGAGAATGTAGCTCAGTCAGTAGAGTGTTTATCTAGCATGCACAAAGCCCTGGAGTTCAATCCACGAGATTAGTTCTTTAGCG
Magix	X	[mm10]chrX:7609684-7609744	32	TTCGTTTGATAACAACTCGAAAAATGATGATGATGGTGGTGATGATGATGATGATGATGATGATGATGGGGAGGAGCCAACGCAGATTTACCATTAGTCG
Magix	X	[mm10]chrX:7609894-7609954	33	TTCGTTTGATAACAACTCGATTCTCATCCTCCTGACAATCTTTGCCAACTGCGTGGCATTGGGGGTATATATCCCCTTCCACGAGATTAGTTCTTTAGCG
Magix	X	[mm10]chrX:7610104-7610164	34	TTCGTTTGATAACAACTCGAAAAGCAACCCTAACCTGTGCCTACGACTCACCCACGGGGTCTGACCCTGCCCCGAAATAACGCAGATTTACCATTAGTCG
Magix	X	[mm10]chrX:7610314-7610374	35	TTCGTTTGATAACAACTCGACTGCTCGACTTCATCATCGTCGTGGTCGGGTGCGCGTCTGCAAGGGGAGGGGGGCACCCCACGAGATTAGTTCTTTAGCG
Magix	X	[mm10]chrX:7610524-7610584	36	TTCGTTTGATAACAACTCGAAAGGGAAAGGGCGGGAACCAAAGCCCTGACTCTCCCCTCCACGTCCCAATGCTCCCCATCCGCAGATTTACCATTAGTCG
Magix	X	[mm10]chrX:7610734-7610794	37	TTCGTTTGATAACAACTCGATATACGTCCCTCACCAAGTTGGAGGAGGGGCGCCAGGCTGATGGCGAACGCGCTGAGCCTACGAGATTAGTTCTTTAGCG
Magix	X	[mm10]chrX:7610944-7611004	38	TTCGTTTGATAACAACTCGAATGCTACTTCCTGGGATCTGGTCAGCCAGCACCCTCTCACAGGACAGGACACGCCCCCTGCGCAGATTTACCATTAGTCG
Magix	X	[mm10]chrX:7611154-7611214	39	TTCGTTTGATAACAACTCGAAGCAATGACTGTGCAGGTATCACAAGACTCCAGCCACAGGCTCAGTCTGCTGCATTTTAGACGAGATTAGTTCTTTAGCG
Magix	X	[mm10]chrX:7611364-7611424	40	TTCGTTTGATAACAACTCGAGGCTTCCCAGTGGTTCAAATACTTCCAGGGGGTTGACCCTAGCAGAGGAGCCCAGGGTTCCGCAGATTTACCATTAGTCG
Magix	X	[mm10]chrX:7611574-7611634	41	TTCGTTTGATAACAACTCGAGCATCTTCTGGCTCTGGGCGTTCATGCACACTGAACCATACCGAGTGCCGCGGGCGCTGGACGAGATTAGTTCTTTAGCG
Magix	X	[mm10]chrX:7611784-7611844	42	TTCGTTTGATAACAACTCGATTCTTCCCTAGCTCAGATTGTCCTGTCTGCATGCTATGGAGTATGTTCTCTCTCCAGATGCGCAGATTTACCATTAGTCG
Magix	X	[mm10]chrX:7612012-7612072	43	TTCGTTTGATAACAACTCGAACTTATTATATGTAAGTCACACAGTAGCTGTCTTCAGACACACCAGAAGAGGGGTGTCAGACGAGATTAGTTCTTTAGCG
Magix	X	[mm10]chrX:7612222-7612282	44	TTCGTTTGATAACAACTCGAAAACTCCATCTGAGCTCGGCTTAGCAGCACAACCCTGCAATCCCTGCTACCTGGGAGCCTCGCAGATTTACCATTAGTCG
Magix	X	[mm10]chrX:7612432-7612492	45	TTCGTTTGATAACAACTCGATCCCCTCAGTCATTCCAACTTACACATCGACTGCGTGGCAGGCACTGTTAGAGAAATGAAACGAGATTAGTTCTTTAGCG
Magix	X	[mm10]chrX:7612642-7612702	46	TTCGTTTGATAACAACTCGAAGGGAGATGTTACAATTACAAATACCCACATCTGGGGCTGAGGAAGTGGCTCAGTAAAGCCGCAGATTTACCATTAGTCG
Magix	X	[mm10]chrX:7612852-7612912	47	TTCGTTTGATAACAACTCGAAGGTTCAAGTTCAGTTCCCAGCACCCACATGACAGGTCACAACCACCTGTAACTTCACTGACGAGATTAGTTCTTTAGCG
Magix	X	[mm10]chrX:7613062-7613122	48	TTCGTTTGATAACAACTCGATGCACATCTGTAGCCAACATCCAGAGGCAGGAAAGATTGCAAGTTTGGTGAGGCCCTGAGCGCAGATTTACCATTAGTCG
Magix	X	[mm10]chrX:7613272-7613332	49	TTCGTTTGATAACAACTCGAGTCAGCCTAGAGTATGTGAGACCCTGTCTCACTCTCTCTGTGTCTGTCTCTGTCTATATAACGAGATTAGTTCTTTAGCG
Magix	X	[mm10]chrX:7613482-7613542	50	TTCGTTTGATAACAACTCGAAAGAACCATCTCCCTTGGATTGTCCTTTGGTCCACAGGCCATGACACCCACTTGCCTCGCCGCAGATTTACCATTAGTCG
Magix	X	[mm10]chrX:7613692-7613752	51	TTCGTTTGATAACAACTCGACTTGGTCTATCCAAAGAACAATTAGAAAGCTACTGTGGCTGGAGTAGTAAAGGCAAGGTTACGAGATTAGTTCTTTAGCG
Magix	X	[mm10]chrX:7613902-7613962	52	TTCGTTTGATAACAACTCGACACACAGGCTGAGGAGTTAGACCTTCATGACCCCTCAGTAGACGGCAACTTGGCTTCTCTCGCAGATTTACCATTAGTCG
Magix	X	[mm10]chrX:7614112-7614172	53	TTCGTTTGATAACAACTCGAAACCCAGATTCAGATACAAAGACTCCAACTAGTTCCTTGTCCCTTAGATTTGACCCTAATACGAGATTAGTTCTTTAGCG
Magix	X	[mm10]chrX:7614322-7614382	54	TTCGTTTGATAACAACTCGACAGCAAGGACTGGGGCAGAGCTAGGGAGAGTGGACTGAGGGAAAAACCAAAACTGGAACCCGCAGATTTACCATTAGTCG
Magix	X	[mm10]chrX:7614532-7614592	55	TTCGTTTGATAACAACTCGACCTCAATCCCTATGTAGCCCAGACCCCCACTCTTACTTTAGCTTCAAACACCTGACTTCCACGAGATTAGTTCTTTAGCG
Magix	X	[mm10]chrX:7614742-7614802	56	TTCGTTTGATAACAACTCGAGCCCATGTGGACTTCTGGGCTCCCCGACCTGCACACTGGGCTGACATAGGCCAATCTCAACGCAGATTTACCATTAGTCG
Magix	X	[mm10]chrX:7614952-7615012	57	TTCGTTTGATAACAACTCGAGCACCATGGGCAGCCTTTGTGGCTCACCCAGACCCAAGGTGAGCCTCTGCCTGCCAGCTTACGAGATTAGTTCTTTAGCG
Magix	X	[mm10]chrX:7615162-7615222	58	TTCGTTTGATAACAACTCGACTGCTATGTGTATCAAGCTCTAGTCTCGGTATTGCACATGGCCAAACACAAATGTCATTCCGCAGATTTACCATTAGTCG
Magix	X	[mm10]chrX:7615372-7615432	59	TTCGTTTGATAACAACTCGACAGTTTCCCCATAAGCAAAATGGAAACAATGATAAGTGTCCATGGCATGGAGTGGTTGGGACGAGATTAGTTCTTTAGCG
Magix	X	[mm10]chrX:7615582-7615642	60	TTCGTTTGATAACAACTCGACCTAGGCTTGGAGCTGGGGCTGTATCTCAGCGGAAGATTGCATGTGTGGAGCCCTGGATTCGCAGATTTACCATTAGTCG
Magix	X	[mm10]chrX:7615792-7615852	61	TTCGTTTGATAACAACTCGAGCTCCAAACCTCACTTGCTTTGACCTACAAACTCACTTCAGTTCTTAACCCCAACCAAACACGAGATTAGTTCTTTAGCG
Magix	X	[mm10]chrX:7616002-7616062	62	TTCGTTTGATAACAACTCGAAGATGCTCCTCAAACTGTACGGCCTGGGCCCCTCTGTCTACGTTGCCTCCTTTTTCAACCCGCAGATTTACCATTAGTCG
Magix	X	[mm10]chrX:7616212-7616272	63	TTCGTTTGATAACAACTCGATGCAACCCAACTCTACTCCCTTGCTCCAAAGATAATTCTCTCAGCCTCCTCGTTCATTTAACGAGATTAGTTCTTTAGCG
Magix	X	[mm10]chrX:7616422-7616482	64	TTCGTTTGATAACAACTCGACCCCCAAGCCCATCTCCATGCTTACCCCCCACCCCAGCCACAGAACCTCTCTAACCCCAGCGCAGATTTACCATTAGTCG
Magix	X	[mm10]chrX:7616632-7616692	65	TTCGTTTGATAACAACTCGACTTTCTCCGACTGCAACCCCATTCTGCTCTCCCAAACCCCAAGCTCCTCTGAATCCCCTTACGAGATTAGTTCTTTAGCG
Magix	X	[mm10]chrX:7616842-7616902	66	TTCGTTTGATAACAACTCGACCAACTCTAACTCCAAACTTAGCAATCCTCCTTTCCTATTCTTATCACACTTCAGTTCCACGCAGATTTACCATTAGTCG
Magix	X	[mm10]chrX:7617052-7617112	67	TTCGTTTGATAACAACTCGAGCAATCTGGTGGCATCTTTGCTCAATTCCATGAAGTCCATCGCCTCCTTGCTGCTTCTCCACGAGATTAGTTCTTTAGCG
Magix	X	[mm10]chrX:7617262-7617322	68	TTCGTTTGATAACAACTCGAAGATGTGTACACATGTTGGTAGGGCCTGGAGTTATAGAGGGTCCCGAGAACTTTTTGGTGCGCAGATTTACCATTAGTCG
Magix	X	[mm10]chrX:7617472-7617532	69	TTCGTTTGATAACAACTCGATTTAGGGAATGGATAGAGCTTGGTGAAGGCAGACAGGGTGAGGATGTGGGCCCGGGCAGCACGAGATTAGTTCTTTAGCG
Magix	X	[mm10]chrX:7617682-7617742	70	TTCGTTTGATAACAACTCGAAAGGCTTCCTTTCCCTCTGATGTGGATCTCGCAAGCACACATCCCATGGGACTTTTTGTACGCAGATTTACCATTAGTCG
Magix	X	[mm10]chrX:7617892-7617952	71	TTCGTTTGATAACAACTCGATGTGACAGCAGACAGAGTCCTTGCTGTTTGTAGTTGAGGAGTGCAAGCAGAATTCAAGAAACGAGATTAGTTCTTTAGCG
Magix	X	[mm10]chrX:7618117-7618177	72	TTCGTTTGATAACAACTCGAATAATAAGTAGTGACGGAGCAGAAACCAGAACAAAGCAATAGTGAAAAATGAAAGCAAGCCGCAGATTTACCATTAGTCG
Magix	X	[mm10]chrX:7618327-7618387	73	TTCGTTTGATAACAACTCGATACAACAAAACATCCGGGCCTGTGACCTAGCTTAGAGGAAGAAAATGTACTTGTTTGAAGACGAGATTAGTTCTTTAGCG
Magix	X	[mm10]chrX:7618537-7618597	74	TTCGTTTGATAACAACTCGATTTGTTCTTGGTAGTGATAGGCATGGAAGTGTTAGGGTTCCACGGGCTCCTTCTGAGTGCCGCAGATTTACCATTAGTCG
Magix	X	[mm10]chrX:7618747-7618807	75	TTCGTTTGATAACAACTCGACCCTCCAAAGGAGAACAAAGTATTGGTGAGTTAGAAGCCTGGGTGTGCTGATGCATGCCTACGAGATTAGTTCTTTAGCG
Magix	X	[mm10]chrX:7618957-7619017	76	TTCGTTTGATAACAACTCGAATCTTCTAAAGGACCTGAATTGGTTCCCAGACCCGTGTCAAGTGGATCACAACTACCTGCCGCAGATTTACCATTAGTCG
Magix	X	[mm10]chrX:7619167-7619227	77	TTCGTTTGATAACAACTCGATCACCCCCCATACCTAGCAATGTGGCATAGCTTTAACCCCATCCTCTGTCAATCTATTTCACGAGATTAGTTCTTTAGCG
Magix	X	[mm10]chrX:7619377-7619437	78	TTCGTTTGATAACAACTCGAGTCAATTGGAAGTGACAGGGAGTATTGGAAAGAGAATGCAGGCAGAGAACTCCTGACTCCCGCAGATTTACCATTAGTCG
Magix	X	[mm10]chrX:7619566-7619626	79	TTCGTTTGATAACAACTCGAGTGAGTTCCAGGTCAGCCTGGACTTTATTAGAGACACTTGATACTATCTCAAAAAATTAAACGAGATTAGTTCTTTAGCG
Magix	X	[mm10]chrX:7619776-7619836	80	TTCGTTTGATAACAACTCGAGGTGGACATTTTCTTTTACTGTGGGCCTTCTCAGAGCCTTTGTTATCAAATTGTGTGTGTCGCAGATTTACCATTAGTCG
Magix	X	[mm10]chrX:7619986-7620046	81	TTCGTTTGATAACAACTCGAGTGTCAAGCACAGTGCCAGGAGCTTTCCATTGTGGTTTCTCATTGCTCTATCCCCAGCACACGAGATTAGTTCTTTAGCG
Magix	X	[mm10]chrX:7620196-7620256	82	TTCGTTTGATAACAACTCGAGCCAAACCAACCCGTGAGTGTTGGGAATGCCAGTAGGGCAGGGCAACAGGCGGGGAGCCCCGCAGATTTACCATTAGTCG
Magix	X	[mm10]chrX:7620406-7620466	83	TTCGTTTGATAACAACTCGACTCATCCTAGTGTTCATCATCCTCAGTAGTGTGTCCCTGGCTGCTGAGGACCCCATCCGAACGAGATTAGTTCTTTAGCG
Magix	X	[mm10]chrX:7620616-7620676	84	TTCGTTTGATAACAACTCGACCAGCAGCCATTTCCATACTCTGAGAAGTGTGGGACAGGGGATCAGGATTTGACTGGGGGCGCAGATTTACCATTAGTCG
Magix	X	[mm10]chrX:7620826-7620886	85	TTCGTTTGATAACAACTCGAGGCTTACACTGAGAGGTACACAAGCAAGCTGGCATGGTTGTACCTGCCTGGATTTCACTGACGAGATTAGTTCTTTAGCG
Magix	X	[mm10]chrX:7621036-7621096	86	TTCGTTTGATAACAACTCGACCAGATTCTGGGATATTTTGATTATGCCTTCACCTCCATATTCACTGTGGAGATTCTACTCGCAGATTTACCATTAGTCG
Magix	X	[mm10]chrX:7621246-7621306	87	TTCGTTTGATAACAACTCGAGATCCCCAGATGACAGTGTTTGGGGCCTTCCTGCACCGAGGCTCTTTCTGCCGTAGCTGGACGAGATTAGTTCTTTAGCG
Magix	X	[mm10]chrX:7621456-7621516	88	TTCGTTTGATAACAACTCGACCATCTCAGTTGTGAAGATTCTCCGAGTCCTCCGAGTCCTGCGGCCTCTCCGAGCCATCACGCAGATTTACCATTAGTCG
Magix	X	[mm10]chrX:7621666-7621726	89	TTCGTTTGATAACAACTCGATTTTGGCCATGTGGTCTGACCTATGTTCCTTACAAGTGACTATACCAATGGCCACATTTTACGAGATTAGTTCTTTAGCG
Magix	X	[mm10]chrX:7621876-7621936	90	TTCGTTTGATAACAACTCGATCTGACTTGCAACCACATACCCCTGACCCAAGTCCTTAAACTCTATTCATCACCCAAGTTCGCAGATTTACCATTAGTCG
Magix	X	[mm10]chrX:7622086-7622146	91	TTCGTTTGATAACAACTCGATGGTGTTCAGCTGTTCAAGGTGAGGGAGATCCAAAGGGAGGTCCAGGCAGGGGTGGGAGTACGAGATTAGTTCTTTAGCG
Magix	X	[mm10]chrX:7622296-7622356	92	TTCGTTTGATAACAACTCGAAGATTTCTCTAAGGTCCCTGAAGCAGCTTACAGCCTCTTACCAAGAACTCTAAATATGTCCGCAGATTTACCATTAGTCG
Magix	X	[mm10]chrX:7622506-7622566	93	TTCGTTTGATAACAACTCGAGCTACATTCCTCCCCAGAACCTCTTGCAATTTCCTGCTCTGAATGCCAGCTTCCATCTAGACGAGATTAGTTCTTTAGCG
Magix	X	[mm10]chrX:7622716-7622776	94	TTCGTTTGATAACAACTCGATTCACAGGGCTGTTAAGAGAAGTAGAGAGGTAGCATATGGAATATGTACACATAGCAAAGCGCAGATTTACCATTAGTCG
Magix	X	[mm10]chrX:7622926-7622986	95	TTCGTTTGATAACAACTCGATGTTGTTGGTTTGTTGGCTGTTTTTCCTTTCTTGCTTGCTTGCTTTGCATTCATGTATTTACGAGATTAGTTCTTTAGCG
Magix	X	[mm10]chrX:7623136-7623196	96	TTCGTTTGATAACAACTCGATTGCTGGCCCTTGTTTGTTTTTTGAGGCTTGGTCTCAATATGTTTCAAGCCAGCCTTAAACGCAGATTTACCATTAGTCG
Magix	X	[mm10]chrX:7623346-7623406	97	TTCGTTTGATAACAACTCGATGACCTGGAACGTACATAGACCAGGCTGCCCTCAAATTTGCTAACCTCTTCCTGCCTGTGACGAGATTAGTTCTTTAGCG
Magix	X	[mm10]chrX:7623556-7623616	98	TTCGTTTGATAACAACTCGAACAGAGATTGAATGAATACAATAACCCAGCCAGGAAATCAAAGGGCAGGATGTGAGGCCACGCAGATTTACCATTAGTCG
Magix	X	[mm10]chrX:7623766-7623826	99	TTCGTTTGATAACAACTCGAACGACCTTTGGTCCGGGAGCGGCTCTGGGTCAACAGTGATTTTAACTTTGACAACGTCCTACGAGATTAGTTCTTTAGCG
Magix	X	[mm10]chrX:7623977-7624037	100	TTCGTTTGATAACAACTCGAAATAAAGGTCTCCAGACTGAATAGGGTTTTCTTTCTTTCCTTTTTCCACTTTTCAATGCCCGCAGATTTACCATTAGTCG
Magix	X	[mm10]chrX:7624187-7624247	101	TTCGTTTGATAACAACTCGAAGATTCAGATTTGTGCCATTGTACCCAGTTGGGTATAGCTTTCTAGAGACTGGTGAATGTACGAGATTAGTTCTTTAGCG
Magix	X	[mm10]chrX:7624397-7624457	102	TTCGTTTGATAACAACTCGAGATGGAGGAATTCAAAAGGGGTTTGCTGAGGAGATACGGTTCAGAAGTTTAACAAAGAGCCGCAGATTTACCATTAGTCG
Magix	X	[mm10]chrX:7624608-7624668	103	TTCGTTTGATAACAACTCGAAAAGGTCTACAGAAACAGAGAATTTTGAAAGGTCATTGAAGGTCTGGATAGGTTTCTTTCACGAGATTAGTTCTTTAGCG
Magix	X	[mm10]chrX:7625072-7625132	104	TTCGTTTGATAACAACTCGAGATTTGAGGGTGAATATGAAATGTAGCCTGGAAGGAAGTCGGAGAGGGCTGGGAATCCCCCGCAGATTTACCATTAGTCG
Magix	X	[mm10]chrX:7625282-7625342	105	TTCGTTTGATAACAACTCGACATGATGAACATCTTTGTGGGCTTTGTTATCATCACATTCCGTGCCCAGGGAGAGCAGGAACGAGATTAGTTCTTTAGCG
Magix	X	[mm10]chrX:7625492-7625552	106	TTCGTTTGATAACAACTCGAGCTCAGCCACTCCGCCGATACATCCCTAAGAATCCTCATCAGTACCGCGTGTGGGCCACTCGCAGATTTACCATTAGTCG
Magix	X	[mm10]chrX:7625702-7625762	107	TTCGTTTGATAACAACTCGACATTAGGCTGCAAGTAACAAGCCTACATCCTGTCCCATCCCCGCCCCCAACCCCGCCCCGACGAGATTAGTTCTTTAGCG
Magix	X	[mm10]chrX:7625912-7625972	108	TTCGTTTGATAACAACTCGAACAACTGTTGTAAGTTGTCCCAATTGTAATATGCACTCCAGACTCGGATTCTAAGATGAACGCAGATTTACCATTAGTCG
Magix	X	[mm10]chrX:7626122-7626182	109	TTCGTTTGATAACAACTCGATTGTGGTCACAAAATAAGTAACTAGTCCAGACATCAATACCACACCCAAGGGGGCGGGGAACGAGATTAGTTCTTTAGCG
Magix	X	[mm10]chrX:7626332-7626392	110	TTCGTTTGATAACAACTCGACAGTTTTGTCAGACACAGTGTTTCCAATCCCTAGACTCCTCAGCTCAGGCCAGGGACTATCGCAGATTTACCATTAGTCG
Magix	X	[mm10]chrX:7626542-7626602	111	TTCGTTTGATAACAACTCGATCATCGCCTTTAAACCCAAGGTATGCCCTAGACCCACACCCTATGAGGAAACTCCTTGGGACGAGATTAGTTCTTTAGCG
Magix	X	[mm10]chrX:7626752-7626812	112	TTCGTTTGATAACAACTCGACCATTATTGGTCCCCTACATGGACGGACGAGTCTGCTGGCTAAAAGAACACAGCACACTTCGCAGATTTACCATTAGTCG
Magix	X	[mm10]chrX:7626962-7627022	113	TTCGTTTGATAACAACTCGATCTTTCACTTGGGTAGGCAGCTCCCATTTGTATCCTCCCCAGTCCCGGAGACTAGCACTCACGAGATTAGTTCTTTAGCG
Magix	X	[mm10]chrX:7627172-7627232	114	TTCGTTTGATAACAACTCGACTGTTATCTTTTTCATTGTCTCGTGCCCATTCCATTGGCTCCATCAATTCCATTGACACCCGCAGATTTACCATTAGTCG
Magix	X	[mm10]chrX:7627382-7627442	115	TTCGTTTGATAACAACTCGAAACCTTGATGGACAATGCTGCCAATTGCATTTCTGCATTACTGGCTTCTCTGATGATCACACGAGATTAGTTCTTTAGCG
Magix	X	[mm10]chrX:7627592-7627652	116	TTCGTTTGATAACAACTCGATCCCCTGAGTATGCACCATCATTTCTCCTTATTCATTTGGGCACATGATTATATCATTTCCGCAGATTTACCATTAGTCG
Magix	X	[mm10]chrX:7627790-7627850	117	TTCGTTTGATAACAACTCGATCTTGGGCCTGAGTTCTGAGAGATTTGAGGACTGGGAGGGCCAAGGCATGAGGGAAAAAAACGAGATTAGTTCTTTAGCG
Magix	X	[mm10]chrX:7628000-7628060	118	TTCGTTTGATAACAACTCGAACACTGCTCTGGACATTCATCAAGTCTTTCCAGGTAAGTCCCCACTCAGAACTACAGTTCCGCAGATTTACCATTAGTCG
Magix	X	[mm10]chrX:7628210-7628270	119	TTCGTTTGATAACAACTCGACTTTGAGTGTAGACTACATCTCCTAGCAGGCCCATGCTAGGGAAGAGGAGTGCATTCTAAACGAGATTAGTTCTTTAGCG
Magix	X	[mm10]chrX:7628420-7628480	120	TTCGTTTGATAACAACTCGACTGTCTGAGAGACTTGGTAGGAATAGCCCCAGTGTGGGGATGGAGGGGTAGAAAGGTAGACGCAGATTTACCATTAGTCG
Magix	X	[mm10]chrX:7628630-7628690	121	TTCGTTTGATAACAACTCGAATGTTTGGCAAGGTGGCTCTTCAGGACGGCACGCAGATAAATCGAAACAACAATTTCCAGACGAGATTAGTTCTTTAGCG
Magix	X	[mm10]chrX:7628840-7628900	122	TTCGTTTGATAACAACTCGAATAAGCAGAGGCCTTTTCTGGCTGTGATCTAAGAGGGTCTTTCAAAATATTCTAGTCTAACGCAGATTTACCATTAGTCG
Magix	X	[mm10]chrX:7629050-7629110	123	TTCGTTTGATAACAACTCGATTGCTGCCAAGCCTGGCATCCTGAGCTCCCTTCCCAGAATGCACATGATGAAACAAAAGAACGAGATTAGTTCTTTAGCG
Magix	X	[mm10]chrX:7629260-7629320	124	TTCGTTTGATAACAACTCGACTCACATACACATGCACACACAGTAAATAAATGCAAAATGTAGCCCCTAGTGAGAGAGTACGCAGATTTACCATTAGTCG
Magix	X	[mm10]chrX:7629470-7629530	125	TTCGTTTGATAACAACTCGACGATGTGACCCTGAGTCTGACTTTGGCCCAGGCGAGGAATTTACCTGTGGTAGCAGTTTTACGAGATTAGTTCTTTAGCG
Magix	X	[mm10]chrX:7629680-7629740	126	TTCGTTTGATAACAACTCGACCCAACAGTATGGTCAACCAAGGAGCTTGTGACCCAATGACCATATAAGATCATCCCAGCCGCAGATTTACCATTAGTCG
Magix	X	[mm10]chrX:7629890-7629950	127	TTCGTTTGATAACAACTCGATGAATTCAAGAGGATCTGGTCTGAATATGACCCCGGAGCCAAGTATACCCTCTAATGTCTACGAGATTAGTTCTTTAGCG
Magix	X	[mm10]chrX:7630100-7630160	128	TTCGTTTGATAACAACTCGATGGGAATGGGACTTAAGGAAGACTGTTGATCCAGTGGCACTTCTCTGACTGCCGCAGGGGCGCAGATTTACCATTAGTCG
Magix	X	[mm10]chrX:7630310-7630370	129	TTCGTTTGATAACAACTCGAATGTGAAAGGAAAGGGACTTGCCTTTGGTAGAGATGGATATATGACACAAAGGTTTCTACACGAGATTAGTTCTTTAGCG
Magix	X	[mm10]chrX:7630520-7630580	130	TTCGTTTGATAACAACTCGAGAAGATCAAGACAGAAGGTATGGGGGAAGGGAGCGGCAGGAGTGACATAAGCCCTGGGGACGCAGATTTACCATTAGTCG
Magix	X	[mm10]chrX:7630730-7630790	131	TTCGTTTGATAACAACTCGATGCACTTCTATTTCCCCTGCCCCATACTCTCCTACCTTTCAGGGAACCTGGATCAAGCCAACGAGATTAGTTCTTTAGCG
Magix	X	[mm10]chrX:7630940-7631000	132	TTCGTTTGATAACAACTCGAGTGCAGGATCCCTGTGTAACTTTGCCCTCTTTCTTGCCCCAGAGGAGGAGGTCACTGTGGCGCAGATTTACCATTAGTCG
Magix	X	[mm10]chrX:7631150-7631210	133	TTCGTTTGATAACAACTCGAAGGCTGACCTCCCTCATGATCTCCTGAAACCCATGTCACAAAGGAAGAAACAGCCCCGGCACGAGATTAGTTCTTTAGCG
Magix	X	[mm10]chrX:7631359-7631419	134	TTCGTTTGATAACAACTCGACACTGAGGAAGAAGAGGAAGAGGAAGAGGCAGTGGGTCAGGAGGCTGAGGAAGAGGAAGCCGCAGATTTACCATTAGTCG
Magix	X	[mm10]chrX:7631569-7631629	135	TTCGTTTGATAACAACTCGACTATCACTGGCTGTTGGAAAACAAGACCCAGATTCATCCCATAGGGAGTAATGTTCCCTGACGAGATTAGTTCTTTAGCG
Magix	X	[mm10]chrX:7631779-7631839	136	TTCGTTTGATAACAACTCGAACTTCCAGATTCTCTCTCAACTGGGCCGAGTGATGATGATGGGCTGGCTCCCAACTCCAGCGCAGATTTACCATTAGTCG
Magix	X	[mm10]chrX:7631962-7632022	137	TTCGTTTGATAACAACTCGACTTCAAGAAGAAATTTGGGCACCTTTAATCCCAGCATTTGGGAGGCAGAGGCAGGAGGATACGAGATTAGTTCTTTAGCG
Magix	X	[mm10]chrX:7632172-7632232	138	TTCGTTTGATAACAACTCGATTTCAGGGGCTCAAATGAGTGTCACATGTGGTGGGTTGACCACAGCAGTGATGCCAGTAGCGCAGATTTACCATTAGTCG
Magix	X	[mm10]chrX:7632382-7632442	139	TTCGTTTGATAACAACTCGATATTAGAAAGACAGTGCAATCAAGGATGGTGACATATGCCTTCAATCCCAGCACTCAAGAACGAGATTAGTTCTTTAGCG
Magix	X	[mm10]chrX:7632592-7632652	140	TTCGTTTGATAACAACTCGAGGAAGATGGAGCCTGGTCAGCTATTGGGGTTGCAGGGTCAAGACCTAGTCTATTAATACGCGCAGATTTACCATTAGTCG
Magix	X	[mm10]chrX:7632802-7632862	141	TTCGTTTGATAACAACTCGACAGGGGAGGACGGGAGTGTTGGTACCCCAACTCTGAATCCCAGACCTGAGTTCACTGCCAACGAGATTAGTTCTTTAGCG
Magix	X	[mm10]chrX:7633012-7633072	142	TTCGTTTGATAACAACTCGAGCATAAAAATAGACCCTATGGAACCCTAAGGGCTAACAGAACAGAACAGAAGAGGGATTGCGCAGATTTACCATTAGTCG
Magix	X	[mm10]chrX:7633222-7633282	143	TTCGTTTGATAACAACTCGATTGTGGCCTTTGGGGAAATAGCATCTTAGGCTGAACTTTAGAAACAGACTACATCTCGGGACGAGATTAGTTCTTTAGCG
Magix	X	[mm10]chrX:7633394-7633454	144	TTCGTTTGATAACAACTCGACCCATGGTCACATAGCTAATATACAGCACAACTGGCACTTTTACAACAGTTAGTATTTATCGCAGATTTACCATTAGTCG
Magix	X	[mm10]chrX:7633604-7633664	145	TTCGTTTGATAACAACTCGAAAGTAATGGCTCACATTTTCTTGGCTAGGCAGAAAGCCAGCAATCTCTAGCGATCCTCCTACGAGATTAGTTCTTTAGCG
Magix	X	[mm10]chrX:7633814-7633874	146	TTCGTTTGATAACAACTCGATTGACATTTAAATCCAGGTTTTAGAGTCATCTATGATGGCACATACCTGCAATCCTATCACGCAGATTTACCATTAGTCG
Magix	X	[mm10]chrX:7634024-7634084	147	TTCGTTTGATAACAACTCGAACATGGGGTGGTTTGTGTCTGTAATCCCAGCCCTTGTGAGACTAGTACAGGAGAATTGCTACGAGATTAGTTCTTTAGCG
Magix	X	[mm10]chrX:7634234-7634294	148	TTCGTTTGATAACAACTCGAAGCAGGGAATGTAGCTCGGTAGCAGAACGTTTGCTTGGCCATAATGTTTATGGCTCTGGCCGCAGATTTACCATTAGTCG
Magix	X	[mm10]chrX:7634444-7634504	149	TTCGTTTGATAACAACTCGACAGGGTTCCTGGGCAGCCCCTCCTCAGAAGGGTCGACTGCTATATGCCCCCCTGTTGTTGACGAGATTAGTTCTTTAGCG
Magix	X	[mm10]chrX:7634654-7634714	150	TTCGTTTGATAACAACTCGAGATGGGTGTGGGGAAAGGGGCTTCAGTAGTAGGGGCAGAGGTGGGAGCTGAGAGCCGAGGCGCAGATTTACCATTAGTCG
Magix	X	[mm10]chrX:7634864-7634924	151	TTCGTTTGATAACAACTCGATACTTTGACCACGCCCCCCTCCCAGGTGCTCATCTCCGAAGGCCTAGGTCTCTTTGCCCAACGAGATTAGTTCTTTAGCG
Magix	X	[mm10]chrX:7635074-7635134	152	TTCGTTTGATAACAACTCGATGAAGAGGACCTGGGAGATGAGATGGCCTGTGTCCATGCCCTCTAAATCCTTACCCCTCACGCAGATTTACCATTAGTCG
Magix	X	[mm10]chrX:7635284-7635344	153	TTCGTTTGATAACAACTCGACACACATGAGTATTTCCAGAAACCAGGACAGCTAGGCCTGATTATTCAGCGTCAGGGAAGACGAGATTAGTTCTTTAGCG
Magix	X	[mm10]chrX:7635494-7635554	154	TTCGTTTGATAACAACTCGAGGCTCGATCGGATCAGTGCAAAGGACAGGCTGTAGAAGATTCTTGACAGAGCAAAGGCCTCGCAGATTTACCATTAGTCG
Magix	X	[mm10]chrX:7635704-7635764	155	TTCGTTTGATAACAACTCGATCTAGATGACAGCATACAGTGGTGCTTCTAGCTCCGTGGAACCCATTCCCAGCCCCCACCACGAGATTAGTTCTTTAGCG
Magix	X	[mm10]chrX:7635914-7635974	156	TTCGTTTGATAACAACTCGATTTTCCCTCGGAGCAACCTGGGGAGACTTGGACATATGACAAGAGTTATCCAAAGTGGGACGCAGATTTACCATTAGTCG
Magix	X	[mm10]chrX:7636124-7636184	157	TTCGTTTGATAACAACTCGAAGGGAAACCACAATCAAAGACTAGGACTCAAACTCAGTTACACAGGGACTTGAAACAAAGACGAGATTAGTTCTTTAGCG
Magix	X	[mm10]chrX:7636334-7636394	158	TTCGTTTGATAACAACTCGATAGTGACACAGTTAACTGTGCATTTTAAATAGATGCTCTGGTGGTATGCTGAAAACAGAACGCAGATTTACCATTAGTCG
Magix	X	[mm10]chrX:7636543-7636603	159	TTCGTTTGATAACAACTCGAGGGGGCAGGGGAGGTAAAGGCAGGGTTTCTCTGTGTGTAGCCTTGGCTGTTCTGGAACTCACGAGATTAGTTCTTTAGCG
Magix	X	[mm10]chrX:7636768-7636828	160	TTCGTTTGATAACAACTCGACAGGAGTAAATATTAGAAATGAGATTCAAACAACCGAGAGCTAAAACGCAAACAATTGGGCGCAGATTTACCATTAGTCG
Magix	X	[mm10]chrX:7637143-7637203	161	TTCGTTTGATAACAACTCGAGGTGGAGAGAACTGACTCCCAAAAGCTGTCTTCTGACTTCGACTTGTGCACCCACACATAACGAGATTAGTTCTTTAGCG
Magix	X	[mm10]chrX:7637386-7637446	162	TTCGTTTGATAACAACTCGAAAAAAAGCCAGAGCTCACATGATGCAGAGATAACATGCCAGCACCTGGGCAGGGGAGGAACGCAGATTTACCATTAGTCG
Magix	X	[mm10]chrX:7637814-7637874	163	TTCGTTTGATAACAACTCGATCATCACTGAGGGTGCTGGGCCTAGTTTTAGTATCATGAAAGAAGGTAAGTAGTCTGTTAACGAGATTAGTTCTTTAGCG
Magix	X	[mm10]chrX:7638011-7638071	164	TTCGTTTGATAACAACTCGAGGAGCTATCACACAATAAATACATGGATTTTTAAAAGAGGGCCAAGGAATAAACAGAAGGCGCAGATTTACCATTAGTCG
Magix	X	[mm10]chrX:7638221-7638281	165	TTCGTTTGATAACAACTCGAGACTCTGAACACTGCCATTACCTAGCTGTGTGACCTTGTGCAAGTCACTTAATCTCTCTGACGAGATTAGTTCTTTAGCG
Magix	X	[mm10]chrX:7638431-7638491	166	TTCGTTTGATAACAACTCGAAGCTACCTGTTTTCTAAAAGGACCCTTCGCTCAGAGACCCAGAGTCTCTAGCCTCCCGAACGCAGATTTACCATTAGTCG
Magix	X	[mm10]chrX:7638641-7638701	167	TTCGTTTGATAACAACTCGAGCTCCCCGCGCCCGCCCTTGCTACCAGGCACCTTCCGCCCCCCGCATTGCTGATGCTGCTACGAGATTAGTTCTTTAGCG
Magix	X	[mm10]chrX:7638851-7638911	168	TTCGTTTGATAACAACTCGAGGCTGGGGCTGGGGCTAGGGGTCTGCAGCAGGCAAGGGGAAAGGGGGAGGTGGAGAAAAGCGCAGATTTACCATTAGTCG
Magix	X	[mm10]chrX:7639061-7639121	169	TTCGTTTGATAACAACTCGAAAATGACTCGGGGGGCTGCAGATGAGCTAGGAAATAGAGCGACAGAAGGTGTGGGGGCGGACGAGATTAGTTCTTTAGCG
Magix	X	[mm10]chrX:7639271-7639331	170	TTCGTTTGATAACAACTCGAAAACCCATGCCCCCAGCTCTTTCCCACCTTAAGAGATCACCTCCGCCATCTCCCTCTTCTCGCAGATTTACCATTAGTCG
Magix	X	[mm10]chrX:7639481-7639541	171	TTCGTTTGATAACAACTCGACCTCCCCCACTCTAATGAACCCCATCTTCTTCCACTCAACCTTTTCTCCAATCTGACTCAACGAGATTAGTTCTTTAGCG
Magix	X	[mm10]chrX:7639691-7639751	172	TTCGTTTGATAACAACTCGATCCGTCCCCAAAGTGTCGTTTTTCTCCTCCTCACTCCCTCTCCATATGTCACCCACTCCCCGCAGATTTACCATTAGTCG
Magix	X	[mm10]chrX:7639901-7639961	173	TTCGTTTGATAACAACTCGAGCTTCGTGAAGGTGCTGCAGTGGGTGAGTGTGGTCCGGGCTATAGGTGGGGGAAGTACAGACGAGATTAGTTCTTTAGCG
Magix	X	[mm10]chrX:7640111-7640171	174	TTCGTTTGATAACAACTCGAGAAGGCTATGACGTCACATAAGGCCGTGGGTACCCCTGTTGTGAAGTGACAGAGTGTGACCGCAGATTTACCATTAGTCG
Magix	X	[mm10]chrX:7640321-7640381	175	TTCGTTTGATAACAACTCGACTGAGTAAAAGAAATGAGAGCCAGGGAGCTGCTCTCAGAGCAGGAAAATGTGTAGGGGAAACGAGATTAGTTCTTTAGCG
Magix	X	[mm10]chrX:7640741-7640801	176	TTCGTTTGATAACAACTCGATGCATAAAAACACACAGATACTGAGAGACAGAGATATAGTGATCATGAGAGAAAGGGGAGCGCAGATTTACCATTAGTCG
Magix	X	[mm10]chrX:7640951-7641011	177	TTCGTTTGATAACAACTCGACGATGAGCCCTGATTAGAGGGGTGGGGGTGGGGACCTCTCCATCTGCTACTGTCTGTGCTACGAGATTAGTTCTTTAGCG
[truncated: 296 more rows]

## Sheet: Minar2
Supplementary Data 1. List of oligos composing the FRET-FISH probes used in this study.
[truncated: 409 more rows]

## Sheet: MYC
Supplementary Data 1. List of oligos composing the FRET-FISH probes used in this study.
[truncated: 269 more rows]

[truncated: 8 more sheets: Nars, Ogt, Ogt flanking, Pbdc1, 4930426D05Rik, Tent5d, Xist, ChrX spotting]
