# Supplementary material for: FRET-FISH probes chromatin compaction at individual genomic loci in single cells
Source: Nat Commun. 2022 Nov 5;13:6680. doi: 10.1038/s41467-022-34183-y (PMC9637210; doi:10.1038/s41467-022-34183-y)
Supplement: Supplementary file 5 — Supplementary Data 2 [file 41467_2022_34183_MOESM5_ESM.xlsx]

## Sheet: Suppl Data 2
Supplementary Data 2. Comparison of denaturation conditions in various oligo-based DNA FISH protocols.
				Denaturation conditions			Reference paper
Technique	Probe annealing length (bp)	Sample	Species	Temperature (˚C)	Duration	Formamide conc.	DOI	PMID
Oligopaint	32	Cultured cells	Hs	80	3 min	0.5	10.1038/s41592-020-0890-0	32719531
MERFISH	30	Cultured cells	Hs	80	3 min	0.5	10.1126/science.aaf8084	27445307
MERFISH	40-42	Cultured cells	Hs	90	3 min	0.5	10.1016/j.cell.2020.07.032	32822575
seqFISH+	35	Cultured cells	Mm	90	4.5 min	0.5	10.1038/s41586-020-03126-2	33505024
seqFISH	35	Cryosections	Mm	80	3 min	0.5	10.1126/science.abj1966	34591592
Oligopaint	40	Cultured cells	Hs, Mm	90	3 min	0.5	10.1038/s41596-020-00478-x	33619390
Oligopaint	40	Cryosections	Dm	90	5-10 min	0.5	10.1038/s41596-020-00478-x	33619390
OligoSTORM / OligoDNA-PAINT	32-40	Cultured cells	Hs, Mm, Dm	78	3 min	0.5	10.1007/978-1-4939-7265-4_19	28924672
Oligopaint	32	Cultured cells	Hs, Mm, Dm	92	2.5 min	0.5	10.1038/ncomms8147	25962338
MERFISH	42	Cultured cells	Hs	86	3 min	0.5	10.1126/science.aau1783	30361340
Glossary
bp, base-pair
Hs, Homo sapiens
Mm, Mus musculus
Dm, Drosophila melanogaster
