# Supplementary material for: FRET-FISH probes chromatin compaction at individual genomic loci in single cells
Source: Nat Commun. 2022 Nov 5;13:6680. doi: 10.1038/s41467-022-34183-y (PMC9637210; doi:10.1038/s41467-022-34183-y)
Supplement: Supplementary file 6 — Supplementary Data 3 [file 41467_2022_34183_MOESM6_ESM.xlsx]

## Sheet: Suppl Data 3
Supplementary Data 3. List of datasets generated in this study.
All the datasets are available on Figshare at https://doi.org/10.17044/scilifelab.17080892
Filename	Cell type	Gene targeted	FRET donor	FRET acceptor	Probe design	Inter-oligo spacing	Experiment description	Replicate #	Related figure
iAM491	HAP1	MYC	Cy3	-	Design 1	5nt	Probe design optimization	Rep1	Suppl. Fig. 1b
iAM492	HAP1	MYC	-	Cy5	Design 1	5nt	Probe design optimization	Rep1	Suppl. Fig. 1b
iAM493	HAP1	MYC	Cy3	Cy5	Design 1	5nt	Probe design optimization	Rep1	Suppl. Fig. 1b
iAM494	HAP1	MYC	Cy3	-	Design 2	5nt	Probe design optimization	Rep1	Suppl. Fig. 1b
iAM495	HAP1	MYC	-	Cy5	Design 2	5nt	Probe design optimization	Rep1	Suppl. Fig. 1b
iAM496	HAP1	MYC	Cy3	Cy5	Design 2	5nt	Probe design optimization	Rep1	Suppl. Fig. 1b
iAM497	HAP1	MYC	Cy3	-	Design 3	5nt	Probe design optimization	Rep1	Suppl. Fig. 1b
iAM498	HAP1	MYC	-	Cy5	Design 3	5nt	Probe design optimization	Rep1	Suppl. Fig. 1b
iAM499	HAP1	MYC	Cy3	Cy5	Design 3	5nt	Probe design optimization	Rep1	Suppl. Fig. 1b
iAM502	HAP1	MYC	Cy3	-	Design 1	5nt	Probe design optimization	Rep2	Fig. 1c
iAM503	HAP1	MYC	-	Cy5	Design 1	5nt	Probe design optimization	Rep2	Fig. 1c
iAM504	HAP1	MYC	Cy3	Cy5	Design 1	5nt	Probe design optimization	Rep2	Fig. 1c
iAM505	HAP1	MYC	Cy3	-	Design 2	5nt	Probe design optimization	Rep2	Fig. 1c
iAM506	HAP1	MYC	-	Cy5	Design 2	5nt	Probe design optimization	Rep2	Fig. 1c
iAM507	HAP1	MYC	Cy3	Cy5	Design 2	5nt	Probe design optimization	Rep2	Fig. 1c
iAM508	HAP1	MYC	Cy3	-	Design 3	5nt	Probe design optimization	Rep2	Fig. 1c
iAM509	HAP1	MYC	-	Cy5	Design 3	5nt	Probe design optimization	Rep2	Fig. 1c
iAM510	HAP1	MYC	Cy3	Cy5	Design 3	5nt	Probe design optimization	Rep2	Fig. 1c
iAM423	HAP1	MYC	Cy3	-	Design 1	5nt	Probe design optimization	Rep3	Suppl. Fig. 1d-f
iAM424	HAP1	MYC	-	Cy5	Design 1	5nt	Probe design optimization	Rep3	Suppl. Fig. 1d-f
iAM425	HAP1	MYC	Cy3	Cy5	Design 1	5nt	Probe design optimization	Rep3	Suppl. Fig. 1d-f
iAM426	HAP1	MYC	Cy3	-	Design 2	5nt	Probe design optimization	Rep3	Suppl. Fig. 1d-f
iAM427	HAP1	MYC	-	Cy5	Design 2	5nt	Probe design optimization	Rep3	Suppl. Fig. 1d-f
iAM428	HAP1	MYC	Cy3	Cy5	Design 2	5nt	Probe design optimization	Rep3	Suppl. Fig. 1d-f
iAM416_001	HAP1	MYC	Cy3	-	Design 1	5nt	Probe design optimization	Rep3	Suppl. Fig. 1d-f
iAM416_002	HAP1	MYC	-	Cy5	Design 1	5nt	Probe design optimization	Rep3	Suppl. Fig. 1d-f
iAM416_003	HAP1	MYC	Cy3	Cy5	Design 1	5nt	Probe design optimization	Rep3	Suppl. Fig. 1d-f
iAM416_004	HAP1	MYC	Cy3	-	Design 3	5nt	Probe design optimization	Rep3	Suppl. Fig. 1d-f
iAM416_005	HAP1	MYC	-	Cy5	Design 3	5nt	Probe design optimization	Rep3	Suppl. Fig. 1d-f
iAM416_006	HAP1	MYC	Cy3	Cy5	Design 3	5nt	Probe design optimization	Rep3	Suppl. Fig. 1d-f
iAM417	HAP1	MYC	Cy3	-	Design 2	5nt	Probe design optimization	Rep3	Suppl. Fig. 1d-f
iAM418	HAP1	MYC	-	Cy5	Design 2	5nt	Probe design optimization	Rep3	Suppl. Fig. 1d-f
iAM419	HAP1	MYC	Cy3	Cy5	Design 2	5nt	Probe design optimization	Rep3	Suppl. Fig. 1d-f
iAM420	HAP1	MYC	Cy3	-	Design 3	5nt	Probe design optimization	Rep3	Suppl. Fig. 1d-f
iAM421	HAP1	MYC	-	Cy5	Design 3	5nt	Probe design optimization	Rep3	Suppl. Fig. 1d-f
iAM422	HAP1	MYC	Cy3	Cy5	Design 3	5nt	Probe design optimization	Rep3	Suppl. Fig. 1d-f
iAM295_001	MEF	Ogt	Cy3	Cy5	Design 3	G1-S50	Probe design optimization	Rep1	Fig. 1e-j
iAM295_002	MEF	Ogt	Cy3	Cy5	Design 3	G1-150	Probe design optimization	Rep1	Fig. 1e-j
iAM295_003	MEF	Ogt	Cy3	Cy5	Design 3	G2-S50	Probe design optimization	Rep1	Fig. 1e-j
iAM295_004	MEF	Ogt	Cy3	Cy5	Design 3	G2-S300	Probe design optimization	Rep1	Fig. 1e-j
iAM295_005	MEF	Ogt	Cy3	Cy5	Design 3	G4-S50	Probe design optimization	Rep1	Fig. 1e-j
iAM295_006	MEF	Ogt	Cy3	Cy5	Design 3	G4-S300	Probe design optimization	Rep1	Fig. 1e-j
iAM324_001	NIH3T3	Ogt	Cy3	Cy5	Design 3	G1-S50	Probe design optimization	Rep2	Suppl. Fig. 2c
iAM324_002	NIH3T3	Ogt	Cy3	Cy5	Design 3	G1-150	Probe design optimization	Rep2	Suppl. Fig. 2c
iAM324_003	NIH3T3	Ogt	Cy3	Cy5	Design 3	G2-S50	Probe design optimization	Rep2	Suppl. Fig. 2c
iAM324_004	NIH3T3	Ogt	Cy3	Cy5	Design 3	G2-S300	Probe design optimization	Rep2	Suppl. Fig. 2c
iAM324_005	NIH3T3	Ogt	Cy3	Cy5	Design 3	G4-S50	Probe design optimization	Rep2	Suppl. Fig. 2c
iAM324_006	NIH3T3	Ogt	Cy3	Cy5	Design 3	G4-S300	Probe design optimization	Rep2	Suppl. Fig. 2c
iAM394_001	MEF	Ogt	-	Cy5	Design 3	G1-S50	Probe design optimization		Suppl. Fig. 2b
iAM394_002	MEF	Ogt	-	Cy5	Design 3	G1-150	Probe design optimization		Suppl. Fig. 2b
iAM394_003	MEF	Ogt	-	Cy5	Design 3	G2-S50	Probe design optimization		Suppl. Fig. 2b
iAM394_004	MEF	Ogt	-	Cy5	Design 3	G2-S300	Probe design optimization		Suppl. Fig. 2b
iAM394_005	MEF	Ogt	-	Cy5	Design 3	G4-S50	Probe design optimization		Suppl. Fig. 2b
iAM394_006	MEF	Ogt	-	Cy5	Design 3	G4-S300	Probe design optimization		Suppl. Fig. 2b
iAM384	MEF	Ogt	-	Cy5	Design 3	G1-150	Probe design optimization		Suppl. Fig. 3
iAM383	MEF	Ogt	Cy3	-	Design 3	G1-150	Probe design optimization		Suppl. Fig. 3
iAM382	MEF	Ogt	Cy3	Cy5	Design 3	G1-150	Probe design optimization		Suppl. Fig. 3
iAM388	MEF	Ogt	AlexaFluor488	-	Design 3	G1-150	Probe design optimization		Suppl. Fig. 3
iAM387	MEF	Ogt	AlexaFluor488	AlexaFluor594	Design 3	G1-150	Probe design optimization		Suppl. Fig. 3
iAM386	MEF	Ogt	-	AlexaFluor594	Design 3	G1-150	Probe design optimization		Suppl. Fig. 3
iAM732	MEF	Atp2b3	AlexaFluor488	AlexaFluor594	Design 3	G1-150	Na-Azide/2-Deoxyglucose		Fig 2e-h & Suppl. Fig. 7g-j
iAM730	MEF	Magix	AlexaFluor488	AlexaFluor594	Design 3	G1-150	Na-Azide/2-Deoxyglucose		Fig 2e-h & Suppl. Fig. 7g-j
iAM729	MEF	Magix	AlexaFluor488	AlexaFluor594	Design 3	G1-150	Control		Fig 2e-h & Suppl. Fig. 7g-j
iAM727	MEF	Tent5d	AlexaFluor488	AlexaFluor594	Design 3	G1-150	Control		Fig. 2a & Suppl. Fig. 4c
iAM724	MEF	Pbdc1	AlexaFluor488	AlexaFluor594	Design 3	G1-150	Na-Azide/2-Deoxyglucose		Fig 2e-h & Suppl. Fig. 7g-j
iAM723	MEF	Pbdc1	AlexaFluor488	AlexaFluor594	Design 3	G1-150	Control		Fig 2e-h & Suppl. Fig. 7g-j
iAM721	MEF	Tent5d	AlexaFluor488	AlexaFluor594	Design 3	G1-150	Control		Fig. 2a & Suppl. Fig. 4c
iAM717	MEF	Atp2b3	AlexaFluor488	AlexaFluor594	Design 3	G1-150	Na-Azide/2-Deoxyglucose		Fig 2e-h & Suppl. Fig. 7g-j
iAM716	MEF	Atp2b3	AlexaFluor488	AlexaFluor594	Design 3	G1-150	Control		Fig 2e-h & Suppl. Fig. 7g-j
iAM715	MEF	Kdm5c	AlexaFluor488	AlexaFluor594	Design 3	G1-150	Na-Azide/2-Deoxyglucose		Fig 2e-h & Suppl. Fig. 7g-j
iAM714	MEF	Kdm5c	AlexaFluor488	AlexaFluor594	Design 3	G1-150	Control		Fig 2e-h & Suppl. Fig. 7g-j
iAM706	MEF	Kdm5c	AlexaFluor488	AlexaFluor594	Design 3	G1-150	Control		Fig. 4g-i & Suppl. Fig. 12a,d-f
iAM698	MEF	Magix	AlexaFluor488	AlexaFluor594	Design 3	G1-150	Control		Fig. 4a-f & Suppl. Fig. 11
iAM694	MEF	Kdm5c	AlexaFluor488	AlexaFluor594	Design 3	G1-150	Control		Fig. 4g-i & Suppl. Fig. 12a,d-f
iAM692	MEF	Magix	AlexaFluor488	AlexaFluor594	Design 3	G1-150	Control		Fig. 4g-i & Suppl. Fig. 12a,d-f
iAM690	MEF	Tent5d	AlexaFluor488	AlexaFluor594	Design 3	G1-150	Control		Fig. 2a & Suppl. Fig. 4c
iAM688	MEF	Pbdc1	AlexaFluor488	AlexaFluor594	Design 3	G1-150	Control		Fig. 2a & Suppl. Fig. 4c
iAM686	MEF	Ddx3x	AlexaFluor488	AlexaFluor594	Design 3	G1-150	Control		Fig. 2a & Suppl. Fig. 4c
iAM684	MEF	Atp2b3	AlexaFluor488	AlexaFluor594	Design 3	G1-150	Control		Fig. 2a & Suppl. Fig. 4c & Fig. 4g-i & Suppl. Fig. 12a,d-f
iAM682	MEF	Kdm5c	AlexaFluor488	AlexaFluor594	Design 3	G1-150	Control		Fig. 2a & Fig. 4g-i & Suppl. Fig. 12a,d-f & Suppl. Fig. 4c
iAM680	MEF	Magix	AlexaFluor488	AlexaFluor594	Design 3	G1-150	Control		Fig. 2a & Fig. 4g-i & Suppl. Fig. 12a,d-f & Suppl. Fig. 4c
iAM660	MEF	Kdm5c	AlexaFluor488	AlexaFluor594	Design 3	G1-150	Control		Fig. 4g-i & Suppl. Fig. 12a,d-f
iAM658	MEF	Magix	AlexaFluor488	AlexaFluor594	Design 3	G1-150	Control		Fig. 4g-i & Suppl. Fig. 12a,d-f
iAM634	MEF	Magix	AlexaFluor488	AlexaFluor594	Design 3	G1-150	Control		Fig. 4g-i & Suppl. Fig. 12a,d-f
iAM632	MEF	Kdm5c	AlexaFluor488	AlexaFluor594	Design 3	G1-150	Control		Fig. 4g-i & Suppl. Fig. 12a,d-f
iAM622	MEF	Pbdc1	AlexaFluor488	AlexaFluor594	Design 3	G1-150	Control		Fig. 2a & Suppl. Fig. 4c
iAM620	MEF	Ddx3x	AlexaFluor488	AlexaFluor594	Design 3	G1-150	Control		Fig. 2a & Suppl. Fig. 4c
iAM618	MEF	Atp2b3	AlexaFluor488	AlexaFluor594	Design 3	G1-150	Control		Fig. 2a & Suppl. Fig. 4c & Fig. 4g-i & Suppl. Fig. 12a,d-f
iAM614	MEF	Ddx3x	AlexaFluor488	AlexaFluor594	Design 3	G1-150	Control		Fig. 2a & Suppl. Fig. 4c
iAM613	MEF	Pbdc1	AlexaFluor488	AlexaFluor594	Design 3	G1-150	Na-Azide/2-Deoxyglucose		Suppl. Fig. 7g-j
iAM612	MEF	Pbdc1	AlexaFluor488	AlexaFluor594	Design 3	G1-150	Control		Suppl. Fig. 7g-j & Fig. 2a & Suppl. Fig. 4c
iAM611	MEF	Atp2b3	AlexaFluor488	AlexaFluor594	Design 3	G1-150	Na-Azide/2-Deoxyglucose		Suppl. Fig. 7g-j
iAM610	MEF	Atp2b3	AlexaFluor488	AlexaFluor594	Design 3	G1-150	Control		Suppl. Fig. 5c-f & Fig. 2a & Suppl. Fig. 4c
iAM609	MEF	Click-iT RNA Imaging Kit	-	-	-	-	Na-Azide/2-Deoxyglucose		Suppl. Fig. 7
iAM608	MEF	Click-iT RNA Imaging Kit	-	-	-	-	Control		Suppl. Fig. 7
iAM603	MEF	Kdm5c	AlexaFluor488	AlexaFluor594	Design 3	G1-150	Na-Azide/2-Deoxyglucose		Suppl. Fig. 7g-j
iAM602	MEF	Kdm5c	AlexaFluor488	AlexaFluor594	Design 3	G1-150	Control		Suppl. Fig. 7g-j & Fig. 2a & Suppl. Fig. 4c & Fig. 4g-i & Suppl. Fig. 12a,d-f
iAM601	MEF	Magix	AlexaFluor488	AlexaFluor594	Design 3	G1-150	Na-Azide/2-Deoxyglucose		Suppl. Fig. 7g-j
iAM600	MEF	Magix	AlexaFluor488	AlexaFluor594	Design 3	G1-150	Control		Suppl. Fig. 7g-j & Fig. 2a & Suppl. Fig. 4c & Fig. 4g-i & Suppl. Fig. 12a,d-f
iAM594	MEF	Magix	AlexaFluor488	AlexaFluor594	Design 3	G1-150	Control		Fig. 2a & Fig. 4g-i & Suppl. Fig. Suppl. Fig. 12a,d-f & Suppl. Fig. 4c
iAM583	MEF	Magix	AlexaFluor488	AlexaFluor594	Design 3	G1-150	Control		Fig. 4g-i & Suppl. Fig. 12a,d-f
iAM574	MEF	Kdm5c	AlexaFluor488	AlexaFluor594	Design 3	G1-150	Control		Fig. 4g-i & Suppl. Fig. 12a,d-f
iAM569	MEF	Kdm5c	AlexaFluor488	AlexaFluor594	Design 3	G1-150	Control		Fig. 4g-i & Suppl. Fig. 12a,d-f
iAM568	MEF	Magix	AlexaFluor488	AlexaFluor594	Design 3	G1-150	Control		Fig. 4g-i & Suppl. Fig. 12a,d-f
iiSB042	MEF	53BP1/yH2AX	AlexaFluor488	AlexaFluor555	Design 3	G1-150	Immunofluorescence on MEF p5		Suppl. Fig 12b-c
iiSB043	MEF	53BP1/yH2AX	AlexaFluor488	AlexaFluor555	Design 3	G1-150	Immunofluorescence on MEF p10		Suppl. Fig 12b-c
iiSB044	MEF	53BP1/yH2AX	AlexaFluor488	AlexaFluor555	Design 3	G1-150	Immunofluorescence on MEF p15		Suppl. Fig 12b-c
iAM444	MEF	XIST/Kdm5c	AlexaFluor488	AlexaFluor594	Design 3	G1-150	XIST/Kdm5c DNA/RNA FISH		Suppl. Fig. 8
iAM432	MEF	XIST/Magix	AlexaFluor488	AlexaFluor594	Design 3	G1-150	XIST/Magix DNA/RNA FISH		Suppl. Fig. 8
iAM743	MEF	Nars	AlexaFluor488	AlexaFluor594	Design 3	G1-150	cLADs/iLADs	Rep2	Suppl. Fig. 9 & Suppl. Fig. 10a-c
iAM744_001	MEF	4930426D05Rik	AlexaFluor488	AlexaFluor594	Design 3	G1-150	cLADs/iLADs	Rep2	Suppl. Fig. 9 & Suppl. Fig. 10a-c
iAM744_002	MEF	4930426D05Rik	AlexaFluor488	AlexaFluor594	Design 3	G1-150	cLADs/iLADs	Rep2	Suppl. Fig. 9 & Suppl. Fig. 10a-c
iAM745_001	MEF	Atp5a1	AlexaFluor488	AlexaFluor594	Design 3	G1-150	cLADs/iLADs	Rep2	Suppl. Fig. 9 & Suppl. Fig. 10a-c
iAM745_002	MEF	Atp5a1	AlexaFluor488	AlexaFluor594	Design 3	G1-150	cLADs/iLADs	Rep2	Suppl. Fig. 9 & Suppl. Fig. 10a-c
iAM746	MEF	Minar2	AlexaFluor488	AlexaFluor594	Design 3	G1-150	cLADs/iLADs	Rep2	Suppl. Fig. 9 & Suppl. Fig. 10a-c
iAM747	MEF	Grxcr2	AlexaFluor488	AlexaFluor594	Design 3	G1-150	cLADs/iLADs	Rep2	Suppl. Fig. 9 & Suppl. Fig. 10a-c
iAM748	MEF	Hspa9	AlexaFluor488	AlexaFluor594	Design 3	G1-150	cLADs/iLADs	Rep2	Suppl. Fig. 9 & Suppl. Fig. 10a-c
iAM750_001	MEF	Ogt flanking/Ogt	-	-	Design 3	G2-50	Ogt flanking G2-50		Suppl. Fig. 2d
iAM750_000	beads		-	-	Design 3	-	beads for shift correction		Suppl. Fig. 2d
iAM751_001	MEF	Ogt flanking/Ogt	-	-	Design 3	G4-300	Ogt flanking G4-300		Suppl. Fig. 2d
iAM751_002	MEF	Ogt flanking/Ogt	-	-	Design 3	G4-300	Ogt flanking G4-300		Suppl. Fig. 2d
iAM752_000	beads		-	-	Design 3	-	beads for shift correction		Suppl. Fig. 2d
iAM752_001	MEF	Ogt flanking/Ogt	-	-	Design 3	G2-300	Ogt flanking G2-300		Suppl. Fig. 2d
iAM752_002	MEF	Ogt flanking/Ogt	-	-	Design 3	G2-300	Ogt flanking G2-300		Suppl. Fig. 2d
iAM753_001	MEF	Ogt flanking/Ogt	-	-	Design 3	G4-50	Ogt flanking G4-50		Suppl. Fig. 2d
iAM753_002	MEF	Ogt flanking/Ogt	-	-	Design 3	G4-50	Ogt flanking G4-50		Suppl. Fig. 2d
iAM754	MEF	Ogt flanking	-	-	Design 3	-	Ogt flanking control		Suppl. Fig. 2d
iAM755_000	beads		-	-	Design 3	-	beads for shift correction		Suppl. Fig. 2d
iAM755_001	MEF	Ogt flanking/Ogt	-	-	Design 3	G1-50	Ogt flanking G1-50		Suppl. Fig. 2d
iAM755_002	MEF	Ogt flanking/Ogt	-	-	Design 3	G1-50	Ogt flanking G1-50		Suppl. Fig. 2d
iAM756_000	beads		-	-	Design 3	-	beads for shift correction		Suppl. Fig. 2d
iAM756_001	MEF	Ogt flanking/Ogt	-	-	Design 3	G1-150	Ogt flanking G1-150		Suppl. Fig. 2d
iAM757_001	MEF	4930426D05Rik	AlexaFluor488	AlexaFluor594	Design 3	G1-150	cLADs/iLADs	Rep1	Fig. 3 & Suppl. Fig. 9b & Suppl. Fig. 10a-c
iAM757_002	MEF	4930426D05Rik	AlexaFluor488	AlexaFluor594	Design 3	G1-150	cLADs/iLADs	Rep1	Fig. 3 & Suppl. Fig. 9b & Suppl. Fig. 10a-c
iAM758	MEF	Nars	AlexaFluor488	AlexaFluor594	Design 3	G1-150	cLADs/iLADs	Rep1	Fig. 3 & Suppl. Fig. 9b & Suppl. Fig. 10a-c
iAM759	MEF	Grxcr2	AlexaFluor488	AlexaFluor594	Design 3	G1-150	cLADs/iLADs	Rep1	Fig. 3 & Suppl. Fig. 9b & Suppl. Fig. 10a-c
iAM761	MEF	Hspa9	AlexaFluor488	AlexaFluor594	Design 3	G1-150	cLADs/iLADs	Rep1	Fig. 3 & Suppl. Fig. 9b & Suppl. Fig. 10a-c
iAM762	MEF	Atp5a1	AlexaFluor488	AlexaFluor594	Design 3	G1-150	cLADs/iLADs	Rep1	Fig. 3 & Suppl. Fig. 9b & Suppl. Fig. 10a-c
iAM764_000	MEF	beads	-	-	Design 3	-	beads for shift correction		Suppl. Fig. 2e
iAM764_001	MEF	Ogt flanking	-	-	Design 3	-	Ogt flanking control		Suppl. Fig. 2e
iAM766_000	MEF	beads	-	-	Design 3	-	beads for shift correction		Suppl. Fig. 2e
iAM766_001	MEF	Ogt flanking/Ogt	-	-	Design 3	G2-50	Ogt flanking G2-50		Suppl. Fig. 2e
iAM767	MEF	Ogt flanking/Ogt	-	-	Design 3	G4-300	Ogt flanking G4-300		Suppl. Fig. 2e
iAM768	MEF	Ogt flanking/Ogt	-	-	Design 3	G1-50	Ogt flanking G1-50		Suppl. Fig. 2e
iAM769_000	MEF	beads	-	-	Design 3	-	beads for shift correction		Suppl. Fig. 2e
iAM769_001	MEF	Ogt flanking/Ogt	-	-	Design 3	G2-300	Ogt flanking G2-300		Suppl. Fig. 2e
iAM770	MEF	Ogt flanking/Ogt	-	-	Design 3	G4-50	Ogt flanking G4-50		Suppl. Fig. 2e
iAM771	MEF	Ogt flanking/Ogt	-	-	Design 3	G1-150	Ogt flanking G1-150		Suppl. Fig. 2e
iAM776_001	MEF	Minar2	AlexaFluor488	AlexaFluor594	Design 3	G1-150	cLADs/iLADs	Rep1	Fig. 3 & Suppl. Fig. 9b & Suppl. Fig. 10
iAM776_002	MEF	Minar2	AlexaFluor488	AlexaFluor594	Design 3	G1-150	cLADs/iLADs	Rep1	Fig. 3 & Suppl. Fig. 9b & Suppl. Fig. 10
iAM794	MEF	Kdm5c/Magix	AlexaFluor488	AlexaFluor594	Design 3	G1-150	200 oligos	Rep1	Suppl. Fig. 4d-e
iAM796	MEF	Kdm5c/Magix	AlexaFluor488	AlexaFluor594	Design 3	G1-150	300 oligos	Rep1	Suppl. Fig. 4d-e
iAM798	MEF	Kdm5c/Magix	AlexaFluor488	AlexaFluor594	Design 3	G1-150	400 oligos	Rep1	Suppl. Fig. 4d-e
iAM800	MEF	Kdm5c/Magix	AlexaFluor488	AlexaFluor594	Design 3	G1-150	200 oligos	Rep2	Suppl. Fig. 4d-e
iAM802	MEF	Kdm5c/Magix	AlexaFluor488	AlexaFluor594	Design 3	G1-150	300 oligos	Rep2	Suppl. Fig. 4d-e
iAM804	MEF	Kdm5c/Magix	AlexaFluor488	AlexaFluor594	Design 3	G1-150	400 oligos	Rep2	Suppl. Fig. 4d-e
