# Supplementary material for: FRET-FISH probes chromatin compaction at individual genomic loci in single cells
Source: Nat Commun. 2022 Nov 5;13:6680. doi: 10.1038/s41467-022-34183-y (PMC9637210; doi:10.1038/s41467-022-34183-y)
Supplement: Supplementary file 8 — Source Data [file 41467_2022_34183_MOESM8_ESM.zip]

Archive with 174 entries (158 files):
- Fig 1/
- Fig 1/Fig 1e.txt
- __MACOSX/Fig 1/._Fig 1e.txt
- Fig 1/Fig 1g.txt
- __MACOSX/Fig 1/._Fig 1g.txt
- Fig 1/Fig 1f.txt
- __MACOSX/Fig 1/._Fig 1f.txt
- Fig 1/Fig 1c.txt
- __MACOSX/Fig 1/._Fig 1c.txt
- Fig 1/Fig 1j.txt
- __MACOSX/Fig 1/._Fig 1j.txt
- Fig 1/Fig 1h.txt
- __MACOSX/Fig 1/._Fig 1h.txt
- Fig 1/Fig 1i.txt
- __MACOSX/Fig 1/._Fig 1i.txt
- Fig 2/
- Fig 2/Fig 2a.txt
- __MACOSX/Fig 2/._Fig 2a.txt
- Fig 2/Fig 2b.txt
- __MACOSX/Fig 2/._Fig 2b.txt
- Fig 2/Fig 2c.txt
- __MACOSX/Fig 2/._Fig 2c.txt
- Fig 2/Fig 2f.txt
- __MACOSX/Fig 2/._Fig 2f.txt
- Fig 2/Fig 2d.txt
- __MACOSX/Fig 2/._Fig 2d.txt
- Fig 2/Fig 2e.txt
- __MACOSX/Fig 2/._Fig 2e.txt
- Fig 3/
- Fig 3/.DS_Store
- __MACOSX/Fig 3/._.DS_Store
- Fig 3/Fig 3d.txt
- __MACOSX/Fig 3/._Fig 3d.txt
- Fig 3/Fig 3c.txt
- __MACOSX/Fig 3/._Fig 3c.txt
- Fig 3/Fig 3b.txt
- __MACOSX/Fig 3/._Fig 3b.txt
- Fig 4/
- Fig 4/Fig 4h.txt
- __MACOSX/Fig 4/._Fig 4h.txt
- Fig 4/Fig 4i.txt
- __MACOSX/Fig 4/._Fig 4i.txt
- Fig 4/Fig 4b.txt
- __MACOSX/Fig 4/._Fig 4b.txt
- Fig 4/Fig 4c.txt
- __MACOSX/Fig 4/._Fig 4c.txt
- Fig 4/Fig 4a.txt
- __MACOSX/Fig 4/._Fig 4a.txt
- Fig 4/Fig 4d.txt
- __MACOSX/Fig 4/._Fig 4d.txt
- Fig 4/Fig 4e.txt
- __MACOSX/Fig 4/._Fig 4e.txt
- Fig 4/Fig 4g.txt
- __MACOSX/Fig 4/._Fig 4g.txt
- Fig 4/Fig 4f.txt
- __MACOSX/Fig 4/._Fig 4f.txt
- Suppl Fig 1/
- Suppl Fig 1/Suppl Fig 1d-f.txt
- __MACOSX/Suppl Fig 1/._Suppl Fig 1d-f.txt
- Suppl Fig 1/Suppl Fig 1b.txt
- __MACOSX/Suppl Fig 1/._Suppl Fig 1b.txt
- Suppl Fig 2/
- Suppl Fig 2/Suppl Fig 2e.txt
- __MACOSX/Suppl Fig 2/._Suppl Fig 2e.txt
- Suppl Fig 2/Suppl Fig 2d.txt
- __MACOSX/Suppl Fig 2/._Suppl Fig 2d.txt
- Suppl Fig 2/Suppl Fig 2c.txt
- __MACOSX/Suppl Fig 2/._Suppl Fig 2c.txt
- Suppl Fig 2/Suppl Fig 2b.txt
- __MACOSX/Suppl Fig 2/._Suppl Fig 2b.txt
- Suppl Fig 3/
- Suppl Fig 3/Suppl Fig 3c.txt
- __MACOSX/Suppl Fig 3/._Suppl Fig 3c.txt
- Suppl Fig 3/Suppl Fig 3d.txt
- __MACOSX/Suppl Fig 3/._Suppl Fig 3d.txt
- Suppl Fig 4/
- Suppl Fig 4/Suppl Fig 4e.txt
- __MACOSX/Suppl Fig 4/._Suppl Fig 4e.txt
- Suppl Fig 4/Suppl Fig 4d.txt
- __MACOSX/Suppl Fig 4/._Suppl Fig 4d.txt
- Suppl Fig 4/Suppl Fig 4c.txt
- __MACOSX/Suppl Fig 4/._Suppl Fig 4c.txt
- Suppl Fig 4/Suppl Fig 4b.txt
- __MACOSX/Suppl Fig 4/._Suppl Fig 4b.txt
- Suppl Fig 4/Suppl Fig 4a.txt
- __MACOSX/Suppl Fig 4/._Suppl Fig 4a.txt
- Suppl Fig 5/
- Suppl Fig 5/Suppl Fig 5a.txt
- __MACOSX/Suppl Fig 5/._Suppl Fig 5a.txt
- Suppl Fig 5/Suppl Fig 5b.txt
- __MACOSX/Suppl Fig 5/._Suppl Fig 5b.txt
- Suppl Fig 5/Suppl Fig 5c.txt
- __MACOSX/Suppl Fig 5/._Suppl Fig 5c.txt
- Suppl Fig 6/
- Suppl Fig 6/Suppl Fig 6b.txt
- __MACOSX/Suppl Fig 6/._Suppl Fig 6b.txt
- Suppl Fig 6/Suppl Fig 6a.txt
- __MACOSX/Suppl Fig 6/._Suppl Fig 6a.txt
- Suppl Fig 7/
- Suppl Fig 7/Suppl Fig 7i.txt
- __MACOSX/Suppl Fig 7/._Suppl Fig 7i.txt
- Suppl Fig 7/Suppl Fig 7h.txt
- __MACOSX/Suppl Fig 7/._Suppl Fig 7h.txt
- Suppl Fig 7/Suppl Fig 7j.txt
- __MACOSX/Suppl Fig 7/._Suppl Fig 7j.txt
- Suppl Fig 7/Suppl Fig 7a.txt
- __MACOSX/Suppl Fig 7/._Suppl Fig 7a.txt
- Suppl Fig 7/Suppl Fig 7c.txt
- __MACOSX/Suppl Fig 7/._Suppl Fig 7c.txt
- Suppl Fig 7/Suppl Fig 7b.txt
- __MACOSX/Suppl Fig 7/._Suppl Fig 7b.txt
- Suppl Fig 7/Suppl Fig 7f.txt
- __MACOSX/Suppl Fig 7/._Suppl Fig 7f.txt
- Suppl Fig 7/Suppl Fig 7g.txt
- __MACOSX/Suppl Fig 7/._Suppl Fig 7g.txt
- Suppl Fig 7/Suppl Fig 7d.txt
- __MACOSX/Suppl Fig 7/._Suppl Fig 7d.txt
- Suppl Fig 8/
- Suppl Fig 8/Suppl Fig 8f.txt
- __MACOSX/Suppl Fig 8/._Suppl Fig 8f.txt
- Suppl Fig 8/Suppl Fig 8g.txt
- __MACOSX/Suppl Fig 8/._Suppl Fig 8g.txt
- Suppl Fig 8/Suppl Fig 8e.txt
- __MACOSX/Suppl Fig 8/._Suppl Fig 8e.txt
- Suppl Fig 8/Suppl Fig 8b.txt
- __MACOSX/Suppl Fig 8/._Suppl Fig 8b.txt
- Suppl Fig 8/Suppl Fig 8i.txt
- __MACOSX/Suppl Fig 8/._Suppl Fig 8i.txt
- Suppl Fig 8/Suppl Fig 8h.txt
- __MACOSX/Suppl Fig 8/._Suppl Fig 8h.txt
- Suppl Fig 8/Suppl Fig 8j.txt
- __MACOSX/Suppl Fig 8/._Suppl Fig 8j.txt
- Suppl Fig 9/
- Suppl Fig 9/Suppl Fig 9b.txt
- __MACOSX/Suppl Fig 9/._Suppl Fig 9b.txt
- Suppl Fig 9/Suppl Fig 9a.txt
- __MACOSX/Suppl Fig 9/._Suppl Fig 9a.txt
- Suppl Fig 10/
- Suppl Fig 10/.DS_Store
- __MACOSX/Suppl Fig 10/._.DS_Store
- Suppl Fig 10/Suppl Fig 10b.txt
- __MACOSX/Suppl Fig 10/._Suppl Fig 10b.txt
- Suppl Fig 10/Suppl Fig 10c.txt
- __MACOSX/Suppl Fig 10/._Suppl Fig 10c.txt
- Suppl Fig 10/Suppl Fig 10a.txt
- __MACOSX/Suppl Fig 10/._Suppl Fig 10a.txt
- Suppl Fig 10/Suppl Fig 10d.txt
- __MACOSX/Suppl Fig 10/._Suppl Fig 10d.txt
- Suppl Fig 11/
- Suppl Fig 11/Suppl Fig 11f.txt
- __MACOSX/Suppl Fig 11/._Suppl Fig 11f.txt
- Suppl Fig 11/Suppl Fig 11e.txt
- __MACOSX/Suppl Fig 11/._Suppl Fig 11e.txt
- Suppl Fig 11/Suppl Fig 11d.txt
- __MACOSX/Suppl Fig 11/._Suppl Fig 11d.txt
- Suppl Fig 11/Suppl Fig 11a.txt
- __MACOSX/Suppl Fig 11/._Suppl Fig 11a.txt
- Suppl Fig 11/Suppl Fig 11c.txt
- __MACOSX/Suppl Fig 11/._Suppl Fig 11c.txt
- Suppl Fig 11/Suppl Fig 11b.txt
- __MACOSX/Suppl Fig 11/._Suppl Fig 11b.txt
- Suppl Fig 12/
- Suppl Fig 12/Suppl Fig 12c.txt
- __MACOSX/Suppl Fig 12/._Suppl Fig 12c.txt
- Suppl Fig 12/Suppl Fig 12b.txt
- __MACOSX/Suppl Fig 12/._Suppl Fig 12b.txt
- Suppl Fig 12/Suppl Fig 12a.txt
- __MACOSX/Suppl Fig 12/._Suppl Fig 12a.txt
- Suppl Fig 12/Suppl Fig 12e.txt
- __MACOSX/Suppl Fig 12/._Suppl Fig 12e.txt
- Suppl Fig 12/Suppl Fig 12d.txt
- __MACOSX/Suppl Fig 12/._Suppl Fig 12d.txt
- Suppl Fig 12/Suppl Fig 12f.txt
- __MACOSX/Suppl Fig 12/._Suppl Fig 12f.txt
