# Supplementary material for: FRET-FISH probes chromatin compaction at individual genomic loci in single cells
Source: Nat Commun. 2022 Nov 5;13:6680. doi: 10.1038/s41467-022-34183-y (PMC9637210; doi:10.1038/s41467-022-34183-y)
Supplement: Supplementary file 8 — Source Data [file 41467_2022_34183_MOESM8_ESM.zip › Fig 1/Fig 1e.txt]

Source data for Figure 1e in Mota et al	FRET-FISH probes chromatin compaction at individual genomic loci in single cells
Order	FRET efficiency (%)
1	41.5487197565364
2	47.2817008298843
3	47.8643266307152
4	40.2696089571975
5	36.8635592256055
6	49.6817880900568
7	34.1390247728111
8	44.5701216706789
9	44.0624110918777
10	44.2749944202115
11	37.0964289894819
12	49.9685808462445
13	40.7820789638081
14	43.7744179975578
15	40.7240000933323
16	43.9851267146602
17	39.8201114354897
18	47.4519323167596
19	22.4585401313285
20	44.4502556390248
21	49.0793043725671
22	43.6566880398924
23	27.4090358967755
24	40.6150463603137
25	36.2859146265648
26	47.3081909935265
27	37.5329902999991
28	25.5216545417346
29	36.5660020462347
30	49.299753961989
31	47.2446984542732
32	18.2567314613272
33	44.3444864739274
34	47.0562500242013
35	40.2959874320258
36	38.5773942572396
37	28.9595957040411
38	33.7970942228079
39	43.82700855475
40	45.0528315870176
41	40.4052997437075
42	22.4624120352686
43	40.1142511674719
44	36.6965591751127
45	44.9059100373049
46	21.5238062705617
47	41.1150476213798
48	44.2837382093921
49	53.2702039027766
50	47.761270353067
51	36.4344414338727
52	45.0416781468726
53	35.8107051500641
54	45.6544721846763
55	32.4381254777521
56	42.3883998182795
57	30.8641054174606
58	41.6423052251679
59	43.2946979275909
60	39.9451086198092
61	40.0835182589004
62	27.5055551903986
63	35.9799349723897
64	38.9481795396435
65	41.3912634018981
66	41.1244434533929
67	47.8062328675268
68	35.7986642282648
69	39.2808008540663
70	28.8300693146311
71	38.9367268010575
72	46.9440687667649
73	48.1147403352985
74	31.6252131993134
75	43.2727428227514
76	38.074359071538
77	42.3246763555262
78	45.5896597151574
79	44.6754328391037
80	41.6623714317944
81	32.0617503698226
82	39.5690575815745
83	38.1598758019096
84	53.6071365066663
85	40.7350480584774
86	41.3936696881921
87	41.603219961554
88	39.3150788456774
89	37.4566937781218
90	32.5216263220083
91	44.8180137985765
92	54.6254669341836
93	48.3120614370982
94	43.8273367699174
95	38.4266117614995
96	32.625389641596
97	36.2540418969152
98	26.4614441666947
99	36.0428468092007
100	24.5274180611267
101	40.2672912867665
102	37.956658686889
103	47.134812132886
104	47.751615964802
105	36.1035967126008
106	47.1398835564908
107	56.9024948840453
