# Supplementary material for: FRET-FISH probes chromatin compaction at individual genomic loci in single cells
Source: Nat Commun. 2022 Nov 5;13:6680. doi: 10.1038/s41467-022-34183-y (PMC9637210; doi:10.1038/s41467-022-34183-y)
Supplement: Supplementary file 8 — Source Data [file 41467_2022_34183_MOESM8_ESM.zip › Fig 1/Fig 1g.txt]

Source data for Figure 1g in Mota et al	FRET-FISH probes chromatin compaction at individual genomic loci in single cells
Order	FRET efficiency (%)
1	43.7625913025352
2	40.9601016021719
3	26.5889261554282
4	25.1961654012271
5	41.1586457876999
6	44.724593719063
7	29.0570066159903
8	35.6987718460913
9	39.1669785239492
10	47.0323564660036
11	34.8778114465408
12	46.0260012742226
13	29.2853939020491
14	14.3373739444841
15	41.4745516913417
16	24.114034515153
17	21.9333576003534
18	38.4613073865696
19	49.9515001385507
20	48.5614068225775
21	38.1438532826565
22	40.0336357120518
23	28.2747165324033
24	41.2802863211236
25	31.7869410193359
26	42.0466836646155
27	42.8216355714587
28	44.8154568355104
29	49.6046989221985
30	39.8038160043798
31	25.9084372323489
32	18.5708646847982
33	42.8866714133806
34	26.4297310532031
35	49.7080921371099
36	47.5078499691553
37	41.438967403068
38	43.282687957039
39	11.465204202275
40	16.7383663596257
41	39.9137310798434
42	42.9041097134924
43	28.5704541602606
44	41.4029888050475
45	20.7319168505702
46	39.6987745499863
47	43.5625233580504
48	42.2588031858352
49	38.3240631205705
50	28.4043344393776
51	30.9453949443337
52	45.9864716430089
53	17.9490533518571
54	19.9815997612279
55	36.5375852293789
56	31.7315958970562
57	33.9167750408953
58	41.5582226097711
59	29.0997421946753
60	33.312445091065
61	24.3296563579591
62	39.6620993521743
63	34.509845846689
64	29.9271083629184
65	22.2649060760061
66	38.0911204071743
67	15.5362576071642
68	40.4945860660675
69	38.8327510712837
70	46.3390265845585
71	36.2834227600098
72	21.0236286008173
73	41.1140917230494
74	39.5944445143364
75	37.4368163980031
76	35.7999738732712
77	38.2513590497021
78	21.4118674854856
79	42.8825518550602
80	27.2187994387324
81	31.7809699654643
82	22.5633373786098
83	36.6114120264813
84	28.3893540529908
85	23.1165557102299
86	39.0322479434786
87	48.6213127374174
88	40.2744942172732
89	40.8096088851836
90	44.2945453160574
91	41.8914190482435
92	41.9950360933206
93	33.4734664332339
94	24.2040223003296
95	19.7876029509451
96	41.5641902248124
97	19.2677599477134
98	16.5711005230068
99	43.9464795176058
100	34.6103663555354
101	27.9553951397327
102	38.9246243486734
103	12.9959499908612
104	25.3150196876898
