# Supplementary material for: FRET-FISH probes chromatin compaction at individual genomic loci in single cells
Source: Nat Commun. 2022 Nov 5;13:6680. doi: 10.1038/s41467-022-34183-y (PMC9637210; doi:10.1038/s41467-022-34183-y)
Supplement: Supplementary file 8 — Source Data [file 41467_2022_34183_MOESM8_ESM.zip › Fig 1/Fig 1f.txt]

Source data for Figure 1f in Mota et al	FRET-FISH probes chromatin compaction at individual genomic loci in single cells
Order	FRET efficiency (%)
1	23.8085381793829
2	24.5708549686526
3	38.9829159596097
4	19.9166727328294
5	46.0865492811312
6	23.1277342200324
7	38.8286403346294
8	39.3522714547282
9	30.6198198689313
10	25.9523506792182
11	39.6002723792786
12	34.4610444921728
13	24.1500028516104
14	32.7910884463863
15	24.0917603955245
16	36.313585479997
17	36.4662203356116
18	24.979138108959
19	44.3159472179799
20	37.6939508723379
21	41.5345893752388
22	35.0436599432681
23	44.63521574924
24	35.2201103023992
25	37.387490399911
26	27.4303547935387
27	31.6542823835513
28	38.5513219307034
29	38.2025297294536
30	37.978889498781
31	14.9559385736182
32	24.8383591982582
33	54.1127146064992
34	38.0304263440513
35	31.1213613071524
36	17.6491361070611
37	14.6961145622938
38	44.8910482899038
39	39.0244319132883
40	36.2704957597682
41	36.663764474569
42	22.9496198305521
43	39.3101821957554
44	39.0849343163757
45	44.8047886330105
46	40.4490256328824
47	37.0307028612806
48	33.024873423377
49	21.5663498709319
50	17.1569026184581
51	19.5292001290423
52	44.1566897973641
53	34.8678969515082
54	25.3625828509192
55	25.8707837650436
56	47.7557194473741
57	28.300100976153
58	43.2352405716627
59	40.3733917921872
60	36.5952644799523
61	33.4303218363589
62	37.9260784670337
63	37.7168627808712
64	41.7102331631796
65	29.4590949064146
66	16.5332285333457
67	38.5299600118508
68	32.8633284839435
69	33.5770684021859
70	37.6986971658002
71	16.0348741941483
72	44.5462676322574
73	27.6940168142401
74	34.9626289085399
75	18.4105718120229
76	33.8783112204047
77	40.0788525198268
78	30.1918597345418
79	25.3383957417539
80	19.7751491033491
81	42.0755011903055
82	38.1634501845092
83	40.7082051749113
84	34.9146185173436
85	41.9636342308491
86	31.5498699887914
87	37.9289420445825
88	16.1471306649361
89	40.7683566975841
90	28.5277158668319
91	39.4197118644397
92	37.698860744106
93	36.6633599309944
94	39.5299109070332
95	42.2352880643081
96	38.3009697106402
97	26.5900848223093
98	40.3682342268526
99	32.8856435087339
100	37.0329513744447
101	41.9801409729827
102	40.5306802767693
103	39.7266066839312
104	33.8067558435186
105	39.7939199823155
106	39.491904333744
107	33.6881832374693
108	28.1797266854972
109	36.4859476861125
110	31.8504432769631
111	39.9951422230014
112	33.9901438207179
113	41.9340489898599
114	37.6065488568912
115	34.3068781404752
