# Supplementary material for: FRET-FISH probes chromatin compaction at individual genomic loci in single cells
Source: Nat Commun. 2022 Nov 5;13:6680. doi: 10.1038/s41467-022-34183-y (PMC9637210; doi:10.1038/s41467-022-34183-y)
Supplement: Supplementary file 8 — Source Data [file 41467_2022_34183_MOESM8_ESM.zip › Fig 1/Fig 1c.txt]

Source data for Figure 1c in Mota et al	FRET-FISH probes chromatin compaction at individual genomic loci in single cells
D1 donor	0.0818175579006703
D1 donor	0.075304371828848
D1 donor	0.119465269678243
D1 donor	0.125407237475567
D1 donor	0.0826767140997185
D1 donor	0.0995620565898467
D1 donor	0.350399629826969
D1 donor	0.0849807527647405
D1 donor	0.103297780630385
D1 donor	0.179399730606096
D1 donor	0.0820891386314489
D1 donor	0.12414041080615
D1 donor	0.0976222516743886
D1 donor	0.100858142647115
D1 donor	0.571381257722305
D1 donor	0.0776838089380712
D1 donor	0.098288611294125
D1 donor	0.148522629912633
D1 donor	0.128731536771522
D1 donor	0.414552846554409
D1 donor	0.422690665446482
D1 donor	0.0879616607213243
D1 donor	0.150044416083079
D1 donor	0.108767431488971
D1 donor	0.083342710925274
D1 donor	0.150805987112559
D1 donor	0.113521568228076
D1 donor	0.0848644994603495
D1 donor	0.130434106090639
D1 donor	0.110557770144875
D1 donor	0.11334765988076
D1 donor	0.125119801941531
D1 donor	0.0775088019996623
D1 donor	0.0844295286776679
D1 donor	0.0800519631323964
D1 donor	0.0883928656967145
D1 donor	0.082746671797739
D1 donor	0.143288653096099
D1 donor	0.122051357699111
D1 donor	0.0998103032459924
D1 donor	0.137486451707431
D1 donor	0.273399698411126
D1 donor	0.182199698835225
D1 donor	0.127252413584145
D1 donor	0.0910664196807999
D1 donor	0.107927313515757
D1 donor	0.0731150161246909
D1 donor	0.153635900171201
D1 donor	0.476044615963456
D1 donor	0.105035774140228
D1 donor	0.132046217395674
D1 donor	0.137371321683322
D1 donor	0.170144408386935
D1 donor	0.128398349353377
D1 donor	0.244041575514449
D1 donor	0.133466560373631
D1 donor	0.177426449934683
D1 donor	0.117070784876865
D1 donor	0.0951536488684389
D1 donor	0.177571852687984
D1 donor	0.0954556780253215
D1 donor	0.0774180080242409
D1 donor	0.510301560861249
D1 donor	0.0646860497547148
D1 donor	0.115649525045514
D1 donor	0.0990904338927633
D1 donor	0.153611330595016
D1 donor	0.0944494310996477
D1 donor	0.11859896564355
D1 donor	0.132262399178438
D1 donor	0.104577167027867
D1 donor	0.200314099609006
D1 donor	0.0845750390814582
D1 donor	0.115102237967644
D1 donor	0.599782134877121
D1 donor	0.135831803168877
D1 donor	0.0838042415065725
D1 donor	0.124908694614073
D1 donor	0.186646836810633
D1 donor	0.153982751560928
D1 donor	0.166032526184249
D1 donor	0.0977852980807997
D1 donor	0.0877876238661567
D1 donor	0.238191502645853
D1 donor	0.0904166080314253
D1 donor	0.185566847436646
D1 donor	0.154499241978869
D1 donor	0.0821367761752974
D1 donor	0.460667753885782
D1 donor	0.0837904956833954
D1 donor	0.157197813465085
D1 donor	0.56058696355367
D1 donor	0.592608646246942
D1 donor	0.494919779850625
D1 donor	0.0909897163311322
D1 donor	0.120354755928578
D1 donor	0.584612372613903
D1 donor	0.123697651663679
D1 donor	0.598575888646668
D1 donor	0.0772341434224763
D1 donor	0.131265229312453
D1 donor	0.082545262835761
D1 donor	0.0877816450567707
D1 donor	0.0798836084255588
D1 donor	0.101011070146089
D1 donor	0.104805969632147
D1 donor	0.0967808159895798
D1 donor	0.0942957637771007
D1 donor	0.0846280580019338
D1 donor	0.122776562465989
D1 donor	0.0904515583777988
D1 donor	0.127010409168892
D1 donor	0.0688371453355829
D1 donor	0.05791988309919
D1 donor	0.120681243200342
D1 donor	0.110809824949988
D1 donor	0.145035959393273
D1 donor	0.0732700157369142
D1 donor	0.179453467778728
D1 donor	0.143839596560227
D1 donor	0.166983009569868
D1 donor	0.10377734746078
D1 donor	0.0936223443363802
D1 donor	0.0969245051079323
D1 donor	0.147522548764297
D1 donor	0.0686648889498207
D1 donor	0.0816859999133114
D1 donor	0.0948231658822305
D1 donor	0.118201033819691
D1 donor	0.14634666674834
D1 donor	0.086742760669056
D1 donor	0.106896083962874
D1 donor	0.0701290748748794
D1 donor	0.100131112323845
D1 donor	0.097236284205067
D1 donor	0.114955532985515
D1 donor	0.109269729328643
D1 donor	0.108538530190276
D1 donor	0.0944318599673634
D1 donor	0.124820560140836
D1 donor	0.0967954809258288
D1 donor	0.090202722629059
D1 donor	0.134460401467614
D1 donor	0.191232325501976
D1 donor	0.0959351918156937
D1 donor	0.174061382254
D1 donor	0.0848599381324493
D1 donor	0.168005915419201
D1 donor	0.121157042546341
D1 donor	0.110495015858818
D1 donor	0.116037170578739
D1 donor	0.0824910601652449
D1 acceptor	0.0739797544612057
D1 acceptor	0.0895116536495717
D1 acceptor	0.0739975730967289
D1 acceptor	0.086704346552255
D1 acceptor	0.0686529677692663
D1 acceptor	0.0572116691030213
D1 acceptor	0.100179821885877
D1 acceptor	0.113523041555561
D1 acceptor	0.0695925771778935
D1 acceptor	0.0894491114779349
D1 acceptor	0.106170063081893
D1 acceptor	0.0785917158373623
D1 acceptor	0.0969149390386349
D1 acceptor	0.0745125302173678
D1 acceptor	0.0966487188307417
D1 acceptor	0.0719891988441569
D1 acceptor	0.0895508452594232
D1 acceptor	0.116539696322528
D1 acceptor	0.0733414751223665
D1 acceptor	0.0790336715280687
D1 acceptor	0.0941287432276374
D1 acceptor	0.0827395408259257
D1 acceptor	0.0645400010046286
D1 acceptor	0.106825296398075
D1 acceptor	0.0789864497363626
D1 acceptor	0.116853891702059
D1 acceptor	0.0721623533427035
D1 acceptor	0.0847049226077115
D1 acceptor	0.0784648588409733
D1 acceptor	0.10930490035212
D1 acceptor	0.121051035734219
D1 acceptor	0.0850682717043929
D1 acceptor	0.0618271685019154
D1 acceptor	0.0850717403153856
D1 acceptor	0.107652768309893
D1 acceptor	0.0695241275613966
D1 acceptor	0.0886713681174797
D1 acceptor	0.115359449566639
D1 acceptor	0.0960854208061799
D1 acceptor	0.122857320424981
D1 acceptor	0.0853289724816291
D1 acceptor	0.0980887493531714
D1 acceptor	0.115009784828749
D1 acceptor	0.148074225945379
D1 acceptor	0.104448006185994
D1 acceptor	0.102333168791601
D1 acceptor	0.0843376442006876
D1 acceptor	0.0807402171615614
D1 acceptor	0.0629228912473889
D1 acceptor	0.111408635037643
D1 acceptor	0.111356178695427
D1 acceptor	0.0681977477126291
D1 acceptor	0.0730062520777882
D1 acceptor	0.115865967830144
D1 acceptor	0.0794369895921094
D1 acceptor	0.0970170267010884
D1 acceptor	0.101615673492297
D1 acceptor	0.0757158858613224
D1 acceptor	0.114984160837523
D1 acceptor	0.165288874418604
D1 acceptor	0.0690069824674132
D1 acceptor	0.0847378181173343
D1 acceptor	0.0947228158787242
D1 acceptor	0.103204292829005
D1 acceptor	0.10776571202569
D1 acceptor	0.0877963712065702
D1 acceptor	0.0932545500074822
D1 acceptor	0.112325781224496
D1 acceptor	0.0756593909683791
D1 acceptor	0.103548448370066
D1 acceptor	0.118294313161905
D1 acceptor	0.0819335182666994
D1 acceptor	0.0795785086110815
D1 acceptor	0.0678804764441724
D1 acceptor	0.0903161595717075
D1 acceptor	0.0923991017684172
D1 acceptor	0.0854164461076959
D1 acceptor	0.0722947066434578
D1 acceptor	0.101523257041758
D1 acceptor	0.0593083889328533
D1 acceptor	0.100374654783595
D1 acceptor	0.108941551463184
D1 acceptor	0.100075941758148
D1 acceptor	0.0795774275072162
D1 acceptor	0.0810874467290054
D1 acceptor	0.0775544012168833
D1 acceptor	0.109483416759788
D1 acceptor	0.11641858453367
D1 acceptor	0.108906199194418
D1 acceptor	0.114318756871596
D1 acceptor	0.124421367282672
D1 acceptor	0.0772752450592821
D1 acceptor	0.0777549604413708
D1 acceptor	0.115171402473753
D1 acceptor	0.104051269749423
D1 acceptor	0.107590293300361
D1 acceptor	0.12501769082213
D1 acceptor	0.106278825790509
D1 acceptor	0.0911314435188424
D1 acceptor	0.142660141100332
D1 acceptor	0.0885098664015309
D1 acceptor	0.107133381958555
D1 acceptor	0.0989751415164533
D1 acceptor	0.101837525387415
D1 acceptor	0.0807214012379632
D1 acceptor	0.0696148036236528
D1 acceptor	0.0814712979965475
D1 acceptor	0.069865936219598
D1 acceptor	0.0802711139961994
D1 acceptor	0.0772444585137461
D1 acceptor	0.0663922756895636
D1 acceptor	0.0783395742049836
D1 acceptor	0.0808631638149009
D1 acceptor	0.0737046369095756
D1 acceptor	0.0674481431631248
D1 acceptor	0.0932746152300156
D1 acceptor	0.0754575962428781
D1 acceptor	0.0679600221618397
D1 acceptor	0.066145348305862
D1 acceptor	0.0994556000606125
D1 acceptor	0.0634564463199654
D1 acceptor	0.0665585291563705
D1 acceptor	0.0747467547210757
D1 acceptor	0.0563390452873755
D1 acceptor	0.0666899008501569
D1 acceptor	0.0656601316274188
D1 acceptor	0.06160375294105
D1 acceptor	0.0795099197171232
D1 acceptor	0.0767221551336677
D1 acceptor	0.111737094338991
D1 acceptor	0.0538900941358526
D1 acceptor	0.0973292586073807
D1 acceptor	0.0948075823287869
D1 acceptor	0.0775429991643894
D1 acceptor	0.0886320353077359
D1 acceptor	0.0687108402547957
D1 acceptor	0.0750951498204738
D1 acceptor	0.0828915237982643
D1 acceptor	0.0898092166654116
D1 acceptor	0.0589046276279885
D1 acceptor	0.0590752226484362
D1 acceptor	0.106306136322175
D1 acceptor	0.0726741362721291
D1 acceptor	0.0797238907532376
D1 acceptor	0.0795957703011935
D1 acceptor	0.0964394916770167
D1 acceptor	0.0884260786269624
D1 acceptor	0.0997167372552155
D1 acceptor	0.132988960506208
D1 acceptor	0.0813277881747716
D1 acceptor	0.0649730578183887
D1 acceptor	0.0847978005432051
D1 acceptor	0.106279035618244
D1 acceptor	0.105067762083415
D1 acceptor	0.101562524242779
D1 acceptor	0.0768850460782979
D1 acceptor	0.0657233565138383
D1 acceptor	0.0832830580914131
D1 acceptor	0.0839491412430088
D1 acceptor	0.082593414941106
D1 acceptor	0.0862657673662583
D1 acceptor	0.0731317954930599
D1 acceptor	0.0722474297506701
D1 acceptor	0.0759714439276535
D1 acceptor	0.084936132408986
D1 acceptor	0.0863876563496381
D1 acceptor	0.07174077628993
D1 acceptor	0.0762065532283009
D1 acceptor	0.0695008576786997
D1 acceptor	0.0641533248516172
D1 acceptor	0.120873863325696
D1 acceptor	0.0984151989935016
D1 acceptor	0.133914748612879
D1 acceptor	0.0899846315117961
D1 acceptor	0.0837602031619001
D1 acceptor	0.104543268508354
D1 acceptor	0.0674759992261691
D1 acceptor	0.0914231353144012
D1 acceptor	0.117200814688791
D1 acceptor	0.0688749980213611
D1 acceptor	0.0556354375177171
D1 acceptor	0.0746377046205977
D1 acceptor	0.0833496834062243
D1 acceptor	0.0978752561671323
D1 acceptor	0.0957696794899978
D1 acceptor	0.0792836722515328
D1 acceptor	0.0961845363029826
D1 acceptor	0.090593253688028
D1 acceptor	0.116572524480018
D1 acceptor	0.0871872690389405
D1 acceptor	0.0790644063897216
D1 acceptor	0.0743082257195076
D1 both	0.366517434189915
D1 both	0.290822618280913
D1 both	0.320012963594214
D1 both	0.324796242556383
D1 both	0.312368139849128
D1 both	0.368661548203187
D1 both	0.242355245180165
D1 both	0.504583804816017
D1 both	0.292204624173456
D1 both	0.316600500334139
D1 both	0.318563225899484
D1 both	0.305274629890522
D1 both	0.401451327930193
D1 both	0.330120628946674
D1 both	0.264406582573604
D1 both	0.341694828257923
D1 both	0.300643388130016
D1 both	0.296058654491889
D1 both	0.248312404844055
D1 both	0.391282608185156
D1 both	0.331174201615311
D1 both	0.317474996183438
D1 both	0.339558901229632
D1 both	0.303591352709737
D1 both	0.28716565711963
D1 both	0.280528679742801
D1 both	0.359744562335744
D1 both	0.325583415577254
D1 both	0.284609477359304
D1 both	0.298961925106735
D1 both	0.413289306183081
D1 both	0.347475315316712
D1 both	0.281730306563879
D1 both	0.358069982694953
D1 both	0.324843454286018
D1 both	0.269681531201791
D1 both	0.379823182526345
D1 both	0.406034846658668
D1 both	0.313560878821212
D1 both	0.337583375950233
D1 both	0.308691954185067
D1 both	0.336327932834507
D1 both	0.426252807070272
D1 both	0.309633998415683
D1 both	0.292081974333803
D1 both	0.292020042450419
D1 both	0.334116146468686
D1 both	0.339439212090504
D1 both	0.312546434667735
D1 both	0.346558116304142
D1 both	0.369846380322892
D1 both	0.347814677185576
D1 both	0.352328194599522
D1 both	0.373720277800071
D1 both	0.398563560092956
D1 both	0.280247349018488
D1 both	0.353732740104541
D1 both	0.315289007641123
D1 both	0.294085217379041
D1 both	0.293868654658584
D1 both	0.300520491675929
D1 both	0.295192012931483
D1 both	0.313679409142168
D1 both	0.31014135393623
D1 both	0.322838784678618
D1 both	0.28463466225524
D1 both	0.423178413554513
D1 both	0.390473000374324
D1 both	0.287238494879417
D1 both	0.368293940650916
D1 both	0.296803924709252
D1 both	0.321539620636488
D1 both	0.345161606390243
D1 both	0.427047372139185
D1 both	0.255538535656622
D1 both	0.277529348600433
D1 both	0.235679440003796
D1 both	0.341377688283848
D1 both	0.34210113047448
D1 both	0.149126633884185
D1 both	0.338754325539748
D1 both	0.304487067534096
D1 both	0.287269487236251
D1 both	0.267146065236985
D1 both	0.304495219085967
D1 both	0.40557082265803
D1 both	0.366637113414811
D1 both	0.25592987920276
D1 both	0.316034596712046
D1 both	0.275737203514721
D1 both	0.204550758957169
D1 both	0.253748390112985
D1 both	0.235554216155241
D1 both	0.391576763346071
D1 both	0.411517560792427
D1 both	0.343714987073359
D1 both	0.268326936759899
D1 both	0.311248584697188
D1 both	0.284345182450956
D1 both	0.322116124537435
D1 both	0.410602655216742
D1 both	0.338764197746052
D1 both	0.319680343480133
D1 both	0.335011161742844
D1 both	0.306723562230178
D1 both	0.258049856830269
D1 both	0.521895342530665
D1 both	0.279135554020127
D1 both	0.464995747076426
D1 both	0.413118688959973
D1 both	0.289004243512414
D1 both	0.304662895679098
D1 both	0.416387978977645
D1 both	0.337422786359706
D1 both	0.317379338574177
D1 both	0.35329672141604
D1 both	0.294291226696202
D1 both	0.34934784726708
D1 both	0.314459944049357
D1 both	0.410553181557055
D1 both	0.299450924549856
D1 both	0.31111850093224
D1 both	0.425728994000385
D1 both	0.285229004849271
D1 both	0.343608083910573
D1 both	0.274534378863575
D1 both	0.405476986583197
D1 both	0.393102146349667
D1 both	0.299585110000006
D1 both	0.324185874834039
D1 both	0.360479920474351
D1 both	0.331104052234488
D1 both	0.407310860298567
D1 both	0.341402793931896
D1 both	0.357333884703692
D1 both	0.292206996969635
D1 both	0.317081603991551
D1 both	0.37815811623095
D1 both	0.376417329081621
D1 both	0.264221701594422
D1 both	0.397770778237215
D1 both	0.334421254153571
D1 both	0.314588720331137
D1 both	0.317916141068703
D1 both	0.316355801005765
D1 both	0.335343002154234
D1 both	0.349557471275758
D1 both	0.319651953397034
D1 both	0.296914761182801
D1 both	0.252367703006615
D1 both	0.346300409244663
D1 both	0.285641990434637
D1 both	0.307794690944447
D1 both	0.327628714553046
D1 both	0.375202523481003
D1 both	0.310528457031461
D1 both	0.297684385126241
D1 both	0.267063838773075
D1 both	0.383725013966327
D1 both	0.347993571048826
D1 both	0.374688599189622
D1 both	0.31273145884593
D1 both	0.295111599688812
D1 both	0.275328012256982
D1 both	0.296423552830301
D1 both	0.320427234465471
D1 both	0.282862666466949
D1 both	0.505916243528364
D1 both	0.324368339689832
D1 both	0.328652834927225
D1 both	0.28105999468075
D1 both	0.332383932398686
D1 both	0.283852291376427
D1 both	0.260896910291133
D1 both	0.410497023270025
D1 both	0.337986041409984
D1 both	0.382166452846021
D1 both	0.307322499917917
D1 both	0.490475030103728
D1 both	0.537098740463132
D1 both	0.34044405440486
D1 both	0.324024132648757
D1 both	0.50987909663136
D1 both	0.306528527548243
D1 both	0.376170373260518
D1 both	0.251352827140051
D1 both	0.353509744920563
D1 both	0.324686544887591
D1 both	0.288026619609381
D1 both	0.315928486052674
D1 both	0.309283524502041
D1 both	0.333200975296368
D1 both	0.364794229023848
D1 both	0.293272621855746
D1 both	0.322689499990604
D1 both	0.387529829982869
D1 both	0.327911006443568
D1 both	0.337153795821947
D1 both	0.291848411147295
D1 both	0.330752992095852
D1 both	0.271808634251082
D1 both	0.312772645422093
D1 both	0.343777562314952
D1 both	0.342751775131309
D1 both	0.33604316913232
D1 both	0.38921500912554
D1 both	0.342883963985269
D1 both	0.338868660925322
D1 both	0.329662582031658
D1 both	0.350056829443661
D1 both	0.30566500033571
D1 both	0.26521807107528
D1 both	0.324987767083363
D1 both	0.374539656674663
D1 both	0.33678446884925
D1 both	0.484073827765158
D1 both	0.435719939471717
D1 both	0.379204720086738
D1 both	0.485686018585426
D1 both	0.423944149612553
D1 both	0.438640979240498
D1 both	0.507094501511506
D1 both	0.299691536444133
D1 both	0.388866970758958
D1 both	0.312649484873308
D1 both	0.337882338670367
D1 both	0.318096296778295
D1 both	0.280554985047006
D1 both	0.348706877403482
D1 both	0.323131459106095
D1 both	0.434592175854615
D1 both	0.301405119174284
D1 both	0.245336226788547
D1 both	0.310683128482108
D1 both	0.325319007496413
D1 both	0.316637991957663
D1 both	0.300489138347956
D1 both	0.413870523335915
D1 both	0.241292860536224
D1 both	0.324104786339805
D1 both	0.315755678007246
D1 both	0.349544271138905
D1 both	0.316052861517117
D1 both	0.319037007885753
D1 both	0.308635297047569
D1 both	0.372566627235391
D1 both	0.305862442866632
D1 both	0.328894012678921
D1 both	0.33372224200143
D1 both	0.36628531522923
D1 both	0.383789481375506
D1 both	0.332374992277509
D1 both	0.370467383984562
D1 both	0.307023608613081
D1 both	0.390321379822911
D1 both	0.329182117782552
D1 both	0.280257854673382
D1 both	0.340890368300252
D1 both	0.317514225490706
D1 both	0.317066318903452
D1 both	0.344330640771446
D1 both	0.31447254010774
D1 both	0.390662331242269
D1 both	0.502301094072397
D1 both	0.546289608227366
D1 both	0.251508632375027
D1 both	0.373017529431574
D1 both	0.433401415477444
D1 both	0.293042073759638
D1 both	0.350608381615518
D1 both	0.366338426551709
D1 both	0.294202167179422
D1 both	0.357104481692144
D1 both	0.601787669531833
D1 both	0.603479612263098
D1 both	0.355904142691487
D1 both	0.34833228161559
D1 both	0.238974356253939
D1 both	0.325907094697511
D1 both	0.327585624029657
D1 both	0.28322348163266
D1 both	0.312664422351384
D1 both	0.355912687958589
D1 both	0.315047365325013
D1 both	0.597094670984033
D1 both	0.306904514238086
D1 both	0.299159789263627
D1 both	0.315454962569836
D1 both	0.31624327395361
D1 both	0.342953169428437
D1 both	0.277393140862317
D1 both	0.295040073436996
D1 both	0.353769844774326
D1 both	0.300278385597097
D1 both	0.312599038527479
D1 both	0.303164273171504
D1 both	0.27315778785138
D1 both	0.25177814337234
D1 both	0.370084095951787
D1 both	0.332457296197745
D1 both	0.31343756662812
D1 both	0.279800944168557
D1 both	0.3577560787806
D1 both	0.264843046486194
D1 both	0.334281471290587
D1 both	0.40753823813022
D1 both	0.407093419705375
D1 both	0.380782212114425
D1 both	0.33401976483166
D1 both	0.129847137078559
D1 both	0.351052617066825
D1 both	0.14961486716448
D1 both	0.365241714012768
D1 both	0.315866602940531
D1 both	0.275905655706822
D1 both	0.367087227900429
D1 both	0.277138997027147
D1 both	0.346153615718617
D1 both	0.378153773498907
D1 both	0.314341413565887
D1 both	0.316342572665895
D1 both	0.289271113733791
D1 both	0.349523971590996
D1 both	0.35576098654127
D1 both	0.333209763272071
D1 both	0.297348232614947
D1 both	0.332814395428206
D1 both	0.333927920540466
D1 both	0.350665739815943
D1 both	0.306494709185862
D1 both	0.213364104009771
D1 both	0.304917668672514
D1 both	0.294940944397642
D1 both	0.338506201348126
D1 both	0.288167519589679
D1 both	0.285440409444219
D1 both	0.282487068754528
D1 both	0.347962037397199
D1 both	0.319990635728696
D1 both	0.315775249395742
D1 both	0.370029805258903
D1 both	0.280375261178024
D1 both	0.271750696843665
D1 both	0.399055234418301
D1 both	0.21800611643666
D1 both	0.313187785326835
D1 both	0.36562758737938
D1 both	0.32617574516646
D1 both	0.377127614970147
D1 both	0.389988340081479
D1 both	0.302056761282136
D1 both	0.273021721846845
D1 both	0.285489470643108
D1 both	0.421373147763626
D1 both	0.575561196550672
D1 both	0.281620196952392
D1 both	0.309245869679412
D1 both	0.351843040522836
D1 both	0.350662299233429
D1 both	0.343167627339237
D1 both	0.29704402028945
D1 both	0.3637553861083
D1 both	0.291947783828555
D1 both	0.331602310148689
D1 both	0.348711109392238
D1 both	0.404505052469286
D1 both	0.374114032659895
D1 both	0.328713794380573
D1 both	0.320234527445245
D1 both	0.292600697746863
D1 both	0.639119835792835
D1 both	0.415358073597317
D1 both	0.332859353489938
D1 both	0.273298626077931
D1 both	0.361751946294402
D1 both	0.335869098975211
D1 both	0.277155621332074
D1 both	0.33658558575254
D1 both	0.282163915986152
D1 both	0.586601972891762
D1 both	0.361053863062566
D1 both	0.362009515676889
D1 both	0.335699991722189
D1 both	0.275045622549578
D1 both	0.208557505083021
D1 both	0.302069591372674
D1 both	0.31968262244772
D1 both	0.284059531469258
D1 both	0.29977231893295
D1 both	0.351103156896592
D1 both	0.576598227115727
D1 both	0.246956289958505
D1 both	0.283989290114016
D1 both	0.391207227941162
D1 both	0.221808328168108
D1 both	0.369121484763127
D1 both	0.275669730166799
D1 both	0.516606944011447
D1 both	0.559452720944003
D1 both	0.311318610324448
D1 both	0.239589768801595
D1 both	0.542438250348929
D1 both	0.592513044159318
D1 both	0.264172355739958
D1 both	0.359741161726183
D1 both	0.334482275591111
D1 both	0.324918558400938
D1 both	0.325533127584139
D1 both	0.327933012192046
D1 both	0.259613195650284
D1 both	0.35568545782336
D1 both	0.376852613174873
D1 both	0.45708200380655
D1 both	0.557745959846979
D1 both	0.324756575910356
D1 both	0.33427108126675
D1 both	0.258330226458103
D1 both	0.565907966220568
D1 both	0.358972962063963
D1 both	0.361194959616196
D1 both	0.341196739104886
D1 both	0.324018500012392
D1 both	0.386547076898419
D1 both	0.252913703923144
D1 both	0.340122007076272
D1 both	0.267845695096543
D1 both	0.334480341298313
D1 both	0.27577316654192
D1 both	0.332790046761214
D1 both	0.350958022100019
D1 both	0.356539135764317
D1 both	0.386559438660343
D2 donor	0.0835978580733194
D2 donor	0.0676578575984405
D2 donor	0.0894977241864402
D2 donor	0.36858384855919
D2 donor	0.409902923253226
D2 donor	0.365948565629232
D2 donor	0.404888565450488
D2 donor	0.109964280378098
D2 donor	0.084647566616454
D2 donor	0.394383996110615
D2 donor	0.369211620835075
D2 donor	0.414237335071592
D2 donor	0.472128704221743
D2 donor	0.0860256917458244
D2 donor	0.0771032954475766
D2 donor	0.0902893752518133
D2 donor	0.0924512685313928
D2 donor	0.51652328033902
D2 donor	0.0921962318829991
D2 donor	0.0721659594149942
D2 donor	0.0785525757729021
D2 donor	0.0766114545434374
D2 donor	0.0991053256634927
D2 donor	0.125113863631915
D2 donor	0.13624987304607
D2 donor	0.079681379947467
D2 donor	0.104892087206912
D2 donor	0.126555101215267
D2 donor	0.0742027005408807
D2 donor	0.0878551324053101
D2 donor	0.115428378712782
D2 donor	0.105322846303736
D2 donor	0.0971247085119862
D2 donor	0.0709990538773613
D2 donor	0.0747772462201148
D2 donor	0.260400639351761
D2 donor	0.0842307453530988
D2 donor	0.0754066744245846
D2 donor	0.0976259345032079
D2 donor	0.0931775457105064
D2 donor	0.0861354660583781
D2 donor	0.0990779352147203
D2 donor	0.117183251150569
D2 donor	0.0790133925336884
D2 donor	0.0803626823223939
D2 donor	0.0813795293366887
D2 donor	0.0986456301242697
D2 donor	0.0785958354221831
D2 donor	0.0913494070816193
D2 donor	0.104551021316917
D2 donor	0.0988865350600708
D2 donor	0.0854727856213951
D2 donor	0.0847128445945184
D2 donor	0.0888054320949472
D2 donor	0.0818664704005994
D2 donor	0.0785113972727718
D2 donor	0.10756067302307
D2 donor	0.0866827006167487
D2 donor	0.100148749683937
D2 donor	0.0787732319747856
D2 donor	0.0870702526946086
D2 donor	0.0896980930095393
D2 donor	0.0861904471770429
D2 donor	0.0875410802262769
D2 donor	0.0806519395725213
D2 donor	0.0754333517411838
D2 donor	0.0909841420579775
D2 donor	0.0865865865632634
D2 donor	0.0853553129260985
D2 donor	0.103776843137019
D2 donor	0.090659408998508
D2 donor	0.104969063446919
D2 donor	0.123026811471699
D2 donor	0.085088397195444
D2 donor	0.16425570856538
D2 donor	0.0820635065849865
D2 donor	0.0926338082750486
D2 donor	0.0843078520721974
D2 donor	0.100214623459097
D2 donor	0.112585715671377
D2 donor	0.0744900229562968
D2 donor	0.0878603747540678
D2 donor	0.0895246476717262
D2 donor	0.0789489379656919
D2 donor	0.0581171239845331
D2 donor	0.155788300607583
D2 donor	0.0952190927125007
D2 donor	0.117929280331675
D2 donor	0.128736034358244
D2 donor	0.0854098211089707
D2 donor	0.127524908515387
D2 donor	0.0874669908933021
D2 donor	0.0798429615778032
D2 donor	0.0824606575923467
D2 donor	0.0752364500107633
D2 donor	0.0814067690167175
D2 donor	0.095448170255071
D2 donor	0.157585389484681
D2 donor	0.175104141068111
D2 donor	0.0935373637886259
D2 donor	0.0703375166040887
D2 donor	0.0713005782543091
D2 donor	0.0979376732532944
D2 donor	0.0743805834794085
D2 donor	0.0743260891825261
D2 donor	0.0843366624545414
D2 donor	0.115926891738316
D2 donor	0.0921694991507193
D2 donor	0.0729781991393106
D2 donor	0.0739458057893134
D2 donor	0.175637120404394
D2 donor	0.0642671816048028
D2 donor	0.0994799369481851
D2 donor	0.0880208578651253
D2 donor	0.096957530171369
D2 donor	0.151991992002088
D2 donor	0.0742362560617944
D2 donor	0.0623497728245117
D2 donor	0.157880193979692
D2 donor	0.0771932164251549
D2 donor	0.116371789637056
D2 donor	0.0910307488987454
D2 donor	0.0814168868949081
D2 donor	0.0955463502865746
D2 donor	0.0898022390204762
D2 donor	0.0986264618629987
D2 donor	0.0848887534242859
D2 donor	0.0810812630030656
D2 donor	0.568102565636413
D2 donor	0.0744294356278357
D2 donor	0.0732950781970423
D2 donor	0.0752951102100366
D2 donor	0.0635032156233883
D2 donor	0.090939132136234
D2 donor	0.0935348386762873
D2 donor	0.0830147341568443
D2 donor	0.139441752249223
D2 donor	0.0818833939026777
D2 donor	0.0879301623463572
D2 donor	0.178342392996243
D2 donor	0.0820303153486209
D2 donor	0.0768935173574494
D2 donor	0.09069487470146
D2 donor	0.0821826063849149
D2 donor	0.0534347813530011
D2 donor	0.0681552550003226
D2 donor	0.0900576000606309
D2 donor	0.0704365515339709
D2 donor	0.0913596179465942
D2 donor	0.0845917355961548
D2 donor	0.115735102493533
D2 donor	0.0685611082609719
D2 donor	0.0974432018615005
D2 donor	0.141316150185895
D2 donor	0.0754599730050925
D2 donor	0.0625995005813127
D2 donor	0.0918129473191172
D2 donor	0.0824361928002382
D2 donor	0.0733445907453796
D2 donor	0.0595479550061263
D2 donor	0.0691373952323389
D2 donor	0.0815574762551334
D2 donor	0.0916290790299916
D2 donor	0.0926956189558735
D2 donor	0.0767729751244688
D2 donor	0.0838894938215253
D2 donor	0.133210816501574
D2 donor	0.0751587925663893
D2 donor	0.0662555344890565
D2 donor	0.0835466837395984
D2 donor	0.101588830230767
D2 donor	0.096064019206907
D2 donor	0.0781742423261208
D2 donor	0.084991115576334
D2 donor	0.0789835554554923
D2 donor	0.102608907650357
D2 donor	0.117106335426045
D2 donor	0.0718919822569031
D2 donor	0.0733683973479943
D2 donor	0.0732314233307294
D2 donor	0.0711661591817706
D2 donor	0.124107067451077
D2 donor	0.107574168430496
D2 donor	0.118212840495474
D2 donor	0.139678371064878
D2 donor	0.153695450622169
D2 donor	0.110925350222143
D2 donor	0.0738698421188832
D2 donor	0.0636416875861849
D2 donor	0.0871175757337522
D2 donor	0.0891322859494341
D2 donor	0.0814597270447352
D2 donor	0.0851936417187306
D2 donor	0.0774911031902472
D2 donor	0.0881332671419479
D2 donor	0.112180728511393
D2 donor	0.0703729450597471
D2 donor	0.0960898486834037
D2 acceptor	0.0676349051473597
D2 acceptor	0.0906766284083542
D2 acceptor	0.075831766000036
D2 acceptor	0.077731962324102
D2 acceptor	0.0909702936846483
D2 acceptor	0.0925537802221158
D2 acceptor	0.0816276269126333
D2 acceptor	0.0767977290661142
D2 acceptor	0.0874884800069393
D2 acceptor	0.076415903354591
D2 acceptor	0.0866209569859158
D2 acceptor	0.0907507809197032
D2 acceptor	0.0760077871912723
D2 acceptor	0.0937496297817896
D2 acceptor	0.0917964274100794
D2 acceptor	0.0727847992723371
D2 acceptor	0.0769308516073706
D2 acceptor	0.0824532362349753
D2 acceptor	0.0874696187976367
D2 acceptor	0.0755811733469187
D2 acceptor	0.0777948415329404
D2 acceptor	0.0608807876538493
D2 acceptor	0.0844921805844621
D2 acceptor	0.106491479213624
D2 acceptor	0.0938258071130911
D2 acceptor	0.074325874899619
D2 acceptor	0.0745653815844264
D2 acceptor	0.091506786519344
D2 acceptor	0.0803876408563764
D2 acceptor	0.0670680231242123
D2 acceptor	0.0753456780765007
D2 acceptor	0.0889924894917493
D2 acceptor	0.105866527883829
D2 acceptor	0.101725821433647
D2 acceptor	0.0621635316989093
D2 acceptor	0.0879967243626131
D2 acceptor	0.0948121376334743
D2 acceptor	0.100473239769792
D2 acceptor	0.0752852719548034
D2 acceptor	0.0891376704208903
D2 acceptor	0.0749358547324524
D2 acceptor	0.0736175823733321
D2 acceptor	0.0900348184516196
D2 acceptor	0.0880070828143764
D2 acceptor	0.095580154650885
D2 acceptor	0.0858147059210718
D2 acceptor	0.0864915277309598
D2 acceptor	0.0801431994565241
D2 acceptor	0.0712792457900129
D2 acceptor	0.0673632368606211
D2 acceptor	0.0703202353545189
D2 acceptor	0.0730404727737696
D2 acceptor	0.0682955508906152
D2 acceptor	0.0643986550664884
D2 acceptor	0.0984567385862747
D2 acceptor	0.0692069044793936
D2 acceptor	0.0723773398911202
D2 acceptor	0.0787184533305921
D2 acceptor	0.0612970584046218
D2 acceptor	0.0696551083272943
D2 acceptor	0.075073920727605
D2 acceptor	0.0707284214884592
D2 acceptor	0.079209194667713
D2 acceptor	0.0893210304472756
D2 acceptor	0.0826432343158676
D2 acceptor	0.0767044647723564
D2 acceptor	0.0620693225243502
D2 acceptor	0.0657676771543046
D2 acceptor	0.0851233974813052
D2 acceptor	0.0667836679426951
D2 acceptor	0.0854959592069623
D2 acceptor	0.0691144431653895
D2 acceptor	0.0786448347107004
D2 acceptor	0.0776310620245748
D2 acceptor	0.0923149955708202
D2 acceptor	0.069140904902964
D2 acceptor	0.0780342723879105
D2 acceptor	0.0868323187125388
D2 acceptor	0.0744161696272953
D2 acceptor	0.0708040245794405
D2 acceptor	0.100794229874193
D2 acceptor	0.0763360603090325
D2 acceptor	0.0831454363505278
D2 acceptor	0.120894404383408
D2 acceptor	0.0774834148752347
D2 acceptor	0.0578611152316692
D2 acceptor	0.0733815738606855
D2 acceptor	0.0664903665989399
D2 acceptor	0.0713822272035476
D2 acceptor	0.0806050454935655
D2 acceptor	0.0753280158391486
D2 acceptor	0.0712349057021954
D2 acceptor	0.0907642699798689
D2 acceptor	0.0656234503389536
D2 acceptor	0.0909660607943598
D2 acceptor	0.0582280972312206
D2 acceptor	0.0689433323127201
D2 acceptor	0.0646254006359969
D2 acceptor	0.0659336895496813
D2 acceptor	0.0735795751622505
D2 acceptor	0.0915220623560978
D2 acceptor	0.0681337163913671
D2 acceptor	0.0664694659165192
D2 acceptor	0.0816148041560945
D2 acceptor	0.0794015794998551
D2 acceptor	0.0933654136725086
D2 acceptor	0.0773729971773839
D2 acceptor	0.0729863758579205
D2 acceptor	0.0760209164413058
D2 acceptor	0.0836614589431063
D2 acceptor	0.0680610856166716
D2 acceptor	0.073563718106279
D2 acceptor	0.0633164408536994
D2 acceptor	0.0662060843163495
D2 acceptor	0.0743453205424262
D2 acceptor	0.0712364448211867
D2 acceptor	0.0862713278882792
D2 acceptor	0.0647680411115624
D2 acceptor	0.0652700705442787
D2 acceptor	0.0709954423697423
D2 acceptor	0.0766036702814969
D2 acceptor	0.0916710333730829
D2 acceptor	0.072882150076778
D2 acceptor	0.0771933319202568
D2 acceptor	0.0743613057736603
D2 acceptor	0.0769893824845027
D2 acceptor	0.0708771342768028
D2 acceptor	0.0906893189307503
D2 acceptor	0.0769135903319011
D2 acceptor	0.0677764686408011
D2 acceptor	0.0612644831089766
D2 acceptor	0.0754318724488214
D2 acceptor	0.0652690213711654
D2 acceptor	0.0679069678402505
D2 acceptor	0.0664250860399089
D2 acceptor	0.0669582439062739
D2 acceptor	0.0885886983842086
D2 acceptor	0.0776175842604283
D2 acceptor	0.0655209567461037
D2 acceptor	0.0627701620427757
D2 acceptor	0.0683824339894276
D2 acceptor	0.0569090650156006
D2 acceptor	0.0677864713961471
D2 acceptor	0.06673449846713
D2 acceptor	0.0719975022097501
D2 acceptor	0.0706551714621851
D2 acceptor	0.0614694974552169
D2 acceptor	0.0715972014586799
D2 acceptor	0.0932149008747769
D2 acceptor	0.0801655457982274
D2 acceptor	0.0644412518692779
D2 acceptor	0.0769092781181909
D2 acceptor	0.066085144102647
D2 acceptor	0.0657549737377479
D2 acceptor	0.0612629347995074
D2 acceptor	0.0648461123076605
D2 acceptor	0.0467255189898214
D2 acceptor	0.0735235385876365
D2 acceptor	0.0689858671068905
D2 acceptor	0.0671765198333375
D2 acceptor	0.0723594270760064
D2 acceptor	0.0769392154782151
D2 acceptor	0.0710117866259587
D2 acceptor	0.0710837468829321
D2 acceptor	0.0741941752414977
D2 acceptor	0.0824940236590923
D2 acceptor	0.0781972226841498
D2 acceptor	0.0693060198066949
D2 acceptor	0.0825663430286015
D2 acceptor	0.0524577302942065
D2 acceptor	0.0914998825597122
D2 acceptor	0.0679034751084412
D2 acceptor	0.0648361947815827
D2 acceptor	0.0746108855069362
D2 acceptor	0.0675711834760678
D2 acceptor	0.0830010443808559
D2 acceptor	0.0779788606197718
D2 acceptor	0.0727566515890492
D2 acceptor	0.0602661141521318
D2 acceptor	0.0694070126330352
D2 acceptor	0.0677138099753338
D2 acceptor	0.0754104771019047
D2 acceptor	0.0593160337919101
D2 acceptor	0.0558590116468303
D2 acceptor	0.0622941048831684
D2 acceptor	0.0946709218147988
D2 acceptor	0.0624771924154041
D2 acceptor	0.0569776439532219
D2 acceptor	0.0808773887216237
D2 acceptor	0.0750312566253801
D2 acceptor	0.0631875353244293
D2 acceptor	0.0686568461256068
D2 acceptor	0.0650409628986781
D2 acceptor	0.0757661176000957
D2 acceptor	0.0819577940489415
D2 acceptor	0.0718771831821167
D2 acceptor	0.0815935290353215
D2 acceptor	0.0849102247218977
D2 acceptor	0.0629308517168032
D2 acceptor	0.0787299200265459
D2 acceptor	0.0659535752472403
D2 acceptor	0.0716023041707807
D2 acceptor	0.107259202069054
D2 acceptor	0.0715548473510691
D2 acceptor	0.0800675429873347
D2 acceptor	0.0999045395688909
D2 acceptor	0.0719021559676257
D2 acceptor	0.0890009204515869
D2 acceptor	0.0798074605609974
D2 acceptor	0.0686778795157513
D2 acceptor	0.0715434409582635
D2 acceptor	0.0788631349631695
D2 both	0.304770726084455
D2 both	0.242770077807566
D2 both	0.207209783833866
D2 both	0.191125267997415
D2 both	0.324601173288399
D2 both	0.210436015688692
D2 both	0.275754813091547
D2 both	0.21916313215972
D2 both	0.223943902264661
D2 both	0.21852160794835
D2 both	0.222089583364143
D2 both	0.29742558678991
D2 both	0.279708696442023
D2 both	0.251206560348683
D2 both	0.271060109164654
D2 both	0.281542049198739
D2 both	0.231233544689104
D2 both	0.229680488865936
D2 both	0.263305288623675
D2 both	0.263448167750428
D2 both	0.207946611198286
D2 both	0.30611867600498
D2 both	0.219095469050145
D2 both	0.287440649662154
D2 both	0.267305443583229
D2 both	0.255417704729041
D2 both	0.262730534080461
D2 both	0.203297403969753
D2 both	0.200624346449395
D2 both	0.200189913114764
D2 both	0.290147735830689
D2 both	0.226041316315604
D2 both	0.244934558937978
D2 both	0.277444664348656
D2 both	0.267006369374009
D2 both	0.233229470627358
D2 both	0.268039773041716
D2 both	0.234880523043186
D2 both	0.291615137441196
D2 both	0.256960680669064
D2 both	0.244204845729535
D2 both	0.237899958267505
D2 both	0.263164114444342
D2 both	0.320883023082966
D2 both	0.361722082082263
D2 both	0.249587731301724
D2 both	0.228457898373793
D2 both	0.249799009135876
D2 both	0.258884422672155
D2 both	0.284969610679281
D2 both	0.185844052706839
D2 both	0.230420323283468
D2 both	0.266314174699941
D2 both	0.22486407004304
D2 both	0.221956362801175
D2 both	0.281006445527441
D2 both	0.205489521094256
D2 both	0.264461449816218
D2 both	0.310219741165879
D2 both	0.300256128826063
D2 both	0.21647143181127
D2 both	0.234997955570124
D2 both	0.239101819827026
D2 both	0.251184507054722
D2 both	0.281450115114922
D2 both	0.233832625606546
D2 both	0.251543957171036
D2 both	0.236705835376365
D2 both	0.224461129336312
D2 both	0.277357531010203
D2 both	0.246280295661329
D2 both	0.230607927052504
D2 both	0.200012066146074
D2 both	0.249683475394064
D2 both	0.265476849690632
D2 both	0.29934473166937
D2 both	0.249690051185593
D2 both	0.239136363616013
D2 both	0.283385788171615
D2 both	0.202723728609168
D2 both	0.24917901563662
D2 both	0.274253739333925
D2 both	0.23252140715986
D2 both	0.206568086892846
D2 both	0.325332546323126
D2 both	0.227372898622183
D2 both	0.290411881676398
D2 both	0.277625435356192
D2 both	0.249673719951563
D2 both	0.237302736068751
D2 both	0.23912544829609
D2 both	0.289441869472003
D2 both	0.212784250709168
D2 both	0.231859750371042
D2 both	0.240135924320982
D2 both	0.247176559566284
D2 both	0.236053640505161
D2 both	0.31552019580261
D2 both	0.273556082185668
D2 both	0.239725654483564
D2 both	0.219732140563211
D2 both	0.224523487756188
D2 both	0.252665832265179
D2 both	0.212562727820556
D2 both	0.241146635705215
D2 both	0.223748915580529
D2 both	0.275441447419443
D2 both	0.411034756200235
D2 both	0.217235491880739
D2 both	0.226361367632705
D2 both	0.21132620568713
D2 both	0.236493698045065
D2 both	0.236483160705036
D2 both	0.262573925934196
D2 both	0.165860668093672
D2 both	0.220282033703417
D2 both	0.26769797783731
D2 both	0.248429682213916
D2 both	0.215596669052455
D2 both	0.226848895721594
D2 both	0.299997522762984
D2 both	0.304678091442368
D2 both	0.302593075646974
D2 both	0.272912451515909
D2 both	0.245396072765079
D2 both	0.510299678015004
D2 both	0.214851403384605
D2 both	0.240732364992777
D2 both	0.231823781561155
D2 both	0.247980700109351
D2 both	0.243703694704149
D2 both	0.193151340326294
D2 both	0.440606005970194
D2 both	0.220841227178588
D2 both	0.270639947107005
D2 both	0.268532090431083
D2 both	0.275142043649645
D2 both	0.267508613150281
D2 both	0.230476903257791
D2 both	0.270990087527696
D2 both	0.262305723063749
D2 both	0.231677862032286
D2 both	0.262399416629366
D2 both	0.235885076238385
D2 both	0.235742633366214
D2 both	0.247656255535731
D2 both	0.182372607122232
D2 both	0.312820878920153
D2 both	0.227674739267559
D2 both	0.238016894288422
D2 both	0.202097406611686
D2 both	0.218014272361644
D2 both	0.274867455524669
D2 both	0.22407608412905
D2 both	0.235970869869845
D2 both	0.247845233900105
D2 both	0.274812776195914
D2 both	0.184220643098804
D2 both	0.234308572541722
D2 both	0.189254302390028
D2 both	0.253035497888627
D2 both	0.266956626999694
D2 both	0.222166011697099
D2 both	0.237299966496188
D2 both	0.211305774563291
D2 both	0.26809025635315
D2 both	0.245108891681809
D2 both	0.216467354608076
D2 both	0.235708879888925
D2 both	0.231612353857259
D2 both	0.214194217978302
D2 both	0.290746140010607
D2 both	0.239664819344877
D2 both	0.217668787067966
D2 both	0.183829092140061
D2 both	0.207393849390209
D2 both	0.248175996623672
D2 both	0.2151367970454
D2 both	0.279466644993912
D2 both	0.229546667038636
D2 both	0.241488961436647
D2 both	0.308720085458251
D2 both	0.281624697072453
D2 both	0.263182280118203
D2 both	0.232107806465145
D2 both	0.191437837199007
D2 both	0.233349828813243
D2 both	0.232382326866338
D2 both	0.253541015449849
D2 both	0.208397822180184
D2 both	0.277817173833725
D2 both	0.207889367620918
D2 both	0.218313653829587
D2 both	0.260675303456926
D2 both	0.319168106718243
D2 both	0.207188175786875
D2 both	0.250382441002323
D2 both	0.245349229369559
D2 both	0.230160838541003
D2 both	0.131427343338068
D2 both	0.202990062390434
D2 both	0.219454055925964
D2 both	0.210695761042522
D2 both	0.170740028544594
D2 both	0.23546567992397
D2 both	0.233595276485894
D2 both	0.267281632429396
D2 both	0.270078806438083
D2 both	0.243584913934343
D2 both	0.23285714586196
D2 both	0.24992794425797
D2 both	0.20348161324
D2 both	0.176994556212393
D2 both	0.306430677263221
D2 both	0.257924795099256
D2 both	0.19402492687885
D2 both	0.226363589793687
D2 both	0.285647338835042
D2 both	0.262611795885719
D2 both	0.254539114857601
D2 both	0.232585380731411
D2 both	0.306624150272644
D2 both	0.221376894397177
D2 both	0.26269423050595
D2 both	0.220588328543247
D2 both	0.248258533455477
D2 both	0.234668179615833
D2 both	0.196219173940374
D2 both	0.304160907177766
D2 both	0.285465293174989
D2 both	0.199165506239829
D2 both	0.253466500687558
D2 both	0.570779042994391
D2 both	0.214711216084399
D2 both	0.237156067717717
D2 both	0.292613357553196
D2 both	0.249744689965692
D2 both	0.263671020997811
D2 both	0.253968509121217
D2 both	0.263236699212558
D2 both	0.244230422886405
D2 both	0.245640858687397
D2 both	0.204318369946784
D2 both	0.214665062121548
D2 both	0.30786188270241
D2 both	0.215280336101926
D2 both	0.196651935097102
D2 both	0.187151725552057
D2 both	0.201901425491095
D2 both	0.283837216915181
D2 both	0.298142778504428
D2 both	0.251384851445924
D2 both	0.317608367514959
D2 both	0.277760623058323
D2 both	0.267529694903683
D2 both	0.231288779520156
D2 both	0.222979626323406
D2 both	0.258906086988648
D2 both	0.270754792940213
D2 both	0.254033364225761
D2 both	0.241454301654773
D2 both	0.151058270653059
D2 both	0.211333584193799
D2 both	0.220860919088441
D2 both	0.229138308021987
D2 both	0.268443598787842
D2 both	0.448013560240555
D2 both	0.366137165306849
D2 both	0.261912937602535
D2 both	0.291082533231239
D2 both	0.1697892926836
D2 both	0.247910955287521
D2 both	0.208749945414314
D2 both	0.251135091627332
D2 both	0.288647203382407
D2 both	0.232383072252161
D2 both	0.224516965568373
D2 both	0.209679035374109
D2 both	0.284050278772674
D2 both	0.272801771354312
D2 both	0.331233467247372
D2 both	0.253510599954142
D2 both	0.266359087516095
D2 both	0.208461246581965
D2 both	0.221171348417851
D2 both	0.294798965319105
D2 both	0.241565682029724
D2 both	0.243470525110848
D2 both	0.245516160871285
D2 both	0.224085397439093
D2 both	0.227250784880355
D2 both	0.267544479900868
D2 both	0.269908967319931
D2 both	0.256108854881443
D2 both	0.28484113795279
D2 both	0.235371668035954
D2 both	0.223611947607387
D2 both	0.248612944797239
D2 both	0.212788585208831
D2 both	0.512702048378729
D2 both	0.494758272508264
D2 both	0.546948050945409
D2 both	0.199971192817868
D2 both	0.18859645937909
D2 both	0.26388353471388
D2 both	0.235232986118907
D2 both	0.314692170940273
D2 both	0.267565640660692
D2 both	0.228497084224277
D2 both	0.225419381778048
D2 both	0.239515749974308
D2 both	0.240394741951571
D2 both	0.258861140503049
D2 both	0.229090899169154
D2 both	0.19961053136903
D2 both	0.229480283179921
D2 both	0.252939254537597
D2 both	0.245380175463271
D2 both	0.242381545270055
D2 both	0.212922331491756
D2 both	0.239553517522052
D2 both	0.254879269322232
D2 both	0.200026859533116
D2 both	0.265207341472189
D2 both	0.2727267317825
D2 both	0.259178432109643
D2 both	0.133302561481792
D2 both	0.228613144690902
D2 both	0.226362045992599
D2 both	0.29696429980886
D2 both	0.221707117796753
D2 both	0.243479839347785
D2 both	0.234001276738535
D2 both	0.264005550078008
D2 both	0.221682685041646
D2 both	0.1983924661202
D2 both	0.221595201764263
D2 both	0.235826112484801
D2 both	0.153142991671746
D2 both	0.228220689631712
D2 both	0.202547132500214
D2 both	0.211394682888683
D2 both	0.226640034474407
D2 both	0.246131168148884
D2 both	0.269975735706682
D2 both	0.22431522278354
D2 both	0.236651371848776
D2 both	0.225185011419039
D2 both	0.232464200035749
D2 both	0.268468173914372
D2 both	0.242865673078175
D2 both	0.311410236842558
D2 both	0.238860909555602
D2 both	0.213524427546707
D2 both	0.261458145040653
D2 both	0.260522889769337
D2 both	0.25975575577205
D2 both	0.207761181398451
D2 both	0.266568620240374
D2 both	0.257979210207314
D2 both	0.221132804051168
D2 both	0.210936070431292
D2 both	0.160467446373901
D2 both	0.253968152696394
D2 both	0.264904890988953
D2 both	0.237685975675262
D2 both	0.228767957246263
D2 both	0.245409027635137
D2 both	0.482354108133774
D2 both	0.228735996125741
D2 both	0.228517200425593
D2 both	0.237855266636231
D2 both	0.244586369013531
D2 both	0.232027493327974
D2 both	0.268226374196374
D2 both	0.199657072707133
D2 both	0.245426418335431
D2 both	0.283241420312825
D2 both	0.279664731476109
D2 both	0.226233832169469
D2 both	0.261393549274091
D2 both	0.219452946047417
D2 both	0.296944211671706
D2 both	0.199569109560381
D2 both	0.179957563034408
D2 both	0.231354111037293
D2 both	0.250853223160754
D2 both	0.222762133268523
D2 both	0.199766175081468
D2 both	0.253171591986545
D2 both	0.198744370833784
D2 both	0.291402106050119
D2 both	0.212574895275807
D2 both	0.198511249837616
D2 both	0.220011152106221
D2 both	0.213302958460626
D2 both	0.254170380079294
D2 both	0.243150433505936
D2 both	0.230389983239111
D2 both	0.27237940585225
D2 both	0.265996338244159
D2 both	0.285879264778029
D2 both	0.259974178118213
D2 both	0.244908944809149
D2 both	0.329210544356828
D2 both	0.0784820802979904
D2 both	0.0742594232807213
D2 both	0.298887686682116
D2 both	0.13475752510971
D2 both	0.283517977553124
D2 both	0.336149466644433
D2 both	0.472421711766463
D2 both	0.280485597723931
D2 both	0.28203848726002
D2 both	0.261103429890474
D2 both	0.229213911904555
D2 both	0.244726262407599
D2 both	0.287892477752997
D2 both	0.249644512654076
D2 both	0.222390982678303
D2 both	0.248165711730085
D2 both	0.258629051858363
D2 both	0.237354712875227
D2 both	0.204149329467649
D2 both	0.271597788381735
D2 both	0.240968690526395
D2 both	0.228672707146187
D2 both	0.222304756929136
D2 both	0.248200462413745
D2 both	0.229280356292599
D2 both	0.250722696998644
D2 both	0.236092764159422
D2 both	0.281801638762284
D2 both	0.231874921723729
D2 both	0.178280879565336
D2 both	0.28629542072925
D2 both	0.23134201705209
D2 both	0.232741777662558
D2 both	0.219413968558236
D2 both	0.266272473943443
D2 both	0.298032083412298
D2 both	0.252874343905508
D2 both	0.185173286360646
D2 both	0.256445507551106
D2 both	0.242873575869489
D2 both	0.218417865899016
D2 both	0.232799526066094
D2 both	0.265328468165648
D2 both	0.213593438710683
D2 both	0.235653274067147
D2 both	0.21491290577518
D2 both	0.245745880280768
D2 both	0.256007300055518
D2 both	0.238007849685748
D2 both	0.228866821105963
D2 both	0.237775016702907
D2 both	0.245307307201809
D2 both	0.263574105836272
D2 both	0.27254365844262
D2 both	0.244414247683872
D2 both	0.276991160530134
D2 both	0.240907571918898
D2 both	0.309410646738573
D2 both	0.200235068657894
D2 both	0.235837329003729
D2 both	0.265590539603271
D2 both	0.263148719630688
D2 both	0.260503100645598
D2 both	0.206280036612679
D2 both	0.217135829672826
D2 both	0.192219683331595
D2 both	0.252884827450967
D2 both	0.184289075679986
D2 both	0.213650621067008
D2 both	0.241701144898793
D2 both	0.258644200411506
D2 both	0.255578765470027
D2 both	0.244267886760733
D2 both	0.249842338538859
D2 both	0.257628636369292
D2 both	0.185968143735341
D2 both	0.245609735430768
D2 both	0.2141189632221
D2 both	0.192526368872736
D2 both	0.221025681872523
D2 both	0.269122865441797
D2 both	0.215731434385965
D2 both	0.192411299697646
D2 both	0.233319295871873
D2 both	0.200705611679368
D2 both	0.227914288376321
D2 both	0.242436352873765
D2 both	0.230974167286235
D2 both	0.298986618716939
D2 both	0.297069690731916
D2 both	0.242631157793101
D2 both	0.254552739690006
D2 both	0.30495752530585
D2 both	0.255594898523405
D2 both	0.247884452728716
D2 both	0.239938689495867
D2 both	0.220810628189616
D2 both	0.229385894264066
D2 both	0.213394902183661
D2 both	0.208194726118234
D2 both	0.274382401551582
D2 both	0.218685653041583
D2 both	0.204821136899953
D2 both	0.230265052164234
D2 both	0.231612507873706
D2 both	0.188070942519979
D2 both	0.22127441030116
D2 both	0.266271293651328
D2 both	0.206323157016743
D2 both	0.211355951834312
D2 both	0.223068523227134
D2 both	0.316274606108915
D2 both	0.241148393484777
D2 both	0.249732395057587
D2 both	0.256607165287772
D2 both	0.255735792250863
D2 both	0.208442678254706
D2 both	0.280600048145115
D2 both	0.2509306280118
D2 both	0.242176817272168
D2 both	0.234938394484299
D2 both	0.25309237885848
D2 both	0.649000454931287
D2 both	0.237332049982129
D2 both	0.233471217888525
D2 both	0.300722079632728
D2 both	0.255657615754006
D3 donor	0.11837256000443
D3 donor	0.102038520241897
D3 donor	0.108388278546947
D3 donor	0.089228928963076
D3 donor	0.0932795820277389
D3 donor	0.0890940872695819
D3 donor	0.261744319456122
D3 donor	0.140588309494836
D3 donor	0.219585942183883
D3 donor	0.162346377064958
D3 donor	0.161257614350925
D3 donor	0.0762477356617731
D3 donor	0.0925805909217351
D3 donor	0.0910802228303714
D3 donor	0.0695102353371156
D3 donor	0.075939214906072
D3 donor	0.116491277505095
D3 donor	0.161635979836563
D3 donor	0.121209420621424
D3 donor	0.290096424690466
D3 donor	0.0766529521578252
D3 donor	0.180349060258135
D3 donor	0.0830096596854124
D3 donor	0.0945932179554708
D3 donor	0.0845134814985239
D3 donor	0.0786113433063239
D3 donor	0.111237653586328
D3 donor	0.10167160430238
D3 donor	0.147260320228652
D3 donor	0.116001594007567
D3 donor	0.114537418236831
D3 donor	0.099700246374442
D3 donor	0.114536266602465
D3 donor	0.158076254665613
D3 donor	0.180167455922007
D3 donor	0.560599631488679
D3 donor	0.0947438285335235
D3 donor	0.119007620712675
D3 donor	0.0878078523551307
D3 donor	0.0985942136664384
D3 donor	0.122205373831705
D3 donor	0.1641502971445
D3 donor	0.107178726833489
D3 donor	0.0815149163250591
D3 donor	0.076510971102617
D3 donor	0.110423602609968
D3 donor	0.115026104758516
D3 donor	0.107161526143264
D3 donor	0.478709661744608
D3 donor	0.0813607382542177
D3 donor	0.111104120991064
D3 donor	0.0908064235495541
D3 donor	0.100444406588461
D3 donor	0.126890155650064
D3 donor	0.106965782929274
D3 donor	0.114045313259147
D3 donor	0.11797830044874
D3 donor	0.143033229533376
D3 donor	0.105923283515189
D3 donor	0.455143503056223
D3 donor	0.608262842056519
D3 donor	0.58886826396255
D3 donor	0.0902042448781031
D3 donor	0.112936998844859
D3 donor	0.127995007352155
D3 donor	0.093337694641299
D3 donor	0.0779468336782122
D3 donor	0.0754891629151962
D3 donor	0.114594152039632
D3 donor	0.0901320664429585
D3 donor	0.144946682690436
D3 donor	0.105510825940363
D3 donor	0.147372721749356
D3 donor	0.10014167593105
D3 donor	0.0973001517912836
D3 donor	0.081040066106687
D3 donor	0.0907604795758955
D3 donor	0.123285392827333
D3 donor	0.0789852090239315
D3 donor	0.207816212905099
D3 donor	0.572952731726497
D3 donor	0.0887191271222627
D3 donor	0.123885178835691
D3 donor	0.0919934961459219
D3 donor	0.101453995584062
D3 donor	0.131221621833852
D3 donor	0.531951408664382
D3 donor	0.158089274047512
D3 donor	0.122545754217285
D3 donor	0.178136751965931
D3 donor	0.123298639006751
D3 donor	0.115156839868136
D3 donor	0.13458274175095
D3 donor	0.100249968669445
D3 donor	0.108555287657947
D3 donor	0.103445836312419
D3 donor	0.0768290279189294
D3 donor	0.105007011925875
D3 donor	0.0699266037938244
D3 donor	0.0972261491139856
D3 donor	0.092041428130294
D3 donor	0.391882527108704
D3 acceptor	0.0761446485074027
D3 acceptor	0.072354686156547
D3 acceptor	0.0847149529948822
D3 acceptor	0.0986345222428676
D3 acceptor	0.0769515400856531
D3 acceptor	0.0782649170771163
D3 acceptor	0.0819806648669636
D3 acceptor	0.0779013053408982
D3 acceptor	0.0951529307317077
D3 acceptor	0.084617635854662
D3 acceptor	0.0782590022414779
D3 acceptor	0.082514399213601
D3 acceptor	0.0850323761916375
D3 acceptor	0.0826062206380862
D3 acceptor	0.0810426410192074
D3 acceptor	0.0668156675679986
D3 acceptor	0.0813914078625848
D3 acceptor	0.125499820864863
D3 acceptor	0.0745459299242601
D3 acceptor	0.0777505036885313
D3 acceptor	0.087015905584644
D3 acceptor	0.100782266613046
D3 acceptor	0.0912743865375035
D3 acceptor	0.0668692971291208
D3 acceptor	0.0683898960536646
D3 acceptor	0.0870159449541263
D3 acceptor	0.0762212348157481
D3 acceptor	0.0756667390715536
D3 acceptor	0.0589493954555588
D3 acceptor	0.0729178229948015
D3 acceptor	0.0766187315740088
D3 acceptor	0.0914626262960181
D3 acceptor	0.13901055504987
D3 acceptor	0.109486962556978
D3 acceptor	0.0791079547408068
D3 acceptor	0.0727503743564851
D3 acceptor	0.0703379918451317
D3 acceptor	0.0747841163799045
D3 acceptor	0.099431564407346
D3 acceptor	0.0739271456048333
D3 acceptor	0.0856979045117347
D3 acceptor	0.062633364078578
D3 acceptor	0.103636532075845
D3 acceptor	0.0684347141305366
D3 acceptor	0.0717591232965171
D3 acceptor	0.0770155627773527
D3 acceptor	0.0679589658229067
D3 acceptor	0.0849091908502911
D3 acceptor	0.127092999694213
D3 acceptor	0.0954879066191008
D3 acceptor	0.0600314504405146
D3 acceptor	0.112906605232568
D3 acceptor	0.0631588654553308
D3 acceptor	0.0975652154032209
D3 acceptor	0.104948410401699
D3 acceptor	0.0708546732199233
D3 acceptor	0.102714353148535
D3 acceptor	0.161301062704605
D3 acceptor	0.0725617579140848
D3 acceptor	0.114688429534081
D3 acceptor	0.0976308690394545
D3 acceptor	0.0671571770801441
D3 acceptor	0.093714397490893
D3 acceptor	0.0905426998531855
D3 acceptor	0.0848841873633034
D3 acceptor	0.0692923948254651
D3 acceptor	0.120226606372362
D3 acceptor	0.0723579073931968
D3 acceptor	0.0877968130297669
D3 acceptor	0.0697840801459564
D3 acceptor	0.152078564751932
D3 acceptor	0.108326609809431
D3 acceptor	0.144890853734444
D3 acceptor	0.073185709795752
D3 acceptor	0.073832762139683
D3 acceptor	0.0733414731044784
D3 acceptor	0.0928693612764822
D3 acceptor	0.109546781672967
D3 acceptor	0.0693693882431473
D3 acceptor	0.126265969633517
D3 acceptor	0.0851912052785533
D3 acceptor	0.0707069213762508
D3 acceptor	0.0890083365790599
D3 acceptor	0.152432089901084
D3 acceptor	0.0872306221347501
D3 acceptor	0.0888310878979699
D3 acceptor	0.0704475139697045
D3 acceptor	0.0734399385107147
D3 acceptor	0.092563605402941
D3 acceptor	0.0909998850034036
D3 acceptor	0.0879992331820979
D3 acceptor	0.0990737342189835
D3 acceptor	0.0907167341539158
D3 acceptor	0.119235740757032
D3 acceptor	0.0681391029973304
D3 acceptor	0.0847685265438536
D3 acceptor	0.0652010092685807
D3 acceptor	0.0743990630379907
D3 acceptor	0.0890561551463507
D3 acceptor	0.0817279463602846
D3 acceptor	0.0775215913118724
D3 acceptor	0.0783537637072639
D3 acceptor	0.0832641774074243
D3 acceptor	0.105785219932828
D3 acceptor	0.0677629543374664
D3 acceptor	0.0589197524989813
D3 acceptor	0.0704737169540441
D3 acceptor	0.103245473749578
D3 acceptor	0.107707227347428
D3 acceptor	0.095941645897075
D3 acceptor	0.0653133494522702
D3 acceptor	0.0794172075504983
D3 acceptor	0.0955057689971756
D3 acceptor	0.0950536582900791
D3 acceptor	0.400821403830668
D3 acceptor	0.290479286357117
D3 acceptor	0.0753059675472603
D3 acceptor	0.0818309223238482
D3 acceptor	0.0966743109313741
D3 acceptor	0.0594426788156273
D3 acceptor	0.062219758044482
D3 acceptor	0.0872163804694547
D3 acceptor	0.0630995871562859
D3 acceptor	0.0801070613500311
D3 acceptor	0.0542326147064893
D3 acceptor	0.0846052512966476
D3 acceptor	0.0986312484868301
D3 acceptor	0.0919396976346424
D3 acceptor	0.212500375658018
D3 acceptor	0.0962339881269545
D3 acceptor	0.0967651241716932
D3 acceptor	0.0708092934858617
D3 acceptor	0.0817631885228758
D3 acceptor	0.0719555565021645
D3 acceptor	0.0696741012578142
D3 acceptor	0.0619043469140931
D3 acceptor	0.0728373238113843
D3 acceptor	0.0563180119946181
D3 acceptor	0.0653231692352069
D3 acceptor	0.0577640961021958
D3 acceptor	0.0631129222721631
D3 acceptor	0.0718939643279677
D3 acceptor	0.0560730245500821
D3 acceptor	0.0766489996069544
D3 acceptor	0.0731099009848793
D3 acceptor	0.0676593386777541
D3 acceptor	0.0810675434183507
D3 acceptor	0.0715855094655591
D3 acceptor	0.0626541667949698
D3 acceptor	0.0654490626417902
D3 acceptor	0.0863384667504105
D3 acceptor	0.0604711766358642
D3 acceptor	0.0672720461823993
D3 acceptor	0.0670633150810319
D3 acceptor	0.072009367259217
D3 acceptor	0.0716908327924367
D3 acceptor	0.0664307174635161
D3 acceptor	0.0570814414475979
D3 acceptor	0.0581292273976512
D3 acceptor	0.0701431454949489
D3 acceptor	0.0727028402900344
D3 acceptor	0.0698048065089148
D3 acceptor	0.0633148551931007
D3 acceptor	0.0735310557684948
D3 acceptor	0.0761369371645064
D3 acceptor	0.0749538105547712
D3 acceptor	0.0614997281558947
D3 acceptor	0.0645125391837871
D3 acceptor	0.0587917669226743
D3 acceptor	0.0733946693222716
D3 acceptor	0.0993632769682785
D3 acceptor	0.0681014736211274
D3 acceptor	0.0768403708499919
D3 acceptor	0.0613092277010282
D3 acceptor	0.0781851751716894
D3 acceptor	0.0560600484476653
D3 acceptor	0.0623031212268495
D3 acceptor	0.0632211949946272
D3 acceptor	0.084016152401615
[truncated: 704 more rows]
