# Supplementary material for: FRET-FISH probes chromatin compaction at individual genomic loci in single cells
Source: Nat Commun. 2022 Nov 5;13:6680. doi: 10.1038/s41467-022-34183-y (PMC9637210; doi:10.1038/s41467-022-34183-y)
Supplement: Supplementary file 8 — Source Data [file 41467_2022_34183_MOESM8_ESM.zip › Fig 1/Fig 1j.txt]

Source data for Figure 1j in Mota et al	FRET-FISH probes chromatin compaction at individual genomic loci in single cells
Order	FRET efficiency (%)
1	36.2825846149563
2	33.8517860575028
3	37.8223889312294
4	34.7931861626443
5	46.6005101543041
6	44.2495350421827
7	38.3754762765088
8	40.4634760199399
9	41.9616848019197
10	32.7896411559372
11	40.1053657413149
12	35.6219861088356
13	64.7156919066816
14	38.1178818754326
15	31.7461003884236
16	40.1253743725586
17	40.1735197402128
18	35.65777358147
19	38.5544455585506
20	31.9745371581055
21	37.3065515875536
22	43.1560954545948
23	41.7929995727801
24	43.3333867462445
25	36.8363812543108
26	30.1844625972499
27	34.7090948254546
28	39.6636308380826
29	29.2366532066944
30	37.1740009324417
31	33.5948926285228
32	38.9048295512651
33	23.0131392350256
34	38.1146339798335
35	37.9630563269386
36	36.9797282246151
37	35.2250429604683
38	34.1394725110083
39	36.5866249205688
40	44.5932287741337
41	38.8452624131537
42	33.6671116647807
43	36.7702704991554
44	36.436093040302
45	34.7766780089894
46	42.0813909848604
47	37.4580548075021
48	37.008907414499
49	33.0116820880029
50	38.4958434200056
51	40.2048767798149
52	40.4013449621168
53	37.1051683186923
54	41.1313381940994
55	27.2654547801562
56	37.9104938470215
57	39.0460560334038
58	41.3281726708896
59	38.2366920709975
60	19.1647513938312
61	34.9409301314968
62	48.0477102026728
63	41.6394495972255
64	44.1762066173479
65	38.6975408116588
66	53.3106391992035
67	34.7070915801023
68	31.0526602070494
69	24.5378315850197
70	37.9139591456926
71	40.2362365726565
72	36.1202004436358
73	35.6059420788367
74	35.6051317187697
75	34.0177760602446
76	35.9679107308521
77	41.0519616807391
78	36.2532003207625
79	31.4808852140864
80	34.8267857942238
81	34.4270837508929
82	30.2675193783464
83	27.9006077844362
84	33.5003642529366
85	38.3493255333415
86	35.4064487321586
87	34.670700000443
88	29.0447365622209
89	34.5053555383215
90	35.5329368342722
91	35.2734364978695
92	30.0464051655969
93	34.2045523465046
94	36.1140106851449
95	32.3881041760269
96	30.3807155569883
97	32.5507945802836
98	33.6729859120653
