# Supplementary material for: FRET-FISH probes chromatin compaction at individual genomic loci in single cells
Source: Nat Commun. 2022 Nov 5;13:6680. doi: 10.1038/s41467-022-34183-y (PMC9637210; doi:10.1038/s41467-022-34183-y)
Supplement: Supplementary file 8 — Source Data [file 41467_2022_34183_MOESM8_ESM.zip › Fig 1/Fig 1h.txt]

Source data for Figure 1h in Mota et al	FRET-FISH probes chromatin compaction at individual genomic loci in single cells
Order	FRET efficiency (%)
1	37.0378732256586
2	36.4962258743808
3	45.1036896884214
4	42.9547273252837
5	35.9212298347872
6	35.2695437365612
7	37.328198292227
8	39.4405492033338
9	39.3814171948814
10	37.4324128953596
11	40.6896390668314
12	41.9737914430291
13	37.0905175662043
14	36.5468800035781
15	36.2358414003057
16	41.0778519911648
17	14.0571955008504
18	37.608533092781
19	20.4899128282283
20	40.3366551850103
21	36.7800109390119
22	31.1726477503115
23	38.8186086434043
24	27.5172607602333
25	37.6609585076837
26	38.8019011858561
27	40.2524085442978
28	32.6195673735391
29	43.0415998190735
30	42.1720551034398
31	36.9889681210479
32	33.0008565429824
33	32.0363452684511
34	39.8845150073638
35	20.1588568545784
36	40.0324810749579
37	39.3303378730578
38	19.7153645966536
39	36.3978163518595
40	60.1273723172051
41	41.1433641671273
42	38.6123681808897
43	36.5818668449597
44	33.0742420063043
45	34.0803307717169
46	40.4357240716625
47	34.219467319257
48	39.7187987954484
49	38.2308504344226
50	33.2825784460933
51	22.2444514788638
52	33.8934844898727
53	40.0108735579946
54	32.715196233939
55	35.8078009059115
56	34.6676624766783
57	40.0249434030154
58	37.1858473028639
59	36.6243489129985
60	32.6655972658462
61	36.4381392597344
62	25.3909969697556
63	23.0538347826105
64	45.2291492425626
65	35.6618541651317
66	35.0305830141648
67	36.6068975692745
68	36.8837909982164
69	35.3247939654981
70	32.2565190674607
71	37.688466808949
72	32.1578334086337
73	37.3278432096953
74	39.2028025274161
75	41.86725387343
76	39.9590361160307
77	37.9969204376817
78	40.9519828059581
79	44.2094429313424
80	40.9130548207088
81	40.1230346649569
82	37.4977407882165
83	33.752652044009
84	39.0642162954625
85	37.4598665125603
86	37.5696025619109
87	38.913720772852
88	22.8617489862338
89	35.0849912864386
90	38.0906797555518
91	35.6527137050902
92	37.0027391258416
93	36.9432091374008
94	35.1459741802442
95	40.6865728239185
96	35.7192125979569
97	35.7651119264843
98	36.9637158414876
99	41.1133022332631
100	38.5451918136325
101	24.7725308353641
102	33.463989119828
103	35.984029229844
104	36.2062403337357
105	38.2767843030101
106	36.2365326252803
107	35.4671158294358
108	39.9281199644401
109	41.5050774133647
110	27.4108867668581
111	34.7259181105148
112	34.8674260278901
113	39.9466118117821
114	39.6657892080948
