# Supplementary material for: FRET-FISH probes chromatin compaction at individual genomic loci in single cells
Source: Nat Commun. 2022 Nov 5;13:6680. doi: 10.1038/s41467-022-34183-y (PMC9637210; doi:10.1038/s41467-022-34183-y)
Supplement: Supplementary file 8 — Source Data [file 41467_2022_34183_MOESM8_ESM.zip › Fig 1/Fig 1i.txt]

Source data for Figure 1i in Mota et al	FRET-FISH probes chromatin compaction at individual genomic loci in single cells
Order	FRET efficiency (%)
1	45.3771038472832
2	43.1450857972266
3	77.7751195044658
4	67.4773293684659
5	37.7688801168212
6	51.0507879869126
7	44.4175068723296
8	50.7261035834246
9	45.9360163320498
10	43.3004381195214
11	75.5466528776268
12	74.5881097751975
13	66.5655549193259
14	49.2279211723283
15	49.190538743196
16	48.8925138129545
17	41.9882871133911
18	42.9490604772413
19	46.4005026639353
20	52.8358522304096
21	67.8799309751294
22	45.7934548919212
23	46.0019079683185
24	40.7944422649332
25	44.4226774440302
26	34.7821072711762
27	68.1432158835495
28	45.0515001937154
29	49.1534282951883
30	40.8708348612484
31	42.542910202468
32	40.7589613163425
33	43.2335734001299
34	47.2213408855057
35	45.3322471475097
36	77.3956310032629
37	45.7834760776551
38	44.7286058789641
39	61.0345992334855
40	35.5460397164588
41	44.7813577348447
42	49.2845462247824
43	64.24702549099
44	46.2657451445527
45	45.1249645591357
46	39.9277733435985
47	44.1811965108488
48	44.2547779608712
49	43.8428057764553
50	42.0929196058188
51	44.0023047858869
52	77.7084603954844
53	48.0736300405477
54	44.9325916922208
55	45.036074062934
56	42.4366599967501
57	41.1378503072326
58	46.1531619621072
59	47.0277504859034
60	47.7642535847704
61	48.995344126946
62	44.4604722062809
63	46.024742202545
64	47.6061215419156
65	43.6624671551281
66	45.4157928639431
67	43.0140453080051
68	42.935762034276
69	52.3923331018833
70	38.8161719564241
71	46.5004971216422
72	41.8684248672879
73	38.2134319624633
74	40.4493881753087
75	37.3381432466158
76	46.8478395921427
77	39.0472797020099
78	42.5650783055558
79	49.4595818140273
80	49.6059588020353
81	38.8392409341067
82	43.5830731653023
83	44.4162870674948
84	43.0167869015472
85	42.1187826115382
86	42.9998670479158
87	41.0484536992626
88	42.2158623611101
89	44.2249191547377
