# Supplementary material for: FRET-FISH probes chromatin compaction at individual genomic loci in single cells
Source: Nat Commun. 2022 Nov 5;13:6680. doi: 10.1038/s41467-022-34183-y (PMC9637210; doi:10.1038/s41467-022-34183-y)
Supplement: Supplementary file 8 — Source Data [file 41467_2022_34183_MOESM8_ESM.zip › Fig 2/Fig 2b.txt]

Source data for Figure 2b in Mota et al, FRET-FISH probes chromatin compaction at individual genomic loci in single cells

ATAC-seq,FRET-FISH
4635,150
8513,183
5055,208
5041,147
14158,215
14278,307
