# Supplementary material for: FRET-FISH probes chromatin compaction at individual genomic loci in single cells
Source: Nat Commun. 2022 Nov 5;13:6680. doi: 10.1038/s41467-022-34183-y (PMC9637210; doi:10.1038/s41467-022-34183-y)
Supplement: Supplementary file 8 — Source Data [file 41467_2022_34183_MOESM8_ESM.zip › Fig 2/Fig 2d.txt]

Source data for Figure 2d in Mota et al	FRET-FISH probes chromatin compaction at individual genomic loci in single cells
Control	ATP-depleted
20.1409495548961	33.4932279909707
20.7839562443026	40.5710814094775
15.2914210870989	31.4161621479337
18.5855797336798	32.1892655367232
25.289590927501	40.2383728462236
18.1314511232544	35.6882295719844
32.0372334158124	32.6613414479523
31.5006545281447	21.0317768627146
16.2426012760397	36.2188959862713
18.0538726815174	30.9190297232661
22.6075208286422	28.5252711747057
23.9177796722554	39.1712370505789
32.1648076485318	38.0998080614203
34.5274390243902	31.5371127995324
28.2747446975648	33.9472068753837
46.8723936613845	35.1757545646504
38.4230287859825	38.1779957953749
22.2501906941266	34.0182409057553
31.7152524726705	20.0813008130081
38.0008937881722	18.5204301075269
42.4408728603162	24.5494038266013
41.6980342952739	35.849981615394
24.0874215298768	33.4249587685542
36.4792713567839	25.5434782608696
42.8470952313968	26.6009237298714
38.8021153609642	30.6641604010025
24.4876325088339	24.742055303343
42.6588525601481	28.9976885900399
19.0992018244014	39.2491467576792
19.6112918828599	30.855421686747
38.5770152642866	34.3608340888486
39.4293865905849	16.6083004247075
22.999907295819	34.9416342412451
36.6926898509581	21.3690691778341
39.4224924012158	29.6267394979841
19.9886151093763	39.113124656782
29.3321942189947	36.5278868813826
41.3230913936354	39.264399722415
42.0752269779507	31.48701447943
35.5163727959698	35.008916629514
41.3354303688876	30.6371286278551
15.1462415090103	34.3175749960735
35.5887132515881	29.4224924012158
18.9089347079038	35.0235978487542
21.9762905162065	32.4630612537656
16.6714347017594	20.0121285627653
27.8945866235372	36.593914290266
30.3594080338266	19.1898826979472
21.7823732151649	52.0140789988268
34.0225839565919	18.29977251664
40.8596225375396	37.9655966409319
38.9466389466389	19.8406885185863
31.4140663694898	42.1042458604471
40.2794343158971	25.0336367233874
25.5584462187136	61.974610274288
41.4997741304021	35.7851072440308
38.253759672945	32.6656151419558
39.5288858321871	29.7124101281651
38.3642890588419	32.8972681800693
41.018627067865	17.1116397920522
17.7341264351916	26.2631933527959
23.1404958677686	31.3503184713376
36.9808646350106	41.7711059082771
24.52244283429	14.9584487534626
26.8687282408356	32.5523864959255
29.7148976040691	31.1495484463493
27.8020550372033	16.3359263375139
19.5342820181113	21.5210355987055
19.1357027463651	38.4546672621706
43.6179326099372	33.2922887486532
14.2614700374532	36.2884160756501
26.9498869630746	24.4832531848477
34.5352112676056	32.9216820384555
26.8501146549927	36.7309304274937
30.2715654952077	25.0599781897492
28.756345177665	33.7814645308924
31.6965517241379	33.5179560478828
38.2162492364081	35.7195790721802
38.3269163458173	22.0728193486423
43.9343309603371	30.1870122220586
18.1133311496888	39.6072881655758
41.0177726633423	20.9462563160312
19.0643686246922	43.5624563852059
29.1864650827934	39.58984375
37.6399935075475	38.0223660977045
23.0729057865051	34.0722706304459
37.1067031463748	13.6307889972552
38.9343652329216	17.2915638875185
26.4797507788162	32.1410829607551
25.8011802088062	33.6648142731793
21.4058907259389	35.5487336914812
33.9170605930382	21.4308159631298
42.0302760463045	32.6953930781572
24.6365105008078	27.0446206651675
41.2675501902637	37.7270275130372
20.272269902338	24.5018624726542
41.8766519823789	28.780487804878
44.6354980815689	24.9046067938576
37.1338311315336	21.3075060532688
46.1623872310895	36.531190926276
35.4610793032038	39.1362620997766
45.1686533096627	16.6324610911579
25.19955654102	30.7965616045845
38.1106058383453	23.3744855967078
36.5575146935348	26.883206634416
25.4600585529067	21.8784408720546
31.541772431299	36.4799025578563
26.0797928680711	30.6775192021094
13.9766042328758	38.7238401873262
26.7385815928391	29.6136865342163
43.9372822299652	36.7600755667506
38.0675896977817	31.6085195348229
25.8360352014822	38.6860375417845
26.8367952522255	35.9583092067168
25.3433761630483	35.2732793522267
NaN	25.0352278064819
NaN	39.6395008473271
NaN	27.9504584970823
NaN	37.2591784805525
NaN	41.9401060323829
NaN	40.9392631928311
NaN	24.5318769505127
NaN	32.2878837900297
NaN	39.5911780527165
NaN	40.5704555129842
NaN	38.4689178818112
NaN	16.8173898614453
NaN	18.5526910900045
NaN	33.8585374207912
NaN	40.2957823626073
NaN	38.2128647214854
NaN	22.2273695914018
NaN	37.7111932418163
NaN	45.9935109625406
NaN	27.8995379694349
NaN	39.1393766809049
NaN	43.5640511792816
NaN	38.1061224489796
NaN	23.704307097037
NaN	40.2580828133863
NaN	41.3254786450663
NaN	37.4611483723213
NaN	46.6228332337119
NaN	37.8169316716803
NaN	40.3995848469123
NaN	41.6101694915254
NaN	42.4472975114915
NaN	40.512255576976
NaN	27.7285520692171
NaN	30.9857612267251
NaN	41.2841191066997
NaN	41.6848333852382
NaN	38.9441800086543
NaN	26.4660663298924
NaN	39.452580195258
NaN	32.7112769928019
NaN	36.7521367521368
NaN	36.1735576167269
NaN	41.9666510830606
NaN	35.5215697590535
NaN	42.4881141045959
NaN	41.1172695449242
NaN	22.795288124801
NaN	35.2673671005175
NaN	40.5195742377774
NaN	32.6322498406628
NaN	29.1723572794318
NaN	38.1960556844548
NaN	45.041502839668
NaN	36.5079365079365
NaN	28.5359477124183
NaN	38.2978723404255
NaN	46.1165048543689
NaN	47.4537844436693
NaN	39.9361559139785
NaN	31.9562243502052
NaN	45.9670271228506
NaN	36.5831842576029
NaN	40.1118190092316
NaN	38.8001610522078
NaN	39.375
NaN	43.2088427399096
NaN	39.1251518833536
NaN	43.7748583825479
NaN	40.3272939801286
NaN	46.0203470975464
NaN	35.9492550523676
NaN	43.5068912710567
NaN	44.4814899977006
NaN	33.1416247304098
NaN	21.7318325434439
NaN	32.2939594032771
NaN	38.5709448018964
NaN	33.1017933821672
NaN	38.8856978747846
NaN	44.9069694102807
NaN	37.2748205336584
NaN	37.5123558484349
NaN	26.0604612259529
NaN	20.7559496033598
NaN	29.7214236145534
NaN	39.4249928835753
NaN	41.7740841248304
NaN	19.4565322502659
NaN	27.3464339700426
NaN	22.119192504588
NaN	45.1573211460714
NaN	35.5776736924278
NaN	39.3323216995448
NaN	46.6752836421083
NaN	46.0807253582919
NaN	36.8302903322359
NaN	41.3832199546485
NaN	37.0522848909016
NaN	37.9898056705957
NaN	29.1677924885166
NaN	34.9934469200524
NaN	37.863033345285
NaN	35.372600065083
NaN	40.5584642233857
NaN	35.9857950808891
NaN	34.2230227607663
NaN	32.2206439393939
NaN	36.7795603089721
NaN	30.3621630560609
NaN	40.5481096219244
NaN	NaN
NaN	NaN
NaN	NaN
NaN	NaN
NaN	NaN
NaN	NaN
NaN	NaN
NaN	NaN
NaN	NaN
NaN	NaN
NaN	NaN
NaN	NaN
NaN	NaN
NaN	NaN
NaN	NaN
NaN	NaN
NaN	NaN
NaN	NaN
NaN	NaN
NaN	NaN
NaN	NaN
NaN	NaN
NaN	NaN
NaN	NaN
NaN	NaN
NaN	NaN
NaN	NaN
NaN	NaN
NaN	NaN
NaN	NaN
NaN	NaN
NaN	NaN
NaN	NaN
NaN	NaN
NaN	NaN
NaN	NaN
NaN	NaN
NaN	NaN
NaN	NaN
NaN	NaN
NaN	NaN
NaN	NaN
NaN	NaN
NaN	NaN
NaN	NaN
NaN	NaN
NaN	NaN
NaN	NaN
NaN	NaN
NaN	NaN
NaN	NaN
NaN	NaN
NaN	NaN
NaN	NaN
NaN	NaN
NaN	NaN
NaN	NaN
NaN	NaN
NaN	NaN
NaN	NaN
NaN	NaN
NaN	NaN
NaN	NaN
NaN	NaN
NaN	NaN
NaN	NaN
NaN	NaN
NaN	NaN
NaN	NaN
NaN	NaN
NaN	NaN
NaN	NaN
NaN	NaN
NaN	NaN
NaN	NaN
NaN	NaN
NaN	NaN
NaN	NaN
NaN	NaN
NaN	NaN
NaN	NaN
NaN	NaN
NaN	NaN
NaN	NaN
NaN	NaN
NaN	NaN
NaN	NaN
NaN	NaN
NaN	NaN
NaN	NaN
NaN	NaN
NaN	NaN
NaN	NaN
NaN	NaN
NaN	NaN
NaN	NaN
NaN	NaN
NaN	NaN
NaN	NaN
NaN	NaN
NaN	NaN
NaN	NaN
NaN	NaN
NaN	NaN
NaN	NaN
NaN	NaN
NaN	NaN
NaN	NaN
NaN	NaN
NaN	NaN
NaN	NaN
NaN	NaN
NaN	NaN
NaN	NaN
NaN	NaN
NaN	NaN
NaN	NaN
NaN	NaN
NaN	NaN
NaN	NaN
NaN	NaN
NaN	NaN
NaN	NaN
NaN	NaN
NaN	NaN
NaN	NaN
NaN	NaN
NaN	NaN
NaN	NaN
NaN	NaN
NaN	NaN
NaN	NaN
NaN	NaN
NaN	NaN
NaN	NaN
NaN	NaN
NaN	NaN
NaN	NaN
NaN	NaN
NaN	NaN
NaN	NaN
NaN	NaN
NaN	NaN
NaN	NaN
NaN	NaN
NaN	NaN
NaN	NaN
NaN	NaN
NaN	NaN
NaN	NaN
NaN	NaN
NaN	NaN
NaN	NaN
NaN	NaN
NaN	NaN
NaN	NaN
NaN	NaN
NaN	NaN
NaN	NaN
NaN	NaN
NaN	NaN
NaN	NaN
NaN	NaN
NaN	NaN
NaN	NaN
NaN	NaN
NaN	NaN
NaN	NaN
NaN	NaN
NaN	NaN
NaN	NaN
NaN	NaN
NaN	NaN
NaN	NaN
NaN	NaN
NaN	NaN
NaN	NaN
NaN	NaN
NaN	NaN
NaN	NaN
NaN	NaN
NaN	NaN
NaN	NaN
NaN	NaN
NaN	NaN
NaN	NaN
NaN	NaN
NaN	NaN
NaN	NaN
NaN	NaN
NaN	NaN
NaN	NaN
NaN	NaN
NaN	NaN
NaN	NaN
NaN	NaN
NaN	NaN
NaN	NaN
NaN	NaN
NaN	NaN
NaN	NaN
NaN	NaN
NaN	NaN
NaN	NaN
NaN	NaN
NaN	NaN
NaN	NaN
NaN	NaN
NaN	NaN
NaN	NaN
NaN	NaN
NaN	NaN
NaN	NaN
NaN	NaN
NaN	NaN
NaN	NaN
NaN	NaN
NaN	NaN
NaN	NaN
NaN	NaN
NaN	NaN
NaN	NaN
NaN	NaN
NaN	NaN
NaN	NaN
NaN	NaN
NaN	NaN
NaN	NaN
NaN	NaN
NaN	NaN
NaN	NaN
NaN	NaN
NaN	NaN
NaN	NaN
NaN	NaN
NaN	NaN
NaN	NaN
NaN	NaN
NaN	NaN
NaN	NaN
NaN	NaN
NaN	NaN
NaN	NaN
NaN	NaN
NaN	NaN
NaN	NaN
NaN	NaN
NaN	NaN
NaN	NaN
NaN	NaN
NaN	NaN
NaN	NaN
NaN	NaN
NaN	NaN
NaN	NaN
NaN	NaN
NaN	NaN
NaN	NaN
NaN	NaN
NaN	NaN
NaN	NaN
NaN	NaN
NaN	NaN
NaN	NaN
NaN	NaN
NaN	NaN
NaN	NaN
NaN	NaN
NaN	NaN
NaN	NaN
NaN	NaN
NaN	NaN
NaN	NaN
NaN	NaN
NaN	NaN
NaN	NaN
NaN	NaN
NaN	NaN
NaN	NaN
NaN	NaN
NaN	NaN
NaN	NaN
NaN	NaN
NaN	NaN
NaN	NaN
NaN	NaN
NaN	NaN
NaN	NaN
NaN	NaN
NaN	NaN
NaN	NaN
NaN	NaN
NaN	NaN
NaN	NaN
NaN	NaN
NaN	NaN
NaN	NaN
NaN	NaN
NaN	NaN
NaN	NaN
NaN	NaN
NaN	NaN
NaN	NaN
NaN	NaN
NaN	NaN
NaN	NaN
NaN	NaN
NaN	NaN
NaN	NaN
NaN	NaN
NaN	NaN
NaN	NaN
NaN	NaN
NaN	NaN
NaN	NaN
NaN	NaN
NaN	NaN
NaN	NaN
NaN	NaN
NaN	NaN
NaN	NaN
NaN	NaN
NaN	NaN
NaN	NaN
NaN	NaN
NaN	NaN
NaN	NaN
NaN	NaN
NaN	NaN
NaN	NaN
NaN	NaN
NaN	NaN
NaN	NaN
NaN	NaN
NaN	NaN
NaN	NaN
NaN	NaN
NaN	NaN
NaN	NaN
NaN	NaN
NaN	NaN
NaN	NaN
NaN	NaN
NaN	NaN
NaN	NaN
NaN	NaN
NaN	NaN
NaN	NaN
NaN	NaN
NaN	NaN
NaN	NaN
NaN	NaN
NaN	NaN
NaN	NaN
NaN	NaN
NaN	NaN
NaN	NaN
NaN	NaN
NaN	NaN
NaN	NaN
NaN	NaN
NaN	NaN
NaN	NaN
NaN	NaN
NaN	NaN
NaN	NaN
NaN	NaN
NaN	NaN
NaN	NaN
NaN	NaN
NaN	NaN
NaN	NaN
NaN	NaN
NaN	NaN
NaN	NaN
NaN	NaN
NaN	NaN
NaN	NaN
NaN	NaN
NaN	NaN
NaN	NaN
NaN	NaN
NaN	NaN
NaN	NaN
NaN	NaN
NaN	NaN
NaN	NaN
NaN	NaN
NaN	NaN
NaN	NaN
NaN	NaN
NaN	NaN
NaN	NaN
NaN	NaN
NaN	NaN
NaN	NaN
NaN	NaN
NaN	NaN
NaN	NaN
NaN	NaN
NaN	NaN
NaN	NaN
NaN	NaN
NaN	NaN
NaN	NaN
NaN	NaN
NaN	NaN
NaN	NaN
NaN	NaN
NaN	NaN
NaN	NaN
NaN	NaN
NaN	NaN
NaN	NaN
NaN	NaN
NaN	NaN
NaN	NaN
NaN	NaN
NaN	NaN
NaN	NaN
NaN	NaN
NaN	NaN
NaN	NaN
NaN	NaN
NaN	NaN
NaN	NaN
NaN	NaN
NaN	NaN
NaN	NaN
NaN	NaN
NaN	NaN
NaN	NaN
NaN	NaN
NaN	NaN
NaN	NaN
NaN	NaN
NaN	NaN
NaN	NaN
NaN	NaN
NaN	NaN
NaN	NaN
NaN	NaN
NaN	NaN
NaN	NaN
NaN	NaN
NaN	NaN
NaN	NaN
NaN	NaN
NaN	NaN
NaN	NaN
NaN	NaN
NaN	NaN
NaN	NaN
NaN	NaN
NaN	NaN
NaN	NaN
NaN	NaN
NaN	NaN
NaN	NaN
NaN	NaN
NaN	NaN
NaN	NaN
NaN	NaN
NaN	NaN
NaN	NaN
NaN	NaN
NaN	NaN
NaN	NaN
NaN	NaN
NaN	NaN
NaN	NaN
NaN	NaN
NaN	NaN
NaN	NaN
NaN	NaN
NaN	NaN
NaN	NaN
NaN	NaN
NaN	NaN
NaN	NaN
NaN	NaN
NaN	NaN
NaN	NaN
NaN	NaN
NaN	NaN
NaN	NaN
NaN	NaN
NaN	NaN
NaN	NaN
NaN	NaN
NaN	NaN
NaN	NaN
NaN	NaN
NaN	NaN
NaN	NaN
NaN	NaN
NaN	NaN
NaN	NaN
NaN	NaN
NaN	NaN
NaN	NaN
NaN	NaN
NaN	NaN
NaN	NaN
NaN	NaN
NaN	NaN
NaN	NaN
NaN	NaN
NaN	NaN
NaN	NaN
NaN	NaN
NaN	NaN
NaN	NaN
NaN	NaN
NaN	NaN
NaN	NaN
NaN	NaN
NaN	NaN
NaN	NaN
NaN	NaN
NaN	NaN
NaN	NaN
NaN	NaN
NaN	NaN
NaN	NaN
NaN	NaN
NaN	NaN
NaN	NaN
NaN	NaN
NaN	NaN
NaN	NaN
NaN	NaN
NaN	NaN
NaN	NaN
NaN	NaN
NaN	NaN
NaN	NaN
NaN	NaN
NaN	NaN
NaN	NaN
NaN	NaN
NaN	NaN
NaN	NaN
NaN	NaN
NaN	NaN
NaN	NaN
NaN	NaN
NaN	NaN
NaN	NaN
NaN	NaN
NaN	NaN
NaN	NaN
NaN	NaN
NaN	NaN
NaN	NaN
NaN	NaN
NaN	NaN
NaN	NaN
NaN	NaN
NaN	NaN
NaN	NaN
NaN	NaN
NaN	NaN
NaN	NaN
NaN	NaN
NaN	NaN
NaN	NaN
NaN	NaN
NaN	NaN
NaN	NaN
NaN	NaN
NaN	NaN
NaN	NaN
NaN	NaN
NaN	NaN
NaN	NaN
NaN	NaN
NaN	NaN
NaN	NaN
NaN	NaN
NaN	NaN
NaN	NaN
NaN	NaN
NaN	NaN
NaN	NaN
NaN	NaN
NaN	NaN
NaN	NaN
NaN	NaN
NaN	NaN
NaN	NaN
NaN	NaN
NaN	NaN
NaN	NaN
NaN	NaN
NaN	NaN
NaN	NaN
NaN	NaN
NaN	NaN
NaN	NaN
NaN	NaN
NaN	NaN
NaN	NaN
NaN	NaN
NaN	NaN
NaN	NaN
NaN	NaN
NaN	NaN
NaN	NaN
NaN	NaN
NaN	NaN
NaN	NaN
NaN	NaN
NaN	NaN
NaN	NaN
NaN	NaN
NaN	NaN
NaN	NaN
NaN	NaN
NaN	NaN
NaN	NaN
NaN	NaN
NaN	NaN
NaN	NaN
NaN	NaN
NaN	NaN
NaN	NaN
NaN	NaN
NaN	NaN
NaN	NaN
NaN	NaN
NaN	NaN
NaN	NaN
NaN	NaN
NaN	NaN
NaN	NaN
NaN	NaN
NaN	NaN
NaN	NaN
NaN	NaN
NaN	NaN
NaN	NaN
NaN	NaN
NaN	NaN
NaN	NaN
NaN	NaN
NaN	NaN
NaN	NaN
NaN	NaN
NaN	NaN
NaN	NaN
NaN	NaN
NaN	NaN
NaN	NaN
NaN	NaN
NaN	NaN
NaN	NaN
NaN	NaN
NaN	NaN
NaN	NaN
NaN	NaN
NaN	NaN
NaN	NaN
NaN	NaN
NaN	NaN
NaN	NaN
NaN	NaN
NaN	NaN
NaN	NaN
NaN	NaN
NaN	NaN
NaN	NaN
NaN	NaN
NaN	NaN
NaN	NaN
NaN	NaN
NaN	NaN
NaN	NaN
NaN	NaN
NaN	NaN
NaN	NaN
NaN	NaN
NaN	NaN
NaN	NaN
NaN	NaN
NaN	NaN
NaN	NaN
NaN	NaN
NaN	NaN
NaN	NaN
NaN	NaN
NaN	NaN
NaN	NaN
NaN	NaN
NaN	NaN
NaN	NaN
NaN	NaN
NaN	NaN
NaN	NaN
NaN	NaN
NaN	NaN
NaN	NaN
NaN	NaN
NaN	NaN
NaN	NaN
NaN	NaN
NaN	NaN
NaN	NaN
NaN	NaN
NaN	NaN
NaN	NaN
NaN	NaN
NaN	NaN
NaN	NaN
NaN	NaN
NaN	NaN
NaN	NaN
NaN	NaN
NaN	NaN
NaN	NaN
NaN	NaN
NaN	NaN
NaN	NaN
NaN	NaN
NaN	NaN
NaN	NaN
NaN	NaN
NaN	NaN
NaN	NaN
NaN	NaN
NaN	NaN
NaN	NaN
NaN	NaN
NaN	NaN
NaN	NaN
NaN	NaN
NaN	NaN
NaN	NaN
NaN	NaN
NaN	NaN
NaN	NaN
NaN	NaN
NaN	NaN
NaN	NaN
NaN	NaN
NaN	NaN
NaN	NaN
NaN	NaN
NaN	NaN
NaN	NaN
NaN	NaN
NaN	NaN
NaN	NaN
NaN	NaN
NaN	NaN
NaN	NaN
NaN	NaN
NaN	NaN
NaN	NaN
NaN	NaN
NaN	NaN
NaN	NaN
NaN	NaN
NaN	NaN
NaN	NaN
NaN	NaN
NaN	NaN
NaN	NaN
NaN	NaN
NaN	NaN
NaN	NaN
NaN	NaN
NaN	NaN
NaN	NaN
NaN	NaN
NaN	NaN
NaN	NaN
NaN	NaN
NaN	NaN
NaN	NaN
NaN	NaN
NaN	NaN
NaN	NaN
NaN	NaN
NaN	NaN
NaN	NaN
NaN	NaN
NaN	NaN
NaN	NaN
NaN	NaN
NaN	NaN
NaN	NaN
NaN	NaN
NaN	NaN
NaN	NaN
NaN	NaN
NaN	NaN
NaN	NaN
NaN	NaN
NaN	NaN
NaN	NaN
NaN	NaN
NaN	NaN
NaN	NaN
NaN	NaN
NaN	NaN
NaN	NaN
NaN	NaN
NaN	NaN
NaN	NaN
NaN	NaN
NaN	NaN
NaN	NaN
NaN	NaN
NaN	NaN
NaN	NaN
NaN	NaN
NaN	NaN
NaN	NaN
NaN	NaN
NaN	NaN
NaN	NaN
NaN	NaN
NaN	NaN
NaN	NaN
NaN	NaN
NaN	NaN
NaN	NaN
NaN	NaN
NaN	NaN
NaN	NaN
NaN	NaN
NaN	NaN
NaN	NaN
NaN	NaN
NaN	NaN
NaN	NaN
NaN	NaN
NaN	NaN
NaN	NaN
NaN	NaN
NaN	NaN
NaN	NaN
NaN	NaN
NaN	NaN
NaN	NaN
NaN	NaN
NaN	NaN
NaN	NaN
NaN	NaN
NaN	NaN
NaN	NaN
NaN	NaN
NaN	NaN
NaN	NaN
NaN	NaN
NaN	NaN
NaN	NaN
NaN	NaN
NaN	NaN
NaN	NaN
NaN	NaN
NaN	NaN
NaN	NaN
NaN	NaN
NaN	NaN
NaN	NaN
NaN	NaN
NaN	NaN
NaN	NaN
NaN	NaN
NaN	NaN
NaN	NaN
NaN	NaN
NaN	NaN
NaN	NaN
NaN	NaN
NaN	NaN
NaN	NaN
NaN	NaN
NaN	NaN
NaN	NaN
NaN	NaN
NaN	NaN
NaN	NaN
NaN	NaN
NaN	NaN
NaN	NaN
NaN	NaN
NaN	NaN
NaN	NaN
NaN	NaN
NaN	NaN
NaN	NaN
NaN	NaN
NaN	NaN
NaN	NaN
NaN	NaN
NaN	NaN
NaN	NaN
NaN	NaN
NaN	NaN
NaN	NaN
NaN	NaN
NaN	NaN
NaN	NaN
NaN	NaN
NaN	NaN
NaN	NaN
NaN	NaN
NaN	NaN
NaN	NaN
NaN	NaN
NaN	NaN
NaN	NaN
NaN	NaN
NaN	NaN
NaN	NaN
NaN	NaN
NaN	NaN
NaN	NaN
NaN	NaN
NaN	NaN
NaN	NaN
NaN	NaN
NaN	NaN
NaN	NaN
NaN	NaN
NaN	NaN
NaN	NaN
NaN	NaN
NaN	NaN
NaN	NaN
NaN	NaN
NaN	NaN
NaN	NaN
NaN	NaN
NaN	NaN
NaN	NaN
NaN	NaN
NaN	NaN
NaN	NaN
NaN	NaN
NaN	NaN
NaN	NaN
NaN	NaN
NaN	NaN
NaN	NaN
NaN	NaN
NaN	NaN
NaN	NaN
NaN	NaN
NaN	NaN
NaN	NaN
NaN	NaN
NaN	NaN
NaN	NaN
NaN	NaN
NaN	NaN
NaN	NaN
NaN	NaN
NaN	NaN
NaN	NaN
NaN	NaN
NaN	NaN
NaN	NaN
NaN	NaN
NaN	NaN
NaN	NaN
NaN	NaN
NaN	NaN
NaN	NaN
NaN	NaN
NaN	NaN
NaN	NaN
NaN	NaN
NaN	NaN
NaN	NaN
NaN	NaN
NaN	NaN
NaN	NaN
NaN	NaN
NaN	NaN
NaN	NaN
NaN	NaN
NaN	NaN
NaN	NaN
NaN	NaN
NaN	NaN
NaN	NaN
NaN	NaN
NaN	NaN
NaN	NaN
NaN	NaN
NaN	NaN
NaN	NaN
NaN	NaN
NaN	NaN
NaN	NaN
NaN	NaN
NaN	NaN
NaN	NaN
NaN	NaN
NaN	NaN
NaN	NaN
NaN	NaN
NaN	NaN
NaN	NaN
NaN	NaN
NaN	NaN
NaN	NaN
NaN	NaN
NaN	NaN
NaN	NaN
NaN	NaN
NaN	NaN
NaN	NaN
NaN	NaN
NaN	NaN
NaN	NaN
NaN	NaN
NaN	NaN
NaN	NaN
NaN	NaN
NaN	NaN
NaN	NaN
NaN	NaN
NaN	NaN
NaN	NaN
NaN	NaN
NaN	NaN
NaN	NaN
NaN	NaN
NaN	NaN
NaN	NaN
NaN	NaN
NaN	NaN
NaN	NaN
NaN	NaN
NaN	NaN
NaN	NaN
NaN	NaN
NaN	NaN
NaN	NaN
NaN	NaN
NaN	NaN
NaN	NaN
NaN	NaN
NaN	NaN
NaN	NaN
NaN	NaN
NaN	NaN
NaN	NaN
NaN	NaN
NaN	NaN
NaN	NaN
NaN	NaN
NaN	NaN
NaN	NaN
NaN	NaN
NaN	NaN
NaN	NaN
NaN	NaN
NaN	NaN
NaN	NaN
NaN	NaN
NaN	NaN
NaN	NaN
NaN	NaN
NaN	NaN
NaN	NaN
NaN	NaN
NaN	NaN
NaN	NaN
NaN	NaN
NaN	NaN
NaN	NaN
NaN	NaN
NaN	NaN
NaN	NaN
NaN	NaN
NaN	NaN
NaN	NaN
NaN	NaN
NaN	NaN
NaN	NaN
NaN	NaN
NaN	NaN
NaN	NaN
NaN	NaN
NaN	NaN
NaN	NaN
NaN	NaN
NaN	NaN
NaN	NaN
NaN	NaN
NaN	NaN
NaN	NaN
NaN	NaN
NaN	NaN
NaN	NaN
NaN	NaN
NaN	NaN
NaN	NaN
NaN	NaN
NaN	NaN
NaN	NaN
NaN	NaN
NaN	NaN
NaN	NaN
NaN	NaN
NaN	NaN
NaN	NaN
NaN	NaN
NaN	NaN
NaN	NaN
NaN	NaN
NaN	NaN
NaN	NaN
NaN	NaN
NaN	NaN
NaN	NaN
NaN	NaN
NaN	NaN
NaN	NaN
NaN	NaN
NaN	NaN
NaN	NaN
NaN	NaN
NaN	NaN
NaN	NaN
NaN	NaN
NaN	NaN
NaN	NaN
NaN	NaN
NaN	NaN
NaN	NaN
NaN	NaN
NaN	NaN
NaN	NaN
NaN	NaN
NaN	NaN
NaN	NaN
NaN	NaN
NaN	NaN
NaN	NaN
NaN	NaN
NaN	NaN
NaN	NaN
NaN	NaN
NaN	NaN
NaN	NaN
NaN	NaN
NaN	NaN
NaN	NaN
NaN	NaN
NaN	NaN
NaN	NaN
NaN	NaN
NaN	NaN
NaN	NaN
NaN	NaN
NaN	NaN
NaN	NaN
NaN	NaN
NaN	NaN
NaN	NaN
NaN	NaN
NaN	NaN
NaN	NaN
NaN	NaN
NaN	NaN
NaN	NaN
NaN	NaN
NaN	NaN
NaN	NaN
NaN	NaN
NaN	NaN
NaN	NaN
NaN	NaN
NaN	NaN
NaN	NaN
NaN	NaN
NaN	NaN
NaN	NaN
NaN	NaN
NaN	NaN
NaN	NaN
NaN	NaN
NaN	NaN
NaN	NaN
NaN	NaN
NaN	NaN
NaN	NaN
NaN	NaN
NaN	NaN
NaN	NaN
NaN	NaN
NaN	NaN
NaN	NaN
NaN	NaN
NaN	NaN
NaN	NaN
NaN	NaN
NaN	NaN
NaN	NaN
NaN	NaN
NaN	NaN
NaN	NaN
NaN	NaN
NaN	NaN
NaN	NaN
NaN	NaN
NaN	NaN
NaN	NaN
NaN	NaN
NaN	NaN
NaN	NaN
NaN	NaN
NaN	NaN
NaN	NaN
NaN	NaN
NaN	NaN
NaN	NaN
NaN	NaN
NaN	NaN
NaN	NaN
NaN	NaN
NaN	NaN
NaN	NaN
NaN	NaN
NaN	NaN
NaN	NaN
NaN	NaN
NaN	NaN
NaN	NaN
NaN	NaN
NaN	NaN
NaN	NaN
NaN	NaN
NaN	NaN
NaN	NaN
NaN	NaN
NaN	NaN
NaN	NaN
NaN	NaN
NaN	NaN
NaN	NaN
NaN	NaN
NaN	NaN
NaN	NaN
NaN	NaN
NaN	NaN
NaN	NaN
NaN	NaN
NaN	NaN
NaN	NaN
NaN	NaN
NaN	NaN
NaN	NaN
NaN	NaN
NaN	NaN
NaN	NaN
NaN	NaN
NaN	NaN
NaN	NaN
NaN	NaN
NaN	NaN
NaN	NaN
NaN	NaN
NaN	NaN
NaN	NaN
NaN	NaN
NaN	NaN
15.6369128964972	35.4228726848854
21.9358487517169	34.4326546219291
15.0266532199971	16.5616076720004
19.6529504860954	25.2850226456349
16.9098488796248	37.4827382126652
16.1651211486689	40.1943536902069
15.8898184508565	39.765755716676
38.5230681331238	16.7175528544271
16.1040050325016	30.070351758794
13.8507070042749	32.6198279393691
16.609638454879	17.3325103804287
25.9762691498949	30.8052181736392
17.2866520787746	36.9078336257612
23.2123110947291	25.5164138167481
55.8086961627668	23.147638877976
47.1980633013539	27.797391742921
22.2418843055895	24.7103594080338
23.5074626865672	23.935389133627
23.5046335299073	18.3322944802272
20.6918347411366	22.0736683848797
23.1051569095247	24.9470921865741
42.6151276544977	28.0686768599983
16.2271206455422	32.0572916666667
28.762830902215	22.1858679921978
19.7449816942305	14.9418210921628
37.9172543488481	21.5605749486653
8.80626223091977	13.2445754825632
26.113081879389	19.4119177725735
11.947419174745	28.3916312520432
21.9043521904352	22.5641025641026
24.3946073733308	41.3910921293472
31.5197172619048	10.7491205628398
16.7207184732444	15.9837513246203
39.3394530141005	26.2348976740363
16.1029087703834	24.7124092355389
20.2552068055148	25.5441581185889
27.0814682184423	31.4155541428269
16.9557918298825	30.2609385851771
28.4814814814815	22.4605580166317
38.8366575872067	32.7962944315779
36.8970344915362	23.3244365361803
18.2422337849673	12.1213763207803
16.4130367814676	21.839587005792
15.0652290462858	28.2033372138145
18.8813767670559	33.4075498431333
16.1878642440864	15.4001209433582
21.7470493953082	21.4485654303709
31.1916999809633	17.7779420461266
14.3524283935243	40.5231216771993
19.7648902821317	15.4830001928144
37.0786516853933	25.0901331763667
24.3125213237803	18.2634254845885
17.979960727053	47.2151846160236
28.3162657775661	22.4966974900925
15.0392327811683	73.3950700129736
30.8342361863489	22.6509675915132
17.0723418716282	12.4482996323529
33.4784975503538	13.0938274264785
24.1037049713357	28.4582893347413
41.4862267777066	22.8524487560632
16.1426875225853	15.6186973543718
15.5968613326473	30.2075491988386
25.4962987886945	21.5679806476442
21.9097553225294	12.4473561066916
18.6010362694301	33.8819523269012
23.6575875486381	15.9936025589764
21.1137041358745	12.4752372015431
9.38290751775365	21.9504159459682
16.9387014871237	34.0735902460266
27.0410104237997	14.1544519798731
14.5566316766224	23.5924112607099
15.7536985205918	19.1742220044107
26.0214007782101	14.6360642846611
24.4879343229123	25.7325759624921
19.9945869138643	16.2608918503332
25.2081226172878	18.4815321477428
24.9408394569685	18.37658662786
29.0075814493546	12.8312558919032
16.3424124513619	21.4214130616335
44.7465307278391	19.839653855943
19.0757593665051	29.734101708624
19.9184494218846	16.6408368849283
15.3759621077561	23.9410841903434
10.901329830898	27.4584216988503
16.8845863716369	31.7122691675529
34.3345252284466	34.2664333916521
39.9156255070583	13.9237305280194
21.9345959761452	19.5719470538002
23.2335991158127	22.0506956356013
32.9414815455095	36.4006916996047
21.588785046729	32.4909747292419
30.8410324792837	13.7988947881677
15.7569671102184	23.7358020849541
15.008543763053	19.07118738147
32.4186704384724	29.974068835455
18.4532171958415	41.7799864468037
29.2388681728449	19.4696206780799
48.7316248211266	21.223191935593
23.8306253077302	18.9563280566383
26.1573280296276	11.7772209351804
30.2904564315353	24.0348583877996
27.979274611399	16.1260548523207
27.4412252463174	18.3725365543547
26.8973119647248	20.8529092880376
12.0597599804066	27.8728133758577
20.2851538925769	14.2354425336963
25.9943181818182	38.3482050217888
12.8666283264495	34.0405347132385
20.5864534108809	38.5698808234019
21.1199896056649	20.4846350054658
35.0593497333563	28.7904738602072
18.7887511071745	16.382333241401
16.8644991111876	25.508530183727
24.2825177546454	26.6610861148896
22.2418983531078	42.8260554185405
NaN	22.4526848591549
NaN	40.7128625193713
NaN	18.6034195793615
NaN	37.5582367698005
NaN	38.9705882352941
NaN	34.8768834987137
NaN	24.0660209527575
NaN	24.8427911205394
NaN	35.6676860346585
NaN	43.6104947134839
NaN	36.486326506452
NaN	16.843147710825
NaN	17.3411071985222
NaN	30.6317895940537
NaN	20.2096389551328
NaN	28.7074331746613
NaN	21.1796480223035
NaN	32.3887973640857
NaN	45.1089242156615
NaN	22.3146223146223
NaN	39.2818616119587
NaN	48.8519719070773
NaN	33.4575356546319
NaN	25.0782857654111
NaN	36.7273570683057
NaN	25.1036627505183
NaN	38.8660120367437
NaN	45.1122375090514
NaN	34.5993629012497
NaN	32.5121348108801
NaN	41.5734090529481
NaN	17.6386997453964
NaN	42.4689745264533
NaN	29.440682682497
NaN	38.303415150405
NaN	40.7509881422925
NaN	35.0424055512722
NaN	27.1904104863746
NaN	32.3800923138671
NaN	39.2573839662447
NaN	33.3184656556646
NaN	30.0127172530733
NaN	29.5032034450163
NaN	50.5246992577425
NaN	28.0830896440456
NaN	49.4182971972501
NaN	41.7248752672844
NaN	14.6165380129949
NaN	15.0899647560749
NaN	44.1780821917808
NaN	28.9763147330389
NaN	28.1828778655615
NaN	34.0687646992944
NaN	37.4828867592412
NaN	37.9765395894428
NaN	30.5156149830571
NaN	31.6935949221004
NaN	44.4481661363256
NaN	32.9144851657941
NaN	34.0993477170095
NaN	30.7208514755685
NaN	47.3476394849785
NaN	48.6158931276684
NaN	43.0304471931494
NaN	33.6196839537597
NaN	30.2359122282889
NaN	43.367515712868
NaN	33.0053218194598
NaN	45.1051401869159
NaN	39.1336978664093
NaN	51.3412727054012
NaN	26.8809499436995
NaN	45.0438785786218
NaN	32.5855575569019
NaN	31.7705605028811
NaN	25.4325581395349
NaN	31.2587337418037
NaN	29.3972543972544
NaN	32.6241134751773
NaN	20.4398826979472
NaN	32.8358208955224
NaN	30.9048298349297
NaN	21.9989383483734
NaN	31.7600081908467
NaN	18.8295873634403
NaN	23.2139874157804
NaN	18.5521049698566
NaN	25.1526060416341
NaN	15.0935463527433
NaN	15.9877800407332
NaN	24.6862188584043
NaN	44.4097849285832
NaN	37.1947959365532
NaN	44.8404127669786
NaN	42.1931464174455
NaN	45.9374553762673
NaN	41.5075868820362
NaN	43.4362934362934
NaN	28.0684104627767
NaN	35.4218162278345
NaN	36.823191183517
NaN	27.37088808906
NaN	24.5176198729058
NaN	19.6728481455563
NaN	44.2316822282007
NaN	18.0070149066767
NaN	29.4474675596484
NaN	22.9264175554362
NaN	37.9989163807116
NaN	22.4589814617515
NaN	39.4530502964238
NaN	NaN
NaN	NaN
NaN	NaN
NaN	NaN
NaN	NaN
NaN	NaN
NaN	NaN
NaN	NaN
NaN	NaN
NaN	NaN
NaN	NaN
NaN	NaN
NaN	NaN
NaN	NaN
NaN	NaN
NaN	NaN
NaN	NaN
NaN	NaN
NaN	NaN
NaN	NaN
NaN	NaN
NaN	NaN
NaN	NaN
NaN	NaN
NaN	NaN
NaN	NaN
NaN	NaN
NaN	NaN
NaN	NaN
NaN	NaN
NaN	NaN
NaN	NaN
NaN	NaN
NaN	NaN
NaN	NaN
NaN	NaN
NaN	NaN
NaN	NaN
NaN	NaN
NaN	NaN
NaN	NaN
NaN	NaN
NaN	NaN
NaN	NaN
NaN	NaN
NaN	NaN
NaN	NaN
NaN	NaN
NaN	NaN
NaN	NaN
NaN	NaN
NaN	NaN
NaN	NaN
NaN	NaN
NaN	NaN
NaN	NaN
NaN	NaN
NaN	NaN
NaN	NaN
NaN	NaN
NaN	NaN
NaN	NaN
NaN	NaN
NaN	NaN
NaN	NaN
NaN	NaN
NaN	NaN
NaN	NaN
NaN	NaN
NaN	NaN
NaN	NaN
NaN	NaN
NaN	NaN
NaN	NaN
NaN	NaN
NaN	NaN
NaN	NaN
NaN	NaN
NaN	NaN
NaN	NaN
NaN	NaN
NaN	NaN
NaN	NaN
NaN	NaN
NaN	NaN
NaN	NaN
NaN	NaN
NaN	NaN
NaN	NaN
NaN	NaN
NaN	NaN
NaN	NaN
NaN	NaN
NaN	NaN
NaN	NaN
NaN	NaN
NaN	NaN
NaN	NaN
NaN	NaN
NaN	NaN
NaN	NaN
NaN	NaN
NaN	NaN
NaN	NaN
NaN	NaN
NaN	NaN
NaN	NaN
NaN	NaN
NaN	NaN
NaN	NaN
NaN	NaN
NaN	NaN
NaN	NaN
NaN	NaN
NaN	NaN
NaN	NaN
NaN	NaN
NaN	NaN
NaN	NaN
NaN	NaN
NaN	NaN
NaN	NaN
NaN	NaN
NaN	NaN
NaN	NaN
NaN	NaN
NaN	NaN
NaN	NaN
NaN	NaN
NaN	NaN
NaN	NaN
NaN	NaN
NaN	NaN
NaN	NaN
NaN	NaN
NaN	NaN
NaN	NaN
NaN	NaN
NaN	NaN
NaN	NaN
NaN	NaN
NaN	NaN
NaN	NaN
NaN	NaN
NaN	NaN
NaN	NaN
NaN	NaN
NaN	NaN
NaN	NaN
NaN	NaN
NaN	NaN
NaN	NaN
NaN	NaN
NaN	NaN
NaN	NaN
NaN	NaN
NaN	NaN
NaN	NaN
NaN	NaN
NaN	NaN
NaN	NaN
NaN	NaN
NaN	NaN
NaN	NaN
NaN	NaN
NaN	NaN
NaN	NaN
NaN	NaN
NaN	NaN
NaN	NaN
NaN	NaN
NaN	NaN
NaN	NaN
NaN	NaN
NaN	NaN
NaN	NaN
NaN	NaN
NaN	NaN
NaN	NaN
NaN	NaN
NaN	NaN
NaN	NaN
NaN	NaN
NaN	NaN
NaN	NaN
NaN	NaN
NaN	NaN
NaN	NaN
NaN	NaN
NaN	NaN
NaN	NaN
NaN	NaN
NaN	NaN
NaN	NaN
NaN	NaN
NaN	NaN
NaN	NaN
NaN	NaN
NaN	NaN
NaN	NaN
NaN	NaN
NaN	NaN
NaN	NaN
NaN	NaN
NaN	NaN
NaN	NaN
NaN	NaN
NaN	NaN
NaN	NaN
NaN	NaN
NaN	NaN
NaN	NaN
NaN	NaN
NaN	NaN
NaN	NaN
NaN	NaN
NaN	NaN
NaN	NaN
NaN	NaN
NaN	NaN
NaN	NaN
NaN	NaN
NaN	NaN
NaN	NaN
NaN	NaN
NaN	NaN
NaN	NaN
NaN	NaN
NaN	NaN
NaN	NaN
NaN	NaN
NaN	NaN
NaN	NaN
NaN	NaN
NaN	NaN
NaN	NaN
NaN	NaN
NaN	NaN
NaN	NaN
NaN	NaN
NaN	NaN
NaN	NaN
NaN	NaN
NaN	NaN
NaN	NaN
NaN	NaN
NaN	NaN
NaN	NaN
NaN	NaN
NaN	NaN
NaN	NaN
NaN	NaN
NaN	NaN
NaN	NaN
NaN	NaN
NaN	NaN
NaN	NaN
NaN	NaN
NaN	NaN
NaN	NaN
NaN	NaN
NaN	NaN
NaN	NaN
NaN	NaN
NaN	NaN
NaN	NaN
NaN	NaN
NaN	NaN
NaN	NaN
NaN	NaN
NaN	NaN
NaN	NaN
[truncated: 1,002 more rows]
