# Supplementary material for: FRET-FISH probes chromatin compaction at individual genomic loci in single cells
Source: Nat Commun. 2022 Nov 5;13:6680. doi: 10.1038/s41467-022-34183-y (PMC9637210; doi:10.1038/s41467-022-34183-y)
Supplement: Supplementary file 8 — Source Data [file 41467_2022_34183_MOESM8_ESM.zip › Fig 2/Fig 2e.txt]

Source data for Figure 2e in Mota et al	FRET-FISH probes chromatin compaction at individual genomic loci in single cells
Control	ATP-depleted
20.1254275940707	27.3752711496746
31.8208516886931	23.9830895795247
21.0465003397728	22.9479349963772
34.9620165745856	38.4806791569087
37.1631926792069	27.6512768901749
20.7758822154709	31.1584553928096
30.3665759564591	39.0546122074346
21.5167548500882	33.0723234624146
19.8232323232323	38.5545637777138
35.1128472222222	27.3313972249113
34.4527188422088	17.6284523993211
33.2675399246366	33.295380611581
18.1556195965418	30.8582834331337
32.6339452978644	35.0918590932075
37.9608206077433	29.0966615753873
24.4588506757499	38.4717022682229
30.8183754183146	26.7345579137718
15.400243803332	30.3642825410928
36.7971286959494	33.5361613351878
18.9927583936801	28.9863419450387
22.1357501723968	33.4242837653479
22.6146010186757	18.6215561338957
18.9560694715334	33.737496210973
33.9935120368789	34.9473353246345
34.1522075244803	30.6821480406386
17.8703058073513	35.8487477492225
32.5698043805384	35.8642726719416
19.399513690665	26.9751693002257
29.2301184433164	23.1818627932084
33.9155749636099	30.6669621094616
36.7061565352496	18.2574182574183
24.3674301474997	28.7418008348241
24.4110923367459	22.4001804646966
33.9902926901015	34.1095230448049
31.5174506828528	14.9462867818776
25.5793226381462	27.9850264618562
36.9195490158609	29.8844537815126
15.1075349676643	34.1204654346338
31.1715822062897	29.628629304524
26.3683904706566	49.0201917922449
14.2285983066792	25.4519161243673
39.2146949780924	30.7595136586136
33.2924478710356	38.6496900653376
24.6625457297843	22.3535124635804
32.6178682810493	29.6325356348895
28.7871077184054	35.7578335460088
36.5625	25.9219858156028
36.0327437509136	33.3163784333672
35.1032448377581	34.5972423802612
21.9876789273419	27.6797046267451
36.0636317481807	31.4973614775726
21.9191718096755	20.8514851485149
33.7142857142857	20
37.6142451938229	32.5752508361204
28.1917149724304	23.1310567604984
28.2363289840199	35.2846112407973
20.5063799859339	37.3843198882486
35.2524927629463	30.8376455368693
29.3441514536849	27.3165202606971
24.860646599777	20.5788149164951
35.4989231873654	35.5161123556781
33.5625596943649	33.9625793518209
32.9128630705394	37.0285714285714
30.4625199362041	37.6239548901419
30.2155552754317	21.2011937329023
23.5501705681685	20.5730096394145
24.6887228744219	25.1887998141048
31.2301255230126	25.3625837903717
33.1919406150583	22.457588262265
39.935861158272	34.4423375280124
22.9595633837757	40.7857022424549
23.4442836468886	36.73160582561
35.594425483504	38.4908053265694
24.9938740504778	35.54667998003
36.2460815047022	44.6044356173453
32.6370291019461	41.7222122140155
41.0081933064852	35.8421052631579
37.5702479338843	40.5626306785782
35.7965194109772	26.5138592750533
26.7413081909252	37.5347029428096
41.1163861314919	37.5556316330024
21.8257177517186	38.2517743742996
32.9270446917506	37.944540184866
26.1176470588235	25.2900468145736
27.8420860241257	31.2761506276151
22.6902465166131	41.351943076081
32.3010957598857	43.3055885850178
22.4483062032556	40.7387050676047
38.1673199080957	45.6901676376174
20.8396878083789	41.9378517249816
38.8705747455927	48.9058039961941
37.6912840984697	38.4994033412888
43.784639746635	36.0653258732799
38.3551260185712	41.7190082644628
37.8106821787414	35.0538369509486
37.9038317054846	29.5370488458105
38.869625520111	37.6335575781559
33.0859816099371	26.0517174835971
33.3122329482513	33.5726846424385
37.7266696152145	31.1572700296736
34.7410358565737	46.2756598240469
20.6947890818859	42.6912982031092
37.9341698490635	35.9992712698123
40.5148833467418	37.0840197693575
34.2751429532459	38.9026402640264
35.1797505502568	32.9022723074081
37.635194387606	34.8189921775514
36.0339506172839	38.9018481966625
38.2716049382716	39.6887796887797
26.6377852916314	30.5013583600889
33.3194790800776	35.8952116585704
25.4620654000259	35.6715893108298
34.065762817516	42.9598413485374
32.0941176470588	36.8057033411364
15.6323079690592	NaN
35.4748603351955	NaN
36.8935427574171	NaN
32.4187153053132	NaN
29.4942196531792	NaN
19.2218582727491	NaN
29.7405485544848	NaN
29.1129124329261	NaN
29.021981522778	NaN
18.3025314489828	NaN
NaN	NaN
NaN	NaN
NaN	NaN
NaN	NaN
NaN	NaN
NaN	NaN
NaN	NaN
NaN	NaN
NaN	NaN
NaN	NaN
NaN	NaN
NaN	NaN
NaN	NaN
NaN	NaN
NaN	NaN
NaN	NaN
NaN	NaN
NaN	NaN
NaN	NaN
NaN	NaN
NaN	NaN
NaN	NaN
NaN	NaN
NaN	NaN
NaN	NaN
NaN	NaN
NaN	NaN
NaN	NaN
NaN	NaN
NaN	NaN
NaN	NaN
NaN	NaN
NaN	NaN
NaN	NaN
NaN	NaN
NaN	NaN
NaN	NaN
NaN	NaN
NaN	NaN
NaN	NaN
NaN	NaN
NaN	NaN
NaN	NaN
NaN	NaN
NaN	NaN
NaN	NaN
NaN	NaN
NaN	NaN
NaN	NaN
NaN	NaN
NaN	NaN
NaN	NaN
NaN	NaN
NaN	NaN
NaN	NaN
NaN	NaN
NaN	NaN
NaN	NaN
NaN	NaN
NaN	NaN
NaN	NaN
NaN	NaN
NaN	NaN
NaN	NaN
NaN	NaN
NaN	NaN
NaN	NaN
NaN	NaN
NaN	NaN
NaN	NaN
NaN	NaN
NaN	NaN
NaN	NaN
NaN	NaN
NaN	NaN
NaN	NaN
NaN	NaN
NaN	NaN
NaN	NaN
NaN	NaN
NaN	NaN
NaN	NaN
NaN	NaN
NaN	NaN
NaN	NaN
NaN	NaN
NaN	NaN
NaN	NaN
NaN	NaN
NaN	NaN
NaN	NaN
NaN	NaN
NaN	NaN
NaN	NaN
NaN	NaN
NaN	NaN
NaN	NaN
NaN	NaN
NaN	NaN
NaN	NaN
NaN	NaN
NaN	NaN
NaN	NaN
NaN	NaN
NaN	NaN
NaN	NaN
NaN	NaN
NaN	NaN
NaN	NaN
NaN	NaN
NaN	NaN
NaN	NaN
NaN	NaN
NaN	NaN
NaN	NaN
NaN	NaN
NaN	NaN
NaN	NaN
NaN	NaN
NaN	NaN
NaN	NaN
NaN	NaN
NaN	NaN
NaN	NaN
NaN	NaN
NaN	NaN
NaN	NaN
NaN	NaN
NaN	NaN
NaN	NaN
NaN	NaN
NaN	NaN
NaN	NaN
NaN	NaN
NaN	NaN
NaN	NaN
NaN	NaN
NaN	NaN
NaN	NaN
NaN	NaN
NaN	NaN
NaN	NaN
NaN	NaN
NaN	NaN
NaN	NaN
NaN	NaN
NaN	NaN
NaN	NaN
NaN	NaN
NaN	NaN
NaN	NaN
NaN	NaN
NaN	NaN
NaN	NaN
NaN	NaN
NaN	NaN
NaN	NaN
NaN	NaN
NaN	NaN
NaN	NaN
NaN	NaN
NaN	NaN
NaN	NaN
NaN	NaN
NaN	NaN
NaN	NaN
NaN	NaN
NaN	NaN
NaN	NaN
NaN	NaN
NaN	NaN
NaN	NaN
NaN	NaN
NaN	NaN
NaN	NaN
NaN	NaN
NaN	NaN
NaN	NaN
NaN	NaN
NaN	NaN
NaN	NaN
NaN	NaN
NaN	NaN
NaN	NaN
NaN	NaN
NaN	NaN
NaN	NaN
NaN	NaN
NaN	NaN
NaN	NaN
NaN	NaN
NaN	NaN
NaN	NaN
NaN	NaN
NaN	NaN
NaN	NaN
NaN	NaN
NaN	NaN
NaN	NaN
NaN	NaN
NaN	NaN
NaN	NaN
NaN	NaN
NaN	NaN
NaN	NaN
NaN	NaN
NaN	NaN
NaN	NaN
NaN	NaN
NaN	NaN
NaN	NaN
NaN	NaN
NaN	NaN
NaN	NaN
NaN	NaN
NaN	NaN
NaN	NaN
NaN	NaN
NaN	NaN
NaN	NaN
NaN	NaN
NaN	NaN
NaN	NaN
NaN	NaN
NaN	NaN
NaN	NaN
NaN	NaN
NaN	NaN
NaN	NaN
NaN	NaN
NaN	NaN
NaN	NaN
NaN	NaN
NaN	NaN
NaN	NaN
NaN	NaN
NaN	NaN
NaN	NaN
NaN	NaN
NaN	NaN
NaN	NaN
NaN	NaN
NaN	NaN
NaN	NaN
NaN	NaN
NaN	NaN
NaN	NaN
NaN	NaN
NaN	NaN
NaN	NaN
NaN	NaN
NaN	NaN
NaN	NaN
NaN	NaN
NaN	NaN
NaN	NaN
NaN	NaN
NaN	NaN
NaN	NaN
NaN	NaN
NaN	NaN
NaN	NaN
NaN	NaN
NaN	NaN
NaN	NaN
NaN	NaN
NaN	NaN
NaN	NaN
NaN	NaN
NaN	NaN
NaN	NaN
NaN	NaN
NaN	NaN
NaN	NaN
NaN	NaN
NaN	NaN
NaN	NaN
NaN	NaN
NaN	NaN
NaN	NaN
NaN	NaN
NaN	NaN
NaN	NaN
NaN	NaN
NaN	NaN
NaN	NaN
NaN	NaN
NaN	NaN
NaN	NaN
NaN	NaN
NaN	NaN
NaN	NaN
NaN	NaN
NaN	NaN
NaN	NaN
NaN	NaN
NaN	NaN
NaN	NaN
NaN	NaN
NaN	NaN
NaN	NaN
NaN	NaN
NaN	NaN
NaN	NaN
NaN	NaN
NaN	NaN
NaN	NaN
NaN	NaN
NaN	NaN
NaN	NaN
NaN	NaN
NaN	NaN
NaN	NaN
NaN	NaN
NaN	NaN
NaN	NaN
NaN	NaN
NaN	NaN
NaN	NaN
NaN	NaN
NaN	NaN
NaN	NaN
NaN	NaN
NaN	NaN
NaN	NaN
NaN	NaN
NaN	NaN
NaN	NaN
NaN	NaN
NaN	NaN
NaN	NaN
NaN	NaN
NaN	NaN
NaN	NaN
NaN	NaN
NaN	NaN
NaN	NaN
NaN	NaN
NaN	NaN
NaN	NaN
NaN	NaN
NaN	NaN
NaN	NaN
NaN	NaN
NaN	NaN
NaN	NaN
NaN	NaN
NaN	NaN
NaN	NaN
NaN	NaN
NaN	NaN
NaN	NaN
NaN	NaN
NaN	NaN
NaN	NaN
NaN	NaN
NaN	NaN
NaN	NaN
NaN	NaN
NaN	NaN
NaN	NaN
NaN	NaN
NaN	NaN
NaN	NaN
NaN	NaN
NaN	NaN
NaN	NaN
NaN	NaN
NaN	NaN
NaN	NaN
NaN	NaN
NaN	NaN
NaN	NaN
NaN	NaN
NaN	NaN
NaN	NaN
NaN	NaN
NaN	NaN
NaN	NaN
NaN	NaN
NaN	NaN
NaN	NaN
NaN	NaN
NaN	NaN
NaN	NaN
NaN	NaN
NaN	NaN
NaN	NaN
NaN	NaN
NaN	NaN
NaN	NaN
NaN	NaN
NaN	NaN
NaN	NaN
NaN	NaN
NaN	NaN
NaN	NaN
NaN	NaN
NaN	NaN
NaN	NaN
NaN	NaN
NaN	NaN
NaN	NaN
NaN	NaN
NaN	NaN
NaN	NaN
NaN	NaN
NaN	NaN
NaN	NaN
NaN	NaN
NaN	NaN
NaN	NaN
NaN	NaN
NaN	NaN
NaN	NaN
NaN	NaN
NaN	NaN
NaN	NaN
NaN	NaN
NaN	NaN
NaN	NaN
NaN	NaN
NaN	NaN
NaN	NaN
NaN	NaN
NaN	NaN
NaN	NaN
NaN	NaN
NaN	NaN
NaN	NaN
NaN	NaN
NaN	NaN
NaN	NaN
NaN	NaN
NaN	NaN
NaN	NaN
NaN	NaN
NaN	NaN
NaN	NaN
NaN	NaN
NaN	NaN
NaN	NaN
NaN	NaN
NaN	NaN
NaN	NaN
NaN	NaN
NaN	NaN
NaN	NaN
NaN	NaN
NaN	NaN
NaN	NaN
NaN	NaN
NaN	NaN
NaN	NaN
NaN	NaN
NaN	NaN
NaN	NaN
NaN	NaN
NaN	NaN
NaN	NaN
NaN	NaN
NaN	NaN
NaN	NaN
NaN	NaN
NaN	NaN
NaN	NaN
NaN	NaN
NaN	NaN
NaN	NaN
NaN	NaN
NaN	NaN
NaN	NaN
NaN	NaN
NaN	NaN
NaN	NaN
NaN	NaN
NaN	NaN
NaN	NaN
NaN	NaN
NaN	NaN
NaN	NaN
NaN	NaN
NaN	NaN
NaN	NaN
NaN	NaN
NaN	NaN
NaN	NaN
NaN	NaN
NaN	NaN
NaN	NaN
NaN	NaN
NaN	NaN
NaN	NaN
NaN	NaN
NaN	NaN
NaN	NaN
NaN	NaN
NaN	NaN
NaN	NaN
NaN	NaN
NaN	NaN
NaN	NaN
NaN	NaN
NaN	NaN
NaN	NaN
NaN	NaN
NaN	NaN
NaN	NaN
NaN	NaN
NaN	NaN
NaN	NaN
NaN	NaN
NaN	NaN
NaN	NaN
NaN	NaN
NaN	NaN
NaN	NaN
NaN	NaN
NaN	NaN
NaN	NaN
NaN	NaN
NaN	NaN
NaN	NaN
NaN	NaN
NaN	NaN
NaN	NaN
NaN	NaN
NaN	NaN
NaN	NaN
NaN	NaN
NaN	NaN
NaN	NaN
NaN	NaN
NaN	NaN
NaN	NaN
NaN	NaN
NaN	NaN
NaN	NaN
NaN	NaN
NaN	NaN
NaN	NaN
NaN	NaN
NaN	NaN
NaN	NaN
NaN	NaN
NaN	NaN
NaN	NaN
NaN	NaN
NaN	NaN
NaN	NaN
NaN	NaN
NaN	NaN
NaN	NaN
NaN	NaN
NaN	NaN
NaN	NaN
NaN	NaN
NaN	NaN
NaN	NaN
NaN	NaN
NaN	NaN
NaN	NaN
NaN	NaN
NaN	NaN
NaN	NaN
NaN	NaN
NaN	NaN
NaN	NaN
NaN	NaN
NaN	NaN
NaN	NaN
NaN	NaN
NaN	NaN
NaN	NaN
NaN	NaN
NaN	NaN
NaN	NaN
NaN	NaN
NaN	NaN
NaN	NaN
NaN	NaN
NaN	NaN
NaN	NaN
NaN	NaN
NaN	NaN
NaN	NaN
NaN	NaN
NaN	NaN
NaN	NaN
NaN	NaN
NaN	NaN
NaN	NaN
NaN	NaN
NaN	NaN
NaN	NaN
NaN	NaN
NaN	NaN
NaN	NaN
NaN	NaN
NaN	NaN
NaN	NaN
NaN	NaN
NaN	NaN
NaN	NaN
NaN	NaN
NaN	NaN
NaN	NaN
NaN	NaN
NaN	NaN
NaN	NaN
NaN	NaN
NaN	NaN
NaN	NaN
NaN	NaN
NaN	NaN
NaN	NaN
NaN	NaN
NaN	NaN
NaN	NaN
NaN	NaN
NaN	NaN
NaN	NaN
NaN	NaN
NaN	NaN
NaN	NaN
NaN	NaN
NaN	NaN
NaN	NaN
NaN	NaN
NaN	NaN
NaN	NaN
NaN	NaN
NaN	NaN
NaN	NaN
NaN	NaN
NaN	NaN
NaN	NaN
NaN	NaN
NaN	NaN
NaN	NaN
NaN	NaN
NaN	NaN
NaN	NaN
NaN	NaN
NaN	NaN
NaN	NaN
NaN	NaN
NaN	NaN
NaN	NaN
NaN	NaN
NaN	NaN
NaN	NaN
NaN	NaN
NaN	NaN
NaN	NaN
NaN	NaN
NaN	NaN
NaN	NaN
NaN	NaN
NaN	NaN
NaN	NaN
NaN	NaN
NaN	NaN
NaN	NaN
NaN	NaN
NaN	NaN
NaN	NaN
NaN	NaN
NaN	NaN
NaN	NaN
NaN	NaN
NaN	NaN
NaN	NaN
NaN	NaN
NaN	NaN
NaN	NaN
NaN	NaN
NaN	NaN
NaN	NaN
NaN	NaN
NaN	NaN
NaN	NaN
NaN	NaN
NaN	NaN
NaN	NaN
NaN	NaN
NaN	NaN
NaN	NaN
NaN	NaN
NaN	NaN
NaN	NaN
NaN	NaN
NaN	NaN
NaN	NaN
NaN	NaN
NaN	NaN
NaN	NaN
NaN	NaN
NaN	NaN
NaN	NaN
NaN	NaN
NaN	NaN
NaN	NaN
NaN	NaN
NaN	NaN
NaN	NaN
NaN	NaN
NaN	NaN
NaN	NaN
NaN	NaN
NaN	NaN
NaN	NaN
NaN	NaN
NaN	NaN
NaN	NaN
NaN	NaN
NaN	NaN
NaN	NaN
NaN	NaN
NaN	NaN
NaN	NaN
NaN	NaN
NaN	NaN
NaN	NaN
NaN	NaN
NaN	NaN
NaN	NaN
NaN	NaN
NaN	NaN
NaN	NaN
NaN	NaN
NaN	NaN
NaN	NaN
NaN	NaN
NaN	NaN
NaN	NaN
NaN	NaN
NaN	NaN
NaN	NaN
NaN	NaN
NaN	NaN
NaN	NaN
NaN	NaN
NaN	NaN
NaN	NaN
NaN	NaN
NaN	NaN
NaN	NaN
NaN	NaN
NaN	NaN
NaN	NaN
NaN	NaN
NaN	NaN
NaN	NaN
NaN	NaN
NaN	NaN
NaN	NaN
NaN	NaN
NaN	NaN
NaN	NaN
NaN	NaN
NaN	NaN
NaN	NaN
NaN	NaN
NaN	NaN
NaN	NaN
NaN	NaN
NaN	NaN
NaN	NaN
NaN	NaN
NaN	NaN
NaN	NaN
NaN	NaN
NaN	NaN
NaN	NaN
NaN	NaN
NaN	NaN
NaN	NaN
NaN	NaN
NaN	NaN
NaN	NaN
NaN	NaN
NaN	NaN
NaN	NaN
NaN	NaN
NaN	NaN
NaN	NaN
NaN	NaN
NaN	NaN
NaN	NaN
NaN	NaN
NaN	NaN
NaN	NaN
NaN	NaN
NaN	NaN
NaN	NaN
NaN	NaN
NaN	NaN
NaN	NaN
NaN	NaN
NaN	NaN
NaN	NaN
NaN	NaN
NaN	NaN
NaN	NaN
NaN	NaN
NaN	NaN
NaN	NaN
NaN	NaN
NaN	NaN
NaN	NaN
NaN	NaN
NaN	NaN
NaN	NaN
NaN	NaN
NaN	NaN
NaN	NaN
NaN	NaN
NaN	NaN
NaN	NaN
NaN	NaN
NaN	NaN
NaN	NaN
NaN	NaN
NaN	NaN
NaN	NaN
NaN	NaN
NaN	NaN
NaN	NaN
NaN	NaN
NaN	NaN
NaN	NaN
NaN	NaN
NaN	NaN
NaN	NaN
NaN	NaN
NaN	NaN
NaN	NaN
NaN	NaN
NaN	NaN
NaN	NaN
NaN	NaN
NaN	NaN
NaN	NaN
NaN	NaN
NaN	NaN
NaN	NaN
NaN	NaN
NaN	NaN
NaN	NaN
NaN	NaN
NaN	NaN
NaN	NaN
NaN	NaN
NaN	NaN
NaN	NaN
NaN	NaN
NaN	NaN
NaN	NaN
NaN	NaN
NaN	NaN
NaN	NaN
NaN	NaN
NaN	NaN
NaN	NaN
NaN	NaN
NaN	NaN
NaN	NaN
NaN	NaN
NaN	NaN
NaN	NaN
NaN	NaN
NaN	NaN
NaN	NaN
NaN	NaN
NaN	NaN
NaN	NaN
NaN	NaN
NaN	NaN
NaN	NaN
NaN	NaN
NaN	NaN
NaN	NaN
NaN	NaN
NaN	NaN
NaN	NaN
NaN	NaN
NaN	NaN
NaN	NaN
NaN	NaN
NaN	NaN
NaN	NaN
NaN	NaN
NaN	NaN
NaN	NaN
NaN	NaN
NaN	NaN
NaN	NaN
NaN	NaN
NaN	NaN
NaN	NaN
NaN	NaN
NaN	NaN
NaN	NaN
NaN	NaN
NaN	NaN
NaN	NaN
NaN	NaN
NaN	NaN
NaN	NaN
NaN	NaN
NaN	NaN
NaN	NaN
NaN	NaN
NaN	NaN
NaN	NaN
NaN	NaN
NaN	NaN
NaN	NaN
NaN	NaN
NaN	NaN
NaN	NaN
NaN	NaN
NaN	NaN
NaN	NaN
NaN	NaN
NaN	NaN
NaN	NaN
NaN	NaN
NaN	NaN
NaN	NaN
NaN	NaN
NaN	NaN
NaN	NaN
NaN	NaN
NaN	NaN
NaN	NaN
NaN	NaN
NaN	NaN
NaN	NaN
NaN	NaN
NaN	NaN
NaN	NaN
NaN	NaN
NaN	NaN
NaN	NaN
NaN	NaN
NaN	NaN
NaN	NaN
NaN	NaN
NaN	NaN
NaN	NaN
NaN	NaN
NaN	NaN
NaN	NaN
NaN	NaN
NaN	NaN
NaN	NaN
NaN	NaN
NaN	NaN
NaN	NaN
NaN	NaN
NaN	NaN
NaN	NaN
NaN	NaN
NaN	NaN
NaN	NaN
NaN	NaN
NaN	NaN
NaN	NaN
NaN	NaN
NaN	NaN
NaN	NaN
NaN	NaN
NaN	NaN
NaN	NaN
NaN	NaN
NaN	NaN
NaN	NaN
NaN	NaN
NaN	NaN
NaN	NaN
NaN	NaN
NaN	NaN
NaN	NaN
NaN	NaN
NaN	NaN
NaN	NaN
NaN	NaN
NaN	NaN
NaN	NaN
NaN	NaN
NaN	NaN
NaN	NaN
NaN	NaN
NaN	NaN
NaN	NaN
NaN	NaN
NaN	NaN
NaN	NaN
NaN	NaN
NaN	NaN
NaN	NaN
NaN	NaN
NaN	NaN
NaN	NaN
NaN	NaN
NaN	NaN
NaN	NaN
NaN	NaN
NaN	NaN
NaN	NaN
NaN	NaN
NaN	NaN
NaN	NaN
NaN	NaN
NaN	NaN
NaN	NaN
NaN	NaN
NaN	NaN
NaN	NaN
NaN	NaN
NaN	NaN
NaN	NaN
NaN	NaN
NaN	NaN
NaN	NaN
NaN	NaN
NaN	NaN
NaN	NaN
NaN	NaN
NaN	NaN
NaN	NaN
NaN	NaN
NaN	NaN
NaN	NaN
NaN	NaN
NaN	NaN
NaN	NaN
NaN	NaN
NaN	NaN
NaN	NaN
NaN	NaN
NaN	NaN
NaN	NaN
NaN	NaN
NaN	NaN
NaN	NaN
NaN	NaN
NaN	NaN
NaN	NaN
NaN	NaN
NaN	NaN
NaN	NaN
NaN	NaN
NaN	NaN
NaN	NaN
NaN	NaN
NaN	NaN
NaN	NaN
NaN	NaN
NaN	NaN
NaN	NaN
NaN	NaN
NaN	NaN
NaN	NaN
NaN	NaN
NaN	NaN
NaN	NaN
NaN	NaN
NaN	NaN
NaN	NaN
NaN	NaN
NaN	NaN
NaN	NaN
NaN	NaN
NaN	NaN
NaN	NaN
NaN	NaN
NaN	NaN
NaN	NaN
NaN	NaN
NaN	NaN
NaN	NaN
NaN	NaN
NaN	NaN
NaN	NaN
NaN	NaN
NaN	NaN
NaN	NaN
NaN	NaN
NaN	NaN
NaN	NaN
NaN	NaN
NaN	NaN
NaN	NaN
NaN	NaN
NaN	NaN
NaN	NaN
NaN	NaN
NaN	NaN
NaN	NaN
NaN	NaN
NaN	NaN
NaN	NaN
NaN	NaN
NaN	NaN
NaN	NaN
NaN	NaN
NaN	NaN
NaN	NaN
NaN	NaN
NaN	NaN
NaN	NaN
NaN	NaN
NaN	NaN
NaN	NaN
NaN	NaN
NaN	NaN
NaN	NaN
NaN	NaN
NaN	NaN
NaN	NaN
NaN	NaN
NaN	NaN
NaN	NaN
NaN	NaN
NaN	NaN
NaN	NaN
NaN	NaN
NaN	NaN
NaN	NaN
NaN	NaN
NaN	NaN
NaN	NaN
NaN	NaN
NaN	NaN
NaN	NaN
NaN	NaN
NaN	NaN
NaN	NaN
NaN	NaN
NaN	NaN
NaN	NaN
NaN	NaN
NaN	NaN
NaN	NaN
NaN	NaN
NaN	NaN
NaN	NaN
NaN	NaN
NaN	NaN
NaN	NaN
NaN	NaN
NaN	NaN
NaN	NaN
NaN	NaN
NaN	NaN
NaN	NaN
NaN	NaN
NaN	NaN
NaN	NaN
NaN	NaN
NaN	NaN
NaN	NaN
NaN	NaN
NaN	NaN
NaN	NaN
NaN	NaN
NaN	NaN
NaN	NaN
NaN	NaN
NaN	NaN
NaN	NaN
NaN	NaN
NaN	NaN
NaN	NaN
NaN	NaN
NaN	NaN
NaN	NaN
NaN	NaN
NaN	NaN
NaN	NaN
NaN	NaN
NaN	NaN
NaN	NaN
NaN	NaN
NaN	NaN
NaN	NaN
NaN	NaN
NaN	NaN
NaN	NaN
NaN	NaN
NaN	NaN
NaN	NaN
NaN	NaN
NaN	NaN
NaN	NaN
NaN	NaN
NaN	NaN
NaN	NaN
NaN	NaN
NaN	NaN
NaN	NaN
NaN	NaN
NaN	NaN
NaN	NaN
NaN	NaN
NaN	NaN
NaN	NaN
NaN	NaN
NaN	NaN
NaN	NaN
NaN	NaN
NaN	NaN
NaN	NaN
NaN	NaN
NaN	NaN
NaN	NaN
NaN	NaN
NaN	NaN
NaN	NaN
NaN	NaN
NaN	NaN
NaN	NaN
NaN	NaN
NaN	NaN
NaN	NaN
NaN	NaN
NaN	NaN
NaN	NaN
NaN	NaN
NaN	NaN
NaN	NaN
NaN	NaN
NaN	NaN
NaN	NaN
NaN	NaN
NaN	NaN
NaN	NaN
NaN	NaN
NaN	NaN
NaN	NaN
NaN	NaN
NaN	NaN
NaN	NaN
NaN	NaN
NaN	NaN
NaN	NaN
NaN	NaN
NaN	NaN
NaN	NaN
NaN	NaN
NaN	NaN
NaN	NaN
NaN	NaN
NaN	NaN
NaN	NaN
NaN	NaN
NaN	NaN
NaN	NaN
NaN	NaN
NaN	NaN
NaN	NaN
NaN	NaN
NaN	NaN
NaN	NaN
NaN	NaN
NaN	NaN
NaN	NaN
NaN	NaN
NaN	NaN
NaN	NaN
NaN	NaN
NaN	NaN
NaN	NaN
NaN	NaN
NaN	NaN
NaN	NaN
NaN	NaN
NaN	NaN
NaN	NaN
NaN	NaN
NaN	NaN
NaN	NaN
NaN	NaN
NaN	NaN
NaN	NaN
NaN	NaN
NaN	NaN
NaN	NaN
NaN	NaN
NaN	NaN
NaN	NaN
NaN	NaN
NaN	NaN
NaN	NaN
NaN	NaN
NaN	NaN
NaN	NaN
NaN	NaN
NaN	NaN
NaN	NaN
NaN	NaN
NaN	NaN
NaN	NaN
NaN	NaN
NaN	NaN
NaN	NaN
NaN	NaN
NaN	NaN
NaN	NaN
NaN	NaN
NaN	NaN
NaN	NaN
NaN	NaN
NaN	NaN
NaN	NaN
NaN	NaN
NaN	NaN
NaN	NaN
NaN	NaN
NaN	NaN
NaN	NaN
NaN	NaN
NaN	NaN
NaN	NaN
NaN	NaN
NaN	NaN
NaN	NaN
NaN	NaN
NaN	NaN
NaN	NaN
NaN	NaN
NaN	NaN
NaN	NaN
NaN	NaN
NaN	NaN
NaN	NaN
NaN	NaN
NaN	NaN
NaN	NaN
NaN	NaN
NaN	NaN
NaN	NaN
NaN	NaN
NaN	NaN
NaN	NaN
NaN	NaN
NaN	NaN
NaN	NaN
NaN	NaN
NaN	NaN
NaN	NaN
NaN	NaN
NaN	NaN
NaN	NaN
NaN	NaN
NaN	NaN
NaN	NaN
NaN	NaN
NaN	NaN
NaN	NaN
NaN	NaN
NaN	NaN
NaN	NaN
NaN	NaN
NaN	NaN
NaN	NaN
NaN	NaN
NaN	NaN
NaN	NaN
NaN	NaN
NaN	NaN
NaN	NaN
NaN	NaN
38.8789386401327	19.984319874559
31.25	11.3744331677823
9.95672946903453	23.5264175913672
19.5424654996758	30.6845696676205
20.5251829530779	21.7433320448396
15.8080140907089	17.1760837798344
31.9189431258397	26.384430176565
22.5574585145088	24.0966280825365
19.0836258889189	17.8535806902055
15.6891054562955	16.5586400880519
24.2384843982169	17.4142289635247
19.2681584739545	29.8644392715322
21.1875569966562	27.7098445595855
30.7994114762138	36.288223812622
38.0510098776353	15.743670886076
23.3144361206722	32.2354254725257
12.0415738678545	27.6516380149205
18.3411013291904	22.1412374473599
11.2463587182688	23.1025669518835
13.0962962962963	28.59450726979
16.6333631916213	15.0087377335663
19.0620731522234	19.7184251452894
15.3541035626713	26.6538917784469
30.2954984810826	34.48642895157
33.4033274107575	31.2304866850321
11.9510232237296	17.088049389975
23.1372116127608	17.1814010819695
19.2642207337799	25.0085256337388
21.597694049825	21.5235436714905
14.9992183836173	24.953494552219
23.5300899239105	20.3417623198412
22.8428093645485	20.9113351162312
21.7338744495294	16.5617279030844
28.5470771081921	17.5166825548141
28.2467117864896	11.8498391926361
17.2705212952891	22.4744704194447
23.1456657730116	18.9264056300067
16.4939550949914	17.6808737784348
18.0713445707566	15.53504582419
17.8743585756492	47.6503340757238
8.81013378878452	27.8957243013726
17.4029054254373	26.1363636363636
11.4152168267982	24.8915784165406
24.245363074312	20.9129983696458
28.3415288332588	30.3224331122799
33.3196215549157	30.5178421242341
40.9050236482168	23.6112542512625
24.5614035087719	14.7410358565737
35.8869018849686	24.0850317773395
18.6472648881703	27.7222222222222
27.2970371162691	18.2523300181397
15.5226358470085	19.7344844437205
20.5172265658562	19.6487099756282
38.2127275462615	20.5635433754704
16.6626784717237	20.2668970814132
14.1150998742841	29.4715227493786
16.2495568947182	30.2217500995884
28.8959842809775	16.4611334349453
21.7690301161963	21.9887822036315
20.1532022427545	13.7633278270011
18.7660010240655	21.3285272914521
18.1540583136328	39.4922637824846
33.078339708174	27.3512362474861
17.2774486138541	26.520999607484
17.5905895078421	16.645102366999
17.2767704413274	18.1692732290708
18.6639549436796	19.3659375768002
14.21355409008	24.0704899663848
19.6098829648895	19.6784800876873
16.3455794504182	24.3403693931398
14.6117747440273	40.3260688737315
17.8449668042347	35.8466569767442
36.1195609046422	42.7985839388858
28.541528971139	35.5882828936721
23.2836106330082	43.2747603833866
18.6085431941345	40.2614595399636
37.2719265131496	38.5092127303183
20.7427922170146	39.0343420605236
16.4910334627473	26.3027048528242
24.1476699616704	35.7654506080293
17.9475136499736	27.9441368897836
23.966396073249	18.8633405639913
14.3109433043055	27.8674225904928
27.2387661436653	26.5338487461592
17.8871639530481	26.2831767014355
19.457307661061	41.3755754129434
12.5664388762339	44.5838467570292
21.2716003005259	46.2213599408721
39.1849935316947	45.3731677296632
14.775959046957	29.5353223593964
27.8956899674031	50.5025958245885
36.1767413316968	32.6554464703132
42.9160530191458	44.3240223463687
39.7716977713354	24.5672097759674
37.3331051009928	28.8888888888889
36.8347338935574	28.4444444444444
39.919935948759	26.9040417926863
26.3722859233959	24.5334201388889
32.0094687006839	34.6597145993414
32.2706340772228	39.3426294820717
35.8727244913569	34.3105209397344
21.4212055873254	59.3861088323763
38.0519943019943	15.9845931632162
39.1223021582734	22.723609991942
20.5264714581485	37.3148869836321
25.8683651804671	27.1660760112428
30.1139633935766	28.5195023067245
25.6530546966628	35.3178336245128
39.1239914375103	24.9352331606218
17.2589136156975	30.1890734357046
15.6749188569974	29.4125777470629
26.1395062992933	30.3576303576304
20.3429665738162	41.3565708902496
20.523469190651	36.8149784369412
12.6843657817109	NaN
35.3386744355426	NaN
29.6100013588803	NaN
24.1425071457738	NaN
12.445153570004	NaN
17.3483233184726	NaN
19.917236415977	NaN
17.3142060171349	NaN
13.7566802892172	NaN
19.8111051869906	NaN
NaN	NaN
NaN	NaN
NaN	NaN
NaN	NaN
NaN	NaN
NaN	NaN
NaN	NaN
NaN	NaN
NaN	NaN
NaN	NaN
NaN	NaN
NaN	NaN
NaN	NaN
NaN	NaN
NaN	NaN
NaN	NaN
NaN	NaN
NaN	NaN
NaN	NaN
NaN	NaN
NaN	NaN
NaN	NaN
NaN	NaN
NaN	NaN
NaN	NaN
NaN	NaN
NaN	NaN
NaN	NaN
NaN	NaN
NaN	NaN
NaN	NaN
NaN	NaN
NaN	NaN
NaN	NaN
NaN	NaN
NaN	NaN
NaN	NaN
NaN	NaN
NaN	NaN
NaN	NaN
NaN	NaN
NaN	NaN
NaN	NaN
NaN	NaN
NaN	NaN
NaN	NaN
NaN	NaN
NaN	NaN
NaN	NaN
NaN	NaN
NaN	NaN
NaN	NaN
NaN	NaN
NaN	NaN
NaN	NaN
NaN	NaN
NaN	NaN
NaN	NaN
NaN	NaN
NaN	NaN
NaN	NaN
NaN	NaN
NaN	NaN
NaN	NaN
NaN	NaN
NaN	NaN
NaN	NaN
NaN	NaN
NaN	NaN
NaN	NaN
NaN	NaN
NaN	NaN
NaN	NaN
NaN	NaN
NaN	NaN
NaN	NaN
NaN	NaN
NaN	NaN
NaN	NaN
NaN	NaN
NaN	NaN
NaN	NaN
NaN	NaN
NaN	NaN
NaN	NaN
NaN	NaN
NaN	NaN
NaN	NaN
NaN	NaN
NaN	NaN
NaN	NaN
NaN	NaN
NaN	NaN
NaN	NaN
NaN	NaN
NaN	NaN
NaN	NaN
NaN	NaN
NaN	NaN
NaN	NaN
NaN	NaN
NaN	NaN
NaN	NaN
NaN	NaN
NaN	NaN
NaN	NaN
NaN	NaN
NaN	NaN
NaN	NaN
NaN	NaN
NaN	NaN
NaN	NaN
NaN	NaN
NaN	NaN
NaN	NaN
NaN	NaN
NaN	NaN
NaN	NaN
NaN	NaN
NaN	NaN
NaN	NaN
NaN	NaN
NaN	NaN
NaN	NaN
NaN	NaN
NaN	NaN
NaN	NaN
NaN	NaN
NaN	NaN
NaN	NaN
NaN	NaN
NaN	NaN
NaN	NaN
NaN	NaN
NaN	NaN
NaN	NaN
NaN	NaN
NaN	NaN
NaN	NaN
NaN	NaN
NaN	NaN
NaN	NaN
NaN	NaN
NaN	NaN
NaN	NaN
NaN	NaN
NaN	NaN
NaN	NaN
NaN	NaN
NaN	NaN
NaN	NaN
NaN	NaN
NaN	NaN
NaN	NaN
NaN	NaN
NaN	NaN
NaN	NaN
NaN	NaN
NaN	NaN
NaN	NaN
NaN	NaN
NaN	NaN
NaN	NaN
NaN	NaN
NaN	NaN
NaN	NaN
NaN	NaN
NaN	NaN
NaN	NaN
NaN	NaN
NaN	NaN
NaN	NaN
NaN	NaN
NaN	NaN
NaN	NaN
NaN	NaN
NaN	NaN
NaN	NaN
NaN	NaN
NaN	NaN
NaN	NaN
NaN	NaN
NaN	NaN
NaN	NaN
NaN	NaN
NaN	NaN
NaN	NaN
NaN	NaN
NaN	NaN
NaN	NaN
NaN	NaN
NaN	NaN
NaN	NaN
NaN	NaN
NaN	NaN
NaN	NaN
NaN	NaN
NaN	NaN
NaN	NaN
NaN	NaN
NaN	NaN
NaN	NaN
NaN	NaN
NaN	NaN
NaN	NaN
NaN	NaN
NaN	NaN
NaN	NaN
NaN	NaN
NaN	NaN
NaN	NaN
NaN	NaN
NaN	NaN
NaN	NaN
NaN	NaN
NaN	NaN
NaN	NaN
NaN	NaN
NaN	NaN
NaN	NaN
NaN	NaN
NaN	NaN
NaN	NaN
NaN	NaN
NaN	NaN
NaN	NaN
NaN	NaN
NaN	NaN
NaN	NaN
NaN	NaN
NaN	NaN
NaN	NaN
NaN	NaN
NaN	NaN
NaN	NaN
NaN	NaN
NaN	NaN
NaN	NaN
NaN	NaN
NaN	NaN
NaN	NaN
NaN	NaN
NaN	NaN
NaN	NaN
NaN	NaN
NaN	NaN
NaN	NaN
NaN	NaN
NaN	NaN
NaN	NaN
NaN	NaN
NaN	NaN
NaN	NaN
NaN	NaN
NaN	NaN
NaN	NaN
NaN	NaN
NaN	NaN
NaN	NaN
NaN	NaN
NaN	NaN
NaN	NaN
NaN	NaN
NaN	NaN
NaN	NaN
NaN	NaN
NaN	NaN
NaN	NaN
NaN	NaN
NaN	NaN
NaN	NaN
NaN	NaN
NaN	NaN
NaN	NaN
NaN	NaN
NaN	NaN
NaN	NaN
NaN	NaN
NaN	NaN
NaN	NaN
NaN	NaN
NaN	NaN
NaN	NaN
NaN	NaN
NaN	NaN
NaN	NaN
NaN	NaN
NaN	NaN
NaN	NaN
NaN	NaN
NaN	NaN
NaN	NaN
NaN	NaN
NaN	NaN
NaN	NaN
NaN	NaN
NaN	NaN
NaN	NaN
NaN	NaN
NaN	NaN
NaN	NaN
NaN	NaN
NaN	NaN
NaN	NaN
NaN	NaN
NaN	NaN
NaN	NaN
NaN	NaN
NaN	NaN
NaN	NaN
NaN	NaN
NaN	NaN
NaN	NaN
NaN	NaN
NaN	NaN
NaN	NaN
NaN	NaN
NaN	NaN
NaN	NaN
NaN	NaN
NaN	NaN
NaN	NaN
NaN	NaN
NaN	NaN
NaN	NaN
NaN	NaN
NaN	NaN
NaN	NaN
NaN	NaN
NaN	NaN
NaN	NaN
NaN	NaN
NaN	NaN
NaN	NaN
NaN	NaN
NaN	NaN
NaN	NaN
NaN	NaN
NaN	NaN
NaN	NaN
NaN	NaN
NaN	NaN
NaN	NaN
NaN	NaN
NaN	NaN
NaN	NaN
NaN	NaN
NaN	NaN
NaN	NaN
NaN	NaN
NaN	NaN
NaN	NaN
NaN	NaN
NaN	NaN
NaN	NaN
NaN	NaN
NaN	NaN
NaN	NaN
NaN	NaN
NaN	NaN
NaN	NaN
NaN	NaN
NaN	NaN
NaN	NaN
NaN	NaN
NaN	NaN
NaN	NaN
NaN	NaN
NaN	NaN
NaN	NaN
NaN	NaN
NaN	NaN
NaN	NaN
NaN	NaN
[truncated: 1,002 more rows]
