# Supplementary material for: FRET-FISH probes chromatin compaction at individual genomic loci in single cells
Source: Nat Commun. 2022 Nov 5;13:6680. doi: 10.1038/s41467-022-34183-y (PMC9637210; doi:10.1038/s41467-022-34183-y)
Supplement: Supplementary file 8 — Source Data [file 41467_2022_34183_MOESM8_ESM.zip › Fig 3/Fig 3d.txt]

Source data for Figure 3d in Mota et al	FRET-FISH probes chromatin compaction at individual genomic loci in single cells
Minar2 cLAD FRET	Grxcr2 cLAD FRET	4930426D05Rik cLAD FRET	Hspa9 iLAD FRET	Nars iLAD FRET	Atp5a1 iLAD FRET	Minar2 cLAD Layer	Grxcr2 cLAD Layer	4930426D05Rik cLAD Layer	Hspa9 iLAD Layer	Nars iLAD Layer	Atp5a1 iLAD Layer
40.9266764922623	34.9042106341563	33.0450016423957	30.5737186247627	21.6071834507843	50.4599659284497	1	1	1	1	1	1
33.4907145105445	23.9390504974185	26.7534413334582	19.3896476142303	27.0344334564518	23.9773716275022	1	1	1	1	1	1
43.3519338079661	43.3050005519373	45.1004882479846	21.4522624970386	29.6833773087071	27.3747033867836	1	1	1	1	1	1
42.9280683523843	41.236551818058	28.9069052278446	26.0316327744084	30.9234917425008	32.3339267310035	1	1	1	1	1	1
31.2441182006399	43.6018957345972	23.7925202029694	24.8203427307905	11.3583834114773	28.8017195056421	1	1	1	1	1	1
43.6170212765958	25.9275237273512	45.0222617987533	19.5753212430511	16.2890625	40.788560322088	1	1	1	1	1	1
27.3029858051885	36.3265306122449	25.1641579957571	22.153986125327	25.7562233462263	26.2216104611149	1	1	1	1	1	1
43.9525222551929	31.3858459398365	40.5671466353218	32.776368790094	25.2992060670696	46.1522904237031	1	1	1	1	1	1
32.146829810901	46.2814779948223	49.6027418601028	19.1165328080012	32.7211213146448	34.528666523513	1	1	1	1	1	1
37.4383671597294	20.9966949646815	46.1742298774429	37.7127659574468	39.4825447457026	40.4102290889718	1	1	1	1	1	1
36.6357338909946	45.0380924112002	26.0077206212407	24.8323673144676	17.1221463089485	26.3532230291233	1	1	1	1	1	1
24.9901582552555	41.5234283023311	45.4928619986404	40.5321354526607	41.5633338565374	32.8718535469108	1	1	1	1	1	1
38.963591228796	35.9887955182073	55.1109401051687	22.2315358107479	36.329950056388	28.6454628594655	1	1	1	1	1	1
47.3484848484849	26.6786457348213	20.2106649111257	30.8193316971871	25.5648882053709	40.7754010695187	1	1	1	1	1	1
31.5501934896426	43.1815907953977	35.1693911395404	31.1858454889249	25.1866852297178	37.5136711629603	1	1	1	1	1	1
24.414338131527	26.9383605951391	51.1352578657152	19.6463848281312	26.512270998963	25.7106985920545	1	1	1	1	1	1
45.3952843273232	28.5305591677503	23.6883288032287	25.383426465343	13.010989010989	47.7167345791766	1	1	1	1	1	1
20.1211404934259	27.369323050557	29.6838407494145	28.7514318442153	19.0552644921413	29.5529801324503	1	1	1	1	1	1
33.5115399660973	30.3395115191408	45.8477748509635	20.2252419955324	21.8279047156052	30.8395251515928	1	1	1	1	1	1
37.1620837684186	30.8539463333625	39.1313765839922	17.8842781998831	20.4244269340974	47.5098385126883	1	1	1	1	1	1
44.4457464260605	40.1377930881209	38.0297043193896	14.7305834262356	40.403441115396	40.8563782337199	1	1	1	1	1	1
31.3067670403404	27.5867339141067	34.35960591133	43.8707347896732	31.1323869263783	27.3919150928672	1	1	1	1	1	1
31.9410836401894	30.1758198340577	43.5947031691713	44.4868079914595	47.7113463545549	28.2530120481928	1	1	1	1	1	1
46.0110897363359	42.1531660382265	41.6654470949802	21.4397988054071	30.0165587836821	41.6040853109042	1	1	1	1	1	1
28.144180337016	44.0645409143296	40.7748762587472	28.7984006734007	20.1560468140442	30.4145389005707	1	1	1	1	1	1
30.7835387119275	44.2572741194487	28.1301558203483	26.5551546955286	25.6492637215529	36.989010989011	1	1	1	1	1	1
37.054698457223	41.4258188824663	31.8288459390012	42.2408242112041	36.4552562988705	25.3543789747912	1	1	1	1	1	1
33.1969608416131	44.2249960499289	37.7135713293513	46.6555437585318	31.8386346004655	22.7789861134348	1	1	1	1	1	1
42.5599757060431	43.6054124836316	19.731623838757	26.9422892974811	13.6804367310356	43.8570948594467	1	1	1	1	1	1
28.3130121926844	44.7416552354824	46.2885738115096	30.5941213258286	17.0295371498173	19.0204198200771	1	1	1	1	1	1
43.0960608154803	50.4421376393695	18.5057812036763	42.8181672283743	17.8196453569762	42.8920570264766	1	1	1	1	1	1
48.4130582634323	46.142208774584	42.0551982851018	31.6875758802104	24.4113305686371	34.1935925520263	1	1	1	1	1	1
37.121591193395	42.2966651576882	31.8920576510273	15.2570634553034	17.4385600553825	23.0305639259578	1	1	1	1	1	1
27.4795001952362	19.3017774722577	26.6129708868194	27.5551184329153	17.2960095294818	24.9175824175824	1	1	1	1	2	1
45.9694088466308	23.8766674467587	23.2022126613399	15.1321450522434	22.276444209971	27.4876748163799	1	1	1	1	2	1
24.1729975474068	32.8500266856431	45.9628136783253	34.5704057279236	33.3111370068254	44.2102653111827	1	1	1	1	2	1
20.2148790176959	36.6434010152284	19.9457364341085	17.3449555333058	24.9702408204377	48.1471816283925	1	1	1	1	2	1
21.7616580310881	40.9191060749134	36.7313090073999	28.7983929875822	25.249343832021	39.1473406471323	1	1	1	1	2	1
49.6133546090585	54.0265541630475	25.0233950963878	25.4151421334084	16.0526119124131	25.9603264114642	1	1	1	1	2	1
23.5082920157292	45.7333148328014	27.6611694152924	33.8286818895735	23.6061538461538	24.558881192001	1	1	1	1	2	1
31.2244386945998	47.4413195178685	30.576385002798	28.463755264908	38.5038503850385	23.3865282317503	1	1	2	1	2	1
36.0555135951662	50.5550811272417	30.1650090415913	45.5178173719376	15.9009955247055	32.5114155251142	2	1	2	2	2	1
38.9552047233988	23.8378137531561	45.819335572975	31.9569786129311	17.9036024016011	28.7167378076469	2	2	2	2	2	1
35.7026291931097	24.6444843296976	36.4211807668898	22.1857826626485	39.2800141869126	20.9625235912645	2	2	2	2	2	1
24.8977955911824	35.8788002866209	32.8831698305517	29.3391521197007	37.4245819686261	18.4738955823293	2	2	2	2	2	2
19.4701398653149	29.1505085241823	35.9235088784338	24.9301760777171	39.4803266518189	29.0312376433373	2	2	2	2	2	2
39.0946941389986	24.992700729927	41.3458528951487	24.3503884275382	18.1940098345999	34.6678270960255	2	2	2	2	2	2
46.5930514408834	44.3281192265057	24.8495724691228	20.5544778532169	43.0493273542601	29.700124300808	2	2	2	2	2	2
44.1530923056549	30.2240026160889	51.5713898672447	39.9548532731377	19.5033364304418	34.0832892182813	2	2	2	2	2	2
40	23.7508111615834	26.9392608854738	47.8235294117647	17.4533822267301	43.8851699279094	2	2	2	2	2	2
48.1232424501773	40.0582750582751	30.8099924299773	41.2190269488153	34.3156954677383	48.2785500844485	2	2	2	2	2	2
26.9560557341908	26.2137381632346	47.3121305938643	25.4364356859805	35.016211208893	19.640628899426	2	2	2	2	2	2
41.0544300707835	22.8109639256852	42.5492610837438	28.0534351145038	19.2659735181729	39.6268656716418	2	2	2	2	2	2
49.7649516845129	40.5720957384705	41.9390581717452	16.7637767637768	32.21801665405	29.0084388185654	2	2	2	2	2	2
23.5559921414538	41.6784293596818	33.4500282326369	23.1036944494021	34.3720491029273	31.0671936758893	2	2	2	2	2	2
42.7550661824997	38.3547008547009	41.5700563100364	20.8911162982288	23.6882322975038	24.6825193897554	2	2	2	2	2	2
46.8144784292774	39.9970118033767	39.5318595578674	15.6381159645578	22.7441703278134	44.7896140025501	2	2	2	2	2	2
35.5975609756098	42.5455032119914	43.9757931413901	24.0782932891466	43.9090330788804	43.855471580909	2	2	2	2	2	2
43.3131720430108	39.3230462916874	35.8066712049013	47.6088508208423	19.8604220970319	38.8053467000835	2	2	2	2	2	2
37.9967862881628	41.0636106103528	47.2269165770472	45.2229299363057	24.6157153606364	26.3792304126101	2	2	2	2	2	2
31.0949612403101	42.9335234361076	45.7209505758857	39.6530576485018	10.4212860310421	20.1075330982251	2	2	2	2	2	2
38.7584123060019	40.845665961945	45.4944058058663	45.1901248581158	34.0207414471332	48.2860444216202	2	2	2	2	2	2
33.2365339578454	41.7215697507877	25.6839696244669	27.3216807909604	21.8230324588706	15.4134546526812	2	2	2	2	2	2
42.7528938097635	25.4529767040552	33.9604344453064	19.3974716795272	13.4990308972751	35.8561779896702	2	2	2	2	2	2
47.7828841137747	37.8306069408347	36.200199755854	22.9407285188476	17.0582531513389	34.0181457920534	2	2	2	2	2	2
44.1038545121812	27.1264804610805	28.4184863260547	29.8777598787075	26.8865011732741	45.5746367239102	2	2	2	2	2	2
24.4762305427009	30.2552504038772	40.832766054005	19.1731575793889	24.02410628681	51.681121539741	2	2	2	2	2	2
46.6845878136201	31.4175642739209	45.1514346439957	17.4121187252086	14.2067771786166	47.6588235294118	2	2	2	2	2	2
27.3325542776308	31.615963362774	43.033381712627	19.5448460508701	42.6964317103182	33.2062982649684	2	2	2	2	2	2
32.7428935086975	23.8748218043582	40.8046796975317	12.8132700282469	18.7692307692308	38.8566147346184	2	2	2	2	2	2
34.5305608065532	24.3801229508197	38.8598022105876	25.6391117745848	33.5261601748297	51.4728253353616	2	2	2	2	2	2
23.2409875970789	26.2535816618911	40.1348125263306	22.1919127086008	23.6114234315269	41.9708822251195	2	2	2	2	2	2
31.172131147541	22.611859420963	47.3071685031571	22.4028990893886	28.6994535519126	40.1654244682785	2	2	2	2	2	2
34.5349354695149	31.6292875989446	43.0765260033553	18.7339055793991	30.7148946535136	32.1175599957712	2	2	2	2	2	2
48.7753617330854	25.9072942867409	36.1279504707855	22.0003442933379	38.8288288288288	27.4714576511196	2	2	2	2	2	2
21.4547597224041	29.0479817212491	48.7027302017975	31.6818618042226	17.7596371882086	41.0064462466209	2	2	2	2	2	2
22.7743645343934	28.1422351233672	31.163708086785	29.1058106546181	14.0861981799798	32.2724320311775	2	2	2	2	2	2
25.2276472118637	44.3088988127655	21.599851865568	18.0144694533762	9.56848880427885	40.9439450026441	2	2	2	2	2	2
22.3921669013183	41.5390505359877	20.4005006257822	22.5341028331584	37.7773894810414	22.8596802841918	2	2	2	2	2	2
21.8434343434343	35.9036653638956	40.8049535603715	13.7159413142646	21.6314084238613	24.4833197721725	2	3	2	2	2	2
33.4467574059247	49.5590636908002	30.844692275919	16.4221547211271	45.7685444812643	30.2040406070962	2	3	2	2	2	2
19.8592107872298	46.4486706772754	19.6180694856776	16.590348714336	22.5475399939632	44.5505861919236	2	3	2	2	2	2
30.9876278337982	38.6580968803888	45.9297086212076	23.6573420768656	27.3822736641827	24.9293652288567	2	3	2	2	2	2
32.7901159705905	49.2079788794368	27.3787359137678	17.0654746252958	21.5807286482182	24.3210224602951	2	3	2	2	2	2
22.8248371023381	27.8796151846074	22.2957687473817	46.2204081632653	25.1736259967418	33.2188841201717	2	3	2	2	2	2
29.8647699332631	21.4196316824602	31.5212162032137	18.1188264779596	9.12868067682303	44.0630048465267	2	3	2	2	2	2
35.9495909794384	21.9266924141951	21.6182963016574	26.4158495097058	14.4812462189958	47.1759447379114	2	3	2	3	2	2
33.8233983783302	30.3699795554969	32.5443786982249	24.7445255474453	22.2647738527567	24.5619335347432	2	3	2	3	2	2
24.894419306184	21.2072248831439	71.2107487922705	23.6573697987183	23.6738793024742	37.0484242890085	2	3	2	3	2	2
20.9655352140205	26.1775091268179	42.5734971478719	40.894110904141	14.4245524296675	35.4134165366615	2	3	2	3	2	2
19.8421645997745	46.6470154753132	42.4702058504875	40.1210058612214	17.4820844023711	48.3768525052929	2	3	2	3	2	2
48.9649940392327	27.2125302432192	37.7946127946128	28.0367231638418	22.3761261261261	25.697942457099	2	3	2	3	2	2
40.6623420962786	33.6704621567314	27.9054279054279	40.2902088418769	19.5474808646648	31.7119796091759	3	3	2	3	2	2
39.2938496583144	28.2481697848111	26.2877319302132	20.1907929284089	27.7735722096055	17.2755374455529	3	3	2	3	2	2
43.720809548521	28.9524933608734	25.422917331631	32.3896285914506	9.55812316229759	47.6281875514121	3	3	2	3	2	2
47.688793335125	45.133327051729	20.5878387488203	38.8061991713979	20.2265095896648	43.0626757069621	3	3	2	3	2	2
31.6101741471186	25.4557581147177	22.219550896764	17.8677029652784	12.6890143924212	28.8443470090824	3	3	2	3	2	2
22.3890738601617	34.170174383644	36.5918097754293	32.1812989675624	12.2192179700499	20.8900434856272	3	3	2	3	2	2
32.8342618384401	28.4263212130134	36.3969050606441	21.5737363210005	11.0851028256144	32.6810314376545	3	3	2	3	2	2
33.0749128919861	43.9012222499376	37.3309209959507	13.7389911929544	27.2377970684503	28.2497647533271	3	3	2	3	2	2
22.5335547253355	37.1705647461495	44.2646844483311	24.5902838747439	15.6125103089513	31.8566830425207	3	3	2	3	2	2
33.335960280558	43.1342125678821	42.6822778073443	20.1932933079514	27.2305437968089	44.5156757706156	3	3	2	3	2	2
32.4194058154235	41.6702355460385	25.632183908046	26.9932906849743	15.7478056336412	29.96732996733	3	3	2	3	2	2
31.2403234130397	47.5562451512801	36.1026033690658	22.4927229425774	50.522937960542	30.4110656536139	3	3	2	3	2	2
35.622648789428	46.137339055794	33.4659421696099	26.5421754049956	15.8087056862619	27.6548829931005	3	3	2	3	2	2
14.7545357524013	41.276130618937	35.4282339043119	31.2935218400506	16.4013896743961	32.8575375264757	3	3	3	3	2	2
50.8577555396712	31.8384779654436	45.0562385561078	29.9296194679709	16.1228518346493	39.9703838706003	3	4	3	3	2	2
47.6261682242991	26.0336489339963	35.6774103530068	39.0078268876611	21.6299786497828	21.1746433502071	3	4	3	3	2	2
28.0877951446625	27.423552374756	37.7905221853305	35.1478083588175	23.4789515488483	28.8105157304985	3	4	3	3	2	2
49.0435451312121	32.2978436657682	50.9677419354839	31.7556145858488	9.624431550886	21.9130913848908	3	4	3	4	2	2
37.2258326563769	32.1976000700709	40.6491312741313	25.023097150167	19.0437601296596	25.0970702435581	3	4	3	4	2	2
17.6170972484772	42.3133102063173	33.581633899133	14.1840490797546	24.9497991967871	21.652183600713	3	4	3	4	2	2
50.4960030819609	25.1853467073703	52.2432226040473	25.1933701657459	25	36.3589434741461	3	4	3	4	3	2
18.074716151874	41.658522965238	40.4097849797445	26.2218045112782	27.3754438824922	42.8900301044803	3	4	3	4	3	2
17.5982800982801	45.570437308375	32.8028373954165	28.9773173220312	28.4009825710609	24.8258049014897	3	4	3	4	3	2
49.3905848149391	43.0674002751032	25.70385818561	19.2601431980907	23.4073499466693	24.213775805518	3	4	3	4	3	2
43.4923575729504	40.9763597924274	26.0194506056987	28.0601064384848	28.3219925536012	35.4088208218261	3	1	3	4	3	2
22.0352564102564	27.76900518836	44.8103623433796	20.456682337139	39.4714261197872	47.3703344643723	3	1	3	4	3	2
54.4947735191638	41.4126927214055	37.2376263280643	21.0613479262673	31.7165709598031	40.2094240837696	3	1	3	4	3	2
47.0456723091664	38.76	26.6689907617222	30.4975212464589	44.656	28.5268464431464	4	1	3	4	3	2
36.6532721010333	48.5344827586207	26.4832667136923	18.0632289748312	14.6435551897953	22.9452825940104	4	1	3	4	3	2
32.4917112981382	42.5922624353717	33.9155502798033	39.7111913357401	35.4095701540957	23.2698458854318	4	1	3	4	3	2
43.0533799252922	46.9113961374023	28.4046361002216	34.0203106332139	41.0514541387025	26.6918953011668	4	1	3	1	3	2
45.2741338715103	30.6412389607065	30.4638637943016	39.9404761904762	14.3831048536495	22.6716906014503	4	1	3	1	3	2
41.7510769589009	45.4410307234886	37.3044151820294	34.6427979446378	18.7947084762371	24.5641838351823	4	1	3	1	3	2
35.7373230603834	47.0237108273918	38.960564751704	45.192486516645	37.8892442349773	27.1790930053805	4	1	3	1	3	2
27.6581770415238	20.6417112299465	34.1407808492448	47.9576561163388	36.949481865285	19.0791990817498	4	1	3	1	3	2
45.7205184139612	41.5471823941314	44.633730834753	25.0404681857801	18.3545583181726	29.4335493645316	4	1	3	1	3	2
39.9942605701167	46.4668094218415	28.6883213488718	25.2014418999152	19.5045816131306	21.7759544762787	4	1	3	1	3	2
47.1700261929165	41.1318758815233	22.279792746114	28.5097493036212	23.118196357633	27.719414893617	4	1	3	1	3	2
29.8512747875354	31.5168539325843	36.2744322228377	30.0680109772104	27.6374156219865	33.0440792504992	4	1	3	1	3	2
43.0991588674328	48.8295956785071	47.791977729976	45.5710955710956	8.82825930239006	12.605657888308	4	1	3	1	3	2
33.1446591736072	50.7638888888889	42.9100370259181	60.5392912172573	14.6872279567218	39.7374840283424	4	1	3	1	3	3
18.9115398616673	43.791809430576	36.3568455874506	40.7413563829787	8.08728622136173	37.4264186484577	4	1	3	1	3	3
45.5870553623964	30.5310685874006	15.9376225970969	30.3130861347569	11.9092875401455	40.3541691098862	4	1	3	1	3	3
28.2036613272311	46.0411832946636	50.3419037199125	20.1620003521747	18.1991629739045	32.5436179981635	4	1	4	1	3	3
43.6226065472514	41.9475655430712	28.6701984376403	24.3254031614242	26.6900564778367	31.881243063263	1	1	4	1	3	3
48.7700925474915	44.8628192999054	21.9644798840159	28.542358359216	23.0723693947018	30.3493262380912	1	1	4	1	3	3
45.2727272727273	39.0894540280989	23.3062105612753	36.6266944734098	17.7318212141428	41.725913214023	1	1	4	1	3	3
33.5106382978723	33.6874440035838	22.3658468418111	19.3224592220828	24.6479607802232	33.5634677976132	1	1	4	1	3	3
46.3234027897365	26.1916283571256	29.3157564344005	30.7082507562324	12.7309822209268	34.5910780669145	1	1	4	1	3	3
40.4	25.6518082422204	22.820324005891	20.2019221434812	39.7456931911403	46.1712989222915	1	1	4	1	3	3
34.0335242945046	48.6800254452926	25.0902255639098	38.6571147633095	19.2617656105814	44.8419880272866	1	1	4	1	3	3
47.1958174904943	35.3070496848893	32.2148337595908	38.9821882951654	22.6822285840123	41.8771603296995	1	1	4	1	3	3
47.4936278674596	37.7865492637012	49.3461894069476	23.8824632697718	20.8531478458372	27.4344718030183	1	1	4	1	3	3
46.7119796091759	41.0617728985745	16.01031075469	23.0866884294523	19.4761459307764	25.1048023348368	1	1	4	2	3	3
43.4405101071768	25.9729111026326	22.9802902317522	27.1501561169458	19.32712956335	17.8042709288615	1	1	4	2	3	3
33.6616454229432	37.7254098360656	36.0445412732994	45.4748028796709	20.8388032888827	23.326412257464	1	1	4	2	3	3
40.1972659629694	18.8584474885845	32.6753014738723	39.6259395210628	10.5462789379605	16.7799914412058	1	1	4	2	3	3
44.5208691574175	34.1692789968652	24.2966335989592	31.5392781316348	20.6685582550098	20.6722189173111	1	1	4	2	3	3
28.1831610044313	45.7024303497333	37.8894039021235	31.8824102647393	13.3960408213451	20.2536801070577	1	1	4	2	3	3
38.9881902330035	37.7686796315251	25.7766027759418	27.7343279990374	37.5283558536345	31.2517424031224	1	1	4	2	3	3
40.8790935126385	42.8440029433407	22.8027867095391	32.6184279021343	17.7564789709313	26.0261058738216	1	1	4	2	3	3
41.3556851311953	34.2836149889787	25.8293329512073	22.8743748161224	34.5128952103504	29.7929310960371	1	1	4	2	3	3
44.5927903871829	23.4978991596639	30.9138646565597	54.0013726835964	23.5510252459405	28.0202490080722	1	1	4	2	3	3
47.8905037392409	49.3185259969712	41.7523468931605	47.201989696216	19.2026632023384	36.5407220822838	1	1	4	2	3	3
45.877734155917	41.3406858521454	23.3226311023298	42.1885087153002	17.0104819796104	15.0698714365567	1	1	4	2	3	3
42.9171038824764	45.3435804701627	26.9132435657065	18.1234137055838	25.8135860979463	22.3957963502095	1	1	4	2	3	3
44.340490797546	40.5764513491415	20.7107843137255	41.527800692955	38.7382578992314	32.01370081249	1	1	4	2	3	3
38.5003885003885	42.451967063129	39.1562906522951	50.2738541366388	21.6953453334391	30.4172274562584	1	1	1	2	3	3
41.1655718376284	42.0656176765986	30.2766393442623	39.5803299695659	31.2440256725386	23.6229981622473	1	1	1	2	4	3
46.3622610369963	25.5702917771883	45.6349873843566	40.0674031080322	20.3908620381938	23.7291475108367	1	1	1	2	4	3
38.2066276803119	43.8198708864746	41.9049387300408	24.1356529398811	35.3822044227756	20.2757502027575	1	1	1	2	4	3
46.103509815586	36.6751841274613	36.3187060056912	32.0487042001787	16.6098175886104	25.8207289381519	1	1	1	2	4	3
34.6285854376073	39.6517213771017	34.1544352265475	28.6508240705251	20.0754716981132	33.7477179866122	1	1	1	2	4	3
40.9781073446328	44.343163538874	25.8690274703815	35.5243002367358	36.4805385345646	25.9652899233149	1	1	1	2	4	3
45.3816602639051	27.2125942584998	24.9845926291138	41.3031319910515	10.2928957208143	29.3648334624322	1	1	1	2	4	3
58.3701366982124	41.2282497441146	20.2933787178864	24.9232119350592	22.2752930959618	34.2134686505547	1	1	1	2	4	3
29.6762024520591	39.5309168443497	31.3448456305599	40.5103042198234	12.7898805340829	32.2740791316121	1	1	1	2	4	3
31.8667098026529	42.5895087427144	21.3390857048038	46.3962019853259	30.3922410093554	22.0978714066272	1	1	1	2	4	3
28.9305170601166	46.5733078718438	20.699881376038	17.5887573964497	16.1882387489905	36.7745197168857	1	1	1	2	4	3
42.791273054431	19.7595362484792	24.4219518989693	41.5067004708439	17.9632995251217	19.8273476841348	1	1	1	2	4	3
44.9503045848028	31.7370441458733	33.4576067348166	28.6124745600383	21.6544055708429	24.0554498505029	1	1	1	2	4	3
41.7389180608133	31.9307429031609	31.7231528372939	37.660464445406	16.7875440814425	37.6573460171039	1	1	1	2	4	3
43.8017773761109	25.0873577636413	41.236722306525	32.2346433098997	23.8871292830406	35.8284349742836	1	1	1	2	4	3
24.1668819426505	27.2754312908983	29.7270835883001	33.6588167719701	43.4279705573081	23.432015365256	1	1	1	2	4	3
22.0427475934084	33.6540564181063	17.3773416592328	47.4463817312143	29.2984869325997	33.1098936513052	1	1	1	2	4	3
45.7292867204508	43.9247111442415	27.069044352995	38.4878159872466	15.4848730415991	26.5877906499055	1	1	1	2	4	3
46.6118471143597	30.1672888151528	40.8569917122201	17.6821686147724	16.6451868741945	29.3669131238447	1	1	1	2	4	3
20.3339258506856	34.9079843500942	21.5737883463423	42.9110210923313	32.5527966775647	47.6421563456061	1	1	1	2	4	3
31.7960410405223	42.3772169167804	39.3687977875386	41.2334925540882	21.493544600939	28.3960272151404	1	2	1	2	4	3
37.87700084246	31.8419178732495	41.1473450571965	50.6978430306326	24.7609576990744	47.2852316602317	2	2	1	2	4	3
28.5642507222711	44.434205676373	24.1063644289451	32.1475625823452	10.2151877700233	21.3763174209547	2	2	1	2	4	4
41.390106449593	40.6330847663978	23.9260280266483	25.2265581653412	35.3613310614413	29.9139642620781	2	2	1	2	4	4
39.9355877616747	27.8215541277731	33.5492063492064	51.1079084849577	37.3016729627631	46.2698554345886	2	2	1	2	4	4
36.9540715694562	45.3664147223135	33.5941575378195	53.1961792799412	11.1683446499649	27	2	2	1	2	4	4
45.9804560260586	36.6537588463079	26.4638082065468	37.2658372658373	17.3198228425715	28.3280085197018	2	2	1	2	4	4
45.7418380388056	42.5259233368286	28.5307517084282	45.5311507114242	11.5941303150198	22.4722682646946	2	2	1	2	4	4
41.9135802469136	46.7365967365967	43.8160136286201	25.9086444007859	14.0565028628956	38.0764163372859	2	2	1	2	4	4
33.3497658368252	39.096062052506	39.8267663043478	15.7858280806262	18.2149659863946	38.6056098216686	2	2	1	2	4	4
41.5744749078082	43.3962264150943	46.4148303602658	23.8585496866607	18.6029351479872	32.8234658988663	2	2	1	2	4	4
40.7349735284958	43.4595260080025	40.2785755313039	24.2751496654537	13.2406010104324	26.6860949208993	2	2	1	2	4	4
50.6092495153697	49.9203398831652	46.0796798253593	27.606779661017	34.4789233678123	26.4068316181301	2	2	1	2	4	4
39.898505006172	40.7652807685937	48.6910093007234	30.8436616655795	24.5507716158128	29.6221473999252	2	2	1	2	4	4
38.4067572043723	36.2195649041925	42.5366543013602	24.948192493668	14.1860359748086	58.9403327316193	2	2	1	2	4	4
46.4855190367719	23.1176329083474	31.3904494382022	41.2443874278384	19.4451624019988	45.0770868656599	2	2	1	2	4	4
38.2513661202186	32.6935061697619	40.7444837459997	29.3754369610813	21.5293668954996	28.0267832741186	2	2	1	2	4	4
47.3195198158198	28.9015934801119	42.4084709260589	21.6726618705036	25.1928783382789	38.133619917607	2	2	1	2	4	4
45.2213137862983	46.6678641997485	31.2237945492662	39.4907033144705	19.0309234976509	27.4410135801532	2	2	1	2	4	4
47.8304888631762	26.8874717136392	40.8163265306122	31.8480206882833	30.4149377593361	30.384420473467	2	2	1	2	4	4
43.3862433862434	41.1447084233261	31.7022574740696	32.0743185429654	12.2512653400818	45.9253617669459	2	2	1	2	4	4
36.3879881573382	45.8345599057992	40.0475543478261	27.4849972722313	24.1198772341578	29.6009771986971	2	2	1	2	4	4
44.6038951530239	37.1791173925584	24.8038080535186	31.9411258721208	17.1523833045196	25.1835853131749	2	2	1	2	4	4
39.637471928136	44.0759930915371	24.5127803349329	25.3490676515629	24.5377648027547	32.4558394786486	2	2	1	2	4	4
45.3798033958892	24.68764249886	38.0240041746391	19.229609528117	27.4798723986025	22.4393958624191	2	2	1	2	4	4
42.9590017825312	39.6061269146608	48.6593151479977	24.5880737544135	26.3216225202261	29.8042378473495	2	2	1	2	1	4
26.3754358775668	38.0312907431551	24.2578710644678	15.5543485640573	29.9808967299697	45.8280542986425	2	2	1	2	1	1
43.1413612565445	41.0008628127696	42.0970266040689	33.2946096654275	18.5623152326124	29.6965564268667	2	2	1	2	1	1
37.9986811737554	40.8687615526802	26.5343178791914	18.5295393961937	22.841726618705	26.9324853228963	2	2	1	2	1	1
43.4851694915254	40.2395815758394	22.7644652250146	19.7411313518696	25.3252292599701	49.7107597377555	2	2	1	2	1	1
45.7164179104478	40.4543788933675	22.5770591207681	41.669204995431	28.6152394432649	47.7831594634873	2	2	1	2	1	1
24.1603161162856	29.7426613216087	52.9871858878349	35.3989917619575	29.1881538234861	27.4141686547039	2	2	1	2	1	1
16.7655889951819	45.9071231798505	28.0041258380609	14.4363653873935	19.3223509100065	45.4700589512876	2	2	1	2	1	1
47.4833808167141	39.9188876013905	25.2141669863189	23.4524304113004	34.3057176196033	23.3696837513631	2	2	1	2	1	1
30.5428603277227	38.0803988781552	46.7357701400255	27.1883904313829	28.226005428078	40.6214413535058	2	2	1	2	1	1
33.214528173795	21.5883003145991	22.8488089450656	41.6828364790968	18.7935738102455	21.6462208151959	2	2	1	3	1	1
38.1756756756757	35.0055432372505	33.0088495575221	44.3081117927744	27.9698769622401	43.5398532172726	2	2	1	3	1	1
32.3471183457985	44.1994247363375	23.5468895078923	23.0068527494568	25.5556848597696	34.7715304909122	2	2	1	3	1	1
35.3437260414005	47.7046933881466	42.2489671277169	28.6460106684826	24.8641304347826	36.1330515073979	2	2	1	3	1	1
55.5844524304899	20.7924391130498	37.3894872207041	44.6194964129976	19.2917143948072	23.9423523942352	2	2	1	3	1	1
42.0280850006214	29.3827160493827	28.6808621137367	44.2030276046304	15.2113479221612	15.6691232178525	2	2	1	3	1	1
22.0923761825264	47.6231190150479	29.4055621457757	26.116866970576	37.7358490566038	38.1925675675676	2	2	1	3	1	1
51.0651473866733	40.7873736478099	27.2076105204253	21.7214778725132	30.4913901721966	10.7861908906295	2	2	1	3	1	1
45.3807655890707	41.8751231041954	38.5242121445042	42.9117885707662	15.4809843400447	29.0603085553997	2	2	1	3	1	1
46.7300991691236	39.4725826705735	21.4032959255889	48.4731543624161	24.6574001566171	33.1326144797647	2	2	1	3	1	1
46.9167523124358	26.2772948908204	47.4555673704998	46.0865631126527	30.3473302229134	45.471580262336	2	2	1	3	1	1
41.8145956607495	46.9637610186092	44.7368421052632	34.0327868852459	40.2138157894737	43.4959349593496	2	2	1	3	1	1
31.9184890656064	41.6319237641453	35.6160796124133	44.5681694731124	26.0587826891923	44.8302709436313	2	2	1	3	1	1
39.2943176987388	42.6476263990737	44.8076923076923	34.8105876639145	39.0642002176279	29.6706300396337	2	2	1	3	1	1
26.0676707241593	48.092921048501	39.1143227719103	37.3785724341827	20.6285401059748	26.4171413072959	2	2	1	3	1	1
46.2648771840972	36.7471024130724	26.1498566944179	22.5339181883097	13.810110974106	33.6352236310436	2	2	1	3	1	1
43.3464634355198	47.2851095159212	24.7421429438175	46.387765863948	16.4392569455861	32.7525622254758	3	2	1	3	1	1
49.7595034910784	33.0830092530508	27.8477469913238	31.2534695237038	31.4140681653372	29.2294807370184	3	2	1	3	1	1
43.3196663367737	45.796943231441	29.3714285714286	25.2718251873746	28.6785178839152	27.2526329476011	3	2	1	3	1	1
34.3877032520325	30.2155291516994	26.3996018910177	23.5971943887776	20.0829531314807	29.880919412905	3	2	1	3	1	1
43.6126471005246	41.2556053811659	33.6497754971135	37.273836145558	20.1545179711119	39.3102418632428	3	2	1	3	1	1
38.4192187786539	45.111189551712	29.4597225602336	38.6246418338109	24.1778377857074	29.5712309820194	3	2	1	3	1	1
40.9471127900702	30.2687766892741	24.4072164948454	31.5823307925429	36.6039039557782	42.9659053293611	3	2	1	3	1	1
46.0466916032504	40.3580290677065	24.1549215079638	22.7931611224679	27.156000404408	23.8643473908147	3	2	1	3	1	1
44.7956403269755	50.2945088352651	23.79848743596	47.5865209471767	45.8587479935794	17.5205930807249	3	2	1	3	1	1
42.2285927957123	41.9425306671148	40.5146316851665	26.3888888888889	66.3236537919368	28.6207618250314	3	2	1	3	1	1
48.2054794520548	47.2361809045226	30.2122940430925	34.2765616657768	41.1012322570582	23.5627301047862	3	2	1	3	1	1
46.4604161037557	41.6562630045776	33.080505655356	35.8538543897216	40.8707167687469	20.9555054336682	3	2	1	3	1	1
33.4636730575177	31.8391286133222	17.7697975357563	39.8240371845949	41.522723461345	14.2436149312377	3	2	1	3	1	1
42.8442165585884	43.7253354380426	25.5348202093764	42.9789287437671	39.9527930763179	28.9987872254413	3	2	1	3	1	1
34.9654323326073	43.8244638602065	19.6462563451777	40.5326674989596	42.7617363975643	32.4362606232295	3	2	1	3	1	1
44.5184983677911	17.2518159806295	20.4472140762463	29.8111791921971	40.8297320656871	33.7692563448964	3	2	1	3	1	1
31.6243871242805	24.7047619047619	22.4091751940114	42.9276721797087	24.118175690856	18.6896084082048	3	2	1	3	1	1
35.3552859618718	25.716081530035	39.2945036915505	35.3144111651247	21.2064251537936	21.8945745398477	3	2	1	3	1	1
39.6483342147012	31.6371681415929	19.4004524886878	21.379859058877	21.5267652572381	14.5528930450029	3	2	1	3	1	1
42.5471819232251	28.9085014409222	29.5184821226094	34.953095684803	18.3990749068483	29.2921492921493	3	2	1	3	1	2
42.2837461915486	44.4989775051125	23.6344279747768	46.0616438356164	43.4227810095703	37.8051881993896	3	2	1	3	1	2
31.350987432675	33.6897374701671	20.9446919079436	33.7555336940482	26.3499745287825	44.5296915758785	3	2	1	3	1	2
30.9424614345231	27.2058027498105	26.2870040802153	26.9997943656179	27.1490252518645	42.8862478777589	3	2	1	3	1	2
40.9178743961353	35.9270898805783	16.7030250145433	23.4249502615872	16.5276122367898	40.4415539962348	3	2	1	3	1	2
30.0258397932817	27.8348535765723	22.5257142857143	25.7888094236433	16.24601303564	45.8115183246073	3	2	1	3	1	2
25.6926730583165	49.6393442622951	23.156285823462	27.0594324161132	26.3400436575309	40.401814646792	3	2	1	3	1	2
27.5421663254363	33.2000410130216	19.4054963544588	29.1738171120373	33.5583558355836	43.8298683959565	3	2	1	3	1	2
46.0586226522481	47.19703215169	38.1120178041543	28.0342220453641	26.387848967804	40.081799591002	3	2	2	3	1	2
37.8648991679594	41.8161050828098	27.2371364653244	35.1656179508489	35.7377049180328	19.4097794521623	3	2	2	3	1	2
47.0405424494985	47.3309608540925	25.8083343060581	30.0208860063757	26.8760907504363	46.5441176470588	3	2	2	3	1	2
25.883929491805	15.586588954931	40.8693115519253	21.5767311291329	20.5892088712347	19.7442904548116	4	2	2	3	1	2
44.4524756053488	48.9606596804673	18.5914332784184	19.4191958095825	32.1631151310747	46.4934339200894	4	2	2	3	1	2
26.2028322631718	20.8184545064991	41.0003938558488	26.7926078028747	15.4007011501322	25.3533231474408	4	2	2	3	1	2
45.7427149964463	30.4799237207331	29.4394781348152	35.011135857461	28.1	28.6455929856945	4	2	2	3	1	2
50.1768867924528	23.2251875109018	22.8667827601219	22.8351288694941	18.6368477103301	44.6352941176471	4	2	2	3	1	2
49.5408970976253	25.0907537903054	24.5709298943082	31.0421905560212	20.8545170121236	47.1984665290475	4	2	2	3	1	2
23.4596964039289	27.0759890325108	48.297213622291	53.5625819612414	16.2772087067862	36.4454641722556	4	2	2	3	1	2
55.9671746776084	41.010170660231	30.023987206823	41.2332150023152	45.1470123300664	26.4572244580034	4	2	2	3	1	2
52.3090815273478	44.1745319511063	17.662739702468	20.368970210192	18.8272174073391	25.5125766222786	4	2	2	3	1	2
22.8422977003753	14.3544210136885	42.8950359984843	39.2179195140471	28.7091464848342	39.0993265993266	4	2	2	3	1	2
40.0825929170317	31.7257142857143	33.6453821433562	24.5972915181753	46.3924861249466	39.9161551130409	4	2	2	3	1	2
28.9763065412085	27.7684844429575	26.6558764940239	44.4761436301033	16.6229985443959	30.8483601597483	4	2	2	3	1	2
44.5285615966965	25.2278886425228	45.3143141482833	44.1105354058722	15.1001291989664	24.9784296807593	4	2	2	3	1	2
44.2361761949391	27.3504273504274	32.8126834997064	24.8572683355292	27.4278622401489	39.6704924102184	4	2	2	3	1	2
32.7556325823224	40.5049786628734	22.6478700582286	31.3844570252187	21.4515626622365	42.0345489443378	4	2	2	3	1	2
44.3142734307825	31.1485882202632	32.3485494880546	27.3808560563152	32.2049772544822	28.9405010438413	4	2	2	3	1	2
28.5714285714286	23.4348306702844	33.7655121318763	19.4476857253987	39.1805887032617	42.9540015953204	4	2	2	3	1	2
22.780701754386	25.6659007744022	29.7227522729824	29.00480139677	20.3851492019431	18.3205392248643	4	2	2	3	1	2
37.7386487288555	20.8743359749194	24.9170195719354	33.8114942528736	30.8470290771176	42.6413128418859	4	2	2	3	1	2
40.9391180146402	16.3731684366178	26.9636576787808	25.9867000604543	23.526820134376	32.7714956262001	4	2	2	3	1	2
30.1011898143	32.8507501974204	22.5545830528037	30.9660107334526	44.8896156991006	34.1797131956322	4	2	2	3	1	2
21.3550600343053	51.5970149253731	27.093101138647	36.5456545654565	25.8369565217391	40.5506072874494	4	2	2	3	1	2
42.7832552125424	20.3248501693738	42.8208955223881	38.1169936397026	16.405963583038	39.0004462293619	4	2	2	3	1	2
47.9879115635438	27.4831123342507	27.9209522708887	28.5509808874295	39.7265525172502	22.6989619377163	4	2	2	3	1	2
49.7763746382531	22.7151403589508	21.8684289576449	54.0092969203951	15.413673849428	38.4459955914769	4	2	2	3	1	2
51.3331083361458	26.4683195592286	37.0740410347904	38.8562562340685	12.9320388349515	43.66348815749	1	2	2	3	1	2
45.6992958718763	50.9366804046459	35.6227106227106	43.2335190343547	25.0408719346049	26.421443490369	1	2	2	3	1	2
20.5986371086	28.4332887563008	45.0035688793719	25.1747655583973	28.0859814914557	28.5211267605634	1	2	2	3	1	2
53.2381067667353	24.0678748701374	40.6471376603485	13.8467778735486	24.7757235353772	44.4539249146758	1	2	2	3	1	2
26.7487527863284	32.8189421604429	30.6246949731576	34.2661756970016	39.0195755880901	25.0762420068864	1	2	2	3	2	2
38.4009840098401	46.5719224121375	38.4155981029334	49.8356664637858	39.2686261107314	28.8930375576543	1	2	2	3	2	2
44.7223917022575	48.0400196818107	46.907722513089	22.4209404240199	25.3702437912964	26.8156424581006	1	3	2	3	2	2
41.6814420803782	36.6530858608722	31.1871739407049	34.1094848888044	15.2883489461358	41.1549810313334	1	3	2	3	2	2
48.9739903280617	30.2934913433941	30.184608007672	45.3339432753888	25.2548948840567	23.3481152993348	1	3	2	4	2	2
32.7133705311015	33.2070228621953	20.7996848532598	55.5465587044534	24.7051816557475	37.2192162649615	1	3	2	4	2	2
36.9431002836643	22.2771213748657	29.3600324719253	23.401194954636	42.9429429429429	22.4435860947347	1	3	2	4	2	2
42.5501882057716	14.4205072266158	35.9682588127575	38.5987994408355	41.307703100884	25.4998701635939	1	3	2	4	2	2
43.1192660550459	28.8981288981289	45.6322229775663	50.3366510538642	25.125313283208	36.3738019169329	1	3	2	4	2	2
46.8940176828568	42.8842865285959	25.2639358108108	33.8775510204082	46.0249554367201	31.8571651333229	1	3	2	4	2	2
39.6499602227526	34.1281337047354	18.3613989637306	45.6223379081874	14.3192205917729	37.542201215395	1	3	2	4	2	2
42.7290198590647	45.1563458001226	31.6760124610592	37.4691140134133	25.2234932231087	42.4051654560129	1	3	2	4	2	2
24.6513994910941	30.1961789973073	37.9299260687882	33.0764740221833	37.3690511822808	39.7690053439062	1	3	2	4	2	2
55.1666666666667	36.6600030755036	41.9323036477161	44.6622436670688	21.190855927698	43.5818125579957	1	3	2	4	2	2
45.2417876779924	35.6258064516129	30.6382425581698	37.3818690934547	16.276906723359	48.4379319878352	1	3	2	4	2	2
22.1291415662651	51.3652828085818	43.4631891713437	26.6716543533153	23.4781556335471	19.9906323185012	1	3	2	4	2	2
30.709182323366	43.9088191330344	44.4028238006051	33.8449657302828	26.1675615439165	31.9296547273314	1	3	2	4	2	2
35.4733560090703	38.9513108614232	26.6063467086284	52.9311809685641	12.6885150812065	32.2882789124496	1	3	2	4	2	2
45.937318630296	33.8252116220545	33.2729965443475	22.3750257856013	25.9226519337017	31.1815220610009	1	3	2	4	2	2
45.6998127959476	15.1238963258331	40.7673440784863	14.7805025734181	26.5050732807215	23.2134175984443	1	3	2	4	2	2
16.4951057783391	45.3981592637055	27.363184079602	25.9325896605494	22.2153792011262	35.2046783625731	1	3	2	4	2	2
37.2842927320821	43.9490445859873	37.7224627224627	23.6487570168404	21.4786120497816	42.8077753779698	1	3	2	4	2	2
38.2383153569594	42.0218785364014	35.8872882697483	26.2861088732881	21.0548567804672	25.5916203284624	1	3	2	4	2	2
46.4953271028037	40.9231403255718	27.6186701020712	31.9446567803088	40.9512980860337	18.6234465977231	1	3	2	4	2	2
42.1456473214286	45.3945081682308	42.0028033016664	47.3836765827613	38.9459728206828	32.7505827505828	1	3	2	4	2	2
18.919223191669	37.9304317427023	34.9507635221921	21.6618598487801	46.4813825048993	42.2981366459627	1	3	2	4	2	2
38.1864623243934	41.3232733604179	34.0725487090131	52.3260107070334	39.6334174525169	20.6155703077852	1	3	2	4	2	2
28.1502767134951	42.2666486559503	27.8110680296087	39.828137490008	30.9107757479481	36.8548209971447	1	3	2	4	2	2
40.695915279879	30.708125283704	42.7258264097578	29.7312750142939	32.9708685729628	38.3208777230084	1	3	2	4	2	2
30.665770006725	58.2771219786397	29.0129091146173	23.7387463903516	25.2047693105236	21.5839648007822	1	3	2	4	2	2
42.1356218345526	25.4755555555556	42.9461942257218	37.5383435582822	39.5094031071137	32.588537593565	1	3	2	4	2	2
45.157559988436	28.2098404477487	38.1491604841859	27.3255416581232	34.6814082048298	24.5913740377518	1	3	2	4	2	2
32.5071496663489	20.6715559390279	40.0288496213487	30.9391590895222	42.4570446735395	30.6718475808473	1	3	2	4	2	2
19.0929501571621	33.897731120894	32.6520561438069	41.6613756613757	24.5102040816327	32.7089033887603	1	3	2	4	2	2
43.3181751503594	32.95590636908	27.1125893077113	42.2826086956522	25.3309329662184	17.5043615518817	1	3	2	4	2	2
40.6691664263052	21.3589586315	30.9801233721727	29.2871330832046	26.2086258776329	37.7896954606397	1	3	2	4	2	2
50.7934218118869	23.4361968306922	38.38511275824	26.0739961423812	25.8895083628991	41.4862365357415	1	3	2	4	2	2
30.6764364221249	20.7791219660656	44.0773569701853	26.1379175620238	28.8493150684932	25.1329889754067	1	3	2	4	2	2
47.1430519569071	30.4512401633629	25.0074074074074	29.6940611877625	24.318407960199	33.5572929391644	1	3	2	4	2	2
33.0652484109482	22.8255545448184	27.0410750507099	24.7313444052003	29.909793814433	31.0483564867532	1	3	2	4	2	2
36.5251430292081	27.7244056283358	42.239932885906	21.7879116901918	44.9114613738081	25.7157775650509	1	3	2	4	2	2
35.1915974145891	33.433941555769	22.343594836147	20.1241272304112	15.058358313668	29.5681063122924	1	3	2	4	2	2
39.9646210368758	24.8351648351648	38.4997670445721	38.684248244231	28.9537432229784	23.2310582341891	1	3	2	4	2	2
39.7679324894515	38.3165829145729	35.93441627448	30.7444408636803	18.2825239276852	19.5974119338605	1	3	2	4	2	2
51.3944775912307	27.9666337788142	22.9139986208255	22.9505834894107	33.348895113601	26.6369363629929	1	3	2	4	2	2
28.9401689068633	21.7016029593095	42.2249647390691	28.2788633842478	30.2865481560096	47.3489519112207	1	3	2	4	2	2
40.3620421439683	24.8985537405057	18.7019579405366	16.5648391664981	38.021534320323	33.0236015610481	1	3	2	4	2	2
43.2181084400772	34.949614700652	25.0240868879741	29.7833236602825	18.8251106894371	41.132658797077	1	3	2	4	2	2
26.7149839878645	39.2542202066012	22.3648385842085	25.9519867549669	40.8600215905002	36.7513899920572	1	3	2	4	2	2
39.0739403939363	29.9782023336325	21.105482178397	19.5829094608342	40.303738317757	20.5657730673317	1	3	2	4	2	2
35.096255553205	38.0860006466214	16.6412703504692	26.0471736478243	36.4975247524752	16.424543946932	1	3	2	4	2	2
21.6097217330046	14.4880245382758	32.8767123287671	54.0135332360356	36.0411547911548	38.7874435781699	1	3	2	4	2	2
22.6952704381678	24.5459301891023	32.6935804103243	28.4674190025482	25.290631410987	27.2338049143708	1	3	2	4	2	2
51.4767427956475	40.6592008144566	26.5095083691175	21.6194095293774	23.7394957983193	26.7515295046379	1	3	2	4	2	2
18.5563500170242	22.0669630705018	26.3893333333333	17.8547079766684	16.8080236941303	18.6430155210643	1	3	2	4	2	2
30.9223350774597	36.0960960960961	16.2089038288104	27.7421561084039	28.460056865083	21.8512321265592	1	3	2	4	2	2
50.8155002891845	25.3529528733347	24.3529176924612	28.14453125	14.9598867390278	28.4330533173324	2	3	2	4	2	2
44.7542283298097	33.8716135059389	18.0114049987867	50.9803921568627	39.8326788458255	24.1565722294524	2	3	2	4	2	2
41.2761241291957	26.4948333913851	20.011620185923	33.2549327061283	36.1965358784023	19.0399871784598	2	3	2	4	2	2
29.6738359725833	28.629071941738	23.9023921606302	34.016959179649	28.4779900332226	30.183190502398	2	3	2	4	2	2
40.0947586615339	24.9779951100245	13.5946903650374	52.8583690987124	15.2699887838487	31.2874075812698	2	3	2	4	2	2
48.8344051446945	47.4547423796998	19.2613490638625	17.6641597674272	39.2820336654071	18.0979067084226	2	3	2	4	2	2
46.5307412675834	54.5881662017325	24.729862475442	53.1104651162791	29.5835743204164	42.3931417531997	2	3	2	4	2	2
34.1281066882198	33.0967169476486	42.7350427350427	37.1810287241149	47.1280276816609	27.052216513323	2	3	2	4	2	2
46.3981182005293	47.2271056416813	39.3670692554655	26.1444127286182	29.0326763485477	24.1959894059781	2	3	2	4	2	2
39.0097799511002	42.3841807909604	28.2583949914627	31.1397883937159	18.9787382363193	37.0519648769253	2	3	2	4	2	2
39.8325876749892	20.6591639871383	46.744555353902	17.3438152219285	24.5363657177746	19.5828341906842	2	3	2	4	2	2
43.4925093632959	22.3249299719888	21.9875138972035	15.457320652812	34.3827775012444	18.6119873817035	2	3	2	4	2	2
42.4439113870467	18.9368176123143	42.9634734665748	43.391589295467	23.32917281289	15.7529395098456	2	3	2	4	2	2
38.0771478667446	38.0068392769907	31.3171080887616	25.884453099643	25.2793031622799	42.0462940162522	2	3	2	4	2	3
28.9534459705847	45.6772100567721	26.736231884058	23.9857264758359	33.613074204947	30.5002428363283	2	4	2	4	2	3
30.2960800667223	42.1006793241596	30.9625996321275	31.1454031732232	27.9037482646923	28.5277809211271	2	4	2	4	2	3
19.8061983125888	44.1001191895113	23.2014552069122	21.5811620003237	29.2606733772996	46.5205479452055	2	4	2	4	2	3
45.9483526268923	46.6643258426966	41.5661627314422	21.6011794115762	16.1083992593839	22.5128205128205	2	4	2	4	2	3
32.1490683229814	19.98329663655	33.0942863860804	41.9779576709256	17.719060789737	29.2220358663398	2	4	2	4	2	3
29.9186778593914	28.9996776619749	24.0946129470349	18.519559352518	27.0901693135582	35.7731407169609	2	4	2	4	2	3
30.6560846560847	32.5700287570561	30.0422832980972	32.1913002806361	28.7800390939404	35.3183962264151	2	4	2	1	2	3
44.2083040112597	19.0754476661422	21.4857847020509	38.207220915756	32.088285229202	26.2031237611988	2	4	2	1	2	3
32.9788437606064	24.4237300382976	18.9373416062221	24.186690398497	37.584445542923	37.1714285714286	2	4	2	1	2	3
45.0020399836801	27.5395569620253	26.0707635009311	26.0803253685816	25.1478400320738	44.9780237668891	2	4	2	1	2	3
48.5103244837758	22.7756492124308	39.9458972046889	43.5384615384615	25.5395268320831	31.3940309784662	2	4	2	1	2	3
32.4786324786325	13.2165907365224	22.7442707833925	44.440353460972	44.4701986754967	44.6197095111666	2	4	2	1	2	3
26.9843074823743	25.2954209748892	30.4143222506394	45.0656585754079	28.7902544928235	31.4501578709968	2	4	2	1	2	3
42.3622605816978	23.1357372097414	30.263589631412	37.2315409938862	19.9176666374704	38.1879984311675	2	4	2	1	2	3
45.9245910729138	14.2667060910704	27.0710945929745	44.5100572061266	45.0481555515174	18.6381891201168	2	4	2	1	2	3
36.9034493621043	17.5999487442337	23.1661023904791	40.7792665726375	20.2547770700637	26.301577014474	2	4	2	1	2	3
37.1129707112971	32.4850474961886	19.4751146594191	39.9261311172668	39.9301222859995	23.8656514029415	2	4	2	1	2	3
39.0969899665552	21.5141996281813	23.5671888683468	26.99735718642	22.2338037203335	48.7136465324385	2	4	2	1	2	3
47.1003530005043	36.7691946466307	29.439676930843	21.4935190559102	19.3146896127843	35.1008575914966	2	4	2	1	2	3
36.7442501032916	28.4460634158457	23.4257115111676	39.4213673832229	15.550674615626	44.1537467700258	2	4	2	1	2	3
41.7451719265191	26.4295485636115	53.2724984266834	48.2956407735169	23.188025210084	28.206937095826	2	4	2	1	2	3
47.820042967269	35.282874617737	14.7401908801697	39.8461263195563	23.3808146004896	30.4243714247705	2	4	2	1	2	3
52.5901817195552	29.8972887943	18.9266038741781	45.73097405944	10.6901274017513	29.8455890292625	2	4	2	1	2	3
31.0256653092149	36.6706396503774	29.9841675800755	32.6865477275687	19.8884101984603	21.7865629725643	2	4	2	1	2	3
50.5808621216753	35.2608047690015	25.8632769492543	49.4380292532718	52.3334843679203	39.0384258399851	2	4	2	1	2	3
48.3618917066484	26.8776048311644	26.0484869934525	43.0626057529611	24	36.1248374512354	2	4	2	1	2	3
42.5104192203972	33.9583333333333	22.5566669725613	43.4061793519216	13.1391460282072	24.5074959732375	2	4	2	1	2	3
41.8049937229739	44.704205274412	17.8519482507847	29.1166077738516	16.7012627573084	34.5785253275963	2	4	2	1	2	3
39.9946886203691	31.9221232436404	21.0650701118639	29.5171537484117	21.729813967079	43.8292141951838	2	4	2	1	2	3
50.8459994264411	27.8474239412934	35.8173434478655	46.0254221210396	19.0375720198004	29.6809151113787	2	4	3	1	2	3
50.8486216030609	50.9223240055214	28.1620657079878	38.5108656929106	14.464148942438	23.53033637221	2	4	3	1	2	3
47.7431363424849	33.9536687021421	30.038783935944	49.0407673860911	20.4633204633205	27.1508784640464	2	4	3	1	2	3
52.2724575768364	34.6866725507502	41.4542862234896	39.1262602016323	19.1171644240236	28.2188125416945	2	4	3	1	2	3
29.6317512274959	14.6341463414634	26.670194470168	38.0152456239413	14.2431504631129	36.1638891837385	2	4	3	1	2	3
16.2119978284473	27.8447331350759	25.9730033745782	33.0805687203791	28.2628411245775	32.9284917585822	2	4	3	1	2	3
41.2896024727398	35.6094276094276	20.3810408921933	29.2588614393126	21.7922794117647	27.605840756727	2	4	3	1	2	3
42.8176490102842	26.4495778829205	23.2139560642422	48.3439162519307	20.3721200668653	21.410365335599	2	4	3	1	2	3
23.8630200666305	27.7322320162732	26.0783586701273	42.2118380062305	17.6843510176844	21.3402571711177	2	4	3	1	2	3
29.4261848556383	23.1236937108113	30.7897483474429	38.864976885063	29.9097848716169	21.4599171765869	2	4	3	1	2	3
43.5337787676318	46.7382962394474	45.6375838926174	37.3190174068651	15.4024170737979	28.7223988315147	2	4	3	1	2	3
39.2272429600524	28.5106382978723	41.8501551647702	45.8073352609953	26.7047223663726	40.3573716807859	2	4	3	1	2	3
16.2538801928538	13.0547359547179	25.1011617282339	50.6804247046508	16.7439898776887	25.8498527187326	2	4	3	1	2	3
31.1589092618712	38.7914230019493	41.9975723946593	43.594221304969	26.1068943706515	32.8789531079607	2	4	3	1	2	3
54.2937545388526	47.4135035270406	34.3884120171674	30.1910195981146	16.466826538769	38.2741889449148	2	4	3	1	2	3
31.3963830418026	50.3261342223511	26.3460238792521	28.320500481232	20.2997882536498	27.3426937077483	2	4	3	1	2	3
24.8599610326352	30.9104918453833	40.6605922551253	34.7155850161862	15.2936161142492	43.2215568862275	2	4	3	1	2	3
13.9586603872318	33.669592558627	24.4939467312349	45.813064628214	15.9369642621654	23.4764826175869	2	4	3	1	2	3
16.5226175777304	28.532099988988	33.8166144200627	43.6977842353796	26.0785368477676	22.2360605479977	2	4	3	1	2	3
27.1279153642703	30.8779119930975	26.0113596847108	39.1540130151844	66.0440214158239	13.4578027196201	2	4	3	1	2	3
35.2810823419641	34.520334695466	34.0863309352518	34.3641658577174	30.4081409344567	28.3173588924388	2	1	3	1	2	3
27.5647605820905	41.5859030837004	26.7503805175038	50.9604872715914	31.9786868960535	35.1628097481057	2	1	3	1	2	3
30.6466264761747	32.9780146568954	23.9563648857585	28.453138125525	42.2556390977444	33.2197087077781	2	1	3	1	2	3
46.0460853626604	34.0968245705362	30.3426961185347	30.3100149821367	21.2547209399916	26.9464520367937	2	1	3	1	2	3
46.6087268165935	46.9423669159701	44.3874278383579	41.6061185468451	19.2557635772861	19.199513936356	2	1	3	1	2	3
30.0381403978971	35.484336653674	18.6227183587268	34.8726801899007	18.4046454767726	33.8442014837954	2	1	3	1	2	3
34.4444444444444	38.6749482401656	19.4142024302873	47.8669910786699	16.3226788432268	22.837236307335	2	1	3	1	2	3
33.3499253359881	45.4390934844193	23.3141160027952	44.0612244897959	21.12318150054	26.4199057259872	2	1	3	1	2	3
42.199654278306	40.8293153326905	19.9932111337407	27.3947667804323	13.3999679298733	26.3980438018286	2	1	3	1	2	3
34.6610008245069	37.2396819386596	20.497466605251	44.5658012533572	35.5672184093662	31.6750954690887	2	1	3	1	2	3
32.3338384931803	36.6472927500765	22.2026290477717	41.3181478715459	19.9102191708476	25.024983344437	2	1	3	1	2	3
35.7412516335124	42.9239345441467	27.4222347523729	31.2550513797483	18.4620233217775	40.1217861975643	2	1	3	1	2	3
29.2896174863388	38.3087983567271	24.9547527691305	31.1503811503812	13.7915960876455	25.3671894448593	2	1	3	1	2	3
40.0018404343425	22.0054891197804	21.0787582425724	29.687788656937	28.4429318098943	32.6311020500623	2	1	3	1	2	3
38.4277692700357	35.7516693737592	29.0462271300206	23.9939344453517	19.5801716190341	19.1336008322188	2	1	3	1	2	3
38.8757551878119	46.2385321100917	21.0512320510548	45.7842415316642	18.9509035662882	52.1163047478837	2	1	3	1	2	3
49.5761235628847	26.5247338760175	46.2459501338217	34.9383983572895	21.7595307917889	23.1950844854071	2	1	3	1	2	3
29.1157236280921	39.6146695960791	36.5775278319752	26.7903364969802	20.928596552937	26.130703327356	2	1	3	1	2	3
42.9591699231909	43.5611782477341	28.9336917562724	37.1959510500076	14.7849738273632	21.7626072702729	2	1	3	1	2	3
34.5874764848159	46.4171337069656	19.4665298794563	38.2690882134915	32.4555369951852	19.0208177934495	2	1	3	2	2	3
28.8855869242199	41.8046709129512	39.9867043377098	29.0035587188612	23.2432432432432	17.0544495082754	2	1	3	2	2	3
26.9921552436003	40.2428983120626	29.1574822434484	23.4361610968295	16.1139012603051	23.2697266632285	2	1	3	2	2	3
31.6945072580057	37.29216152019	29.3370385073442	33.2704105710241	14.353478566409	22.9487396379631	2	1	3	2	2	3
33.4341906202723	38.9455782312925	40.3052375997225	43.5283279594657	19.7424091587855	17.5869931595122	3	1	3	2	2	3
40.9193669932178	39.7793640493186	30.5518617021277	26.9204506657562	14.1562611487692	24.78886756238	3	1	3	2	2	3
41.2111622554661	42.0575482853764	19.1400418035234	40.3993855606759	28.4330815417393	17.0987003863716	3	1	3	2	2	3
42.1052631578947	28.851266265566	32.0429441519562	43.283849043105	16.3437288552623	33.7248322147651	3	1	3	2	2	3
23.0300465509945	45.9342560553633	30.3917154434939	22.978680611424	17.5113308611454	34.5849032090425	3	1	3	2	2	4
23.134328358209	45.5760446624937	18.4168117063108	30.0620966760015	19.3394435706926	29.7448267106767	3	1	3	2	2	4
38.0283538986611	27.4978650725875	21.5521186052896	24.0918264379415	23.288490284006	47.4399494310999	3	1	3	2	2	4
56.9765903980955	26.5277969375086	18.5079242365675	24.6179095291825	16.6324856439705	27.5652275652276	3	1	3	2	2	4
31.1823104693141	34.4268934791413	25.7549029781052	36.1007462686567	13.0466561091485	46.0508474576271	3	1	3	2	2	4
39.4596988485385	40.7792207792208	31.2187958883994	45.6066176470588	55.9860954912586	23.8524590163934	3	1	3	2	2	4
41.7160933175168	22.9237083534524	16.7796131582663	51.3893774182202	17.8255945639864	36.1829944547135	3	1	3	2	2	4
37.3959273748621	37.5776919200403	22.550831792976	30.8481433318885	11.5909866848754	42.8074947113932	3	1	3	2	2	4
29.9781976744186	20.7025073413147	23.1989298681445	23.0656577983891	21.0072595281307	33.5681426106958	3	1	3	2	2	4
41.1295349707019	32.6697221426525	39.4315394603953	37.1736244283818	24.8835359618225	30.4614181438999	3	1	3	2	2	4
59.1038406827881	36.1911987860395	27.1245503597122	29.3288590604027	16.5462427745665	29.7307312252964	3	1	3	2	2	4
26.8374816983895	31.920766358175	22.0629146158785	35.7432221875974	24.377875856888	26.4501470195135	3	1	3	2	2	4
23.6268030981312	34.983853606028	22.2845406430208	42.9550245959241	34.1756919374248	31.0195721438325	3	1	3	2	2	4
19.8462514986953	46.2146269753767	20.7969386906247	33.7534808735161	16.9794459338695	46.1221801416104	3	1	3	2	2	4
47.5311544791912	43.6671862821512	24.5708481462671	46.7990807616546	49.2537313432836	35.8377964804897	3	1	3	2	2	4
24.7787610619469	38.0371449380918	16.9672131147541	42.7509293680297	25.105642555307	45.2261306532663	3	1	3	2	2	4
23.2562476687803	44.1374159820762	35.9982620030415	33.9841755997958	25.4899959167007	21.19884184991	3	1	3	2	2	4
39.7948110880931	42.4510889627169	19.0553977272727	44.3465792707907	39.0317700453858	49.7173414820474	3	1	3	2	3	4
35.1243706319982	26.5407956844235	40.7858593096859	39.4822006472492	19.832548403977	32.9344545062527	3	1	3	2	3	4
42.8507345519794	27.5950390940954	22.5695192929511	22.7479921858042	31.8068095289895	16.3974738724641	3	1	3	2	3	4
16.5063641075851	39.5695644805965	27.7788052524505	28.0454367410889	21.2312085327958	30.6055329851035	3	1	3	2	3	4
40.8630069238378	31.7590793603348	22.6567819048339	38.0141843971631	25.8942007176757	30.6729264475743	3	1	3	2	3	4
35.8637854960968	39.2352452202826	32.4544582933845	36.2213167488741	40.1060070671378	32.7892636924193	3	1	3	2	3	4
17.1292184724689	41.9122807017544	22.8094575799722	37.9434997991699	31.4076933682614	47.0231042654028	3	1	3	2	3	4
20.6253428414701	44.4537114261885	26.594673743937	36.742671009772	14.6900954856207	34.3540764080347	3	1	3	2	3	4
43.0445065577295	43.3107890499195	19.0885264997088	46.3866818009837	20.1722832260507	41.9597989949749	3	1	3	2	3	4
19.9425319113665	25.453446191052	29.4532627865961	49.7580771031684	16.9632847533632	29.6227037729623	3	1	4	2	3	4
23.6836823442831	44.4159431728492	24.448507007922	20.8603362449516	50.9826030927835	30.1405719825497	3	1	4	2	3	4
40.6490264603095	18.9094492499726	45.783825220391	50.1220788280433	35.3090096798213	17.7543414479423	3	1	4	2	3	4
27.2196974835515	42.7028171997458	43.6945266272189	49.2776886035313	22.1452672704671	16.5374014486251	3	1	4	2	3	4
31.059793814433	40.50822122571	27.3652305693873	43.3147174770039	35.2419994710394	28.3397161522866	3	1	4	2	3	4
54.8013523357678	47.6101568334578	19.0863471188787	39.7557003257329	25.0345144960884	42.7655265526553	3	1	4	2	3	4
28.6961223543952	44.6831835123876	38.0714879467997	26.6674592795149	30.0295683027794	22.2138198317421	3	1	4	2	3	4
31.6331379692698	18.269554483223	28.22136849756	48.7743277373347	24.7863247863248	22.1650061569462	3	1	4	2	3	4
35.0599315068493	42.9383760909812	25.1322251605591	38.3629018092394	34.130634774609	30.5444533262279	3	1	4	2	3	4
37.050401583052	23.1350220776203	23.7828038674033	43.4635879218472	25.5520504731861	23.8581449727202	3	1	4	2	3	4
24.2974702834502	36.2003950439935	15.7538832351366	38.0108254397835	17.3483573571376	28.4633341382919	3	1	4	2	3	4
52.3331595411887	34.5901389100901	22.2711491235498	41.5824429685244	18.1128965801401	20.5444149150358	3	2	4	2	3	4
52.9277674882462	36.2611737271667	20.2845591665371	47.0663062490062	44.9031890660592	39.6533210615125	3	2	4	2	3	4
29.7594109058592	46.2358427714857	21.2921907519681	48.9074180563542	27.0983707981027	23.0384954451954	3	2	4	2	3	4
33.323738246018	31.9060197414153	17.3356379233084	44.7835344215756	21.3375224416517	33.8061201697565	3	2	4	2	3	4
49.2445555902886	42.8789938817131	22.9062154578692	47.7816291161179	13.2315656032115	42.2426512314153	3	2	4	2	3	4
40.3398926654741	43.5706084959816	26.502340689787	48.1020633170578	26.7641907901514	27.5998780115889	3	2	4	2	3	4
47.0514033427941	39.5953307392996	12.5685679288491	36.4526659412405	22.2500178686298	19.8147665014349	4	2	4	2	3	4
42.740122068744	29.675105943714	33.8295249834076	32.6285782159401	24.194729136164	33.243304073824	4	2	4	2	3	4
47.976011994003	41.6267942583732	24.6500512120178	37.6914285714286	33.8753695701615	22.7028190230256	4	2	4	2	3	4
49.5864392933728	40.7547169811321	47.6790450928382	26.6529176270775	28.2296650717703	22.3344855091731	4	2	4	2	3	4
21.8245463637663	35.149863760218	19.6020577999697	28.03955078125	18.9306284723992	41.2167187267589	4	2	4	2	3	4
51.8758240441088	21.9245061607667	17.2488509520683	40.0770359501101	19.9223677826298	46.3761520081921	4	2	4	2	3	4
45.0598586470503	38.9300676764422	30.5526786554938	41.7726183895338	15.0206825232678	24.2501595405233	4	2	4	2	3	4
36.533487915812	41.2473285408976	23.7575409365125	31.451018904984	23.4277643931212	25.485543545127	4	2	4	2	3	4
23.2755166294579	27.9085872576177	28.9672272531263	41.2638059025892	25.285516063614	43.479718404291	4	2	4	2	3	4
28.8193700449968	35.4745271766911	28.5200793257313	32.0233518439413	17.8802240413615	24.1961414790997	4	2	4	2	3	4
34.6022278747478	39.0681003584229	27.2990726429675	40.6667997604312	22.9494985673352	31.2005537974684	4	2	4	2	3	4
41.429889298893	40.263353115727	30.2187651920272	45.1482914248872	20.3841743119266	14.6522892399954	4	2	4	2	3	4
22.033512775798	43.7011625690871	20.9700301471892	42.5072324011572	21.3211466555879	25.3725412278959	4	2	4	2	3	4
38.4883720930233	29.4172932330827	22.3465118264879	42.5054165845972	15.4018627112798	24.8266816563613	4	2	4	2	3	4
23.3561116893696	36.0799757649197	19.1009523809524	45.0436469447139	27.5340841730883	38.4470882905448	4	2	4	2	3	4
25.8353909465021	36.527563111798	26.4885496183206	24.2741457633814	21.5955752953993	20.0705778561976	4	2	4	2	3	4
30.8830647949658	38.3405552880757	15.8115457702641	34.1604077253219	30.8269192816262	25.26461568899	4	2	4	2	3	4
52.6512576478586	32.5866002903962	30.3140806963887	26.6613522719038	20.008013890744	42.0931899641577	4	2	4	2	3	4
48.502886002886	39.1026690682823	30.8460634547591	37.9533350240933	18.5394040657199	22.2671692562287	4	2	4	2	3	4
20.7077130246129	25.4885404101327	27.0094490121487	37.643607919824	23.6918184446372	29.8011609237989	4	2	4	2	3	4
52.0607585139319	32.4872355944566	35.2385120350109	19.730995556623	26.4369821194941	27.9750192488665	4	2	4	2	3	4
24.1748366013072	44.0836450187011	22.9564277997839	40.1406429391504	16.2583070416862	30.3440496333897	4	2	4	2	3	4
30.7436542048496	46.285140562249	17.6301409260857	31.1675836171513	21.1733462095606	29.3600721045516	4	2	4	2	3	4
51.8592858652018	39.7560975609756	31.4285714285714	26.6987431264729	20.4676380887835	27.152614488859	4	2	4	2	3	4
28.2315554410375	28.3059232517716	23.5375658441918	33.8722810282657	26.4877371587228	17.870528109029	4	2	4	2	3	4
33.7867485739359	35.650406504065	16.2468768991829	45.6948228882834	17.5897977663749	29.3972687134203	4	2	4	2	3	4
33.4701003928416	20.3648462597522	30.8094285078942	22.1424492126948	15.0193096789766	21.9280429421152	4	2	4	2	3	4
44.3923740547449	39.2813641900122	24.3795161797047	22.2607665623149	20.3987849520991	28.7450462351387	4	2	4	2	3	4
27.1719858156028	44.8914324187847	43.3794466403162	46.299014468442	16.7348329925017	26.8032702059402	4	2	4	2	3	4
23.7266994664264	42.3861254049933	17.0121865807536	25.6668574699485	15.5867796803004	19.6512339384051	4	2	4	2	3	4
NaN	33.4654407102093	24.0400925212028	37.5232527238905	56.6651202350576	17.6549334593275	NaN	2	4	2	3	4
NaN	37.2026251025431	38.2655103402268	26.9541778975741	19.6617766911165	15.650718370763	NaN	2	4	2	3	4
NaN	41.9705823090872	26.111963190184	26.394934705184	26.2116716122651	18.2950413862458	NaN	2	4	2	3	4
NaN	43.99243140965	20.2155134027963	32.9714747661393	12.5326527548416	32.602667370923	NaN	2	4	2	3	4
NaN	20.7943134378878	29.2002417405318	30.4066543438078	29.6969696969697	17.3233215547703	NaN	2	4	2	3	4
NaN	33.3459739603084	25.6565014824227	29.6660117878193	26.8330134357006	22.8406381808179	NaN	2	4	2	3	4
NaN	43.1596478705686	27.7264521609855	30.8775831711612	19.7398030942335	23.9694933720719	NaN	2	1	2	3	4
NaN	31.5212207916071	33.8372093023256	38.7143611404435	18.8190558186253	28.4168939892766	NaN	2	1	2	3	4
NaN	33.9876828329484	21.7875115174711	32.0439739413681	25.5962133624613	43.3822665883735	NaN	2	1	2	3	4
NaN	33.8149160484186	39.9209486166008	32.120725269681	20.2921018276762	19.7939887770005	NaN	2	1	2	3	4
NaN	32.924821657216	28.8050314465409	28.8214599824099	16.6551054384018	29.6124875215537	NaN	2	1	2	3	4
NaN	40.1991851516523	28.6605504587156	34.6195184866724	24.0481497993758	22.3991891696228	NaN	2	1	2	3	4
NaN	21.3056114464565	30.6897870712737	17.9083789590408	28.8666779603591	22.7980335927898	NaN	2	1	2	3	4
NaN	28.5258048032703	35.4904532866929	52.654968094804	14.1994934526055	20.069330414158	NaN	2	1	2	3	4
NaN	42.8157718868345	45.1013774957437	43.2987229979711	20.4678362573099	48.9295879222868	NaN	2	1	2	3	4
NaN	41.0433070866142	19.6355574031733	37.7555412093824	18.8549317943337	50.4245047444648	NaN	2	1	2	3	1
NaN	41.4941128704831	27.9186852854564	49.290060851927	21.5202982601491	43.4359805510535	NaN	2	1	2	3	1
NaN	39.2533727591942	46.3094502779494	33.3733373337334	21.822215860292	38.6514148103552	NaN	2	1	2	3	1
NaN	27.9375632316809	34.0350877192982	53.1697341513292	17.6763367463026	48.2602998980929	NaN	2	1	2	3	1
NaN	41.6506717850288	44.7274719254999	27.0841683366733	28.4705666605538	29.7084867177395	NaN	2	1	2	3	1
NaN	34.7293494454561	33.5278986941037	41.2769784172662	19.5184181151332	40.643732082356	NaN	2	1	2	3	1
NaN	45.5731747604889	35.2301132186443	27.7172031844929	26.1661081423784	20.6669835234474	NaN	2	1	2	3	1
NaN	40.9139402560455	41.3772807533843	33.366980708838	17.3828934641426	41.3315077870957	NaN	2	1	2	3	1
NaN	41.579634464752	29.3175659029318	30.8379888268156	50.077344958515	30.7449095737954	NaN	2	1	2	4	1
NaN	48.0602110490379	21.468122132574	44.5102260495156	26.1645422943221	46.6493410061259	NaN	2	1	2	4	1
NaN	39.6122968474643	31.8997240110396	39.2939547761883	25.4818894302055	45.6363354518679	NaN	2	1	2	4	1
NaN	45.4802259887006	24.0367816091954	20.3401258615523	24.1736001798966	24.9801271860095	NaN	2	1	2	4	1
NaN	37.700376014249	25.6173143138219	22.8912370194935	36.2889204994468	41.7792032410533	NaN	2	1	2	4	1
NaN	39.0674970543679	27.3784576697402	39.6911783318567	31.9615263323873	25.0661510278852	NaN	2	1	2	4	1
NaN	31.6782860057813	49.3983957219251	24.4708071644569	12.1188153616311	28.3863885839737	NaN	2	1	2	4	1
NaN	38.863287250384	21.9546126423789	23.1064907836114	22.4913817199292	43.5334476843911	NaN	2	1	2	4	1
NaN	35.2246410375174	35.7508762469668	46.1697722567288	47.114585065691	49.357182783678	NaN	2	1	3	4	1
NaN	40.0536604062859	19.0050083472454	44.5926317179453	23.471514590088	30.4194684598143	NaN	2	1	3	4	1
NaN	42.82223579719	45.9402460456942	40.5580558055806	26.7535928428667	42.4686940966011	NaN	2	1	3	4	1
NaN	43.1958762886598	39.8003072196621	39.98556998557	16.9170021678538	62.703818369453	NaN	2	1	3	4	1
NaN	42.7118644067797	46.1460101867572	30.2001026167265	36.2603075551594	35.0886841743435	NaN	2	1	3	4	1
NaN	39.9600943225104	39.1925876902713	24.4015356820235	14.0326805538231	45.4717278311545	NaN	2	1	3	4	1
NaN	25.0137061403509	27.405303030303	31.139903916145	20.2939743381517	31.9995135003649	NaN	2	1	3	4	1
NaN	32.1227209489639	46.5030351016099	46.7034700315457	23.3934200953844	44.0174672489083	NaN	2	1	3	4	1
NaN	35.772787318362	41.3533834586466	44.7593684610995	45.8790567359328	38.0960578412808	NaN	2	1	3	4	1
NaN	36.0225140712946	36.7964752700398	25.9352551543987	14.4137458613997	48.0352846832398	NaN	2	1	3	4	1
NaN	35.7381615598886	45.0580997949419	51.0377174456969	14.3052926972525	47.8401410520129	NaN	2	1	3	4	1
NaN	39.581351094196	29.15313225058	43.9104970716324	12.6271382339344	45.6862745098039	NaN	2	1	3	4	1
NaN	28.7819253438114	21.6062176165803	40.0232018561485	25.1844873606532	35.0936736356231	NaN	2	1	3	4	1
NaN	42.8782188841202	26.7835124185309	43.3485540334855	34.3590289608177	49.789989499475	NaN	2	1	3	4	1
NaN	19.8922432224408	39.7616752825725	47.2933599141236	16.812599812765	39.3972804116134	NaN	2	1	3	4	1
NaN	45.8941058941059	40.4386566141193	24.6876668446343	25.3824986241057	32.5829792121282	NaN	2	1	3	4	1
NaN	18.4028082492321	39.1769925042068	45.373361200836	12.3110151187905	33.3229620410703	NaN	2	1	3	4	1
NaN	20.8296985557817	23.4588013375632	24.5636473066506	29.5672405770126	42.2519299566937	NaN	2	1	3	4	1
NaN	43.0573019579666	33.6004203336398	46.2233169129721	27.1397474967349	34.3438372556841	NaN	2	1	3	4	1
NaN	36.8223456975522	49.4242821746101	44.9123514003627	29.0106827682304	26.5194554614643	NaN	2	1	3	4	1
NaN	30.7502206531333	32.2083879423329	27.6390008058018	23.4292169983488	44.2573015588604	NaN	2	1	3	4	1
NaN	22.881813275769	25.6672760511883	38.8044406490179	25.7969880696264	41.3611967568802	NaN	2	1	3	4	1
NaN	20.4545454545455	35.7803901950976	50.5485372340426	10.4607149684573	22.8358071356135	NaN	2	1	3	4	1
NaN	20.0106204088857	38.8332298962674	41.3533834586466	22.1273178566214	34.547123623011	NaN	2	1	3	4	1
NaN	31.9636884854276	29.1678747463033	38.9937973811165	21.9674360621057	33.5316255918417	NaN	2	1	3	4	1
NaN	26.7923086718452	41.3545933294324	40.0988060930424	17.2045970683367	42.8345070422535	NaN	2	1	3	4	1
NaN	27.9411764705882	23.775	20.7446309668949	38.4740435677902	58.9893100097182	NaN	2	1	3	4	1
NaN	13.8060825052695	49.6529873264937	29.9649346509404	21.7557251908397	32.6594700686948	NaN	2	1	3	4	1
NaN	24.0049332884853	36.6269323896443	31.4618644067797	16.4323723294417	32.0585407541929	NaN	2	1	3	4	1
NaN	32.6971840384359	17.1909703993862	23.368581499476	36.197139623418	32.5644988705267	NaN	2	1	3	4	1
NaN	27.2517039922103	37.167045219905	44.9814489357547	27.4028816341419	45.0281425891182	NaN	2	1	3	4	1
NaN	39.3517068587535	24.9471179270227	31.1955661124307	15.2283359322789	44.5330296127563	NaN	2	1	3	4	1
NaN	25.5942438648336	34.0832934418382	19.8513251454428	14.351333183957	32.2973713033954	NaN	2	1	3	4	1
NaN	33.6858006042296	31.6174909785608	23.3026424133543	24.4362675724125	24.9627104197741	NaN	2	1	3	4	1
NaN	33.6083154594951	52.4461747736761	30.867316251654	20.265780730897	20.7817749733672	NaN	2	1	3	4	1
NaN	43.7699680511182	33.7892405887717	47.9927558104437	18.2692307692308	33.4724540901503	NaN	2	2	3	4	1
NaN	54.1972834558005	29.9939577039275	36.6019634091923	16.0605866939349	41.5835312747427	NaN	2	2	3	4	1
NaN	42.816091954023	32.6766482794852	24.2429471141403	10.369804178496	46.7311964455728	NaN	2	2	3	4	1
NaN	46.362687086669	25.8751458576429	52.5229615144181	39.6447419230274	26.7803933253874	NaN	2	2	3	4	1
NaN	33.7077131258457	33.3288080369264	38.8589051657672	23.7537610799382	34.4704198473282	NaN	2	2	3	4	1
NaN	33.9242660615516	34.2117602926006	23.4389762088809	17.3859432799014	26.3732733697398	NaN	2	2	3	4	1
NaN	22.9777256740914	36.8095572733661	29.4218608852755	23.5403682212193	21.858626712014	NaN	2	2	3	4	2
NaN	24.1741901221455	27.9953243717124	51.2024560805049	19.1780821917808	20.1933834105802	NaN	2	2	3	4	2
NaN	27.4408931698774	26.5232700551133	50.015243902439	20.8839310929116	28.0237388724036	NaN	2	2	3	4	2
NaN	22.8485044811575	54.7714285714286	33.9369302783937	26.7260787992495	49.6431403647899	NaN	2	2	3	4	2
NaN	30.2362517371451	35.0084154844915	46.3514467184192	27.4887242268041	34.4357976653696	NaN	2	2	3	4	2
NaN	29.4887360043167	48.8360735796842	32.9555361813426	15.3913314624259	45.9742489270386	NaN	2	2	3	4	2
NaN	35.0904312876797	43.2646592709984	47.6742795647495	27.3740818467996	49.0549188867391	NaN	2	2	3	4	2
NaN	40.5546249767355	45.824649159372	28.0426906883384	21.7778720695874	36.2786745964316	NaN	2	2	3	4	2
NaN	36.2016495390994	31.1770072992701	49.8998613464797	13.4447611643776	37.6541035575907	NaN	2	2	3	4	2
NaN	15.9763851044505	32.8967642526965	27.4670343876584	27.4861878453039	26.4582661940058	NaN	2	2	3	4	2
NaN	18.5862214708369	19.5526821597064	40.2834008097166	14.219563959097	31.026446448475	NaN	2	2	3	4	2
NaN	22.6517201391573	26.0513776672882	50.0671501477303	20.2318138569328	47.6626571897212	NaN	2	2	3	4	2
NaN	25.0945467854093	32.7102803738318	21.2139885995994	24.0489232385383	26.3146167557932	NaN	3	2	3	4	2
NaN	38.8805810724204	20.8434077656094	54.9804317636662	29.5981251627463	28.0524590163934	NaN	3	2	3	4	2
NaN	43.530701754386	41.4237192187942	28.0540351694422	45.5148205928237	32.4217722850381	NaN	3	2	3	1	2
NaN	38.8648860958366	37.8765690376569	20.6870111946021	43.75	42.6194233252044	NaN	3	2	3	1	2
NaN	36.4887176664832	30.3131861782041	31.3363053169512	25.938796099092	28.4766554011766	NaN	3	2	3	1	2
NaN	43.3749496576722	44.8551786318043	51.0197678067148	31.7236161896356	26.1320671766464	NaN	3	2	3	1	2
NaN	23.7442396313364	44.5392761182235	42.8245725142495	37.5901132852729	48.3823798208737	NaN	3	2	3	1	2
NaN	15.7313459639041	30.4580942526573	27.0914127423823	45.6533827618165	43.8262799175781	NaN	3	2	3	1	2
NaN	35.7935529328871	46.6649020645844	18.1192134057694	44.9657353716394	39.2460389728647	NaN	3	2	3	1	2
NaN	36.9440600909271	42.4858584314325	28.9159503342884	45.4902602717302	44.2091031996395	NaN	3	2	3	1	2
NaN	33.4478808705613	27.9312516872132	17.7463325976892	55.0308008213552	46.0572718295951	NaN	3	2	3	1	2
NaN	36.8321917808219	42.0727425923325	17.8488820354665	32.3225806451613	44.0005548619781	NaN	3	2	3	1	2
NaN	42.3756345177665	31.8403908794788	31.4300151591713	39.332860184528	29.7516367037306	NaN	3	2	3	1	2
NaN	42.5232756982709	43.4419014084507	29.0612863502889	34.5970836531082	36.1702127659575	NaN	3	2	3	1	2
NaN	22.679580306699	43.7668303500713	30.2994398965963	42.8489153388366	40.9854115056427	NaN	3	2	3	1	2
NaN	43.308957952468	47.9508667202388	43.4377330350485	42.2390481341266	49.0660391234005	NaN	3	2	4	1	2
NaN	42.5336466566973	25.1237970662431	44.0153846153846	38.4324119651647	27.4058075353972	NaN	3	2	4	1	2
NaN	36.8030447193149	27.187235841082	42.2932068628819	44.9792960662526	47.8671265202396	NaN	3	2	4	1	2
NaN	43.0121250797703	18.4875093594718	32.9862941486558	45.5457227138643	34.0046363372935	NaN	3	2	4	1	2
NaN	26.7363883123104	22.3192379852793	38.9232393304177	42.8085258821422	50.9236947791165	NaN	3	2	4	1	2
NaN	41.1798287345385	22.4721990100919	40.843701399689	26.2734915924827	43.5305591677503	NaN	3	2	4	1	2
NaN	42.2825250192456	29.9599198396794	43.745785569791	41.9062027231467	33.4827284652383	NaN	3	2	4	1	2
NaN	42.1767754587477	32.5870020964361	30.5263157894737	41.1960132890365	47.667593450726	NaN	3	2	4	1	2
NaN	29.0308418395346	46.2517680339462	38.3969118982743	37.7920883164673	24.5734439042989	NaN	3	2	4	1	2
NaN	32.8510986761294	17.7235671168088	30.9763739520705	29.6301605504587	29.5099306616524	NaN	3	2	4	1	2
NaN	52.3037284025462	19.2044550517104	39.5264753907161	40.2552867212802	34.718826405868	NaN	3	2	4	1	2
NaN	36.1477143321946	32.403536977492	28.1514559493906	22.7297683100911	26.3287308492529	NaN	3	2	4	1	2
NaN	21.1087018006977	28.4036256011839	48.6797887662026	41.5927633912735	47.6274475216088	NaN	3	2	4	1	2
NaN	27.5210291934686	26.0169412640789	30.4219707685054	32.5014310246136	40.8873911822522	NaN	3	2	4	1	2
NaN	31.7259854573287	22.9815472379067	19.5287464655985	42.7868529816965	54.147465437788	NaN	3	2	4	1	2
NaN	38.3881993164238	25.0160889951273	22.2196778871842	27.3728126086453	52.0051746442432	NaN	3	2	4	1	2
NaN	17.3154128120091	38.3540669856459	30.4404426122803	25.759266146027	40.5623124308956	NaN	3	2	4	1	2
NaN	41.7208814270724	21.4544230283646	35.1033543755415	30.9940174873447	41.7009168510907	NaN	3	2	4	1	2
NaN	44.7328818660647	17.8360905115041	32.2089502018842	40.1195720578981	29.1740088105727	NaN	3	2	4	1	2
NaN	43.6184708554126	25.7126931039975	36.9025057906928	46.5104431991849	39.0259329538267	NaN	3	2	4	1	2
NaN	53.6719400499584	63.2630307535074	19.8547215496368	46.2098324636089	44.333652924257	NaN	3	2	4	1	2
NaN	15.8860165514888	21.5567369995016	42.2379926498543	29.3387314439946	35.2941176470588	NaN	3	2	4	1	2
NaN	40.4461982091364	12.6696832579186	23.162979913552	32.188991039218	32.6477832512315	NaN	3	2	4	1	2
NaN	28.640724372103	19.3798449612403	29.1253676070145	33.9135654261705	41.4206787687451	NaN	3	2	4	1	2
NaN	31.3746065057712	21.1671550595424	24.103695532267	22.7982611495733	45.805522837325	NaN	3	2	4	1	2
NaN	27.5872264931993	15.5568135034994	19.7341057635175	40.0490936555891	43.6307025856234	NaN	3	2	4	1	2
NaN	44.6017699115044	29.4101279910963	24.5322474136033	44.1995714722987	47.885170715135	NaN	3	2	4	1	2
NaN	28.7526664421242	35.2765185856754	22.2733195370583	17.5058038305281	51.4273893256103	NaN	3	2	4	1	2
NaN	37.5441456126053	39.1165172855314	20.5160112825618	30.7093534212178	38.9285714285714	NaN	3	2	4	1	2
NaN	28.3653846153846	18.3190033339182	31.0334674649131	42.7294197031039	45.4145156392347	NaN	3	2	4	1	2
NaN	27.2573068893528	31.3189740467311	22.4847805190644	25.6962897352623	36.2555928411633	NaN	3	2	4	1	2
NaN	38.4002770083103	35.3651707863371	35.7813042974632	47.2586412395709	40.5262495278862	NaN	3	2	4	1	2
NaN	30.1030519223147	26.2039528625777	31.6900665048031	31.2662845231892	18.6051212938005	NaN	3	2	4	1	2
NaN	20.0347953484113	24.1978609625668	23.8509959472277	33.7931034482759	48.6019616454399	NaN	3	2	4	1	2
NaN	28.1602708803612	30.6994224951875	29.3753625991104	49.6376171115432	47.9585116891669	NaN	3	2	4	1	2
NaN	20.8217770929635	18.7452054794521	48.0138668207425	34.3322033898305	48.7676826600554	NaN	3	2	4	1	2
NaN	26.0340142900272	38.5169029443839	33.9185129553136	48.7638668779715	50.4879938032533	NaN	3	2	4	1	2
NaN	34.5467783036039	45.2308729356252	30.0376834589449	43.8372616724216	47.8971615396047	NaN	3	2	4	1	2
NaN	24.9123645634162	28.743961352657	30.0342969132778	37.2249060654858	49.874213836478	NaN	3	2	4	1	2
NaN	44.0975192472198	30.2713833933956	45.7784869033373	33.4519136408243	41.621962764279	NaN	3	2	4	1	2
NaN	49.9077645480463	49.9658982403492	44.927907721884	18.9520982107037	34.6195213767142	NaN	3	2	4	1	2
NaN	27.2975708502024	20.1062817258883	36.046511627907	21.7169136433316	39.7540484597589	NaN	3	3	4	1	2
NaN	48.6958119030125	25.0978817387812	48.4047856430708	24.2808885249258	42.5554953979426	NaN	3	3	4	1	2
NaN	29.3331668331668	45.088811294975	35.6939207210521	30.7796741660202	47.283930598346	NaN	3	3	4	1	2
NaN	41.0945999331449	46.9363707776905	24.9821701477331	42.9024863339799	39.6985730319064	NaN	3	3	4	2	2
NaN	24.1172206689448	29.4557097118463	32.227602905569	45.3476654350017	48.943231441048	NaN	3	3	4	2	2
NaN	49.5936395759717	22.4160524160524	45.7742957159527	43.3805737988247	46.909843899331	NaN	3	3	4	2	2
NaN	40.8240753761778	19.3628155730634	22.3413701249915	43.3007676203768	38.4946501045382	NaN	3	3	4	2	2
NaN	46.1359153666846	24.3574051407589	48.449063139663	50.2122162760657	38.7959425635621	NaN	3	3	4	2	2
NaN	38.3303085299456	22.6848747180394	43.9512288054868	41.9389642416769	27.9211059258607	NaN	3	3	4	2	2
NaN	38.2246843597011	22.7256459809606	23.4653714094297	27.8484910695956	36.3398058252427	NaN	4	3	4	2	2
NaN	37.8986866791745	18.7182157956008	27.712003080181	44.1237830319889	35.1121076233184	NaN	4	3	4	2	2
NaN	23.8544990427569	36.028292595577	22.4329450013546	48.9857250187829	36.6630434782609	NaN	4	3	4	2	2
NaN	43.3983709035802	25.2367079388201	26.66	32.5196163905841	20.5484684134138	NaN	4	3	4	2	2
NaN	46.0929963341694	27.9509870660313	31.781875554679	42.636347486232	35.2646386495516	NaN	4	3	4	2	2
NaN	21.2715280322462	22.2282023681378	34.2367710899918	34.0790333115611	26.093563442961	NaN	4	3	4	2	2
NaN	24.1514128309934	38.9689062102855	42.9427886262419	45.5845248107653	16.7024342387639	NaN	4	3	4	2	2
NaN	22.1132020209416	29.3925340226564	52.9289633694201	41.3266223260831	32.7746741154562	NaN	4	3	4	2	2
NaN	30.9012100415387	22.4795748393749	26.4180183903296	46.6094934184284	32.9812326940827	NaN	4	3	4	2	2
NaN	30.9357216158224	25.8522225493082	24.7896163172158	40.0224005973493	27.8021289918597	NaN	4	3	4	2	2
NaN	43.3568843701534	52.2315510384445	NaN	44.4350186630472	20.3183461221384	NaN	4	3	NaN	2	2
NaN	16.3594470046083	44.0953412784399	NaN	50.2319416832339	28.4536668561683	NaN	4	3	NaN	2	2
NaN	26.7075903731852	20.199730425193	NaN	22.6176808266361	38.1486486486486	NaN	4	3	NaN	2	2
NaN	43.1603097218239	23.8878974155595	NaN	31.0894215587771	19.2613964223889	NaN	4	3	NaN	2	2
NaN	38.7627251370399	40.1056902897046	NaN	40.5283232094929	34.560412165531	NaN	4	3	NaN	2	2
NaN	46.1775186264982	33.0951580363147	NaN	40.8138658628485	21.3123007215976	NaN	4	3	NaN	2	2
NaN	29.5280898876405	22.4122777364614	NaN	45.1497617426821	14.6596552731522	NaN	4	3	NaN	2	2
NaN	33.5452395032525	25.0694269123959	NaN	27.2255041760033	25.6597361055578	NaN	4	3	NaN	2	2
NaN	27.6708044179455	31.1214333112143	NaN	35.0921900764503	18.75	NaN	4	4	NaN	2	2
NaN	23.6485704363931	22.4164669392359	NaN	48.3220245736292	23.7948514064208	NaN	4	4	NaN	2	2
NaN	40.9349448986847	24.5904623225337	NaN	34.1664126790613	32.2433025073887	NaN	4	4	NaN	2	2
NaN	25.75682382134	28.0830951857551	NaN	29.7855530474041	62.5192217690713	NaN	4	4	NaN	2	2
NaN	27.837365926665	18.7760778859527	NaN	29.7928140571728	45.8663973452604	NaN	4	4	NaN	2	2
NaN	47.1451355661882	27.9155254432752	NaN	42.374956278419	31.2000840689365	NaN	4	4	NaN	2	2
NaN	34.149755073478	52.490473598258	NaN	29.9569230769231	46.2561961909731	NaN	4	4	NaN	2	2
NaN	32.3686796985912	49.4705443698732	NaN	45.4469646430954	23.6782506833268	NaN	4	4	NaN	2	2
NaN	20.0130911471118	19.0384322485658	NaN	51.5613960717818	37.160638585731	NaN	4	4	NaN	2	2
NaN	25.0417176549116	26.8379016155382	NaN	29.8524026190212	24.900957411687	NaN	4	4	NaN	2	2
NaN	33.3632516989358	29.0441477598493	NaN	37.6442224900982	31.0322156476003	NaN	4	4	NaN	2	2
NaN	38.1596752368065	39.0862944162437	NaN	44.350327633051	40.1041064198959	NaN	4	4	NaN	2	2
NaN	36.2907842014883	23.0502215657312	NaN	30.7896064581231	38.7738958470666	NaN	4	4	NaN	2	2
NaN	26.0233918128655	28.2916832697672	NaN	38.0212591986917	27.5721408067684	NaN	4	4	NaN	2	2
NaN	20.5741104562323	32.0396366639141	NaN	41.1590470057952	29.2637556295281	NaN	4	4	NaN	2	2
NaN	31.5527331590088	16.2850860173328	NaN	47.1071363387479	22.2314946173746	NaN	4	4	NaN	2	2
NaN	27.4449877750611	63.452098178939	NaN	32.5529265255293	31.8619506149299	NaN	4	4	NaN	2	2
NaN	44.7891805887033	23.3582930223312	NaN	45.6174591909155	20.4277001466842	NaN	4	4	NaN	2	2
NaN	46.2783711615487	32.2978677346033	NaN	42.485385630775	34.1672623302359	NaN	4	4	NaN	2	2
NaN	29.0114324142569	24.7094801223242	NaN	49.4652860295366	28.8325535850288	NaN	4	4	NaN	2	2
NaN	31.6174319976601	34.2044030785753	NaN	31.4338024945646	48.7039170506912	NaN	4	4	NaN	2	2
NaN	42.4832743014561	21.0139603232917	NaN	46.5359694301379	56.7767034727387	NaN	4	4	NaN	2	2
NaN	31.5465360391882	18.4713375796178	NaN	34.0761223162004	33.9603861849308	NaN	4	4	NaN	2	2
NaN	22.5398260083606	NaN	NaN	24.3106617647059	45.8619112940101	NaN	4	NaN	NaN	2	2
NaN	32.0249221183801	NaN	NaN	22.0088300220751	46.2173720690164	NaN	4	NaN	NaN	2	3
NaN	20.2368692070031	NaN	NaN	30.2837220485694	47.979797979798	NaN	4	NaN	NaN	2	3
NaN	32.433148001059	NaN	NaN	27.4581531980933	28.1601188817684	NaN	4	NaN	NaN	2	3
NaN	34.6361810597868	NaN	NaN	41.2371134020619	49.170687575392	NaN	4	NaN	NaN	2	3
NaN	37.7794911333847	NaN	NaN	29.9556843361173	49.8217620098455	NaN	4	NaN	NaN	2	3
NaN	32.9686670207116	NaN	NaN	38.7045813586098	42.5928644839231	NaN	4	NaN	NaN	2	3
NaN	41.8830697809372	NaN	NaN	50.9548611111111	32.8442728442728	NaN	4	NaN	NaN	2	3
NaN	45.0137501809234	NaN	NaN	29.5109957656058	37.5530410183876	NaN	4	NaN	NaN	2	3
NaN	40.1812191103789	NaN	NaN	19.8206667148745	46.6118362238512	NaN	4	NaN	NaN	2	3
NaN	30.0695885728238	NaN	NaN	27.9417752442997	28.7057522123894	NaN	4	NaN	NaN	2	3
NaN	29.3818181818182	NaN	NaN	34.8387956301625	36.8996539792388	NaN	4	NaN	NaN	2	3
NaN	38.4770889487871	NaN	NaN	29.3443796665644	41.5664556962025	NaN	4	NaN	NaN	2	3
NaN	31.3230140186916	NaN	NaN	29.8394097222222	44.3324937027708	NaN	4	NaN	NaN	2	3
NaN	18.1348124471185	NaN	NaN	26.7039307609088	35.0830760182326	NaN	4	NaN	NaN	2	3
NaN	21.1212223345692	NaN	NaN	25.9861732411549	31.8427370948379	NaN	4	NaN	NaN	2	3
NaN	46.0820895522388	NaN	NaN	26.5365634813818	39.7983193277311	NaN	4	NaN	NaN	2	3
NaN	45.992853496682	NaN	NaN	22.4905585370702	44.8062792251169	NaN	4	NaN	NaN	2	3
NaN	26.292780414689	NaN	NaN	34.2084639498433	45.736306985897	NaN	4	NaN	NaN	2	3
NaN	25.19975414874	NaN	NaN	21.8521051089186	35.2017395506161	NaN	4	NaN	NaN	2	3
NaN	40.1247771836007	NaN	NaN	29.6734500709891	43.1709331131296	NaN	4	NaN	NaN	2	3
NaN	46.7739115229935	NaN	NaN	21.4156365640501	43.31456154465	NaN	4	NaN	NaN	2	3
NaN	NaN	NaN	NaN	20.2757876897003	43.5308162960752	NaN	NaN	NaN	NaN	2	3
NaN	NaN	NaN	NaN	30.0858493296035	39.4297635605007	NaN	NaN	NaN	NaN	2	3
NaN	NaN	NaN	NaN	51.5716649120168	37.6337780384108	NaN	NaN	NaN	NaN	2	3
NaN	NaN	NaN	NaN	17.4536156041865	17.4361302036052	NaN	NaN	NaN	NaN	2	3
NaN	NaN	NaN	NaN	37.466693994671	17.6507233335641	NaN	NaN	NaN	NaN	2	3
NaN	NaN	NaN	NaN	20.0548484635398	37.3392564881927	NaN	NaN	NaN	NaN	2	3
NaN	NaN	NaN	NaN	49.2948464478714	21.8765225864829	NaN	NaN	NaN	NaN	2	3
NaN	NaN	NaN	NaN	36.5982548850928	22.8539156626506	NaN	NaN	NaN	NaN	2	3
NaN	NaN	NaN	NaN	16.1186943620178	30.0772946859903	NaN	NaN	NaN	NaN	2	3
NaN	NaN	NaN	NaN	37.7701179901896	48.8108720271801	NaN	NaN	NaN	NaN	2	3
NaN	NaN	NaN	NaN	18.5709454563022	21.5632667367683	NaN	NaN	NaN	NaN	2	3
NaN	NaN	NaN	NaN	34.1837912722235	35.6041519701703	NaN	NaN	NaN	NaN	2	3
NaN	NaN	NaN	NaN	35.4049144277656	29.6530538489339	NaN	NaN	NaN	NaN	2	3
NaN	NaN	NaN	NaN	28.8233002142996	40.4252873563218	NaN	NaN	NaN	NaN	2	3
NaN	NaN	NaN	NaN	16.7762515461233	48.0821244160315	NaN	NaN	NaN	NaN	2	3
NaN	NaN	NaN	NaN	25.5434782608696	20.7306062921036	NaN	NaN	NaN	NaN	2	3
NaN	NaN	NaN	NaN	36.773169279619	25.0682629699643	NaN	NaN	NaN	NaN	2	3
NaN	NaN	NaN	NaN	22.8880675818374	51.2531832194076	NaN	NaN	NaN	NaN	2	3
NaN	NaN	NaN	NaN	22.4519510774607	32.5035107876931	NaN	NaN	NaN	NaN	2	3
NaN	NaN	NaN	NaN	30.1820728291317	27.064448650264	NaN	NaN	NaN	NaN	2	3
NaN	NaN	NaN	NaN	43.5655908020501	51.6250376166115	NaN	NaN	NaN	NaN	2	3
NaN	NaN	NaN	NaN	29.4206067231484	43.4879904520364	NaN	NaN	NaN	NaN	3	3
NaN	NaN	NaN	NaN	45.0838895904745	29.2385124429117	NaN	NaN	NaN	NaN	3	3
NaN	NaN	NaN	NaN	25.7536691788973	26.4972119632124	NaN	NaN	NaN	NaN	3	3
NaN	NaN	NaN	NaN	27.9663942916331	22.5283416820459	NaN	NaN	NaN	NaN	3	3
NaN	NaN	NaN	NaN	50.5105816190617	25.7432703897147	NaN	NaN	NaN	NaN	3	3
NaN	NaN	NaN	NaN	30.2021129995407	27.0786006360745	NaN	NaN	NaN	NaN	3	3
NaN	NaN	NaN	NaN	28.2181650103998	36.9051544125728	NaN	NaN	NaN	NaN	3	3
NaN	NaN	NaN	NaN	20.2759646368669	23.6139630390144	NaN	NaN	NaN	NaN	3	3
NaN	NaN	NaN	NaN	26.2284754304914	37.2737384973203	NaN	NaN	NaN	NaN	3	3
NaN	NaN	NaN	NaN	35.0929272070212	42.6556543837357	NaN	NaN	NaN	NaN	3	3
NaN	NaN	NaN	NaN	40.402728158493	25.155233589592	NaN	NaN	NaN	NaN	3	3
NaN	NaN	NaN	NaN	27.6330808342845	32.2700144062564	NaN	NaN	NaN	NaN	3	3
NaN	NaN	NaN	NaN	23.9541671170684	47.1940500338066	NaN	NaN	NaN	NaN	3	3
NaN	NaN	NaN	NaN	48.9679218967922	31.2788229265793	NaN	NaN	NaN	NaN	3	3
NaN	NaN	NaN	NaN	42.3087583148559	28.5275484737954	NaN	NaN	NaN	NaN	3	3
NaN	NaN	NaN	NaN	33.6850732506915	32.7842052313883	NaN	NaN	NaN	NaN	3	3
NaN	NaN	NaN	NaN	47.5412316538054	28.2323427248167	NaN	NaN	NaN	NaN	3	3
NaN	NaN	NaN	NaN	31.4285714285714	48.288355822089	NaN	NaN	NaN	NaN	3	3
NaN	NaN	NaN	NaN	28.2060175149571	23.5420201839779	NaN	NaN	NaN	NaN	3	3
NaN	NaN	NaN	NaN	46.5041128084606	38.8444728706961	NaN	NaN	NaN	NaN	3	3
NaN	NaN	NaN	NaN	40.4805914972274	39.1580283477893	NaN	NaN	NaN	NaN	3	3
NaN	NaN	NaN	NaN	33.4018166089965	45.816471617631	NaN	NaN	NaN	NaN	3	3
NaN	NaN	NaN	NaN	32.975789151088	47.8838515271881	NaN	NaN	NaN	NaN	3	3
NaN	NaN	NaN	NaN	38.2894536600213	34.0948029697316	NaN	NaN	NaN	NaN	3	3
NaN	NaN	NaN	NaN	21.3756216571268	29.2965181199878	NaN	NaN	NaN	NaN	3	3
NaN	NaN	NaN	NaN	28.4408329101066	40.68660774983	NaN	NaN	NaN	NaN	3	3
NaN	NaN	NaN	NaN	31.2907201972178	34.8061416105159	NaN	NaN	NaN	NaN	3	3
NaN	NaN	NaN	NaN	46.7168391345249	20.5407642433439	NaN	NaN	NaN	NaN	3	3
NaN	NaN	NaN	NaN	32.3778294901629	33.9410663250222	NaN	NaN	NaN	NaN	3	3
NaN	NaN	NaN	NaN	27.7627562145661	33.3535108958838	NaN	NaN	NaN	NaN	3	3
NaN	NaN	NaN	NaN	30.0442017680707	27.3875694795351	NaN	NaN	NaN	NaN	3	3
NaN	NaN	NaN	NaN	35.6633708898597	22.3491027732463	NaN	NaN	NaN	NaN	3	3
NaN	NaN	NaN	NaN	35.9075907590759	27.6564774381368	NaN	NaN	NaN	NaN	3	3
NaN	NaN	NaN	NaN	25.4748818821714	43.5397229290359	NaN	NaN	NaN	NaN	3	4
NaN	NaN	NaN	NaN	21.7951836536123	47.2286995515695	NaN	NaN	NaN	NaN	3	4
NaN	NaN	NaN	NaN	21.3753041840019	25.1539937392709	NaN	NaN	NaN	NaN	3	4
NaN	NaN	NaN	NaN	42.6970024080379	35.4546582309887	NaN	NaN	NaN	NaN	3	4
NaN	NaN	NaN	NaN	18.5371006073409	41.57952669235	NaN	NaN	NaN	NaN	3	4
NaN	NaN	NaN	NaN	20.1822725268264	32.3118219438542	NaN	NaN	NaN	NaN	3	4
NaN	NaN	NaN	NaN	27.5185065980045	33.7335749886724	NaN	NaN	NaN	NaN	3	4
NaN	NaN	NaN	NaN	32.4623830825539	45.2989771833202	NaN	NaN	NaN	NaN	3	4
NaN	NaN	NaN	NaN	22.2280380354183	38.9778949503143	NaN	NaN	NaN	NaN	3	4
NaN	NaN	NaN	NaN	25.2866086673713	34.9531508359361	NaN	NaN	NaN	NaN	3	4
NaN	NaN	NaN	NaN	25.6305570676828	42.4491343359029	NaN	NaN	NaN	NaN	3	4
NaN	NaN	NaN	NaN	27.1385510861657	37.5516956162117	NaN	NaN	NaN	NaN	3	4
NaN	NaN	NaN	NaN	50.8742244782854	23.2199918066366	NaN	NaN	NaN	NaN	3	4
NaN	NaN	NaN	NaN	45.4558404558405	26.9064318758394	NaN	NaN	NaN	NaN	3	4
NaN	NaN	NaN	NaN	22.3201174743025	38.2840309316313	NaN	NaN	NaN	NaN	3	4
NaN	NaN	NaN	NaN	29.3031435480325	23.7284269748346	NaN	NaN	NaN	NaN	3	4
NaN	NaN	NaN	NaN	21.4795343597446	47.7705156136529	NaN	NaN	NaN	NaN	3	4
NaN	NaN	NaN	NaN	49.474005183717	33.3544705136335	NaN	NaN	NaN	NaN	3	4
NaN	NaN	NaN	NaN	43.6762225969646	32.5221872316061	NaN	NaN	NaN	NaN	3	4
NaN	NaN	NaN	NaN	36.4325618515563	44.7761194029851	NaN	NaN	NaN	NaN	3	4
NaN	NaN	NaN	NaN	18.9010849565383	42.0010157440325	NaN	NaN	NaN	NaN	3	4
NaN	NaN	NaN	NaN	21.8755299304731	31.5126518782744	NaN	NaN	NaN	NaN	3	4
NaN	NaN	NaN	NaN	44.9769877797175	18.0802273754925	NaN	NaN	NaN	NaN	4	4
NaN	NaN	NaN	NaN	40.773180308064	22.6538176426983	NaN	NaN	NaN	NaN	4	4
NaN	NaN	NaN	NaN	43.4695366654506	29.792523185773	NaN	NaN	NaN	NaN	4	4
NaN	NaN	NaN	NaN	40.4873325802808	20.2109649693971	NaN	NaN	NaN	NaN	4	4
NaN	NaN	NaN	NaN	36.0773155416013	17.2807286869307	NaN	NaN	NaN	NaN	4	4
NaN	NaN	NaN	NaN	34.044124434598	24.0052855674644	NaN	NaN	NaN	NaN	4	4
NaN	NaN	NaN	NaN	37.3557625469206	24.2168879809329	NaN	NaN	NaN	NaN	4	4
NaN	NaN	NaN	NaN	32.8806476886916	50.0450766302715	NaN	NaN	NaN	NaN	4	4
NaN	NaN	NaN	NaN	33.6453744493392	26.7452904859902	NaN	NaN	NaN	NaN	4	4
NaN	NaN	NaN	NaN	38.249298010011	33.4221545489151	NaN	NaN	NaN	NaN	4	4
NaN	NaN	NaN	NaN	36.5437426441742	32.6966756142887	NaN	NaN	NaN	NaN	4	4
NaN	NaN	NaN	NaN	32.0725522221267	27.6684972541188	NaN	NaN	NaN	NaN	4	4
NaN	NaN	NaN	NaN	25.4780500942634	34.5855496453901	NaN	NaN	NaN	NaN	4	4
NaN	NaN	NaN	NaN	47.6950643427268	25.865534956444	NaN	NaN	NaN	NaN	4	4
NaN	NaN	NaN	NaN	29.6546625831661	27.9157560103318	NaN	NaN	NaN	NaN	4	4
NaN	NaN	NaN	NaN	26.3253069382317	54.3314255983351	NaN	NaN	NaN	NaN	4	4
NaN	NaN	NaN	NaN	21.0999308702665	52.7025545444578	NaN	NaN	NaN	NaN	4	4
NaN	NaN	NaN	NaN	27.3922988943957	40.954231433506	NaN	NaN	NaN	NaN	4	4
NaN	NaN	NaN	NaN	25.937193326791	53.5810810810811	NaN	NaN	NaN	NaN	4	4
NaN	NaN	NaN	NaN	25.0645738128353	37.0990076159705	NaN	NaN	NaN	NaN	4	4
NaN	NaN	NaN	NaN	25.409754643886	33.5410361402884	NaN	NaN	NaN	NaN	4	4
NaN	NaN	NaN	NaN	38.1102522375915	42.8741800834824	NaN	NaN	NaN	NaN	4	4
NaN	NaN	NaN	NaN	43.056544651759	27.075188653514	NaN	NaN	NaN	NaN	4	4
NaN	NaN	NaN	NaN	31.3720418983577	32.1101940664733	NaN	NaN	NaN	NaN	4	4
NaN	NaN	NaN	NaN	36.5380582931432	26.3558942178395	NaN	NaN	NaN	NaN	4	4
NaN	NaN	NaN	NaN	17.7724141990934	39.7940960184893	NaN	NaN	NaN	NaN	4	4
NaN	NaN	NaN	NaN	27.8154590020818	33.2626557116353	NaN	NaN	NaN	NaN	4	4
NaN	NaN	NaN	NaN	26.1370652397613	38.4943181818182	NaN	NaN	NaN	NaN	4	4
NaN	NaN	NaN	NaN	34.7471264367816	34.4821038640463	NaN	NaN	NaN	NaN	4	4
NaN	NaN	NaN	NaN	17.0630164637608	30.7839571168757	NaN	NaN	NaN	NaN	4	4
NaN	NaN	NaN	NaN	21.2085741458775	23.1354091238233	NaN	NaN	NaN	NaN	4	4
NaN	NaN	NaN	NaN	18.0589140470433	39.6617701518331	NaN	NaN	NaN	NaN	4	4
NaN	NaN	NaN	NaN	42.8170988086896	50.452528837622	NaN	NaN	NaN	NaN	4	4
NaN	NaN	NaN	NaN	17.0030374620317	39.3202614379085	NaN	NaN	NaN	NaN	4	4
NaN	NaN	NaN	NaN	31.121387283237	32.6271186440678	NaN	NaN	NaN	NaN	4	4
NaN	NaN	NaN	NaN	38.0320752441818	32.8602150537634	NaN	NaN	NaN	NaN	4	4
NaN	NaN	NaN	NaN	20.9128008661614	22.431734059641	NaN	NaN	NaN	NaN	4	4
NaN	NaN	NaN	NaN	19.9082568807339	NaN	NaN	NaN	NaN	NaN	4	NaN
NaN	NaN	NaN	NaN	18.3379858277861	NaN	NaN	NaN	NaN	NaN	4	NaN
NaN	NaN	NaN	NaN	41.1357183418512	NaN	NaN	NaN	NaN	NaN	4	NaN
NaN	NaN	NaN	NaN	NaN	NaN	NaN	NaN	NaN	NaN	NaN	NaN
NaN	NaN	NaN	NaN	NaN	NaN	NaN	NaN	NaN	NaN	NaN	NaN
NaN	NaN	NaN	NaN	NaN	NaN	NaN	NaN	NaN	NaN	NaN	NaN
NaN	NaN	NaN	NaN	NaN	NaN	NaN	NaN	NaN	NaN	NaN	NaN
NaN	NaN	NaN	NaN	NaN	NaN	NaN	NaN	NaN	NaN	NaN	NaN
NaN	NaN	NaN	NaN	NaN	NaN	NaN	NaN	NaN	NaN	NaN	NaN
NaN	NaN	NaN	NaN	NaN	NaN	NaN	NaN	NaN	NaN	NaN	NaN
NaN	NaN	NaN	NaN	NaN	NaN	NaN	NaN	NaN	NaN	NaN	NaN
NaN	NaN	NaN	NaN	NaN	NaN	NaN	NaN	NaN	NaN	NaN	NaN
NaN	NaN	NaN	NaN	NaN	NaN	NaN	NaN	NaN	NaN	NaN	NaN
NaN	NaN	NaN	NaN	NaN	NaN	NaN	NaN	NaN	NaN	NaN	NaN
NaN	NaN	NaN	NaN	NaN	NaN	NaN	NaN	NaN	NaN	NaN	NaN
NaN	NaN	NaN	NaN	NaN	NaN	NaN	NaN	NaN	NaN	NaN	NaN
NaN	NaN	NaN	NaN	NaN	NaN	NaN	NaN	NaN	NaN	NaN	NaN
NaN	NaN	NaN	NaN	NaN	NaN	NaN	NaN	NaN	NaN	NaN	NaN
NaN	NaN	NaN	NaN	NaN	NaN	NaN	NaN	NaN	NaN	NaN	NaN
NaN	NaN	NaN	NaN	NaN	NaN	NaN	NaN	NaN	NaN	NaN	NaN
NaN	NaN	NaN	NaN	NaN	NaN	NaN	NaN	NaN	NaN	NaN	NaN
NaN	NaN	NaN	NaN	NaN	NaN	NaN	NaN	NaN	NaN	NaN	NaN
NaN	NaN	NaN	NaN	NaN	NaN	NaN	NaN	NaN	NaN	NaN	NaN
NaN	NaN	NaN	NaN	NaN	NaN	NaN	NaN	NaN	NaN	NaN	NaN
NaN	NaN	NaN	NaN	NaN	NaN	NaN	NaN	NaN	NaN	NaN	NaN
NaN	NaN	NaN	NaN	NaN	NaN	NaN	NaN	NaN	NaN	NaN	NaN
NaN	NaN	NaN	NaN	NaN	NaN	NaN	NaN	NaN	NaN	NaN	NaN
NaN	NaN	NaN	NaN	NaN	NaN	NaN	NaN	NaN	NaN	NaN	NaN
NaN	NaN	NaN	NaN	NaN	NaN	NaN	NaN	NaN	NaN	NaN	NaN
NaN	NaN	NaN	NaN	NaN	NaN	NaN	NaN	NaN	NaN	NaN	NaN
NaN	NaN	NaN	NaN	NaN	NaN	NaN	NaN	NaN	NaN	NaN	NaN
NaN	NaN	NaN	NaN	NaN	NaN	NaN	NaN	NaN	NaN	NaN	NaN
NaN	NaN	NaN	NaN	NaN	NaN	NaN	NaN	NaN	NaN	NaN	NaN
NaN	NaN	NaN	NaN	NaN	NaN	NaN	NaN	NaN	NaN	NaN	NaN
NaN	NaN	NaN	NaN	NaN	NaN	NaN	NaN	NaN	NaN	NaN	NaN
NaN	NaN	NaN	NaN	NaN	NaN	NaN	NaN	NaN	NaN	NaN	NaN
NaN	NaN	NaN	NaN	NaN	NaN	NaN	NaN	NaN	NaN	NaN	NaN
NaN	NaN	NaN	NaN	NaN	NaN	NaN	NaN	NaN	NaN	NaN	NaN
NaN	NaN	NaN	NaN	NaN	NaN	NaN	NaN	NaN	NaN	NaN	NaN
NaN	NaN	NaN	NaN	NaN	NaN	NaN	NaN	NaN	NaN	NaN	NaN
NaN	NaN	NaN	NaN	NaN	NaN	NaN	NaN	NaN	NaN	NaN	NaN
NaN	NaN	NaN	NaN	NaN	NaN	NaN	NaN	NaN	NaN	NaN	NaN
NaN	NaN	NaN	NaN	NaN	NaN	NaN	NaN	NaN	NaN	NaN	NaN
NaN	NaN	NaN	NaN	NaN	NaN	NaN	NaN	NaN	NaN	NaN	NaN
NaN	NaN	NaN	NaN	NaN	NaN	NaN	NaN	NaN	NaN	NaN	NaN
NaN	NaN	NaN	NaN	NaN	NaN	NaN	NaN	NaN	NaN	NaN	NaN
NaN	NaN	NaN	NaN	NaN	NaN	NaN	NaN	NaN	NaN	NaN	NaN
NaN	NaN	NaN	NaN	NaN	NaN	NaN	NaN	NaN	NaN	NaN	NaN
NaN	NaN	NaN	NaN	NaN	NaN	NaN	NaN	NaN	NaN	NaN	NaN
NaN	NaN	NaN	NaN	NaN	NaN	NaN	NaN	NaN	NaN	NaN	NaN
NaN	NaN	NaN	NaN	NaN	NaN	NaN	NaN	NaN	NaN	NaN	NaN
NaN	NaN	NaN	NaN	NaN	NaN	NaN	NaN	NaN	NaN	NaN	NaN
NaN	NaN	NaN	NaN	NaN	NaN	NaN	NaN	NaN	NaN	NaN	NaN
NaN	NaN	NaN	NaN	NaN	NaN	NaN	NaN	NaN	NaN	NaN	NaN
NaN	NaN	NaN	NaN	NaN	NaN	NaN	NaN	NaN	NaN	NaN	NaN
NaN	NaN	NaN	NaN	NaN	NaN	NaN	NaN	NaN	NaN	NaN	NaN
NaN	NaN	NaN	NaN	NaN	NaN	NaN	NaN	NaN	NaN	NaN	NaN
NaN	NaN	NaN	NaN	NaN	NaN	NaN	NaN	NaN	NaN	NaN	NaN
NaN	NaN	NaN	NaN	NaN	NaN	NaN	NaN	NaN	NaN	NaN	NaN
NaN	NaN	NaN	NaN	NaN	NaN	NaN	NaN	NaN	NaN	NaN	NaN
NaN	NaN	NaN	NaN	NaN	NaN	NaN	NaN	NaN	NaN	NaN	NaN
NaN	NaN	NaN	NaN	NaN	NaN	NaN	NaN	NaN	NaN	NaN	NaN
NaN	NaN	NaN	NaN	NaN	NaN	NaN	NaN	NaN	NaN	NaN	NaN
NaN	NaN	NaN	NaN	NaN	NaN	NaN	NaN	NaN	NaN	NaN	NaN
NaN	NaN	NaN	NaN	NaN	NaN	NaN	NaN	NaN	NaN	NaN	NaN
NaN	NaN	NaN	NaN	NaN	NaN	NaN	NaN	NaN	NaN	NaN	NaN
NaN	NaN	NaN	NaN	NaN	NaN	NaN	NaN	NaN	NaN	NaN	NaN
NaN	NaN	NaN	NaN	NaN	NaN	NaN	NaN	NaN	NaN	NaN	NaN
NaN	NaN	NaN	NaN	NaN	NaN	NaN	NaN	NaN	NaN	NaN	NaN
NaN	NaN	NaN	NaN	NaN	NaN	NaN	NaN	NaN	NaN	NaN	NaN
NaN	NaN	NaN	NaN	NaN	NaN	NaN	NaN	NaN	NaN	NaN	NaN
NaN	NaN	NaN	NaN	NaN	NaN	NaN	NaN	NaN	NaN	NaN	NaN
NaN	NaN	NaN	NaN	NaN	NaN	NaN	NaN	NaN	NaN	NaN	NaN
NaN	NaN	NaN	NaN	NaN	NaN	NaN	NaN	NaN	NaN	NaN	NaN
NaN	NaN	NaN	NaN	NaN	NaN	NaN	NaN	NaN	NaN	NaN	NaN
NaN	NaN	NaN	NaN	NaN	NaN	NaN	NaN	NaN	NaN	NaN	NaN
NaN	NaN	NaN	NaN	NaN	NaN	NaN	NaN	NaN	NaN	NaN	NaN
NaN	NaN	NaN	NaN	NaN	NaN	NaN	NaN	NaN	NaN	NaN	NaN
NaN	NaN	NaN	NaN	NaN	NaN	NaN	NaN	NaN	NaN	NaN	NaN
NaN	NaN	NaN	NaN	NaN	NaN	NaN	NaN	NaN	NaN	NaN	NaN
NaN	NaN	NaN	NaN	NaN	NaN	NaN	NaN	NaN	NaN	NaN	NaN
NaN	NaN	NaN	NaN	NaN	NaN	NaN	NaN	NaN	NaN	NaN	NaN
NaN	NaN	NaN	NaN	NaN	NaN	NaN	NaN	NaN	NaN	NaN	NaN
NaN	NaN	NaN	NaN	NaN	NaN	NaN	NaN	NaN	NaN	NaN	NaN
NaN	NaN	NaN	NaN	NaN	NaN	NaN	NaN	NaN	NaN	NaN	NaN
NaN	NaN	NaN	NaN	NaN	NaN	NaN	NaN	NaN	NaN	NaN	NaN
NaN	NaN	NaN	NaN	NaN	NaN	NaN	NaN	NaN	NaN	NaN	NaN
NaN	NaN	NaN	NaN	NaN	NaN	NaN	NaN	NaN	NaN	NaN	NaN
NaN	NaN	NaN	NaN	NaN	NaN	NaN	NaN	NaN	NaN	NaN	NaN
NaN	NaN	NaN	NaN	NaN	NaN	NaN	NaN	NaN	NaN	NaN	NaN
NaN	NaN	NaN	NaN	NaN	NaN	NaN	NaN	NaN	NaN	NaN	NaN
NaN	NaN	NaN	NaN	NaN	NaN	NaN	NaN	NaN	NaN	NaN	NaN
NaN	NaN	NaN	NaN	NaN	NaN	NaN	NaN	NaN	NaN	NaN	NaN
NaN	NaN	NaN	NaN	NaN	NaN	NaN	NaN	NaN	NaN	NaN	NaN
NaN	NaN	NaN	NaN	NaN	NaN	NaN	NaN	NaN	NaN	NaN	NaN
NaN	NaN	NaN	NaN	NaN	NaN	NaN	NaN	NaN	NaN	NaN	NaN
NaN	NaN	NaN	NaN	NaN	NaN	NaN	NaN	NaN	NaN	NaN	NaN
NaN	NaN	NaN	NaN	NaN	NaN	NaN	NaN	NaN	NaN	NaN	NaN
NaN	NaN	NaN	NaN	NaN	NaN	NaN	NaN	NaN	NaN	NaN	NaN
NaN	NaN	NaN	NaN	NaN	NaN	NaN	NaN	NaN	NaN	NaN	NaN
NaN	NaN	NaN	NaN	NaN	NaN	NaN	NaN	NaN	NaN	NaN	NaN
NaN	NaN	NaN	NaN	NaN	NaN	NaN	NaN	NaN	NaN	NaN	NaN
NaN	NaN	NaN	NaN	NaN	NaN	NaN	NaN	NaN	NaN	NaN	NaN
NaN	NaN	NaN	NaN	NaN	NaN	NaN	NaN	NaN	NaN	NaN	NaN
NaN	NaN	NaN	NaN	NaN	NaN	NaN	NaN	NaN	NaN	NaN	NaN
NaN	NaN	NaN	NaN	NaN	NaN	NaN	NaN	NaN	NaN	NaN	NaN
NaN	NaN	NaN	NaN	NaN	NaN	NaN	NaN	NaN	NaN	NaN	NaN
NaN	NaN	NaN	NaN	NaN	NaN	NaN	NaN	NaN	NaN	NaN	NaN
NaN	NaN	NaN	NaN	NaN	NaN	NaN	NaN	NaN	NaN	NaN	NaN
NaN	NaN	NaN	NaN	NaN	NaN	NaN	NaN	NaN	NaN	NaN	NaN
NaN	NaN	NaN	NaN	NaN	NaN	NaN	NaN	NaN	NaN	NaN	NaN
NaN	NaN	NaN	NaN	NaN	NaN	NaN	NaN	NaN	NaN	NaN	NaN
NaN	NaN	NaN	NaN	NaN	NaN	NaN	NaN	NaN	NaN	NaN	NaN
NaN	NaN	NaN	NaN	NaN	NaN	NaN	NaN	NaN	NaN	NaN	NaN
NaN	NaN	NaN	NaN	NaN	NaN	NaN	NaN	NaN	NaN	NaN	NaN
NaN	NaN	NaN	NaN	NaN	NaN	NaN	NaN	NaN	NaN	NaN	NaN
NaN	NaN	NaN	NaN	NaN	NaN	NaN	NaN	NaN	NaN	NaN	NaN
NaN	NaN	NaN	NaN	NaN	NaN	NaN	NaN	NaN	NaN	NaN	NaN
NaN	NaN	NaN	NaN	NaN	NaN	NaN	NaN	NaN	NaN	NaN	NaN
NaN	NaN	NaN	NaN	NaN	NaN	NaN	NaN	NaN	NaN	NaN	NaN
NaN	NaN	NaN	NaN	NaN	NaN	NaN	NaN	NaN	NaN	NaN	NaN
NaN	NaN	NaN	NaN	NaN	NaN	NaN	NaN	NaN	NaN	NaN	NaN
NaN	NaN	NaN	NaN	NaN	NaN	NaN	NaN	NaN	NaN	NaN	NaN
NaN	NaN	NaN	NaN	NaN	NaN	NaN	NaN	NaN	NaN	NaN	NaN
NaN	NaN	NaN	NaN	NaN	NaN	NaN	NaN	NaN	NaN	NaN	NaN
NaN	NaN	NaN	NaN	NaN	NaN	NaN	NaN	NaN	NaN	NaN	NaN
NaN	NaN	NaN	NaN	NaN	NaN	NaN	NaN	NaN	NaN	NaN	NaN
NaN	NaN	NaN	NaN	NaN	NaN	NaN	NaN	NaN	NaN	NaN	NaN
NaN	NaN	NaN	NaN	NaN	NaN	NaN	NaN	NaN	NaN	NaN	NaN
NaN	NaN	NaN	NaN	NaN	NaN	NaN	NaN	NaN	NaN	NaN	NaN
NaN	NaN	NaN	NaN	NaN	NaN	NaN	NaN	NaN	NaN	NaN	NaN
NaN	NaN	NaN	NaN	NaN	NaN	NaN	NaN	NaN	NaN	NaN	NaN
NaN	NaN	NaN	NaN	NaN	NaN	NaN	NaN	NaN	NaN	NaN	NaN
NaN	NaN	NaN	NaN	NaN	NaN	NaN	NaN	NaN	NaN	NaN	NaN
NaN	NaN	NaN	NaN	NaN	NaN	NaN	NaN	NaN	NaN	NaN	NaN
NaN	NaN	NaN	NaN	NaN	NaN	NaN	NaN	NaN	NaN	NaN	NaN
NaN	NaN	NaN	NaN	NaN	NaN	NaN	NaN	NaN	NaN	NaN	NaN
NaN	NaN	NaN	NaN	NaN	NaN	NaN	NaN	NaN	NaN	NaN	NaN
NaN	NaN	NaN	NaN	NaN	NaN	NaN	NaN	NaN	NaN	NaN	NaN
NaN	NaN	NaN	NaN	NaN	NaN	NaN	NaN	NaN	NaN	NaN	NaN
NaN	NaN	NaN	NaN	NaN	NaN	NaN	NaN	NaN	NaN	NaN	NaN
NaN	NaN	NaN	NaN	NaN	NaN	NaN	NaN	NaN	NaN	NaN	NaN
NaN	NaN	NaN	NaN	NaN	NaN	NaN	NaN	NaN	NaN	NaN	NaN
NaN	NaN	NaN	NaN	NaN	NaN	NaN	NaN	NaN	NaN	NaN	NaN
NaN	NaN	NaN	NaN	NaN	NaN	NaN	NaN	NaN	NaN	NaN	NaN
NaN	NaN	NaN	NaN	NaN	NaN	NaN	NaN	NaN	NaN	NaN	NaN
NaN	NaN	NaN	NaN	NaN	NaN	NaN	NaN	NaN	NaN	NaN	NaN
NaN	NaN	NaN	NaN	NaN	NaN	NaN	NaN	NaN	NaN	NaN	NaN
NaN	NaN	NaN	NaN	NaN	NaN	NaN	NaN	NaN	NaN	NaN	NaN
NaN	NaN	NaN	NaN	NaN	NaN	NaN	NaN	NaN	NaN	NaN	NaN
NaN	NaN	NaN	NaN	NaN	NaN	NaN	NaN	NaN	NaN	NaN	NaN
NaN	NaN	NaN	NaN	NaN	NaN	NaN	NaN	NaN	NaN	NaN	NaN
NaN	NaN	NaN	NaN	NaN	NaN	NaN	NaN	NaN	NaN	NaN	NaN
NaN	NaN	NaN	NaN	NaN	NaN	NaN	NaN	NaN	NaN	NaN	NaN
NaN	NaN	NaN	NaN	NaN	NaN	NaN	NaN	NaN	NaN	NaN	NaN
NaN	NaN	NaN	NaN	NaN	NaN	NaN	NaN	NaN	NaN	NaN	NaN
NaN	NaN	NaN	NaN	NaN	NaN	NaN	NaN	NaN	NaN	NaN	NaN
NaN	NaN	NaN	NaN	NaN	NaN	NaN	NaN	NaN	NaN	NaN	NaN
NaN	NaN	NaN	NaN	NaN	NaN	NaN	NaN	NaN	NaN	NaN	NaN
NaN	NaN	NaN	NaN	NaN	NaN	NaN	NaN	NaN	NaN	NaN	NaN
NaN	NaN	NaN	NaN	NaN	NaN	NaN	NaN	NaN	NaN	NaN	NaN
NaN	NaN	NaN	NaN	NaN	NaN	NaN	NaN	NaN	NaN	NaN	NaN
NaN	NaN	NaN	NaN	NaN	NaN	NaN	NaN	NaN	NaN	NaN	NaN
NaN	NaN	NaN	NaN	NaN	NaN	NaN	NaN	NaN	NaN	NaN	NaN
NaN	NaN	NaN	NaN	NaN	NaN	NaN	NaN	NaN	NaN	NaN	NaN
NaN	NaN	NaN	NaN	NaN	NaN	NaN	NaN	NaN	NaN	NaN	NaN
