# Supplementary material for: FRET-FISH probes chromatin compaction at individual genomic loci in single cells
Source: Nat Commun. 2022 Nov 5;13:6680. doi: 10.1038/s41467-022-34183-y (PMC9637210; doi:10.1038/s41467-022-34183-y)
Supplement: Supplementary file 8 — Source Data [file 41467_2022_34183_MOESM8_ESM.zip › Fig 3/Fig 3b.txt]

Source data for Figure 3b in Mota et al, FRET-FISH probes chromatin compaction at individual genomic loci in single cells
X4930426D05Rik _Rep1	Nars_Rep1	Grxcr2_Rep1	Hspa9_Rep1	Atp5a1_Rep1	Minar2_Rep1
43.1031543052003	33.0086278875591	42.6088581573538	45.3644025780863	34.1602480744223	46.0723649711589
23.4455219623503	46.3298103373389	16.3146617692072	30.4903225806452	58.0294248773963	55.5741301849337
29.7705802968961	26.3216225202261	30.1254773595199	30.2564624465703	26.7859244439214	41.079295154185
17.2389380530973	16.405963583038	18.0049729413485	49.4429558595403	35.7351737045268	51.1776679267229
19.9837310195228	29.9808967299697	38.0609587992036	44.3081117927744	16.3974738724641	50.8486216030609
30.4975396391471	22.2338037203335	45.7363096193994	26.9997943656179	34.5849032090425	51.3331083361458
39.1562906522951	18.5623152326124	49.6903287279657	56.4631245043616	27.2984133883938	47.7431363424849
42.2249647390691	19.3146896127843	40.663612383729	52.0034654537579	38.1857451403888	44.7542283298097
40.8693115519253	42.5105143966354	19.98329663655	19.6784665326944	43.8074448529412	45.6992958718763
30.3426961185347	24.530315969257	36.6530858608722	27.261812880542	35.600526883008	52.2724575768364
32.1450828867007	15.550674615626	28.8774082445377	26.1009063928772	29.0403282297608	51.3701324242822
17.414364640884	22.841726618705	31.97109689647	19.6054693063666	60.4831657192829	31.2739923224568
46.1333333333333	28.6427552476055	50.3540260167957	34.0203106332139	49.7059317761721	19.5071717543214
43.8925740171493	23.582563797041	27.5795012582933	14.7805025734181	26.5408805031447	36.6526694661068
18.5030332841449	20.2638762511374	44.2511088365745	23.6523244312562	47.0902799622523	22.6012601260126
21.4575220535643	26.6241039426523	22.6115896632733	29.6367374914325	20.6103133159269	37.8290848307564
36.3944575471698	21.6587804660298	30.4238833181404	23.6487570168404	32.6437282229965	16.2119978284473
18.2465711904221	30.4447764624756	40.9565612229454	28.6460106684826	24.5190954302337	20.5986371086
33.080505655356	11.2821343702744	17.524434941967	16.1492178098676	19.5709789630611	48.877528339631
41.9049387300409	17.7911931818182	29.9529411764706	48.8596046629498	48.3679525222552	63.248025877652
40.1884934589956	39.1973445986723	46.2756503473905	45.4748028796709	45.8115183246073	28.3679027865074
22.0755575785162	26.6281349984519	25.0226572412543	39.4907033144705	30.6055329851035	54.3083003952569
47.8412256267409	22.2500178686298	50.2303462624461	24.6027074749853	28.2188125416945	48.8344051446945
31.7765567765568	25.2548948840567	21.2128060263654	36.6789786414004	26.9324853228963	51.8758240441088
17.5197699496765	30.4184160996091	27.5395569620253	26.2691511387164	30.6729264475743	45.0598586470503
32.1208599651366	22.3437852470111	30.2934913433941	51.4908822079842	28.5277809211271	46.5307412675834
28.22136849756	16.1967981257321	19.4344163658243	49.7836191697387	49.7107597377555	26.7487527863284
28.1620657079878	25.6877498236539	54.8377581120944	41.8479177204519	33.5572929391644	26.7149839878645
25.1322251605591	42.9619746497665	26.286301241946	29.2090216010165	32.7892636924193	26.8374816983895
30.038783935944	10.6827142560697	51.81598062954	22.9413906079359	29.7448267106767	34.1281066882198
23.7828038674033	36.2603075551594	36.6537588463079	17.5553732567678	36.1638891837385	59.9692577953448
34.1544352265475	41.307703100884	58.2771219786397	26.4893718425317	47.7831594634873	24.95913955818
20.9455200360198	19.1460546011833	33.2070228621953	21.1414716030962	48.8386402091986	44.903368304804
44.8270070540813	20.069845342456	25.4755555555556	47.5952055833713	45.6300349597203	19.2298421116066
24.5019708106956	14.0326805538231	46.8712977921379	26.1797026502909	31.858135731807	22.5090122566691
20.8329201784829	25.125313283208	40.2070940735845	52.0735078874614	43.1433164337826	39.9015960638426
21.105482178397	44.9982572324852	25.5918585966792	52.3260107070334	32.0015077271014	28.5975282106394
25.8690274703815	53.3651624826737	52.2892280337828	47.9576561163388	47.5738585496867	43.0055955235811
27.461767997016	24	27.0210597826087	42.4658756356499	38.3383383383383	42.8176490102842
17.6967665339758	34.3057176196033	48.3949555746632	20.4515729331589	47.5698771586256	44.7223917022575
26.7717482854049	13.1391460282072	27.2058027498105	44.7312310627315	30.3129221071589	23.8630200666305
19.0203622032467	14.3192205917729	30.6412389607065	38.0707527766351	26.9134110121088	41.6814420803783
26.670194470168	25.2234932231087	47.1850751196962	28.1496638409822	30.7608588107252	19.5398230088496
15.7538832351366	24.194729136164	35.5136639676113	50.3957357454369	26.8352116966189	40.2978662465989
23.3254323588798	30.04689190814	22.2771213748657	25.0404681857801	22.5128205128205	47.5311544791912
25.9730033745782	18.9044038668099	22.7756492124308	28.0342220453641	17.7543414479423	48.9739903280617
17.7697975357563	16.1865808023671	14.4205072266158	26.4412715517241	27.1643721703779	22.4903163331181
20.2933787178864	19.3719903691814	13.2165907365224	41.3918390162102	40.6161329550061	46.6322770817981
31.3448456305599	23.3934200953844	19.1958400468727	27.7343279990374	16.5374014486251	33.2308007792474
22.2711491235498	27.9698769622401	41.3193446392642	30.0208860063757	19.4097794521623	28.942316482311
48.9293849658314	41.5829145728643	50.9066587395957	19.1169374296284	26.254781499942	43.6894650573685
48.297213622291	30.0409047160731	21.3819368879217	28.1714518428019	31.4421394651337	36.7957453880671
30.023987206823	21.4620797498045	25.3550501539378	23.7387463903516	46.563763322308	18.0278884462151
27.3357174787662	25.8576726935559	46.5403756622251	23.401194954636	42.7462014631401	48.8317452029761
17.8111587982833	28.2296650717703	43.4595260080025	32.0743185429654	19.7327350760827	42.4439113870467
16.5006426735219	21.190855927698	49.6393442622951	28.5097493036212	22.22642580157	39.2272429600524
20.0545808966862	50.077344958515	28.8981288981289	31.9264521521103	19.3106649646049	51.8533123028391
21.5798180314309	45.8790567359328	23.1357372097414	52.2760646108664	50.8344030808729	26.6791228242698
20.3810408921933	19.0375720198004	33.2000410130216	19.4191958095825	36.4262260353776	35.9869939165093
21.2921907519682	24.8641304347826	47.0237108273918	30.0680109772104	29.9471468243304	47.1261682242991
31.0978410656867	22.7629320911988	27.8195488721804	33.5114033285391	46.0508474576271	32.1144924117323
16.2472434816448	13.3478616180877	49.9750374438342	26.00863357131	23.8581449727202	50.2634691902355
52.3553588365476	22.9963570127505	54.8371647509579	27.4849972722313	21.410365335599	41.429889298893
25.0830932860625	11.878453038674	42.3232778027915	45.5710955710956	25.3533231474408	47.976011994003
32.6935804103243	19.9223677826298	20.6417112299465	30.779266990867	29.5076361978573	39.0739403939363
33.6453821433562	23.4781556335471	14.2667060910704	38.4634206019085	20.6469316480958	39.6499602227526
22.9062154578692	14.464148942438	28.8092485549133	22.8743748161224	31.0483564867532	48.3181588265048
23.2139560642422	15.2113479221612	46.3339966324813	22.8351288694941	44.6352941176471	35.9879412134154
15.1147193787504	14.1999477943096	35.641187618446	27.0062469966362	26.4808074123097	38.0771478667446
30.1848779331595	39.293926687407	52.9735204746057	54.4019594502653	49.6838555571168	16.5063641075851
31.6847515705311	30.9553608677514	15.3547452941951	60.5392912172573	23.8524590163934	32.1271463033915
21.5240232581863	20.1108033240997	45.1363785737759	59.5832151970513	20.5444149150358	51.495793081957
11.3121927502566	14.8704663212435	39.9448141535465	29.317344325776	41.7879081797608	32.0019191555716
22.7316509343094	32.4121302049522	48.1814229821765	40.4402967217038	34.4224037339557	46.9908093685147
45.6568320421955	15.3997470844457	34.4278484137761	49.0958972440454	34.2807424593968	16.0376109124619
21.9649461328188	11.7599623681204	42.2702297702298	37.3166571915861	19.2736901834689	24.9493106244931
26.5665113625559	13.5544528597545	33.8524794418141	27.9135429851037	23.0384954451954	28.9534459705847
33.7770575298067	16.2491686987364	37.0829361296473	38.3015398758906	25.5125766222786	31.1589092618712
26.5095083691175	23.4277643931212	49.1411121007762	47.201989696216	28.7876967439625	22.033512775798
22.6478700582286	24.6574001566171	26.2016965127238	53.5625819612414	40.8226567768038	23.0300465509945
22.6360176132547	28.2628411245775	31.8126668284397	26.8515665125835	42.2426512314153	55.2619421602144
35.2093973442288	30.3473302229134	23.264155777607	48.2668977469671	39.0993265993266	54.1981260802329
21.0787582425724	26.1104375619971	30.3953572723975	24.3492946552752	27.1674491392801	24.1697994987469
24.4219518989693	25.1016477637492	38.4882589968042	59.9797934440952	20.6407694229328	16.3304191885228
37.4161073825503	26.6704161979753	20.0117600940808	41.8471647602823	24.8020272410516	46.0705359622327
27.5586464604526	21.6482504604052	36.2106171773846	50.7832898172324	39.588801399825	34.3392188336009
33.4576067348166	20.3721200668653	21.3589586315	20.368970210192	28.7223988315147	20.8922065227051
25.5348202093764	22.2153792011262	23.1176329083474	18.1234137055838	37.1714285714286	22.8768528013424
31.9968960165546	17.4419382906097	46.6766020864382	37.3785724341827	24.1398044186889	30.4953356983314
26.1451198630137	21.7623388355096	35.357657225156	39.2179195140471	58.5519520760174	38.7270387270387
33.7655121318763	17.2886651622982	32.6935061697619	19.2196090409285	17.1730782186889	21.1473470767151
24.6500512120178	21.7414082145851	23.4361968306922	49.3352394567548	34.7120658135283	37.5702728643905
29.0462271300206	49.1928909179847	13.3001422475107	53.5728704077513	24.1496888585798	32.2112947379094
29.7227522729824	23.4102480771314	35.6473538339712	26.6259541984733	53.9313534566699	29.5085296506905
48.1419484432541	18.5209733926712	21.5627552409475	30.4497843499692	26.6863406408094	19.8061983125888
40.7879924953096	46.8470115152623	37.0218726430342	54.5158567466538	21.1762124204521	20.6253428414701
30.1374863122034	21.780863882365	18.4459935771912	20.5236405485758	22.3344855091731	36.8834882058613
19.3391719745223	18.5311949931547	33.4067278287462	46.783042394015	39.6704924102184	52.3672508501177
16.2089038288104	14.6119906566312	46.6511043275274	19.229609528117	41.2167187267589	39.7861316282659
17.3773416592328	27.2706578647849	48.9774875408146	24.1356529398811	44.9780237668891	15.155774185992
36.4541832669323	23.3723958333333	41.2997007268063	26.0739961423812	17.2733661278988	51.4767427956475
17.2381160369804	43.3676049216248	22.811214237872	22.5339181883097	43.7205770690964	45.937318630296
21.0512320510548	13.8290053895149	35.282874617737	34.1692789968652	47.3623053683477	39.8514015535292
24.9170195719354	21.6662158506898	35.6258064516129	21.4606741573034	41.072768192048	16.6642314436002
14.5431552323743	14.7965057222185	29.5463549920761	35.2195382356866	30.6153650146515	45.6998127959476
32.2752473094902	11.7653924715495	51.4068086429349	55.675047231507	27.927474187862	23.3561116893696
17.5956865127582	18.9831048772713	26.8874717136392	15.5486148832156	25.7552809884416	25.8353909465021
45.4012697379131	14.446691707599	20.8184545064991	20.1690289638172	43.0750862297692	38.0283538986611
24.3446396692662	38.9459728206828	30.4512401633629	23.8288887151013	25.3827076028393	38.3884919142535
18.077397471477	26.1068943706515	50.7638888888889	24.379736737136	16.6340841478963	19.0116813230083
19.7852505410355	31.4140681653372	26.1598440545809	32.0487042001787	46.1715160796325	19.4897710667316
21.8150560984437	16.466826538769	48.397243858598	24.8572683355292	32.2584195465551	11.6904623371973
40.0321802091714	20.2997882536498	30.8062961773209	26.1379175620238	27.9503742438224	50.6658369632856
23.4019920703994	46.4813825048993	30.2063390767922	28.6508240705251	16.0801380655812	34.5734727572922
48.628912071535	23.4784005138911	22.3528583497606	27.4827266164793	33.5382093833231	22.8483211115399
17.5809746133645	33.8503745911153	46.7134469425748	30.8027380211574	47.7394090423638	47.2842773954473
16.1477045908184	21.4817915445793	48.0300187617261	34.7042075292629	29.4700814351469	58.8227848101266
28.6853024677877	21.0719346503293	27.298396205105	21.9390538539475	45.4979841720173	50.7599858607282
24.1063644289451	39.6334174525169	23.121387283237	27.6771183682326	22.8639476034534	16.3865310023048
13.5946903650374	34.3590289608177	47.9603827429914	39.7056908451621	37.3869846000994	33.1980153360397
28.0039043435822	28.6861548345647	41.1447084233261	24.76318216112	31.3940309784662	45.0020399836801
45.8592425098926	15.3969987926177	33.433941555769	44.6320232128726	27.3426937077483	27.1279153642703
19.2613490638625	20.0829531314807	24.8351648351648	25.2718251873746	34.7122536865457	55.7090239410681
23.9260280266483	15.2936161142492	45.8345599057992	21.7879116901918	23.8195654167049	21.1565785734584
19.2155723416618	42.9349620336745	48.7242653528066	32.8578110383536	25.485543545127	36.5485053894877
33.5492063492064	14.4228872081552	33.1469313574724	37.0859213250518	44.6197095111666	60.6381779231029
47.948006426172	25.8942007176757	38.6565272496831	18.6151292387954	18.5722773958068	41.338404419089
43.9482961222092	27.5340841730883	36.8443618693726	25.3840884626676	21.7777777777778	20.6193753308629
21.8842919038315	15.9369642621654	28.1429201588002	30.4754164973588	40.5506072874494	30.6466264761748
37.2365339578454	20.1545179711119	52.2911448357153	15.4578854265887	47.3489519112207	26.9843074823743
22.3825307077403	13.0039161483529	21.4879264835272	24.0840140023337	33.0236015610481	20.7077130246129
27.9990971673626	32.3925729442971	47.6539813541189	46.7217437159431	39.0004462293619	31.1823104693141
33.883704235463	21.5955752953993	21.7016029593095	33.4474175482265	43.95120298204	46.4953271028037
44.7486661050267	24.1778377857074	24.68764249886	52.0740883658113	43.0693905115651	46.0460853626604
27.9209522708887	43.0464812394997	23.1309904153355	17.5887573964497	24.1961414790997	55.6423146860627
28.9672272531264	23.1580140557697	41.9456617002629	18.5295393961937	22.6989619377163	33.641425389755
27.4846850141721	23.2117427976777	31.9307429031609	37.273836145558	43.2215568862275	42.3267587807193
30.0120829073334	45.9817486017074	33.6874440035838	33.8114942528736	34.7715304909122	24.9335385476424
18.8210961737332	31.4076933682614	26.8776048311644	47.1111111111111	46.6231283848359	43.5829186436755
22.5892857142857	12.3110151187905	38.0312907431552	23.8753099539497	33.3174148360395	30.003349522693
36.5266303392512	25.4818894302055	21.2541372215762	19.7411313518696	31.2005537974684	54.8013523357678
40.5528400471937	29.5672405770126	43.7849391647484	19.3224592220828	43.66348815749	18.919223191669
29.1574822434484	25.3638931131871	34.949614700652	17.6470588235294	28.971545803229	22.5717161550076
35.6227106227106	31.7152950412142	40.8687615526802	49.6571072319202	44.627700617284	46.0289926898773
45.0035688793719	29.3696696402314	34.8253391731653	21.8065693430657	19.5753094910591	30.1500258665287
42.7350427350427	18.316966721222	25.4556143445032	33.5376727596968	31.1583975681251	28.0428329092451
39.3670692554655	27.1397474967349	25.6518082422204	30.9660107334526	23.9423523942352	47.4572243346008
43.8160136286201	24.1736001798966	25.0907537903054	31.5823307925429	22.2360605479977	26.8288547935916
32.6874825759688	32.9708685729628	48.6800254452926	25.9406115076218	14.6522892399954	31.5122470713525
43.5828025477707	18.5394040657199	44.704205274412	33.2831174048408	15.6691232178525	43.9344688597062
46.4148303602658	45.8587479935795	31.9221232436404	48.6454372623574	41.9021911718006	49.4954642747936
28.2583949914627	29.0106827682304	44.1001191895113	11.2388085399449	18.1548096996949	52.1515797635201
37.4	27.204843592331	20.3325455773126	34.3676749637236	13.9563514269726	32.356478950246
49.7705314009662	21.6242661448141	45.2153406975301	27.8142402545744	10.3872157344806	22.7677456936007
21.9875138972035	66.0440214158239	51.3652828085818	38.4332475174697	28.3173588924388	45.9245910729138
46.0796798253593	66.3236537919369	50.9223240055214	22.3389477339816	28.5211267605634	35.0599315068493
49.8062342038753	39.5094031071137	25.9267311664311	19.5829094608342	21.8945745398477	37.3959273748621
28.420629335478	23.6918184446372	49.7232079488999	22.7931611224679	29.0603085553997	30.7436542048496
39.7805132969458	38.2308433071949	34.0445903433183	35.212849601258	25.3725412278959	25.9238769639301
55.8288699332143	27.2644098810613	43.1937898530635	49.0332103321033	33.5681426106958	45.5410549211528
38.1491464510332	48.3941506081728	27.1653543307087	24.3709710958619	16.424543946932	35.8897543439185
42.8466076696165	25.9171830431789	49.1710979042853	35.672514619883	33.1326144797647	48.709315375982
25.0065019505852	39.1538583425765	30.0862179899627	47.4463817312143	21.5235891927621	20.5276556352696
28.6229630551064	45.6242896574119	29.6353562685221	54.0135332360356	61.2776588151321	54.7924603970323
48.9324960753532	22.6451435384756	38.0860006466214	16.7108327310688	30.1383185649449	45.0595866646553
36.7858234036053	45.9033772527639	45.9071231798505	26.0857836525492	34.5992469069392	27.2208638956805
31.5846468535676	18.02693847834	41.6432189082724	28.4674190025482	38.7874435781699	45.621327218002
30.3616789645579	46.5675758504444	13.6255767963085	38.4878159872466	45.471580262336	36.615096108767
25.7112626381378	34.9917309812569	24.7093317157011	41.8373119131123	21.8771297828839	35.7412516335124
39.6765313145217	44.8953068592058	41.0298263837365	12.0852459016393	47.5848446758844	32.5071496663489
30.9625996321275	18.7086221668354	21.900406504065	17.8547079766684	38.1879984311675	47.1003530005043
46.907722513089	25.1744715282694	14.406491148434	17.6821686147724	38.4470882905448	51.8592858652018
45.7948468643656	16.0893253514495	24.5459301891023	34.2765616657768	26.9464520367937	18.5563500170242
24.3466023321271	25.567402090151	35.0055432372506	27.7421561084039	25.0762420068864	19.0929501571621
20.9289259293941	16.3701290565092	44.1994247363375	30.7815631262525	44.8302709436313	50.9893455098935
34.3060785368478	29.0412808641975	41.010170660231	51.0069527691201	27.2338049143708	23.3291199241586
44.9624530663329	22.2939068100358	40.6592008144566	15.038823048631	29.6706300396337	30.1927194860814
35.2675317101618	47.514409221902	41.0617728985745	25.30881141916	26.7515295046379	51.3769058030966
40.7203170773738	10.4607149684573	47.7046933881466	26.6912424031085	18.3930823275086	30.6701919760892
43.2637906647808	14.6900954856207	44.1745319511063	37.5504885993485	20.3324693895791	45.0400861553189
29.5144909586327	29.3076774318314	20.7924391130498	50.9803921568627	33.0887671799111	22.2062139814583
34.9082341269841	19.3177520611149	19.6894458894932	45.6223379081874	26.9984607491021	44.6210679502967
38.85	43.4588701684837	29.3827160493827	41.2334925540882	17.5164103947487	35.1509521597771
26.3217328816343	19.4291354775027	22.0669630705018	41.669204995431	27.9224229543039	51.8146808262341
24.448507007922	31.7477003942181	36.0960960960961	34.7410259595081	17.8011280228695	51.4664897146649
20.9700301471892	18.3226030972681	47.6231190150479	51.4198964100732	28.6751361161525	53.4549327652776
33.7660747091243	29.7598003535406	31.4338722501988	32.1475625823452	30.1772099732124	31.0256653092149
28.114246386786	21.2784935579782	22.7999665075777	33.2549327061283	45.2906596995428	28.2315554410375
17.9350061703003	21.2064251537936	35.6094276094276	26.3887361126389	23.3481152993348	50.7934218118869
43.1679252067602	16.3226788432268	43.9088191330344	48.7632508833922	22.837236307335	49.5761235628847
22.2203215874102	16.4468371467026	14.2063001852996	13.3092647704542	19.2503392130258	30.6764364221249
31.8602386169954	30.4180770286342	41.079936474325	27.0479971129556	47.1716335540839	29.1157236280921
17.7587123225268	12.5303676510285	45.6253354804079	23.9469438967557	17.6880557558279	29.0800140994008
28.16653850379	31.5504656430909	19.6919456626377	48.8898500576701	27.3540893078168	34.7590565398939
26.3728889385975	32.5253664036077	43.7737150741635	53.1503538753668	22.4286908854409	22.4160290494099
46.7892674103105	48.2827913774205	29.5664534470505	50.8149740283002	41.0519801980198	51.8808193668529
40.6605922551253	10.0034855350296	18.781264211005	54.0092969203951	26.6817107242639	50.5808621216753
19.1009523809524	59.0595165549462	21.7525319242624	40.5326674989596	26.0205172045309	52.9277674882462
24.8038080535186	17.5897977663749	26.4948333913851	33.2421503330162	25.4998701635939	31.6440936406853
24.0946129470349	20.1722832260507	41.8751231041954	15.4684661302881	24.1565722294524	50.4407314826996
28.9358768099288	15.0193096789766	31.7257142857143	53.4288638689867	43.5195689166194	23.1411711302769
31.6752698263726	15.058358313668	34.1692789968652	52.8775927548934	25.5928964819602	55.2704576976422
33.6261086713166	17.4203888230785	50.146526460955	43.1242312423124	19.0399871784598	22.9671400724032
21.1634395873848	16.7520066426792	20.6390895163055	38.6659255141745	32.7525622254758	49.8193411264612
18.4168117063108	19.9102191708476	48.4122941076583	38.8145048814505	25.9210392773775	42.5104192203972
24.4939467312349	21.5267652572381	25.1086340449651	35.6595511767926	23.2449456466524	44.3923740547449
21.5521186052897	18.7384044526902	26.3139931740614	37.4810548651106	51.6265166168454	34.5874764848159
38.0240041746391	18.126582278481	47.5372279495991	24.3775709027928	39.2814191220686	36.5251430292081
18.5079242365675	13.7255974189315	26.2772948908204	45.5311507114242	30.4614181438999	33.323738246018
20.7996848532598	29.0682943683059	24.9779951100245	43.2335190343547	22.2671692562287	35.1915974145891
29.3600324719253	35.7950689889165	48.5999050783104	19.8151950718686	29.8011609237989	45.4635352286774
26.4885496183206	53.8449871075383	24.0110165247872	52.3021001615509	29.2294807370184	22.9542790152403
48.6593151479977	18.2825239276852	27.7322320162732	25.1747655583973	25.6600441501104	49.3088142041852
61.8662394873849	20.3987849520991	33.8252116220545	25.9086444007859	37.8340853870184	21.6116616165752
24.7792262405383	16.7348329925017	27.3504273504274	26.4930924548353	18.4953829440521	57.431036577956
37.1668164120994	43.4227810095703	37.7686796315251	13.6680715012353	40.7457627118644	43.1953352769679
30.0422832980973	26.6874221668742	40.5049786628734	15.7858280806262	44.1537467700258	25.5943614559226
45.6322229775663	35.3314208062811	41.6319237641453	15.457320652812	40.1217861975643	30.4459191989754
21.4857847020509	15.4299351182042	22.3491027732463	31.0034947578632	45.2419712890336	49.0454325761237
25.2639358108108	32.315074906367	43.9270889731096	47.8254326561324	19.8252807987164	32.2231003725867
27.5802752293578	29.8563869992441	34.2836149889787	35.7543151759695	29.8454896614406	31.6945072580057
20.6518039482641	16.9928752763901	31.1485882202632	23.6734352803543	42.98497922659	41.8049937229739
28.6736713872392	18.4858880399189	23.4348306702844	11.1482953357038	45.1921568627451	48.224
45.0805767599661	40.0910219280099	23.4978991596639	28.6418458311484	27.946698970321	26.7833840800348
18.3613989637306	16.5276122367898	47.4547423796998	30.5777777777778	24.0895879637545	43.1071383608209
15.8115457702641	15.413673849428	42.6476263990737	42.7203567681007	51.2755442767464	21.4851273271988
27.1078549123228	15.5867796803004	32.9108485499463	24.2751496654537	27.2526329476011
20.4649425823919	16.24601303564	62.3691397360036	23.4524304113004	31.2874075812698
16.7796131582663	21.7595307917889	48.6553784860558	49.8356664637858	31.416515973478
22.7644652250146	26.3400436575309	55.2451708766716	46.0616438356164	27.7400023049441
30.0259862981337	30.2865481560096	31.249185879901	17.2032108153781	28.4257414136678
31.9727047146402	20.928596552937	43.4081463009144	36.6741786264975	26.9399213924761
28.8735798888083	20.1296850505914	25.6215940054496	23.7606289106369	29.880919412905
48.1298129812981	76.0928252517911	45.4011741682975	53.9465428535575	27.5082327113063
22.5770591207681	21.9951375170947	36.7471024130724	37.3115206464965	26.4501470195135
22.550831792976	16.7558057705841	20.8743359749194	17.8013427872247	17.870528109029
38.6009538950715	16.1526814885648	28.5106382978723	29.0333115610712	30.4243714247705
22.6966724370071	32.4091478696742	47.2851095159212	18.2745825602968	19.1336008322188
52.522639068564	12.0311506675143	13.7589242392736	31.6811194324005	52.1163047478837
52.9871858878349	46.7088197146563	45.592363840539	43.9343860937691	48.4379319878352
43.6093824796553	23.1440071556351	13.0547359547179	35.7332202311526	32.078431372549
37.8074074074074	51.8605746585021	15.1238963258331	17.0892082429501	28.3899187669236
26.6628959276018	36.4975247524752	32.5934733782534	41.9779576709256	48.022239872915
31.1395018712092	36.197139623418	33.3422388458456	37.3818690934547	20.6502506635211
43.4631891713437	27.4028816341419	51.5970149253731	29.5887212643678	25.4629203132197
22.0629146158785	33.5583558355836	45.7969432314411	16.4389878379157	33.4391968036062
28.0041258380609	11.5886808233818	19.2517605633803	17.2964022279091	20.452640402347
27.0094490121487	28.0485803380929	31.6601271817075	53.2857142857143	17.6772697150431
18.9373416062221	40.1580459770115	43.2565465642843		35.5618584548893
25.2141669863189	20.2729549969768	25.8790436005626		46.343717001056
23.7654891806917	21.2853717026379	21.7208126579908		21.8625718073354
47.1681096681097	30.7814149947202	47.0984020185029		38.0378910265825
22.8488089450656	23.7394957983193	46.3077877753646		21.7865629725643
26.0707635009311	16.1139012603051	34.791637823619		23.1950844854071
43.1742627345845	14.351333183957	47.5813247935277		32.2882789124496
26.0839160839161	16.8080236941303	44.9446105152101		26.1307033273561
39.7985537190083	12.5326527548416	51.9880365939479		20.6066536203523
44.5545977011494	28.460056865083	40.7287740082571		32.6864590876177
17.7645121449156	35.9115299044628	30.7730673316708		23.2134175984443
34.1520467836257	29.0907106211112	22.3003608772092		19.6512339384051
19.82291290206	14.353478566409	40.3580290677065		27.052216513323
26.6063467086284	14.9598867390278	26.4683195592286		29.5712309820194
36.9067994398631	42.3617926071312	50.2658564375237		17.8566515339111
20.0615140390912	22.5584993231483	50.9653233364574		44.8728203487442
22.9564277997839	28.0577043696425	32.8637261356155		23.1049702552293
40.7673440784863	18.9375911568281	52.0538440188732		36.5951359084406
29.570670525808	49.1907107670655	47.2361809045226		42.5099027727764
16.1101347393087	17.6887199861807	50.3261342223511		42.8077753779698
38.3599143061176	31.534486185649	45.202266953293		28.0390195097549
30.8486576851215	17.5361207006777	18.3922829581994		15.9134770022515
23.6248956497542	14.1562611487692	33.0268935236004		18.6234465977231
23.4597594819611	15.2699887838487	29.7650130548303		15.650718370763
25.6936858204064	22.7795193312435	39.5258620689655		27.9914782814534
48.0446024563672	42.8238039673279	16.4673727365904		15.2939289437806
39.3984737393386	31.2309495896835	48.5088712721782		17.0146388288937
29.990739515809	10.7306390603225	29.7000833101916		17.5613370657006
30.263589631412	14.3954176370618	45.7369814651368		38.9233328292757
37.3894872207041	42.9102067183463	25.5563202569397		31.0252365930599
26.6401350699469	15.5746598781404	43.7253354380426		19.3327207181735
29.1317249387176	23.9056883061958	44.4535340314136		28.9479166666667
23.1661023904791	32.4427480916031	31.4427748277031		28.5854204561354
29.4055621457757	17.3273868516683	46.3135720734276		46.9748858447489
21.6163809819282	20.5877258818775	28.4332887563008		15.4332700822264
27.9115673114884	14.409852103355	36.6751841274613		22.9679081752167
21.5157558835261	28.8910866608975	24.0678748701374		43.9680374196063
43.1016042780749	22.6020510758094	39.6517213771017		18.4051771416036
20.4594820384294	20.1928485335476	30.3152492668622		23.5627301047862
35.4207990932275	14.7640989032384	47.2203389830508		14.5528930450029
19.4751146594191	33.315075996166	19.2721979621543		20.9219550308186
34.0725487090132	14.3669686117548	45.473564092811		41.1559466019417
27.8110680296087	12.99896398318	27.776319243896		21.6605616605617
23.5671888683468	20.924098857087	18.506522717049		17.521579521778
24.5555216905415	21.1545708041299	45.0841622035195		43.1341991341991
42.7460682099311	15.1260504201681	40.0955604220585		19.9942954934398
16.2468768991829	12.468817016062	45.3945081682308		21.8551698394923
29.0129091146173	10.0719424460432	30.8779119930975		38.6360310259037
34.5871467363975	45.1470123300664	37.9304317427023		33.3627829928216
24.8314606741573	39.6447419230274	38.0068392769907		27.7096988695735
43.0909349651345	22.5123966942149	43.8244638602065		45.2261306532663
22.7880330999363	48.8706709051364	53.0966143682907		43.3822665883735
15.9653092006033	22.9544062308567	26.8501086169442		22.9324417346838
22.6544622425629	15.2878640413266	43.4834595456357		26.5358537086501
29.612034837688	25.5962133624613	31.2939736922606		30.6718475808473
44.3430948951832	29.0326763485477	46.6227985291272		19.7939887770005
58.9679715302491	25.0345144960884	49.0592757434756		33.7889613751683
26.1160341080087	20.2921018276762	44.1028732167973		28.6082474226804
29.439676930843	16.6781815669476			16.5318667098027
44.7368421052632	23.3766233766234			23.4359483614697
24.3795161797047	15.3455928979074			23.8736014514666
38.1491604841859	20.5231216343277			16.7459974037213
44.1946308724832	25.0408719346049			17.0987003863716
39.236479321315	28.7091464848342			17.5043615518817
32.9081319759598	24.5363657177746			36.1248374512354
18.8767883835148	23.5403682212193			22.3991891696228
17.0121865807536	34.3827775012444			12.7622121167669
27.1125893077113	19.1780821917808			17.511811023622
40.9865578492559	28.5276073619632			28.9987872254413
35.4258921594165	19.4439190467184			22.7980335927898
24.0400925212028	43.093192333113			31.2282367837923
26.0113596847108	59.2448339283782			40.5019234291995
49.833147942158	27.2626728110599			20.069330414158
20.0015607928828	19.2418564427789			24.5074959732375
17.1078849985767	26.6159338594513			27.9755671902269
30.9801233721727	47.2549344833306			54.2163718634307
39.1143227719103	36.5848429628042
16.7030250145433	21.9979206376711
27.9013990672885	24.7863247863248
21.0549450549451	15.3913314624259
43.4669367674722	36.1783439490446
23.7602499023819	26.6037406047894
54.9496916585524	12.5453147314072
42.4195424583172	18.6998793556171
33.8622069754145	27.9037482646923
38.5018123238019	20.4678362573099
25.0074074074074	36.8272454561496
26.1119631901841	25.094696969697
27.0410750507099	14.6620668025717
20.2155134027963	18.3378640776699
22.2713701205352	23.7012237358578
51.2825048646736	21.5615360068078
24.7421429438175	18.8549317943337
14.7401908801697	29.2606733772996
17.9053446104013	18.9171838219559
29.2341476804831	30.7578448786264
30.6829511465603	16.1083992593839
28.6901513272141	11.5909866848754
22.2688634694092	18.2100029248318
30.4	13.0617733819191
36.2740266140956	21.4515626622365
23.8867134140789	21.0072595281307
22.5566669725613	53.0963621216329
29.4597225602336	14.0809640809641
22.343594836147	31.5729522626074
17.8519482507847	17.1935410507164
25.1811594202899	45.8281665190434
44.3123628383321	22.3990903922683
20.2442667603901	19.5947636121071
18.4900355577607	25.7082726242513
18.1832506105728	28.2763072950291
49.7355345407918	23.792507204611
41.563113145847	13.404380656563
21.5412994466079	34.1063829787234
36.1467419189328	16.9976342390136
37.0619946091644	18.0380206065883
43.0311231393775	24.377875856888
44.4444444444444	32.088285229202
52.6825127334465	30.8470290771176
16.962879640045	34.1756919374248
28.0037400654511	16.9794459338695
21.5710340595275	37.5844455429231
38.4997670445721	28.4705666605538
32.4544582933845	25.1478400320738
24.4072164948454	17.4652493867539
22.5257142857143	26.0675114471302
22.1380471380471	14.219563959097
36.8263473053892	18.1128965801401
27.0804212095797	25.5395268320831
22.4799458780323	20.2318138569328
28.3735526458176	49.2537313432836
15.9431250945394	44.8896156991006
21.0650701118639	21.1546034496338
23.79848743596	46.6348448687351
40.6643180674384	28.7902544928235
23.0460154979432	26.1661081423784
30.2122940430925	21.5798953598079
19.4054963544588	15.9780775716695
	19.6730418220776
	51.4528816824531
	46.8406593406593
	27.9982245894363
	19.7603195739015
	25.691029336951
	26.7918454935622
	24.5659363373295
