# Supplementary material for: FRET-FISH probes chromatin compaction at individual genomic loci in single cells
Source: Nat Commun. 2022 Nov 5;13:6680. doi: 10.1038/s41467-022-34183-y (PMC9637210; doi:10.1038/s41467-022-34183-y)
Supplement: Supplementary file 8 — Source Data [file 41467_2022_34183_MOESM8_ESM.zip › Fig 4/Fig 4h.txt]

Source data for Figure 4h in Mota et al	FRET-FISH probes chromatin compaction at individual genomic loci in single cells
fret-fish_score(%)_Low_passage_Rep1	fret-fish_score(%)_High_passage_Rep1
32.5085463128764	29.7946224823891
31.1613645074741	30.6416601545541
39.1444866920152	33.480491588116
44.3055555555556	39.2942004752266
42.6774638180565	33.7449052984896
29.8212605832549	23.9051556830647
45.9247834855855	40.2405384530509
42.9492039423806	33.5637239501518
40.0273224043716	35.2278120550546
35.3209658421673	40.6351550960118
39.2770246784845	44.9587750294464
32.3452862926547	25.2961022180748
42.9293780549469	40.2675322120586
39.2313851080865	24.1248206599713
37.7303588748788	25.6703706168075
58.8063522540902	42.8588473929125
37.4900840869427	17.455184933061
44.2121684867395	31.2196633274812
39.8828615255892	38.5291499777481
42.9054625401657	34.7093791281374
35.4432450114491	38.1357023303721
43.6512950094757	35.8919497191763
45.1723600062393	18.6707325524984
41.0691244239631	37.8551565711522
41.6125455409473	40.5643313638008
40.1900882552614	38.5658067337123
40.1224846894138	39.2760453223704
35.8985024958403	39.3316195372751
38.8146426496223	32.8929142248269
42.1696847753186	22.6783073998451
33.2017229002154	33.083038869258
31.7947247706422	73.4645544971317
47.0295349100373	27.9839281493737
39.1106442577031	35.9793684740219
34.0677708554931	28.181316660537
50.6549707602339	41.3608295467785
31.3722915298752	33.8018558951965
47.1656976744186	25.9951749095296
42.4285488709932	41.0057297949337
45.5824995760556	35.9056603773585
36.8295994568907	27.0753644164168
44.8947368421053	44.6287798564537
37.8085751407536	24.3990076139961
40.3893951946976	40.874772194741
37.8969654199012	41.7410714285714
42.8172942817294	44.8406586897287
58.0926430517711	41.8480437975698
42.4877071571663	26.8549747048904
65.4834418539523	32.066739739374
33.658387932348	29.9483648881239
36.9487678339818	37.9105188005712
43.7207690975229	38.5773510800786
38.3984867591425	40.5819897758553
37.0330459770115	23.0912476722533
43.463230672533	36.838152459632
33.7321792260692	37.4382149413925
34.2232320363533	34.8904826516767
29.5070617557463	42.8862478777589
39.828376978843	41.6711736073553
41.4022787028922	39.6830610066508
43.1393113092117	49.9536740075547
45.5814843152257	34.0768771161123
38.2963232617401	36.9033196026169
44.9615312441359	37.6859963843694
31.5546503733876	39.5570373898547
32.2395128552097	44.6573969685582
31.0992796742875	45.2403794904594
41.3798572561459	43.2982917214192
41.2518482010843	41.6544362908606
44.0938881268099	40.6371911573472
43.659261850621	27.910594399869
27.2067570782774	34.2159916926272
50.8070714834743	43.7163493105712
33.656588705077	40.7557853274249
42.0732657833203	39.1912908242613
33.4523036988968	45.8239810986415
42.3453766074709	41.125860373648
35.3145839373732	47.2567287784679
25.9406729046387	26.0011903749681
36.3880998654507	32.7956989247312
42.1011182863443	45.8971801613927
30.4689655172414	45.9405054797584
35.6746210415729	43.5655737704918
30.2920217968422	35.8902400997817
37.1261378413524	44.7487575924903
35.2474448628295	41.9524336283186
30.3009259259259	42.966948501153
45.7743857036485	42.7392069292191
46.4305177111717	32.8895756567217
24.7011183956807	38.3012190326386
44.1950464396285	41.3861386138614
39.4661582459485	44.2878711625566
39.9720583669668	41.2268582481348
48.3906421730256	22.7609083949987
26.6993421901199	41.551770748851
36.5343576611182	39.8002421307506
37.7022653721683	46.1484495580188
40.127939142462	42.7948751816141
36.5819456617003	41.929746554024
37.0883882149047	42.310766069186
39.2685274302214	36.8166424770198
40.9694927943103	41.6171897087928
35.9872611464968	39.1499795668165
26.7588979543573	36.5081141578064
38.2481474444233	45.4438392462829
30.0455235204856	46.8322305809843
26.1992619926199	44.3876308741174
36.1493123772102	42.8836142239478
39.0209543933791	39.3569482288828
28.1833397708253	44.6178022224717
34.251968503937	40.355871886121
28.310854206808	23.6976064117838
29.5922541933724	40.3841621494226
30.9885931558935	33.7444819527395
46.797608881298	37.6733684550048
43.927196359818	40.2464473814966
46.2645772594752	37.7426404422162
33.0137424097156	66.4667815327843
33.1566015776542	47.545427901524
29.7754109747627	43.5313714602998
16.7062064743246	33.856450496192
54.8617731172545	37.4820699547611
47.8208556149733	37.6797099637455
46.9707668408417	39.8992266229201
41.2139992708713	38.6777602878345
36.1111111111111	42.6124197002141
40.9228321400159	41.0196987253766
23.8141335914811	37.5246937969182
23.9167714645021	36.8547740037443
40.5207600281492	38.2825158344381
40.4648609077599	34.9455124280642
44.766945535257	36.1382221049855
45.3273282933891	43.3629547347959
26.678807193262	37.4973054537616
32.2189483227561	43.2764775882586
45.9016393442623	35.3264042975593
46.1296906892762	40.4328287606433
34.4219464402351	41.7323761327527
43.3716237193418	37.9624157900957
33.661023120335	29.4124477473293
45.0325596927701	36.2736136502133
42.2823839067494	33.9227821986443
39.3268703127858	41.7515274949084
43.1639226914818	42.1864050455501
38.4661714515158	34.2096721843557
39.8760707125934	33.2923283381794
39.8107714701601	38.8381742738589
39.8622938938213	36.8836009174312
41.6402116402116	41.2137203166227
40.2379755320932	40.1339060131379
40.2970297029703	34.5454545454545
38.1769754365197	38.0904967363646
31.5691621219633	31.5219493328176
39.3537218695903	35.6516599349818
43.9225460122699	25.836216839677
42.9367420517863	38.4475832577426
38.3177570093458	27.4698795180723
31.6772012347494	28.2145236508994
29.8630136986301	37.2185581078008
24.1540711847879	39.7619625941219
26.9523686588357	NaN
31.3378811081721	NaN
37.665482725218	NaN
35.7117812061711	NaN
40.8198950845153	NaN
23.8683127572016	NaN
37.6383763837638	NaN
41.6539634146341	NaN
27.3787138021813	NaN
32.603033552934	NaN
36.8569131832797	NaN
29.2022585782539	NaN
36.5996967399545	NaN
36.6335070266856	NaN
27.5565247331573	NaN
38.199558173785	NaN
27.1791443850267	NaN
42.4826811458528	NaN
39.2365571664526	NaN
39.0013271400133	NaN
23.8477147550488	NaN
41.9511285207984	NaN
40.6508761794724	NaN
41.9525065963061	NaN
43.7648347635567	NaN
42.7438687073575	NaN
33.7929888685828	NaN
43.9323545809329	NaN
30.6466243358818	NaN
43.9119423339178	NaN
39.1879964695499	NaN
41.0804442948502	NaN
42.5547579606111	NaN
32.4697754749568	NaN
41.4947450369794	NaN
42.2748191978961	NaN
44.4533923897725	NaN
35.2197471402769	NaN
42.9346842771847	NaN
37.3472084572184	NaN
32.0450885668277	NaN
32.4076899603296	NaN
35.9146582378507	NaN
38.621110433191	NaN
42.6552246340232	NaN
31.4148385506532	NaN
43.3135474860335	NaN
23.2228946558621	NaN
45.5281626777038	NaN
38.2103990326481	NaN
32.2980481550078	NaN
27.736274161034	NaN
31.434184675835	NaN
40.8795962509012	NaN
38.4480950716533	NaN
34.142030848329	NaN
37.6851343938563	NaN
21.2047121582574	NaN
57.5751380085872	NaN
25.596030497398	NaN
27.0877659574468	NaN
43.7239738251041	NaN
43.2031543372137	NaN
38.169014084507	NaN
29.4212454212454	NaN
30.6343601607208	NaN
42.9289544235925	NaN
26.6987892265876	NaN
40.6436449105044	NaN
27.8619232123987	NaN
41.9128508124077	NaN
35.949696444059	NaN
39.0999824899317	NaN
20.6669377795852	NaN
33.9024819574019	NaN
38.8180067404911	NaN
40.4399633363886	NaN
19.2322347113736	NaN
21.4293038039578	NaN
29.8909090909091	NaN
40.2958093672966	NaN
45.2087548280302	NaN
38.3373411198901	NaN
24.4205027750571	NaN
27.4336283185841	NaN
27.8592793049423	NaN
43.0084745762712	NaN
40.1050491358861	NaN
26.7919799498747	NaN
40.6510851419032	NaN
28.4750337381916	NaN
30.6801346801347	NaN
34.125	NaN
24.5932220955539	NaN
23.6763029737851	NaN
39.1609507098421	NaN
44.0671971706454	NaN
31.6397652237711	NaN
34.5661223182837	NaN
43.8382854359474	NaN
31.1232876712329	NaN
39.6155899626268	NaN
21.3870967741935	NaN
35.4833415394715	NaN
43.202718912435	NaN
37.5482211744535	NaN
39.1008626410086	NaN
27.6908817054802	NaN
45.0931232091691	NaN
38.3957802837395	NaN
25.8102374289067	NaN
38.047033172403	NaN
30.6802873821284	NaN
42.437489071516	NaN
36.473101573121	NaN
38.2806891600861	NaN
19.5404537046052	NaN
36.25	NaN
38.6580846498927	NaN
44.1288221458296	NaN
29.2544033902794	NaN
36.716594402838	NaN
29.8844925043008	NaN
43.4582873943403	NaN
41.9833178869323	NaN
43.6047406495306	NaN
43.2229965156794	NaN
45.160154875044	NaN
29.1961935614497	NaN
24.5427608051497	NaN
40.8680555555556	NaN
37.9565816678153	NaN
33.2444650515822	NaN
38.9032591826177	NaN
29.4902758357697	NaN
16.4902207069801	NaN
29.5079714128642	NaN
42.2532947605272	NaN
47.5229769110065	NaN
20.8289227261624	NaN
39.5391036109599	NaN
33.8896615669912	NaN
44.142590196924	NaN
26.8561692969871	NaN
43.8499936004096	NaN
36.0172299536117	NaN
29.5968400980659	NaN
40.0240384615385	NaN
43.2601351351351	NaN
39.6679335867173	NaN
26.0982874162323	NaN
49.3022744753324	NaN
46.6207066354795	NaN
40.7560355781449	NaN
45.7422626333275	NaN
47.3713154421469	NaN
49.8776081128337	NaN
24.7480501270704	NaN
28.6376718899904	NaN
43.867515186578	NaN
24.2220353238015	NaN
44.1068139963168	NaN
27.8328072276042	NaN
37.7298444130127	NaN
43.7894736842105	NaN
34.3973063973064	NaN
26.904376012966	NaN
38.2598562827734	NaN
28.1385869565217	NaN
44.657394843962	NaN
36.5887019559568	NaN
32.9930583911801	NaN
24.8758640833414	NaN
40.4428904428904	NaN
37.4320652173913	NaN
26.9013738959764	NaN
27.3150357995227	NaN
32.8554879814654	NaN
26.5560754288955	NaN
38.6807304785894	NaN
37.8239294247381	NaN
28.4778366322832	NaN
32.5484185592866	NaN
40.0780972665957	NaN
22.8203627852545	NaN
43.3958891867739	NaN
47.3972119287101	NaN
38.1221513217867	NaN
40.86655817738	NaN
40.1258992805755	NaN
37.8571428571429	NaN
31.562787841572	NaN
41.960623461854	NaN
37.7512221618685	NaN
35.0887752031297	NaN
41.8823529411765	NaN
15.502202262717	NaN
24.046802501513	NaN
43.7637564196625	NaN
27.8596662200024	NaN
30.8472314876584	NaN
28.9165916977252	NaN
33.2480818414322	NaN
25.2314292165274	NaN
45.0286309213951	NaN
26.221256149182	NaN
33.6539694754393	NaN
38.1780660377358	NaN
34.7408829174664	NaN
33.3838001514005	NaN
43.3169129720854	NaN
29.1514652230199	NaN
22.917651507989	NaN
27.5735294117647	NaN
27.3329726805518	NaN
21.0671980515886	NaN
29.0128205128205	NaN
41.2959039548023	NaN
31.5283472359678	NaN
32.9953323676163	NaN
37.0526315789474	NaN
45.1990632318501	NaN
31.655946525413	NaN
39.2758211317768	NaN
33.1744811683321	NaN
30.8490428174777	NaN
26.1525204653167	NaN
48.2310876928867	NaN
21.1939815563825	NaN
32.3956043956044	NaN
27.303115389758	NaN
35.9049959049959	NaN
42.21875	NaN
33.8306789606035	NaN
42.7906143650367	NaN
42.3640915593705	NaN
26.6034155597723	NaN
27.5917926565875	NaN
44.1840427365156	NaN
37.6850365614411	NaN
40.509301065559	NaN
27.0545223334923	NaN
14.8100861793808	NaN
35.7883335912115	NaN
37.7081681205393	NaN
41.3964659461314	NaN
29.3798665183537	NaN
34.4463753723932	NaN
43.3432210783458	NaN
34.9437025399319	NaN
46.487915407855	NaN
29.759212451776	NaN
43.6832740213523	NaN
22.1935761091417	NaN
25.7602598169472	NaN
48.4451996601529	NaN
38.4893713251922	NaN
40.3518622496725	NaN
26.377358490566	NaN
29.4036221017418	NaN
34.3039892274028	NaN
40.4967602591793	NaN
37.564850843061	NaN
27.048435268147	NaN
29.6513211658948	NaN
34.944	NaN
36.7903103709311	NaN
24.8989957289623	NaN
40.9265064437478	NaN
41.6382898221718	NaN
36.5339152573195	NaN
25.2911623658369	NaN
39.3348197696024	NaN
27.9019073569482	NaN
36.637347767253	NaN
43.5070306038048	NaN
25.0331285387303	NaN
26.0594630574662	NaN
37.0713785864241	NaN
33.5381750465549	NaN
30.2117379565156	NaN
41.1783338612607	NaN
42.3470272144219	NaN
34.2268301934505	NaN
31.7384575702863	NaN
43.4296861145593	NaN
47.6563724721743	NaN
28.3690926938718	NaN
26.5013204730738	NaN
44.1321044546851	NaN
42.9181277633786	NaN
28.3916435942613	NaN
30.4121151936445	NaN
40.0055679287305	NaN
30.0059952038369	NaN
30.8096885813149	NaN
28.2720019054424	NaN
40.5351170568562	NaN
27.0536562203229	NaN
32.5200998059329	NaN
41.8711094837056	NaN
25.047287207566	NaN
28.1806076746157	NaN
41.9030990833697	NaN
44.9525149489975	NaN
27.7027768631325	NaN
37.7886002886003	NaN
45.3563338560725	NaN
25.5827574089259	NaN
30.4867312287763	NaN
23.2972707155151	NaN
22.5574712643678	NaN
45.6008216364259	NaN
43.2079081632653	NaN
17.7402982743812	NaN
27.9936558287074	NaN
41.1213127563977	NaN
23.5845171916821	NaN
27.0933468251961	NaN
35.4413256679067	NaN
38.9057750759878	NaN
40.4187817258883	NaN
73.644112185134	NaN
38.01238079304	NaN
27.9851241864789	NaN
25.9372396556512	NaN
37.9297665011951	NaN
38.2311237149947	NaN
41.7654808959157	NaN
43.0702787593247	NaN
34.9575551782683	NaN
44.2711135018827	NaN
43.616287094548	NaN
44.2282102461743	NaN
36.6165749144473	NaN
41.4145164284388	NaN
40.6012439530062	NaN
44.1417299389608	NaN
40.597539543058	NaN
47.495881383855	NaN
44.0068493150685	NaN
42.9108252637664	NaN
36.3317757009346	NaN
37.6828554710357	NaN
42.3518344308561	NaN
43.5854025583145	NaN
40.8727839470095	NaN
38.698505286183	NaN
38.7064275639734	NaN
43.7452901281085	NaN
42.7311085538934	NaN
40.3589156166476	NaN
44.4128787878788	NaN
39.0613171839516	NaN
38.8425253991292	NaN
37.6379239885574	NaN
38.8680531878623	NaN
25.7688229056204	NaN
30.2352941176471	NaN
24.2012486228425	NaN
38.6298568507157	NaN
43.5254491017964	NaN
41.0017889087657	NaN
38.9090215525462	NaN
42.096018735363	NaN
48.2446808510638	NaN
30.6637806637807	NaN
42.2469280280866	NaN
36.2549148099607	NaN
40.1550101494741	NaN
33.364299933643	NaN
39.9323517707919	NaN
39.4665635871666	NaN
29.4683175528041	NaN
32.1972965199885	NaN
39.1775289149991	NaN
48.8143908421913	NaN
34.8548338820712	NaN
37.190900098912	NaN
39.0153001176932	NaN
39.4579598804951	NaN
32.9682196852823	NaN
35.6378362742262	NaN
40.2917046490428	NaN
30.2303860523039	NaN
39.742804654011	NaN
27.9085406859449	NaN
39.2664732697886	NaN
44.0857975843399	NaN
36.5830482706195	NaN
38.0906460945034	NaN
40.0340071792934	NaN
NaN	NaN
NaN	NaN
NaN	NaN
NaN	NaN
NaN	NaN
NaN	NaN
NaN	NaN
NaN	NaN
NaN	NaN
NaN	NaN
NaN	NaN
NaN	NaN
NaN	NaN
NaN	NaN
NaN	NaN
NaN	NaN
NaN	NaN
NaN	NaN
NaN	NaN
NaN	NaN
NaN	NaN
NaN	NaN
NaN	NaN
NaN	NaN
NaN	NaN
NaN	NaN
NaN	NaN
NaN	NaN
NaN	NaN
NaN	NaN
NaN	NaN
NaN	NaN
NaN	NaN
NaN	NaN
NaN	NaN
NaN	NaN
NaN	NaN
NaN	NaN
NaN	NaN
NaN	NaN
NaN	NaN
NaN	NaN
NaN	NaN
NaN	NaN
NaN	NaN
NaN	NaN
NaN	NaN
NaN	NaN
NaN	NaN
NaN	NaN
NaN	NaN
NaN	NaN
NaN	NaN
NaN	NaN
NaN	NaN
NaN	NaN
NaN	NaN
NaN	NaN
NaN	NaN
NaN	NaN
NaN	NaN
NaN	NaN
NaN	NaN
NaN	NaN
NaN	NaN
NaN	NaN
NaN	NaN
NaN	NaN
NaN	NaN
NaN	NaN
NaN	NaN
NaN	NaN
NaN	NaN
NaN	NaN
NaN	NaN
NaN	NaN
NaN	NaN
NaN	NaN
NaN	NaN
NaN	NaN
NaN	NaN
NaN	NaN
NaN	NaN
NaN	NaN
NaN	NaN
NaN	NaN
NaN	NaN
NaN	NaN
NaN	NaN
NaN	NaN
NaN	NaN
NaN	NaN
NaN	NaN
NaN	NaN
NaN	NaN
NaN	NaN
NaN	NaN
NaN	NaN
NaN	NaN
NaN	NaN
NaN	NaN
NaN	NaN
NaN	NaN
NaN	NaN
NaN	NaN
NaN	NaN
NaN	NaN
NaN	NaN
NaN	NaN
NaN	NaN
NaN	NaN
NaN	NaN
NaN	NaN
NaN	NaN
NaN	NaN
NaN	NaN
NaN	NaN
NaN	NaN
NaN	NaN
NaN	NaN
NaN	NaN
NaN	NaN
NaN	NaN
NaN	NaN
NaN	NaN
NaN	NaN
NaN	NaN
NaN	NaN
NaN	NaN
NaN	NaN
NaN	NaN
NaN	NaN
NaN	NaN
NaN	NaN
NaN	NaN
NaN	NaN
NaN	NaN
NaN	NaN
NaN	NaN
NaN	NaN
NaN	NaN
NaN	NaN
NaN	NaN
NaN	NaN
NaN	NaN
NaN	NaN
NaN	NaN
NaN	NaN
NaN	NaN
NaN	NaN
NaN	NaN
NaN	NaN
NaN	NaN
NaN	NaN
NaN	NaN
NaN	NaN
NaN	NaN
NaN	NaN
NaN	NaN
NaN	NaN
NaN	NaN
NaN	NaN
NaN	NaN
NaN	NaN
NaN	NaN
NaN	NaN
NaN	NaN
NaN	NaN
NaN	NaN
NaN	NaN
NaN	NaN
NaN	NaN
NaN	NaN
NaN	NaN
NaN	NaN
NaN	NaN
NaN	NaN
NaN	NaN
NaN	NaN
NaN	NaN
NaN	NaN
NaN	NaN
NaN	NaN
NaN	NaN
NaN	NaN
NaN	NaN
NaN	NaN
NaN	NaN
NaN	NaN
NaN	NaN
NaN	NaN
NaN	NaN
NaN	NaN
NaN	NaN
NaN	NaN
NaN	NaN
NaN	NaN
NaN	NaN
NaN	NaN
NaN	NaN
NaN	NaN
NaN	NaN
NaN	NaN
NaN	NaN
NaN	NaN
NaN	NaN
NaN	NaN
NaN	NaN
NaN	NaN
NaN	NaN
NaN	NaN
NaN	NaN
NaN	NaN
NaN	NaN
NaN	NaN
NaN	NaN
NaN	NaN
NaN	NaN
NaN	NaN
NaN	NaN
NaN	NaN
NaN	NaN
NaN	NaN
NaN	NaN
NaN	NaN
NaN	NaN
NaN	NaN
NaN	NaN
NaN	NaN
NaN	NaN
NaN	NaN
NaN	NaN
NaN	NaN
NaN	NaN
NaN	NaN
NaN	NaN
NaN	NaN
NaN	NaN
NaN	NaN
NaN	NaN
NaN	NaN
NaN	NaN
NaN	NaN
NaN	NaN
NaN	NaN
NaN	NaN
NaN	NaN
NaN	NaN
NaN	NaN
NaN	NaN
NaN	NaN
NaN	NaN
NaN	NaN
NaN	NaN
NaN	NaN
NaN	NaN
NaN	NaN
NaN	NaN
NaN	NaN
NaN	NaN
NaN	NaN
NaN	NaN
NaN	NaN
NaN	NaN
NaN	NaN
NaN	NaN
NaN	NaN
NaN	NaN
NaN	NaN
NaN	NaN
NaN	NaN
NaN	NaN
NaN	NaN
NaN	NaN
NaN	NaN
NaN	NaN
NaN	NaN
NaN	NaN
NaN	NaN
NaN	NaN
NaN	NaN
NaN	NaN
NaN	NaN
NaN	NaN
NaN	NaN
NaN	NaN
NaN	NaN
NaN	NaN
NaN	NaN
NaN	NaN
NaN	NaN
NaN	NaN
NaN	NaN
NaN	NaN
NaN	NaN
NaN	NaN
NaN	NaN
NaN	NaN
NaN	NaN
NaN	NaN
NaN	NaN
NaN	NaN
NaN	NaN
NaN	NaN
NaN	NaN
NaN	NaN
NaN	NaN
NaN	NaN
NaN	NaN
NaN	NaN
NaN	NaN
NaN	NaN
NaN	NaN
NaN	NaN
NaN	NaN
NaN	NaN
NaN	NaN
NaN	NaN
NaN	NaN
NaN	NaN
NaN	NaN
NaN	NaN
NaN	NaN
NaN	NaN
NaN	NaN
NaN	NaN
NaN	NaN
NaN	NaN
NaN	NaN
NaN	NaN
NaN	NaN
NaN	NaN
NaN	NaN
NaN	NaN
NaN	NaN
NaN	NaN
NaN	NaN
NaN	NaN
NaN	NaN
NaN	NaN
NaN	NaN
NaN	NaN
NaN	NaN
NaN	NaN
NaN	NaN
NaN	NaN
NaN	NaN
NaN	NaN
NaN	NaN
NaN	NaN
NaN	NaN
NaN	NaN
NaN	NaN
NaN	NaN
NaN	NaN
NaN	NaN
NaN	NaN
NaN	NaN
NaN	NaN
NaN	NaN
NaN	NaN
NaN	NaN
NaN	NaN
NaN	NaN
NaN	NaN
NaN	NaN
NaN	NaN
NaN	NaN
NaN	NaN
NaN	NaN
NaN	NaN
NaN	NaN
NaN	NaN
NaN	NaN
NaN	NaN
NaN	NaN
NaN	NaN
NaN	NaN
NaN	NaN
NaN	NaN
NaN	NaN
NaN	NaN
NaN	NaN
NaN	NaN
NaN	NaN
NaN	NaN
NaN	NaN
NaN	NaN
NaN	NaN
NaN	NaN
NaN	NaN
NaN	NaN
NaN	NaN
NaN	NaN
NaN	NaN
NaN	NaN
NaN	NaN
NaN	NaN
NaN	NaN
NaN	NaN
NaN	NaN
NaN	NaN
NaN	NaN
NaN	NaN
NaN	NaN
NaN	NaN
NaN	NaN
NaN	NaN
NaN	NaN
NaN	NaN
NaN	NaN
NaN	NaN
NaN	NaN
NaN	NaN
NaN	NaN
NaN	NaN
NaN	NaN
NaN	NaN
NaN	NaN
NaN	NaN
NaN	NaN
NaN	NaN
NaN	NaN
NaN	NaN
NaN	NaN
NaN	NaN
NaN	NaN
NaN	NaN
NaN	NaN
NaN	NaN
NaN	NaN
NaN	NaN
NaN	NaN
NaN	NaN
NaN	NaN
NaN	NaN
NaN	NaN
NaN	NaN
NaN	NaN
NaN	NaN
NaN	NaN
NaN	NaN
NaN	NaN
NaN	NaN
NaN	NaN
NaN	NaN
NaN	NaN
NaN	NaN
NaN	NaN
NaN	NaN
NaN	NaN
NaN	NaN
NaN	NaN
NaN	NaN
NaN	NaN
NaN	NaN
NaN	NaN
NaN	NaN
NaN	NaN
NaN	NaN
NaN	NaN
NaN	NaN
NaN	NaN
NaN	NaN
NaN	NaN
NaN	NaN
NaN	NaN
NaN	NaN
NaN	NaN
NaN	NaN
NaN	NaN
NaN	NaN
NaN	NaN
NaN	NaN
NaN	NaN
NaN	NaN
NaN	NaN
NaN	NaN
NaN	NaN
NaN	NaN
NaN	NaN
NaN	NaN
NaN	NaN
NaN	NaN
NaN	NaN
NaN	NaN
NaN	NaN
NaN	NaN
NaN	NaN
NaN	NaN
NaN	NaN
NaN	NaN
NaN	NaN
NaN	NaN
NaN	NaN
NaN	NaN
NaN	NaN
NaN	NaN
NaN	NaN
NaN	NaN
NaN	NaN
NaN	NaN
NaN	NaN
NaN	NaN
NaN	NaN
NaN	NaN
NaN	NaN
NaN	NaN
NaN	NaN
NaN	NaN
NaN	NaN
NaN	NaN
NaN	NaN
NaN	NaN
NaN	NaN
NaN	NaN
NaN	NaN
NaN	NaN
NaN	NaN
NaN	NaN
NaN	NaN
NaN	NaN
NaN	NaN
NaN	NaN
NaN	NaN
NaN	NaN
NaN	NaN
NaN	NaN
NaN	NaN
NaN	NaN
NaN	NaN
NaN	NaN
NaN	NaN
NaN	NaN
NaN	NaN
NaN	NaN
NaN	NaN
NaN	NaN
NaN	NaN
NaN	NaN
NaN	NaN
NaN	NaN
NaN	NaN
NaN	NaN
NaN	NaN
NaN	NaN
NaN	NaN
NaN	NaN
NaN	NaN
NaN	NaN
NaN	NaN
NaN	NaN
NaN	NaN
NaN	NaN
NaN	NaN
NaN	NaN
NaN	NaN
NaN	NaN
NaN	NaN
NaN	NaN
NaN	NaN
NaN	NaN
NaN	NaN
NaN	NaN
NaN	NaN
NaN	NaN
NaN	NaN
NaN	NaN
NaN	NaN
NaN	NaN
NaN	NaN
NaN	NaN
NaN	NaN
NaN	NaN
NaN	NaN
NaN	NaN
NaN	NaN
NaN	NaN
NaN	NaN
NaN	NaN
NaN	NaN
NaN	NaN
NaN	NaN
NaN	NaN
NaN	NaN
NaN	NaN
NaN	NaN
NaN	NaN
NaN	NaN
NaN	NaN
NaN	NaN
NaN	NaN
NaN	NaN
NaN	NaN
NaN	NaN
NaN	NaN
NaN	NaN
NaN	NaN
NaN	NaN
NaN	NaN
NaN	NaN
NaN	NaN
NaN	NaN
NaN	NaN
NaN	NaN
NaN	NaN
NaN	NaN
NaN	NaN
NaN	NaN
NaN	NaN
NaN	NaN
NaN	NaN
NaN	NaN
NaN	NaN
NaN	NaN
NaN	NaN
NaN	NaN
NaN	NaN
NaN	NaN
NaN	NaN
NaN	NaN
NaN	NaN
NaN	NaN
NaN	NaN
NaN	NaN
NaN	NaN
NaN	NaN
NaN	NaN
NaN	NaN
NaN	NaN
NaN	NaN
NaN	NaN
NaN	NaN
NaN	NaN
NaN	NaN
NaN	NaN
NaN	NaN
NaN	NaN
NaN	NaN
NaN	NaN
NaN	NaN
NaN	NaN
NaN	NaN
NaN	NaN
NaN	NaN
NaN	NaN
NaN	NaN
NaN	NaN
NaN	NaN
NaN	NaN
NaN	NaN
NaN	NaN
NaN	NaN
NaN	NaN
NaN	NaN
NaN	NaN
NaN	NaN
NaN	NaN
NaN	NaN
NaN	NaN
NaN	NaN
NaN	NaN
NaN	NaN
NaN	NaN
NaN	NaN
NaN	NaN
NaN	NaN
NaN	NaN
NaN	NaN
NaN	NaN
NaN	NaN
NaN	NaN
NaN	NaN
NaN	NaN
NaN	NaN
NaN	NaN
NaN	NaN
NaN	NaN
NaN	NaN
NaN	NaN
NaN	NaN
NaN	NaN
NaN	NaN
NaN	NaN
NaN	NaN
NaN	NaN
NaN	NaN
NaN	NaN
NaN	NaN
NaN	NaN
NaN	NaN
NaN	NaN
NaN	NaN
NaN	NaN
NaN	NaN
NaN	NaN
NaN	NaN
NaN	NaN
NaN	NaN
NaN	NaN
NaN	NaN
NaN	NaN
NaN	NaN
NaN	NaN
NaN	NaN
NaN	NaN
NaN	NaN
NaN	NaN
NaN	NaN
NaN	NaN
NaN	NaN
NaN	NaN
NaN	NaN
NaN	NaN
NaN	NaN
NaN	NaN
NaN	NaN
NaN	NaN
NaN	NaN
NaN	NaN
NaN	NaN
NaN	NaN
NaN	NaN
NaN	NaN
NaN	NaN
NaN	NaN
NaN	NaN
NaN	NaN
NaN	NaN
NaN	NaN
NaN	NaN
NaN	NaN
NaN	NaN
NaN	NaN
NaN	NaN
NaN	NaN
NaN	NaN
NaN	NaN
NaN	NaN
NaN	NaN
NaN	NaN
NaN	NaN
NaN	NaN
NaN	NaN
NaN	NaN
NaN	NaN
NaN	NaN
NaN	NaN
NaN	NaN
NaN	NaN
NaN	NaN
NaN	NaN
NaN	NaN
NaN	NaN
NaN	NaN
NaN	NaN
NaN	NaN
NaN	NaN
NaN	NaN
NaN	NaN
NaN	NaN
NaN	NaN
NaN	NaN
NaN	NaN
NaN	NaN
NaN	NaN
NaN	NaN
NaN	NaN
NaN	NaN
NaN	NaN
NaN	NaN
NaN	NaN
NaN	NaN
NaN	NaN
NaN	NaN
NaN	NaN
NaN	NaN
NaN	NaN
NaN	NaN
NaN	NaN
NaN	NaN
NaN	NaN
NaN	NaN
NaN	NaN
NaN	NaN
NaN	NaN
NaN	NaN
NaN	NaN
NaN	NaN
NaN	NaN
NaN	NaN
NaN	NaN
NaN	NaN
NaN	NaN
NaN	NaN
NaN	NaN
NaN	NaN
NaN	NaN
NaN	NaN
NaN	NaN
NaN	NaN
NaN	NaN
NaN	NaN
NaN	NaN
NaN	NaN
NaN	NaN
NaN	NaN
NaN	NaN
NaN	NaN
NaN	NaN
NaN	NaN
NaN	NaN
NaN	NaN
NaN	NaN
NaN	NaN
NaN	NaN
NaN	NaN
NaN	NaN
NaN	NaN
NaN	NaN
NaN	NaN
NaN	NaN
NaN	NaN
NaN	NaN
NaN	NaN
NaN	NaN
NaN	NaN
NaN	NaN
NaN	NaN
NaN	NaN
NaN	NaN
NaN	NaN
NaN	NaN
NaN	NaN
NaN	NaN
NaN	NaN
NaN	NaN
NaN	NaN
NaN	NaN
NaN	NaN
NaN	NaN
NaN	NaN
NaN	NaN
NaN	NaN
NaN	NaN
NaN	NaN
NaN	NaN
NaN	NaN
NaN	NaN
NaN	NaN
NaN	NaN
NaN	NaN
NaN	NaN
NaN	NaN
NaN	NaN
NaN	NaN
NaN	NaN
NaN	NaN
NaN	NaN
NaN	NaN
NaN	NaN
NaN	NaN
NaN	NaN
NaN	NaN
NaN	NaN
NaN	NaN
NaN	NaN
NaN	NaN
NaN	NaN
NaN	NaN
NaN	NaN
NaN	NaN
NaN	NaN
NaN	NaN
NaN	NaN
NaN	NaN
NaN	NaN
NaN	NaN
NaN	NaN
NaN	NaN
NaN	NaN
NaN	NaN
NaN	NaN
NaN	NaN
NaN	NaN
NaN	NaN
NaN	NaN
NaN	NaN
NaN	NaN
NaN	NaN
NaN	NaN
NaN	NaN
NaN	NaN
NaN	NaN
NaN	NaN
NaN	NaN
NaN	NaN
NaN	NaN
NaN	NaN
NaN	NaN
NaN	NaN
NaN	NaN
NaN	NaN
NaN	NaN
NaN	NaN
NaN	NaN
NaN	NaN
NaN	NaN
NaN	NaN
NaN	NaN
NaN	NaN
NaN	NaN
NaN	NaN
NaN	NaN
NaN	NaN
NaN	NaN
NaN	NaN
NaN	NaN
NaN	NaN
NaN	NaN
NaN	NaN
NaN	NaN
NaN	NaN
NaN	NaN
NaN	NaN
NaN	NaN
NaN	NaN
NaN	NaN
NaN	NaN
NaN	NaN
NaN	NaN
NaN	NaN
NaN	NaN
NaN	NaN
NaN	NaN
NaN	NaN
NaN	NaN
NaN	NaN
NaN	NaN
NaN	NaN
NaN	NaN
NaN	NaN
NaN	NaN
NaN	NaN
NaN	NaN
NaN	NaN
NaN	NaN
NaN	NaN
33.9349642004773	27.134324009324
30.0128672528415	27.4305785671681
42.3654871546292	26.1954584205224
43.3739012846518	45.3287395923055
42.7281991556267	28.190701806337
58.2137161084529	24.7228452419096
42.2570891558388	39.7334402244714
28.307414919991	18.8599329372316
28.1859235598634	35.2559565935362
29.7230036788574	23.2605278398279
33.1638418079096	33.5736781037626
29.7318716153745	23.3480946276658
36.8369351669941	32.2420712992839
38.2273838630807	25.1730462048157
31.8910449560082	26.3850191148837
58.6017161106622	24.2111787243633
36.3570286378834	19.0268886043534
20.9609565281571	28.0670940546237
39.0186040704208	30.9681697612732
44.3198680956307	31.4495324089004
27.6315789473684	38.7881031716648
33.9393939393939	35.8477906642385
58.3818327056944	18.9627134394239
25.9879125987913	20.3433808104229
29.8605774508728	40.135182379676
42.1812986188284	29.211484027497
27.8393351800554	42.5985553911757
29.1588316409678	37.9928315412186
39.4779771615008	26.711575474292
50.3567259047866	16.5868324500612
31.8674314850223	21.1511183851609
25.2160095342139	77.7792366946779
69.578853046595	37.7509704887924
25.2656690522663	26.6474776549008
25.3831618727693	20.4528853177502
50.6058808575544	20.9945361223026
25.2066115702479	21.5645148760973
35.4176072234763	24.6899526691031
43.8648931400389	32.2965464647565
47.3837680220314	24.68047855267
30.6417445482866	26.3241106719368
37.6796863656164	27.3209549071618
55.8947511558336	19.8015185826562
15.1905528717123	26.8691588785047
28.2627378759975	32.2845779938135
25.7495766510609	45.7691862484084
63.5092750246438	28.4433577832111
41.0675538839867	22.1678826264732
64.7535233722339	29.7653958944282
30.3423236514523	36.4462268783762
28.6406047006023	29.1713961407492
25.3953133930272	34.4850004643819
34.1601947374522	29.8567008630516
31.6505549588256	22.315880145204
24.2424242424242	31.0902005512784
29.3858233838873	38.2341937897493
34.2101694915254	24.7293277810827
26.2929997594419	44.5680890240974
32.724454776929	39.3817397555715
38.1291101865521	28.5048905449464
24.6042158663518	55.7996051332675
30.5383360522023	29.6856313001879
24.1573033707865	31.8046627650389
31.8649598393574	22.6027397260274
26.4341590612777	26.1660264952575
31.8765806777946	45.3040662108672
30.2587519025875	29.420495176415
40.384024577573	21.4306456296583
29.1662318689346	36.0869565217391
28.0829596412556	40.9245691879063
45.3800786369594	27.6124179868779
23.1032794909447	18.3360901795013
44.33422744066	36.996767558037
29.9889611186066	43.2288774295914
38.4135827032763	36.8192580899763
22.8110359187923	47.4659067779361
27.1923002138829	39.679203539823
26.9634525660964	46.303457688808
25.8318739054291	29.6711859124201
32.0282899722152	26.8069084063191
34.5415524025277	40.2033801203094
20.7613302901858	46.5107097028921
30.1185028745747	30.0702259074372
26.203048719737	38.5699520811801
49.3857254290172	38.4971199162157
25.6085511542262	31.2642320991819
30.2505899539274	31.7320360798622
48.2152370804475	43.8086548488008
45.7073377035314	38.0775532495904
25.7863205192212	43.0395766221813
19.5808416086026	43.5005117707267
33.8567005749668	48.7896351858166
36.9128392484342	39.6783485357657
32.6277955271566	25.2388410336727
19.5162177020341	41.3215760687577
40.7668763815678	38.7823716492503
32.6573849878935	44.6863169280692
35.7162534435262	42.056792018419
52.4560522350578	23.8427512304529
39.5802759025536	41.9997748001351
33.2185886402754	42.1092979958384
28.7547466282572	25.9670424978317
24.6970431410567	39.0135117407845
25.2588641355507	32.5432236475181
38.6840800132253	43.7137330754352
32.2987607457854	44.7939706725649
22.7648466391125	44.2723459180381
25.753585016096	30.9585247655611
21.0688591983556	37.1604564273453
21.5570519324786	45.0495600846419
21.5709762984513	41.5506729552514
40.2529761904762	28.0111265646732
33.0099565994383	65.8676654182272
22.3499943071843	26.8858429981789
24.104347826087	40.124591503268
30.6730879486297	40.619872379216
46.3480469990473	36.7080745341615
25.0326512842838	64.8519055644835
25.6336681013869	54.1478402313392
30.5683736634778	37.4395044202104
15.8167917514204	34.6986314665631
63.3038195566471	31.6955941255007
44.8033707865169	25.4794077190711
27.1122320302648	27.1301514019961
16.2871918866277	34.2450563666605
26.9401029903334	26.9601100412655
29.4765527421369	40.5221466027
27.9140811455847	28.1491344873502
24.0885277451085	15.2785231297628
35.2573788657198	30.4039167686659
27.654543407274	13.7130897675053
26.0763448208533	27.3904286947348
43.1353041500853	32.2024314390727
25.4806698366756	21.0316166883963
28.4238886394252	45.1754385964912
51.296917912725	32.4461600975213
47.6420519898781	27.1739130434783
22.5740300221475	31.4376826999734
27.5561797752809	27.5085721679498
30.4368698991839	30.698257204693
32.6729106628242	25.2149818459775
29.2347176854876	24.8267716535433
26.7055601857364	34.488136348446
37.6884422110553	38.3846220153435
22.5713145820866	37.8317588843905
45.2362388897552	29.9004896540831
39.1461877756774	32.1132367577131
20.9371709371709	25.4103804915077
23.8360029877998	35.1192883137889
40.2805006786307	37.9084967320261
30.6687772061733	42.2020162087369
31.2796208530806	35.543369890329
31.6831683168317	26.4740938091566
45.396441527034	38.3854262992417
28.8011862666819	18.494636989274
30.5340027384756	36.4903502501787
27.7777777777778	22.3007218553218
20.3791469194313	23.137492428831
24.5508982035928	31.6111014138593
22.8513835440718	40.685124354763
22.0005441189807	NaN
45.6222023276634	NaN
43.8687582854618	NaN
21.8593222074332	NaN
43.6816096011295	NaN
20.49877196297	NaN
20.0492470877924	NaN
29.2379058979457	NaN
24.5023799221116	NaN
25.9107851388722	NaN
43.0789781265654	NaN
28.6006546644845	NaN
27.2912423625255	NaN
22.0453493752892	NaN
26.139180171592	NaN
25.0053728777133	NaN
20.3206078576723	NaN
28.5320696495482	NaN
16.5248124639354	NaN
42.7552766685682	NaN
25.2370084269663	NaN
30.0608272506083	NaN
21.2761830876649	NaN
35.1156503454491	NaN
43.7322946175637	NaN
22.8542914171657	NaN
26.8789480469254	NaN
42.1747118757308	NaN
19.0049751243781	NaN
36.2874097007224	NaN
17.8713325183374	NaN
28.4575662325999	NaN
36.1644997173544	NaN
19.1022907440818	NaN
34.8175891247052	NaN
38.6082656305192	NaN
35.3945480631277	NaN
45.1025056947608	NaN
25.6943699731904	NaN
37.7539411669105	NaN
29.5171860371807	NaN
34.5841500980118	NaN
19.0977443609023	NaN
20.8875833597968	NaN
28.8865546218487	NaN
23.2760945788007	NaN
42.403244887612	NaN
18.8039364118092	NaN
41.4477898782832	NaN
41.722972972973	NaN
27.6040413759923	NaN
28.2905897615009	NaN
17.9217746643316	NaN
43.1424766977364	NaN
33.5134323878133	NaN
25.9132774500673	NaN
42.1835389555518	NaN
21.873685980994	NaN
60.1489028213166	NaN
23.5997414907368	NaN
25.337757762503	NaN
23.3812582848985	NaN
30.9639984175129	NaN
19.5457930007446	NaN
21.6348460136237	NaN
27.4730021598272	NaN
40.5018409927724	NaN
14.1994142055162	NaN
20.1045946955547	NaN
35.9127329733496	NaN
25.9754028837998	NaN
26.652686239265	NaN
20.8274398868458	NaN
18.4502366320548	NaN
25.2723546542984	NaN
24.9667385420012	NaN
26.6697642002555	NaN
12.1877188886295	NaN
23.7151824244802	NaN
29.8211928477139	NaN
24.7620807539499	NaN
30.7366638441998	NaN
26.810384089874	NaN
20.8860256104351	NaN
20.1438140267928	NaN
28.8002209029408	NaN
34.9469399622038	NaN
29.7396017438435	NaN
24.6688077077479	NaN
32.467198353486	NaN
23.4198341768063	NaN
15.3495341716073	NaN
27.9770992366412	NaN
27.1107668474051	NaN
23.4803558191253	NaN
28.3698030634573	NaN
42.548693945342	NaN
23.857315598549	NaN
25.5745481311851	NaN
28.6549108058233	NaN
13.1111915972474	NaN
26.7534087870956	NaN
17.8418222463899	NaN
26.714588734386	NaN
27.4930328365443	NaN
35.0783289817232	NaN
32.5915672913118	NaN
24.9947905813711	NaN
38.96979917216	NaN
20.5167431582526	NaN
25.325388113533	NaN
23.5790607883631	NaN
28.45	NaN
41.651148355059	NaN
33.5745807590468	NaN
38.0478435481055	NaN
19.8764415156507	NaN
35.9355638166047	NaN
37.5280898876404	NaN
24.5378927911275	NaN
26.2012909395171	NaN
28.1388888888889	NaN
29.3736501079914	NaN
22.2201544617102	NaN
31.442831215971	NaN
32.5990209167779	NaN
16.4370926085352	NaN
39.4568481525003	NaN
46.3440788150928	NaN
22.5912067352666	NaN
41.8056257369042	NaN
23.4171553523507	NaN
31.9386331938633	NaN
31.6599281221923	NaN
30.6306306306306	NaN
16.1670509864207	NaN
33.3205717202654	NaN
26.8140929535232	NaN
38.4635127042519	NaN
20.8451730418944	NaN
29.9709562109026	NaN
28.9687137891078	NaN
52.6310563939635	NaN
26.4215374841169	NaN
36.6827197779773	NaN
36.3204519193735	NaN
22.5191391015456	NaN
41.1635263375052	NaN
26.286231884058	NaN
26.841159866564	NaN
31.9864940911649	NaN
38.0781173394345	NaN
48.5758184611748	NaN
27.9790636813027	NaN
25.3820797123165	NaN
35.9769570707071	NaN
52.4994518745889	NaN
23.9984258166076	NaN
22.9485809286308	NaN
39.430842199718	NaN
33.5451930153208	NaN
27.1717434695826	NaN
27.375541697495	NaN
31.6467341306348	NaN
22.0817204301075	NaN
31.9134473773649	NaN
25.5957965847251	NaN
29.8737727910238	NaN
29.0860927152318	NaN
17.8649799922551	NaN
32.0728430689621	NaN
19.7486535008977	NaN
25.6715272448196	NaN
17.7338832211852	NaN
34.6510110893673	NaN
21.7074296262114	NaN
22.2806346778819	NaN
30.6112645610664	NaN
23.4953976870427	NaN
30.1893576222435	NaN
37.4551328068916	NaN
22.466197944835	NaN
31.5525876460768	NaN
25.1628664495114	NaN
16.7760567077973	NaN
25.7480236165316	NaN
36.2456185901597	NaN
32.698526769673	NaN
22.8807358628619	NaN
43.3338786193358	NaN
21.7422829915061	NaN
24.1869918699187	NaN
31.245311327832	NaN
36.7364874761974	NaN
37.127616747182	NaN
29.1460832745236	NaN
13.4416165750096	NaN
22.5401735842571	NaN
30.80784496848	NaN
29.5754716981132	NaN
17.6783972386884	NaN
21.1975943519568	NaN
18.247381940328	NaN
25.7824293046191	NaN
48.1426003594967	NaN
26.7078688886436	NaN
26.9771708112515	NaN
38.5639458751637	NaN
37.9422972237344	NaN
15.7156096915133	NaN
32.2187430105122	NaN
24.3026734871151	NaN
20.3991480634219	NaN
27.6796816712261	NaN
22.1616910002179	NaN
25.1486146095718	NaN
25.7493188010899	NaN
27.1150402864816	NaN
26.2313729951086	NaN
24.2246195338085	NaN
16.3094393186657	NaN
46.301407673199	NaN
30.334500664171	NaN
38.5279347143754	NaN
18.940365012513	NaN
27.0726338958181	NaN
22.8851126708533	NaN
24.406217254628	NaN
21.8912823703243	NaN
26.5401146131805	NaN
25.9910832630437	NaN
26.1573416642999	NaN
31.0379341407267	NaN
32.4708730518989	NaN
28.4330606973741	NaN
38.6264760720945	NaN
25.1610923596195	NaN
25.6626788646493	NaN
29.2396364442474	NaN
18.1083609764396	NaN
39.030612244898	NaN
24.2948476871004	NaN
16.328637357299	NaN
58.1606905710491	NaN
37.9602888086643	NaN
27.4978089395267	NaN
25.7863472587399	NaN
29.7064422402565	NaN
20.399528334605	NaN
31.541955017301	NaN
43.1247963506028	NaN
24.9844172034074	NaN
29.4351708074534	NaN
23.6828799676408	NaN
27.7028885832187	NaN
36.6749072929543	NaN
40.680149426768	NaN
30.4046563192905	NaN
27.8346377684126	NaN
30.3161397670549	NaN
24.0885548898142	NaN
22.9604039330322	NaN
34.6390064146308	NaN
17.6177888353289	NaN
21.3486425999805	NaN
15.5174758601931	NaN
33.9212131201582	NaN
26.1070212064608	NaN
16.1228023441662	NaN
30.1200104356901	NaN
19.7585978835979	NaN
23.1590611463685	NaN
24.7906976744186	NaN
16.0505281187554	NaN
32.9724267359607	NaN
40.7099567099567	NaN
22.6326963906582	NaN
21.9998570509613	NaN
29.3256932364678	NaN
19.85738980121	NaN
27.9158699808795	NaN
32.9244114002478	NaN
43.1434934775692	NaN
33.6983267716535	NaN
24.7704590818363	NaN
32.0100963744837	NaN
27.3681264866377	NaN
28.6922494319616	NaN
22.9643765903308	NaN
30	NaN
33.1167512690355	NaN
26.9440164355419	NaN
23.9606231482366	NaN
25.974025974026	NaN
29.9552071668533	NaN
22.2298088177916	NaN
29.9459790031597	NaN
24.425850097917	NaN
27.2145826670931	NaN
29.5382817066043	NaN
31.3928475396612	NaN
21.477878882962	NaN
20.2785848572894	NaN
23.7769080234834	NaN
23.2279891080122	NaN
25.664572257129	NaN
33.8072028161386	NaN
28.2725766362883	NaN
24.1088656443587	NaN
29.9775193040759	NaN
18.2363227579315	NaN
22.9892017357957	NaN
23.7997501338569	NaN
42.8227505266326	NaN
16.864064602961	NaN
19.703991628046	NaN
28.1829814459373	NaN
21.9531182423666	NaN
29.3985986765278	NaN
24.9886311959982	NaN
36.1799292156639	NaN
36.1606535057863	NaN
67.1422624228892	NaN
25.5100019805902	NaN
61.491253226269	NaN
19.1493493882307	NaN
30.8134972534659	NaN
27.119194543683	NaN
36.2488369001728	NaN
40.2379664683613	NaN
31.3334149626546	NaN
34.9424642155487	NaN
41.6570771001151	NaN
25.9726126779723	NaN
41.1296956402523	NaN
18.1672638560647	NaN
38.4368620589093	NaN
32.6212412675914	NaN
[truncated: 1,002 more rows]
