# Supplementary material for: FRET-FISH probes chromatin compaction at individual genomic loci in single cells
Source: Nat Commun. 2022 Nov 5;13:6680. doi: 10.1038/s41467-022-34183-y (PMC9637210; doi:10.1038/s41467-022-34183-y)
Supplement: Supplementary file 8 — Source Data [file 41467_2022_34183_MOESM8_ESM.zip › Fig 4/Fig 4i.txt]

Source data for Figure 4i in Mota et al	FRET-FISH probes chromatin compaction at individual genomic loci in single cells
fret-fish_score(%)_Low_passage_Rep1	fret-fish_score(%)_High_passage_Rep1
24.3094802196927	32.5410798122066
22.3230334674313	30.6259904912837
14.148668203012	31.8715655640556
20.3652896449008	31.0094491818391
30.7746396343607	28.9986091794159
40.3749797963472	28.9886720349393
29.9865591397849	26.6445753559156
22.5761077062192	25.0581665891112
25.0374251497006	31.1838306063523
33.1971078277271	32.7442694327058
23.300581511931	28.0773261907535
22.1597583487162	32.4296934380542
14.1991287328746	29.8561151079137
26.0848508330105	33.2332707942464
20.5554090869145	24.4708361268078
23.3185129126856	28.0967381363683
35.4341178034836	28.6912381372765
19.1219823121664	33.0919524525208
19.8868759734404	28.2165039929015
24.0600745892551	30.0271329514622
35.6624448555571	28.3500681790009
22.616720106358	34.8615697231394
15.9112620740898	28.6595342983008
23.4033387183629	34.6711518385338
30.3307888040712	32.059570537982
23.8709677419355	29.102366255144
15.8074195308238	32.4831693423097
26.1332331580265	37.8690036900369
31.4707432788614	29.4183133871417
20.9239940387481	30.1610721750891
20.0459652706844	29.2449262574058
22.2335803731153	29.1837495341036
13.1411353831405	29.2493004015087
19.3459687714819	29.5386042198006
30.0209518108351	31.682752832564
34.4432228679127	30.3282550651798
31.024746719814	33.7612493382742
37.4566109182707	34.9956688528647
32.7329678935004	16.9356268841993
24.966078697422	27.5647106654018
23.6573628488932	19.193508321603
27.7254048827653	30.2446705426357
12.9253970372348	28.4406294706724
22.8248470393031	35.2941176470588
32.6693227091633	24.2298448765567
33.3047578225461	33.3177933177933
29.8254006218608	31.7936203590727
33.9317527751131	30.9486780715397
19.599129330673	26.3071482697651
30.5312710154674	22.3099293726631
23.913739724565	27.39533247332
29.2679595738869	25.3286491387126
38.2145782145782	27.8096479791395
14.5179435257059	28.7640166309689
29.4988344988345	32.8968046097433
25.5934646804421	28.0537915577139
31.4616988014591	32.9813494240263
23.0493808742354	31.8867126955051
18.5260853703028	30.0875099443119
26.9736284236411	30.1060606060606
33.1912028725314	31.3969571230982
32.7046181984454	32.4091778202677
37.4490983129727	28.4375480104471
38.7910798122066	33.6328282150999
28.0550098231827	28.0064468137863
20.3706364028157	28.6051080550098
18.2629674306393	32.0945049110698
35.6434298138334	29.9207308880828
23.6415719273118	33.3915320820602
31.7050901620635	29.0202342917998
20.7129846474109	27.0022624434389
38.4553499597747	29.3055371132652
26.5852987060659	29.7358704913377
23.9327761301339	29.9315248880695
27.6560999039385	29.1228070175439
29.7807414104882	35.0510204081633
27.8548991792482	26.0935981113734
20.5889734794612	32.9871977240398
22.3648202321412	32.3322996572548
23.8197254621915	30.2344166222696
34.0816917728853	32.1098423056009
24.3407396017529	32.0033955857385
28.6281542205713	25.6552029193852
22.45269286754	36.3905325443787
40.3883495145631	32.8673365370613
24.2736339982654	25.2379352816034
24.3265389736761	26.9171974522293
34.5437284917527	29.9851089752267
23.9966555183947	31.5082493794715
14.6428971857832	31.7335123342843
18.2439408092031	25.3483992467043
22.7802366543221	29.3697478991597
25.956444967628	31.0428783984851
27.9202279202279	27.8696869432426
19.9258043803952	33.4528855559178
24.8616395710827	29.1433751321952
35.4692800603091	31.7805833696125
42.3750225591048	34.4964193204327
21.133401920439	30.4730012557555
34.8302592889602	28.243282288356
38.0559376432829	34.3323842349768
21.5089185280411	32.4357218925909
35.6976924268236	35.1482405098365
35.9737484737485	27.0569409254567
21.5583747642722	32.9597404512609
18.1467713066226	34.2897399769438
34.1989386925596	30.9673202614379
23.2144399343639	27.9861511829198
39.0043120344963	28.7521815008726
41.1756147242834	33.9351851851852
30.5836366087074	34.0991711502109
21.6756263312709	32.9381443298969
25.1072765452388	30.4313370315861
22.9748100759696	27.2094268880557
36.0585297874811	32.47696174253
64.4749795773025	33.8361063598196
30.3410874839446	29.6870429950278
32.555297568129	31.6372536390571
33.6198915487369	31.6254660958431
16.5618303725721	28.5557536689069
20.298687382802	30.7012622720898
38.9987827145466	16.3821566561293
33.4872417982989	29.6025254699383
19.4700957970139	27.2855530474041
23.950336460999	23.1334841628959
23.0806561195768	32.9885378809058
19.7815912636505	24.4299674267101
20.4658202303876	29.0201844673172
40.1931447225245	33.1160896130346
23.6068251951352	27.8770734216279
35.6972230516572	37.1259791960961
37.7663711308135	29.6414463688848
36.3673084690992	34.0117647058823
40.1371701207693	35.1358846367166
42.4619253877323	32.5343811394892
34.8433929291571	34.4500989539157
17.4444536218716	29.8493554899829
34.7312130593864	30.9875518672199
35.7010336602173	31.5765966949531
30.0419067574646	32.7789225787459
35.9716312056738	33.3285632512879
28.3534577387486	31.9760479041916
34.0724716062737	31.3281799016163
38.6553471176229	33.993544600939
32.0811744386874	30.7809330628803
33.1745401614397	30.3644731931832
16.4448484061546	32.3207401696222
23.8649287026507	33.9470013947001
17.2106657646993	30.4702627939142
36.5296265755684	32.7958537287648
41.080701754386	29.5119643098553
19.6063659478294	36.2736734345675
16.2065479430749	35.0246540480356
19.4475422492923	28.8098495212038
30.1259622113366	35.5626326963907
25.7689754370436	33.1019915509958
17.3403395311237	30.5894848645778
36.2200029810702	37.9761558592614
20.2901802408197	33.6440431109816
36.0704206423868	26.8310819184533
17.2247051066012	16.967677440853
36.1542443064182	29.2593676814988
27.9952783789101	35.3734011827809
22.441014724144	37.865773766196
31.3448594430513	21.2677231025855
22.2095150960659	30.5932428837457
25.6893900563813	32.0826467232856
40.0285714285714	34.9808378485529
22.2530362436645	25.948959897062
28.3907238229093	32.9649863421902
39.5880270357258	31.4340588988476
31.5789473684211	28.8987242905493
15.6646673176175	30.0705566132826
19.03841694365	31.0935617721858
14.6080515739661	27.997311827957
15.9711327267022	36.0053144375554
32.8167029588831	23.0857142857143
23.0388956254081	37.5207359372644
25.9266542129584	34.1419462156917
8.10781786941581	32.7059619069086
24.4299347061778	33.3944393522762
38.6455916473318	41.3913238930097
16.5939157880599	31.4528133373028
17.3497476678391	35.3108550291649
14.9388996082559	38.9175637811532
21.6151103401754	35.3486497380089
17.5480769230769	29.7388592958295
30.9914024717894	38.711776187378
16.3121856632127	35.5058238450465
29.6400714218588	32.9667381974249
32.3156869113349	31.0785463071512
37.0932192402437	31.5369615316433
19.5490067410368	37.7004008016032
19.2950050026938	33.9577520924671
35.0523519299891	29.2832667047401
25.8016032064128	31.7994976021923
22.0839412925929	33.8107479495654
25.4206975042679	29.2230177671705
45.2255776989852	31.0894353620003
44.0324611725199	35.1490825688073
39.223725570589	31.7542946382093
18.0142558859529	31.8910054244985
15.3761205664545	33.8596092685143
37.6014703629959	28.7507846829881
42.1390832500357	29.9385088393543
36.8430005102909	30.7110063283286
37.6603386351975	31.4565159925985
33.93536121673	36.62529706892
35.0086870191114	32.2937625754527
37.9603399433428	28.6148007590133
38.4735744089012	25.2020760656854
33.6823477363221	32.6892744479495
23.4103194103194	34.050550874919
37.7994955863808	29.7581236257024
22.4812224812225	32.1274763135228
34.6779237023139	33.8941690213203
30.5991154000804	33.0778876968092
13.3484709406252	35.2091966314664
14.1596540439458	35.6084656084656
22.3505365355135	32.0621844273186
27.7375256322625	35.5976041383066
28.9902028851346	29.7145328719723
15.6864337936637	24.618320610687
18.6607279987713	31.9831667543398
33.2189430336308	18.755778628979
11.1532385466035	31.7428678211038
20.4974190520882	40.8445297504798
26.3602809858316	36.7584179583111
20.7999254148797	31.0991957104558
29.5683697745553	33.5949396743587
22.2771777531039	32.3790146780991
37.3770010280511	NaN
38.4811264230078	NaN
30.5618275999469	NaN
16.1727286334381	NaN
15.731924565391	NaN
22.1454243848493	NaN
17.3581271299452	NaN
44.0986662842392	NaN
27.0911831198191	NaN
26.7217032370193	NaN
36.8079096045198	NaN
23.6746256576285	NaN
37.6146788990826	NaN
20.0681775140458	NaN
31.6673438981444	NaN
27.9844372746252	NaN
22.2231848899671	NaN
37.5353054853575	NaN
20.9569611998696	NaN
33.5053023789051	NaN
16.5635507733692	NaN
36.4987945352264	NaN
21.2999694842844	NaN
32.6872490654853	NaN
37.9676601141408	NaN
20.2445071385825	NaN
36.8382780686446	NaN
26.8790339371226	NaN
29.8432886668181	NaN
36.2049992139601	NaN
26.7032967032967	NaN
45.7939787485242	NaN
23.8466681524404	NaN
40.7448513996794	NaN
37.2295824249539	NaN
38.1297976273552	NaN
32.8646329837941	NaN
28.1233933161954	NaN
37.4365482233503	NaN
37.4809054298014	NaN
20.3511053315995	NaN
13.8896141193671	NaN
32.3198198198198	NaN
25.8004504063449	NaN
17.6408477260729	NaN
14.0144155437167	NaN
28.2784338098198	NaN
28.5371441038508	NaN
31.8219388357539	NaN
23.9784117193524	NaN
20.2233477756758	NaN
27.5332881967953	NaN
26.9141261345125	NaN
38.9181726907631	NaN
36.3428280773143	NaN
19.3354652523204	NaN
37.6839237057221	NaN
33.8075785321876	NaN
20.915218162469	NaN
32.8613171499213	NaN
18.075863530409	NaN
21.2742334956017	NaN
18.9031938598663	NaN
26.0526596311694	NaN
31.5932995714842	NaN
24.5325596389426	NaN
35.4719562243502	NaN
23.7069813176008	NaN
23.1280092976922	NaN
36.4893902766586	NaN
22.115552452435	NaN
25.1660224006344	NaN
NaN	NaN
NaN	NaN
NaN	NaN
NaN	NaN
NaN	NaN
NaN	NaN
NaN	NaN
NaN	NaN
NaN	NaN
NaN	NaN
NaN	NaN
NaN	NaN
NaN	NaN
NaN	NaN
NaN	NaN
NaN	NaN
NaN	NaN
NaN	NaN
NaN	NaN
NaN	NaN
NaN	NaN
NaN	NaN
NaN	NaN
NaN	NaN
NaN	NaN
NaN	NaN
NaN	NaN
NaN	NaN
NaN	NaN
NaN	NaN
NaN	NaN
NaN	NaN
NaN	NaN
NaN	NaN
NaN	NaN
NaN	NaN
NaN	NaN
NaN	NaN
NaN	NaN
NaN	NaN
NaN	NaN
NaN	NaN
NaN	NaN
NaN	NaN
NaN	NaN
NaN	NaN
NaN	NaN
NaN	NaN
NaN	NaN
NaN	NaN
NaN	NaN
NaN	NaN
NaN	NaN
NaN	NaN
NaN	NaN
NaN	NaN
NaN	NaN
NaN	NaN
NaN	NaN
NaN	NaN
NaN	NaN
NaN	NaN
NaN	NaN
NaN	NaN
NaN	NaN
NaN	NaN
NaN	NaN
NaN	NaN
NaN	NaN
NaN	NaN
NaN	NaN
NaN	NaN
NaN	NaN
NaN	NaN
NaN	NaN
NaN	NaN
NaN	NaN
NaN	NaN
NaN	NaN
NaN	NaN
NaN	NaN
NaN	NaN
NaN	NaN
NaN	NaN
NaN	NaN
NaN	NaN
NaN	NaN
NaN	NaN
NaN	NaN
NaN	NaN
NaN	NaN
NaN	NaN
NaN	NaN
NaN	NaN
NaN	NaN
NaN	NaN
NaN	NaN
NaN	NaN
NaN	NaN
NaN	NaN
NaN	NaN
NaN	NaN
NaN	NaN
NaN	NaN
NaN	NaN
NaN	NaN
NaN	NaN
NaN	NaN
NaN	NaN
NaN	NaN
NaN	NaN
NaN	NaN
NaN	NaN
NaN	NaN
NaN	NaN
NaN	NaN
NaN	NaN
NaN	NaN
NaN	NaN
NaN	NaN
NaN	NaN
NaN	NaN
NaN	NaN
NaN	NaN
NaN	NaN
NaN	NaN
NaN	NaN
NaN	NaN
NaN	NaN
NaN	NaN
NaN	NaN
NaN	NaN
NaN	NaN
NaN	NaN
NaN	NaN
NaN	NaN
NaN	NaN
NaN	NaN
NaN	NaN
NaN	NaN
NaN	NaN
NaN	NaN
NaN	NaN
NaN	NaN
NaN	NaN
NaN	NaN
NaN	NaN
NaN	NaN
NaN	NaN
NaN	NaN
NaN	NaN
NaN	NaN
NaN	NaN
NaN	NaN
NaN	NaN
NaN	NaN
NaN	NaN
NaN	NaN
NaN	NaN
NaN	NaN
NaN	NaN
NaN	NaN
NaN	NaN
NaN	NaN
NaN	NaN
NaN	NaN
NaN	NaN
NaN	NaN
NaN	NaN
NaN	NaN
NaN	NaN
NaN	NaN
NaN	NaN
NaN	NaN
NaN	NaN
NaN	NaN
NaN	NaN
NaN	NaN
NaN	NaN
NaN	NaN
NaN	NaN
NaN	NaN
NaN	NaN
NaN	NaN
NaN	NaN
NaN	NaN
NaN	NaN
NaN	NaN
NaN	NaN
NaN	NaN
NaN	NaN
NaN	NaN
NaN	NaN
NaN	NaN
NaN	NaN
NaN	NaN
NaN	NaN
NaN	NaN
NaN	NaN
NaN	NaN
NaN	NaN
NaN	NaN
NaN	NaN
NaN	NaN
NaN	NaN
NaN	NaN
NaN	NaN
NaN	NaN
NaN	NaN
NaN	NaN
NaN	NaN
NaN	NaN
NaN	NaN
NaN	NaN
NaN	NaN
NaN	NaN
NaN	NaN
NaN	NaN
NaN	NaN
NaN	NaN
NaN	NaN
NaN	NaN
NaN	NaN
NaN	NaN
NaN	NaN
NaN	NaN
NaN	NaN
NaN	NaN
NaN	NaN
NaN	NaN
NaN	NaN
NaN	NaN
NaN	NaN
NaN	NaN
NaN	NaN
NaN	NaN
NaN	NaN
NaN	NaN
NaN	NaN
NaN	NaN
NaN	NaN
NaN	NaN
NaN	NaN
NaN	NaN
NaN	NaN
NaN	NaN
NaN	NaN
NaN	NaN
NaN	NaN
NaN	NaN
NaN	NaN
NaN	NaN
NaN	NaN
NaN	NaN
NaN	NaN
NaN	NaN
NaN	NaN
NaN	NaN
NaN	NaN
NaN	NaN
NaN	NaN
NaN	NaN
NaN	NaN
NaN	NaN
NaN	NaN
NaN	NaN
NaN	NaN
NaN	NaN
NaN	NaN
NaN	NaN
NaN	NaN
NaN	NaN
NaN	NaN
NaN	NaN
NaN	NaN
NaN	NaN
NaN	NaN
NaN	NaN
NaN	NaN
NaN	NaN
NaN	NaN
NaN	NaN
NaN	NaN
NaN	NaN
NaN	NaN
NaN	NaN
NaN	NaN
NaN	NaN
NaN	NaN
NaN	NaN
NaN	NaN
NaN	NaN
NaN	NaN
NaN	NaN
NaN	NaN
NaN	NaN
NaN	NaN
NaN	NaN
NaN	NaN
NaN	NaN
NaN	NaN
NaN	NaN
NaN	NaN
NaN	NaN
NaN	NaN
NaN	NaN
NaN	NaN
NaN	NaN
NaN	NaN
NaN	NaN
NaN	NaN
NaN	NaN
NaN	NaN
NaN	NaN
NaN	NaN
NaN	NaN
NaN	NaN
NaN	NaN
NaN	NaN
NaN	NaN
NaN	NaN
NaN	NaN
NaN	NaN
NaN	NaN
NaN	NaN
NaN	NaN
NaN	NaN
NaN	NaN
NaN	NaN
NaN	NaN
NaN	NaN
NaN	NaN
NaN	NaN
NaN	NaN
NaN	NaN
NaN	NaN
NaN	NaN
NaN	NaN
NaN	NaN
NaN	NaN
NaN	NaN
NaN	NaN
NaN	NaN
NaN	NaN
NaN	NaN
NaN	NaN
NaN	NaN
NaN	NaN
NaN	NaN
NaN	NaN
NaN	NaN
NaN	NaN
NaN	NaN
NaN	NaN
NaN	NaN
NaN	NaN
NaN	NaN
NaN	NaN
NaN	NaN
NaN	NaN
NaN	NaN
NaN	NaN
NaN	NaN
NaN	NaN
NaN	NaN
NaN	NaN
NaN	NaN
NaN	NaN
NaN	NaN
NaN	NaN
NaN	NaN
NaN	NaN
NaN	NaN
NaN	NaN
NaN	NaN
NaN	NaN
NaN	NaN
NaN	NaN
NaN	NaN
NaN	NaN
NaN	NaN
NaN	NaN
NaN	NaN
NaN	NaN
NaN	NaN
NaN	NaN
NaN	NaN
NaN	NaN
NaN	NaN
NaN	NaN
NaN	NaN
NaN	NaN
NaN	NaN
NaN	NaN
NaN	NaN
NaN	NaN
NaN	NaN
NaN	NaN
NaN	NaN
NaN	NaN
NaN	NaN
NaN	NaN
NaN	NaN
NaN	NaN
NaN	NaN
NaN	NaN
NaN	NaN
NaN	NaN
NaN	NaN
NaN	NaN
NaN	NaN
NaN	NaN
NaN	NaN
NaN	NaN
NaN	NaN
NaN	NaN
NaN	NaN
NaN	NaN
NaN	NaN
NaN	NaN
NaN	NaN
NaN	NaN
NaN	NaN
NaN	NaN
NaN	NaN
NaN	NaN
NaN	NaN
NaN	NaN
NaN	NaN
NaN	NaN
NaN	NaN
NaN	NaN
NaN	NaN
NaN	NaN
NaN	NaN
NaN	NaN
NaN	NaN
NaN	NaN
NaN	NaN
NaN	NaN
NaN	NaN
NaN	NaN
NaN	NaN
NaN	NaN
NaN	NaN
NaN	NaN
NaN	NaN
NaN	NaN
NaN	NaN
NaN	NaN
NaN	NaN
NaN	NaN
NaN	NaN
NaN	NaN
NaN	NaN
NaN	NaN
NaN	NaN
NaN	NaN
NaN	NaN
NaN	NaN
NaN	NaN
NaN	NaN
NaN	NaN
NaN	NaN
NaN	NaN
NaN	NaN
NaN	NaN
NaN	NaN
NaN	NaN
NaN	NaN
NaN	NaN
NaN	NaN
NaN	NaN
NaN	NaN
NaN	NaN
NaN	NaN
NaN	NaN
NaN	NaN
NaN	NaN
NaN	NaN
NaN	NaN
NaN	NaN
NaN	NaN
NaN	NaN
NaN	NaN
NaN	NaN
NaN	NaN
NaN	NaN
NaN	NaN
NaN	NaN
NaN	NaN
NaN	NaN
NaN	NaN
NaN	NaN
NaN	NaN
NaN	NaN
NaN	NaN
NaN	NaN
NaN	NaN
NaN	NaN
NaN	NaN
NaN	NaN
NaN	NaN
NaN	NaN
NaN	NaN
NaN	NaN
NaN	NaN
NaN	NaN
NaN	NaN
NaN	NaN
NaN	NaN
NaN	NaN
NaN	NaN
NaN	NaN
NaN	NaN
NaN	NaN
NaN	NaN
NaN	NaN
NaN	NaN
NaN	NaN
NaN	NaN
NaN	NaN
NaN	NaN
NaN	NaN
NaN	NaN
NaN	NaN
NaN	NaN
NaN	NaN
NaN	NaN
NaN	NaN
NaN	NaN
NaN	NaN
NaN	NaN
NaN	NaN
NaN	NaN
NaN	NaN
NaN	NaN
NaN	NaN
NaN	NaN
NaN	NaN
NaN	NaN
NaN	NaN
NaN	NaN
NaN	NaN
NaN	NaN
NaN	NaN
NaN	NaN
NaN	NaN
NaN	NaN
NaN	NaN
NaN	NaN
NaN	NaN
NaN	NaN
NaN	NaN
NaN	NaN
NaN	NaN
NaN	NaN
NaN	NaN
NaN	NaN
NaN	NaN
NaN	NaN
NaN	NaN
NaN	NaN
NaN	NaN
NaN	NaN
NaN	NaN
NaN	NaN
NaN	NaN
NaN	NaN
NaN	NaN
NaN	NaN
NaN	NaN
NaN	NaN
NaN	NaN
NaN	NaN
NaN	NaN
NaN	NaN
NaN	NaN
NaN	NaN
NaN	NaN
NaN	NaN
NaN	NaN
NaN	NaN
NaN	NaN
NaN	NaN
NaN	NaN
NaN	NaN
NaN	NaN
NaN	NaN
NaN	NaN
NaN	NaN
NaN	NaN
NaN	NaN
NaN	NaN
NaN	NaN
NaN	NaN
NaN	NaN
NaN	NaN
NaN	NaN
NaN	NaN
NaN	NaN
NaN	NaN
NaN	NaN
NaN	NaN
NaN	NaN
NaN	NaN
NaN	NaN
NaN	NaN
NaN	NaN
NaN	NaN
NaN	NaN
NaN	NaN
NaN	NaN
NaN	NaN
NaN	NaN
NaN	NaN
NaN	NaN
NaN	NaN
NaN	NaN
NaN	NaN
NaN	NaN
NaN	NaN
NaN	NaN
NaN	NaN
NaN	NaN
NaN	NaN
NaN	NaN
NaN	NaN
NaN	NaN
NaN	NaN
NaN	NaN
NaN	NaN
NaN	NaN
NaN	NaN
NaN	NaN
NaN	NaN
NaN	NaN
NaN	NaN
NaN	NaN
NaN	NaN
NaN	NaN
NaN	NaN
NaN	NaN
NaN	NaN
NaN	NaN
NaN	NaN
NaN	NaN
NaN	NaN
NaN	NaN
NaN	NaN
NaN	NaN
NaN	NaN
NaN	NaN
NaN	NaN
NaN	NaN
NaN	NaN
NaN	NaN
NaN	NaN
NaN	NaN
NaN	NaN
NaN	NaN
NaN	NaN
NaN	NaN
NaN	NaN
NaN	NaN
NaN	NaN
NaN	NaN
NaN	NaN
NaN	NaN
NaN	NaN
NaN	NaN
NaN	NaN
NaN	NaN
NaN	NaN
NaN	NaN
NaN	NaN
NaN	NaN
NaN	NaN
NaN	NaN
NaN	NaN
NaN	NaN
NaN	NaN
NaN	NaN
NaN	NaN
NaN	NaN
NaN	NaN
NaN	NaN
NaN	NaN
NaN	NaN
NaN	NaN
NaN	NaN
NaN	NaN
NaN	NaN
NaN	NaN
NaN	NaN
NaN	NaN
NaN	NaN
NaN	NaN
NaN	NaN
NaN	NaN
NaN	NaN
NaN	NaN
NaN	NaN
NaN	NaN
NaN	NaN
NaN	NaN
NaN	NaN
NaN	NaN
NaN	NaN
NaN	NaN
NaN	NaN
NaN	NaN
NaN	NaN
NaN	NaN
NaN	NaN
NaN	NaN
NaN	NaN
NaN	NaN
NaN	NaN
NaN	NaN
NaN	NaN
NaN	NaN
NaN	NaN
NaN	NaN
NaN	NaN
NaN	NaN
NaN	NaN
NaN	NaN
NaN	NaN
NaN	NaN
NaN	NaN
NaN	NaN
NaN	NaN
NaN	NaN
NaN	NaN
NaN	NaN
NaN	NaN
NaN	NaN
NaN	NaN
NaN	NaN
NaN	NaN
NaN	NaN
NaN	NaN
NaN	NaN
NaN	NaN
NaN	NaN
NaN	NaN
NaN	NaN
NaN	NaN
NaN	NaN
NaN	NaN
NaN	NaN
NaN	NaN
NaN	NaN
NaN	NaN
NaN	NaN
NaN	NaN
NaN	NaN
NaN	NaN
NaN	NaN
NaN	NaN
NaN	NaN
NaN	NaN
NaN	NaN
NaN	NaN
NaN	NaN
NaN	NaN
NaN	NaN
NaN	NaN
NaN	NaN
NaN	NaN
NaN	NaN
NaN	NaN
NaN	NaN
NaN	NaN
NaN	NaN
NaN	NaN
NaN	NaN
NaN	NaN
NaN	NaN
NaN	NaN
NaN	NaN
NaN	NaN
NaN	NaN
NaN	NaN
NaN	NaN
NaN	NaN
NaN	NaN
NaN	NaN
NaN	NaN
NaN	NaN
NaN	NaN
NaN	NaN
NaN	NaN
NaN	NaN
NaN	NaN
NaN	NaN
NaN	NaN
NaN	NaN
NaN	NaN
NaN	NaN
NaN	NaN
NaN	NaN
NaN	NaN
NaN	NaN
NaN	NaN
NaN	NaN
NaN	NaN
NaN	NaN
NaN	NaN
NaN	NaN
NaN	NaN
NaN	NaN
NaN	NaN
NaN	NaN
NaN	NaN
NaN	NaN
NaN	NaN
NaN	NaN
NaN	NaN
NaN	NaN
NaN	NaN
NaN	NaN
NaN	NaN
NaN	NaN
NaN	NaN
NaN	NaN
NaN	NaN
NaN	NaN
NaN	NaN
NaN	NaN
NaN	NaN
NaN	NaN
NaN	NaN
NaN	NaN
NaN	NaN
NaN	NaN
NaN	NaN
NaN	NaN
NaN	NaN
NaN	NaN
NaN	NaN
NaN	NaN
NaN	NaN
NaN	NaN
NaN	NaN
NaN	NaN
NaN	NaN
NaN	NaN
NaN	NaN
NaN	NaN
NaN	NaN
NaN	NaN
NaN	NaN
NaN	NaN
NaN	NaN
NaN	NaN
NaN	NaN
NaN	NaN
NaN	NaN
NaN	NaN
NaN	NaN
NaN	NaN
NaN	NaN
NaN	NaN
NaN	NaN
NaN	NaN
NaN	NaN
NaN	NaN
NaN	NaN
NaN	NaN
NaN	NaN
NaN	NaN
NaN	NaN
NaN	NaN
NaN	NaN
NaN	NaN
NaN	NaN
NaN	NaN
NaN	NaN
NaN	NaN
NaN	NaN
NaN	NaN
NaN	NaN
NaN	NaN
NaN	NaN
NaN	NaN
NaN	NaN
NaN	NaN
NaN	NaN
NaN	NaN
NaN	NaN
NaN	NaN
NaN	NaN
NaN	NaN
NaN	NaN
NaN	NaN
NaN	NaN
NaN	NaN
NaN	NaN
NaN	NaN
NaN	NaN
NaN	NaN
NaN	NaN
NaN	NaN
NaN	NaN
NaN	NaN
NaN	NaN
NaN	NaN
NaN	NaN
NaN	NaN
NaN	NaN
NaN	NaN
NaN	NaN
NaN	NaN
NaN	NaN
NaN	NaN
NaN	NaN
NaN	NaN
NaN	NaN
NaN	NaN
NaN	NaN
NaN	NaN
NaN	NaN
NaN	NaN
NaN	NaN
NaN	NaN
NaN	NaN
NaN	NaN
NaN	NaN
NaN	NaN
NaN	NaN
NaN	NaN
NaN	NaN
NaN	NaN
NaN	NaN
NaN	NaN
NaN	NaN
NaN	NaN
NaN	NaN
NaN	NaN
NaN	NaN
NaN	NaN
NaN	NaN
NaN	NaN
NaN	NaN
NaN	NaN
NaN	NaN
NaN	NaN
NaN	NaN
NaN	NaN
NaN	NaN
NaN	NaN
NaN	NaN
NaN	NaN
NaN	NaN
NaN	NaN
NaN	NaN
NaN	NaN
NaN	NaN
NaN	NaN
NaN	NaN
NaN	NaN
NaN	NaN
NaN	NaN
NaN	NaN
NaN	NaN
NaN	NaN
NaN	NaN
NaN	NaN
NaN	NaN
NaN	NaN
NaN	NaN
NaN	NaN
NaN	NaN
NaN	NaN
NaN	NaN
NaN	NaN
NaN	NaN
NaN	NaN
NaN	NaN
NaN	NaN
NaN	NaN
NaN	NaN
NaN	NaN
NaN	NaN
NaN	NaN
NaN	NaN
NaN	NaN
NaN	NaN
NaN	NaN
NaN	NaN
NaN	NaN
NaN	NaN
NaN	NaN
NaN	NaN
NaN	NaN
NaN	NaN
NaN	NaN
NaN	NaN
NaN	NaN
NaN	NaN
NaN	NaN
NaN	NaN
NaN	NaN
NaN	NaN
NaN	NaN
NaN	NaN
NaN	NaN
NaN	NaN
NaN	NaN
NaN	NaN
NaN	NaN
NaN	NaN
NaN	NaN
NaN	NaN
NaN	NaN
NaN	NaN
NaN	NaN
NaN	NaN
NaN	NaN
NaN	NaN
NaN	NaN
NaN	NaN
NaN	NaN
NaN	NaN
NaN	NaN
NaN	NaN
NaN	NaN
NaN	NaN
NaN	NaN
NaN	NaN
NaN	NaN
NaN	NaN
NaN	NaN
NaN	NaN
NaN	NaN
NaN	NaN
NaN	NaN
NaN	NaN
NaN	NaN
NaN	NaN
NaN	NaN
NaN	NaN
NaN	NaN
NaN	NaN
NaN	NaN
NaN	NaN
NaN	NaN
NaN	NaN
NaN	NaN
NaN	NaN
NaN	NaN
NaN	NaN
NaN	NaN
NaN	NaN
NaN	NaN
NaN	NaN
NaN	NaN
NaN	NaN
NaN	NaN
NaN	NaN
NaN	NaN
NaN	NaN
NaN	NaN
NaN	NaN
NaN	NaN
NaN	NaN
NaN	NaN
NaN	NaN
NaN	NaN
NaN	NaN
NaN	NaN
NaN	NaN
NaN	NaN
NaN	NaN
NaN	NaN
NaN	NaN
NaN	NaN
NaN	NaN
NaN	NaN
NaN	NaN
NaN	NaN
NaN	NaN
NaN	NaN
NaN	NaN
NaN	NaN
NaN	NaN
NaN	NaN
NaN	NaN
NaN	NaN
NaN	NaN
NaN	NaN
NaN	NaN
NaN	NaN
NaN	NaN
NaN	NaN
NaN	NaN
NaN	NaN
NaN	NaN
NaN	NaN
NaN	NaN
NaN	NaN
NaN	NaN
NaN	NaN
NaN	NaN
NaN	NaN
NaN	NaN
NaN	NaN
NaN	NaN
NaN	NaN
NaN	NaN
NaN	NaN
NaN	NaN
NaN	NaN
NaN	NaN
NaN	NaN
NaN	NaN
NaN	NaN
NaN	NaN
NaN	NaN
NaN	NaN
NaN	NaN
NaN	NaN
NaN	NaN
NaN	NaN
NaN	NaN
NaN	NaN
NaN	NaN
NaN	NaN
NaN	NaN
NaN	NaN
NaN	NaN
NaN	NaN
NaN	NaN
NaN	NaN
NaN	NaN
NaN	NaN
NaN	NaN
NaN	NaN
NaN	NaN
NaN	NaN
NaN	NaN
NaN	NaN
NaN	NaN
NaN	NaN
NaN	NaN
NaN	NaN
NaN	NaN
NaN	NaN
NaN	NaN
NaN	NaN
NaN	NaN
NaN	NaN
NaN	NaN
NaN	NaN
NaN	NaN
NaN	NaN
NaN	NaN
NaN	NaN
NaN	NaN
NaN	NaN
NaN	NaN
NaN	NaN
NaN	NaN
NaN	NaN
NaN	NaN
NaN	NaN
NaN	NaN
NaN	NaN
NaN	NaN
NaN	NaN
NaN	NaN
NaN	NaN
NaN	NaN
NaN	NaN
NaN	NaN
NaN	NaN
NaN	NaN
NaN	NaN
NaN	NaN
NaN	NaN
NaN	NaN
NaN	NaN
NaN	NaN
NaN	NaN
NaN	NaN
NaN	NaN
NaN	NaN
NaN	NaN
NaN	NaN
NaN	NaN
NaN	NaN
NaN	NaN
NaN	NaN
NaN	NaN
NaN	NaN
19.0785372948265	32.1036752605595
19.5709474300776	19.5394998015085
15.3329466003114	26.1851709565885
17.8627450980392	22.7784730913642
17.5993970228001	21.4760265748819
23.3418647166362	23.8610421836228
13.7736494187372	17.4381737476221
20.2982972730764	15.0431752764733
16.451691409102	21.1772232885477
22.5079365079365	30.1688435807582
16.1274849437723	14.0021541775658
22.5516678183303	19.4583676217551
12.0588684625961	26.4358404491753
18.3692471401969	20.0100372813307
18.519929883393	23.0947706585758
20.2414163090129	27.4568425113319
21.6569267789618	20.4406904149835
14.4620517097581	22.8059598656446
16.171178652494	23.1186775228226
15.8139283591766	59.9980628601869
25.7342175523211	17.9581981438165
16.0570966873148	26.7908442220369
15.5166690377958	9.5744286825438
21.3299520991829	28.0482107820237
17.4847944953001	17.4227050256655
19.2557651991614	15.2081510188774
19.2645314353499	32.3841698841699
19.8062248135128	20.0480799645727
16.8223434754462	9.03159476452212
23.969896519285	29.6345116836429
21.965736346819	28.0747708060483
22.0474366289021	38.3292383292383
11.8796662274923	28.4727102365894
20.3860072376357	16.2540969466966
14.4437257438551	22.4938239500715
27.4236983842011	28.1643907563025
26.7035198555957	32.0922974027422
19.2922077922078	27.3041044776119
25.0655785485281	15.0618443713794
19.5626906872003	16.5420256868802
23.8567541472834	11.9012788447926
11.3690331960262	31.3155386081983
13.8316582914573	18.9664804469274
18.1479859894921	38.2174887892377
15.3640201832973	23.5178970917226
20.9450184235243	25.6847431525685
23.8853143695677	22.0103986135182
26.9975132446751	20.398773006135
11.1888777793649	25.8375301072914
30.1321792022459	14.1868924801717
19.6209702338037	24.2364176952879
24.4269684473003	18.811597524639
24.2432530999271	13.5765238067622
12.0674799328829	22.9502262443439
20.2075326671791	33.4108716944172
18.1599595039231	27.1255983587873
22.3575023806285	11.660610636591
19.7273909846728	24.7144729451414
21.7376719221738	25.9504346697807
24.1096497709472	33.0325673198929
19.6178426182945	30.9990662931839
15.3032912361271	19.9461175791398
21.4804649660962	17.0328425821065
38.3267716535433	27.7824888700445
46.0352062782713	18.7324163801188
19.0224076153805	16.6572756726299
13.2548032936871	27.78972520908
23.247038174638	27.1733361638892
13.7843154788518	18.5288150875347
24.7690621575074	17.9550578139772
15.3909891248058	18.7529395955117
23.3130881665888	25.0500230875789
18.2769021210352	22.6202000645369
18.6382677444097	20.4495268138801
25.5827338129496	24.3950979365246
15.2757579147556	23.701244813278
19.9343499965807	25.140881147541
18.2907113462669	31.7538126361656
19.5797280593325	31.0547479121559
53.8203531952738	22.3561261025238
20.0030667791152	15.7353802120601
23.9399820842042	26.727115716753
16.2305751095763	18.4274820463463
18.9901670989926	26.2712660964376
24.8069118994633	15.9055118110236
16.1578002105654	20.4867294157551
16.5635286372614	20.0191154748458
18.1540770385193	22.1542227662179
15.1482510346392	31.8788840407246
14.5192602431797	35.3146853146853
17.5325283160161	13.2536250317985
21.7437145174371	18.6403700148355
20.8713984539705	28.2635409774081
21.6214295864715	19.7374446649366
11.6578726007494	26.3481648554439
23.0584851390221	29.1952169823996
19.1031290088683	26.877896325035
42.3804044057209	21.5224075281841
17.5519762394334	33.3289456364354
19.4281066199474	20.2747043113316
17.189559715265	13.6268221574344
12.4755207406089	28.8919608677159
24.7123874074735	15.697844248408
22.520398912058	18.2733450792852
20.7651715039578	25.1200873362445
18.7977785037569	19.0874730021598
18.0633586705066	37.271897810219
16.4840721388842	21.1829944547135
37.8981632178563	12.9708126438174
38.6249562273841	34.6909508102682
16.4369679773004	13.4178610804851
16.3895141964999	17.7384681530619
21.7830174140854	24.6814659135689
15.3780500050206	12.512285012285
48.0109398309299	33.4671484009099
62.9807398970896	16.4276401564537
26.198194026395	18.8803708325905
19.1174464602373	26.4872162686693
29.6861075353995	15.3979335381178
16.8140424970305	15.0225338007011
10.7225703701139	20.3270192994996
40.5416842996191	17.5567423230975
20.3584397329273	32.7519119817523
14.1636576310838	10.0480109739369
8.71124095345595	52.9957761902279
20.6822176066464	27.2538065505532
17.2690998709072	22.4039962535123
12.3615361406836	16.8484848484848
13.6177489761937	32.0866141732283
23.3255981435545	13.3517973573366
16.9687142312095	27.1941755340427
32.3731138545953	31.750281848929
30.0507287221193	23.9825581395349
29.3268252999797	19.4425764028992
44.397792706334	15.7836644591611
27.7308227238686	19.6127621253055
18.5826771653543	27.9948104367882
36.3322226335925	20.9470124013529
21.0772707705553	32.087139845397
13.5699469923946	19.3705781898024
25.8045977011494	24.3986954749287
15.7030138403829	14.2137096774194
26.4454538455616	19.5062923523717
23.3059943854241	34.3533078339708
15.4504825928569	29.6616022099448
35.1952770208901	21.121746697255
22.6659071489604	18.922942206655
17.3748422381153	16.3126430933605
16.0326971927311	31.9433306602513
20.9875846501129	19.305873982133
19.6260434056761	26.039886039886
11.5390176893045	40.476927841437
15.2884947598756	34.3847595252967
11.8868271173985	17.9113776185655
25.4922801521593	20.8815282159131
16.4275237548626	29.3643374620238
19.2218776430787	22.6317304923697
24.8148979133947	25.7769824825768
20.6171932402645	16.9690346083789
20.2089059923035	21.9869706840391
16.9156848548674	16.4964152020811
13.9894586473573	11.8355908453993
23.5279825058719	34.7883773384636
10.3186759816192	28.4327584582038
23.6698126111339	18.5984023238925
19.2889601710773	25.3551136363636
16.983016983017	40.1663822525597
46.1783064421152	21.0204682668237
19.8049405567025	28.2150493839731
23.0053266049902	25.6333830104322
19.6316614420063	33.7079927338783
18.7564552778352	20.4578429792036
15.6041254742692	17.6781002638522
17.3642268800643	24.3849493487699
19.0108376743908	17.2816771726043
15.6664524046047	35.6650110375276
21.8892453148742	18.7069739598922
17.1889316474253	22.3873591989987
14.4967230754182	15.0160123354288
13.4728411806497	28.6658817136129
21.9630281690141	18.5641278246413
22.5971627633678	24.7651472164428
20.2149306880326	20.0050075112669
13.7360178970917	21.6769972451791
16.6314948953402	15.9372419488026
17.9258241758242	37.9759645793801
17.9638284901443	30.0159333251624
19.7638603696099	24.8606235804254
23.4093812739551	14.4278833045533
16.7785589681239	17.3154305561438
16.2680868167203	18.859825620389
17.6458033189264	30.7705568005516
19.3427669278447	25.9918342192435
13.4620424565388	24.9902685869988
27.6806705509557	17.997078808662
20.7671851075832	28.3362727807172
25.6195196340069	24.1025212890299
21.3612062233435	15.060176230389
28.855561277034	30.3022373413581
21.887198815453	20.9493307054283
18.0174247796576	31.4022933588151
12.1479430379747	18.8303154205607
16.1410742143971	17.0104473613716
20.8812798203761	18.9502385821404
18.5718759787034	26.3303533418476
18.2112642011119	15.9400460227626
24.2471892444375	12.9867304763977
21.1385318930852	21.098450319052
21.1868231046931	29.5925183700735
16.5930317096359	17.8352725045928
19.3328147956097	56.5385971096228
22.1861265048729	36.1420765027322
14.2657577112204	14.7134392533166
12.2818913298978	13.1995448432813
21.840328027014	32.4631375392797
16.9066820276498	26.957726957727
19.6746644977633	16.4333376946225
11.912355548192	38.6906226925917
10.1930711546944	28.1969433159218
19.5834044732798	26.2570762570763
16.5795965752431	19.9656176877895
28.8633388354488	23.0612640558356
15.2878284112393	23.7711213517665
16.7926343273327	15.7281924031304
15.880585314868	15.8589450099849
13.7807814806183	21.5322760777306
21.1450381679389	37.5744680851064
17.4205778533142	35.7035553329995
17.2252646951442	18.5411480727163
24.8343350285098	29.1285916156382
19.5091305076227	24.2071332016221
23.4529295589203	NaN
24.0726528523919	NaN
18.7558854484019	NaN
14.8006337470293	NaN
14.6489711704679	NaN
20.4222084751005	NaN
17.2029871011541	NaN
24.2876116879981	NaN
11.7068527918782	NaN
20.8237848269208	NaN
27.2223760731099	NaN
27.2162537455236	NaN
16.7598101075657	NaN
20.4477854091179	NaN
27.610818933133	NaN
11.9399529193841	NaN
20.1489001692047	NaN
22.8573732161574	NaN
16.2687761924942	NaN
27.3027273609628	NaN
16.622718577116	NaN
16.3512224509263	NaN
16.0897739845108	NaN
17.4283057998999	NaN
40.3748535728231	NaN
19.8044806517312	NaN
38.4479301804458	NaN
14.4243309510147	NaN
14.8351928269397	NaN
28.395764545144	NaN
23.2138502804194	NaN
26.8259151056883	NaN
11.5326323766221	NaN
38.1094198102802	NaN
17.0918537267701	NaN
31.5212207916071	NaN
47.5311407832243	NaN
15.5334960070985	NaN
16.8432931017565	NaN
18.6889913232104	NaN
19.6903117807073	NaN
14.0663855551952	NaN
22.522051996286	NaN
24.6242188819456	NaN
15.9691231455795	NaN
15.9917868398434	NaN
17.9085044682488	NaN
24.8710323481216	NaN
15.8526467171857	NaN
14.753037243577	NaN
26.6941000427533	NaN
17.6978510679738	NaN
25.7148969550025	NaN
27.6377504054706	NaN
14.3023199496295	NaN
71.4433096048695	NaN
25.624064886999	NaN
16.3436021691473	NaN
18.8993120700438	NaN
17.1412181894034	NaN
18.6187996711428	NaN
19.7156455943373	NaN
15.7406728725354	NaN
26.0235670061913	NaN
12.7215255466888	NaN
9.95260663507109	NaN
11.5778066753359	NaN
24.0330488469221	NaN
21.3904151404151	NaN
21.7178460169114	NaN
21.5937181910717	NaN
19.6419088081329	NaN
NaN	NaN
NaN	NaN
NaN	NaN
NaN	NaN
NaN	NaN
NaN	NaN
NaN	NaN
NaN	NaN
NaN	NaN
NaN	NaN
NaN	NaN
NaN	NaN
NaN	NaN
NaN	NaN
NaN	NaN
NaN	NaN
NaN	NaN
NaN	NaN
NaN	NaN
NaN	NaN
NaN	NaN
NaN	NaN
NaN	NaN
NaN	NaN
NaN	NaN
NaN	NaN
NaN	NaN
NaN	NaN
NaN	NaN
NaN	NaN
NaN	NaN
NaN	NaN
NaN	NaN
NaN	NaN
NaN	NaN
NaN	NaN
NaN	NaN
NaN	NaN
NaN	NaN
NaN	NaN
NaN	NaN
NaN	NaN
NaN	NaN
NaN	NaN
NaN	NaN
NaN	NaN
NaN	NaN
NaN	NaN
NaN	NaN
NaN	NaN
NaN	NaN
NaN	NaN
NaN	NaN
NaN	NaN
NaN	NaN
NaN	NaN
NaN	NaN
NaN	NaN
NaN	NaN
NaN	NaN
NaN	NaN
NaN	NaN
NaN	NaN
NaN	NaN
NaN	NaN
NaN	NaN
NaN	NaN
NaN	NaN
NaN	NaN
NaN	NaN
NaN	NaN
NaN	NaN
NaN	NaN
NaN	NaN
NaN	NaN
NaN	NaN
NaN	NaN
NaN	NaN
NaN	NaN
NaN	NaN
NaN	NaN
NaN	NaN
NaN	NaN
NaN	NaN
NaN	NaN
NaN	NaN
NaN	NaN
NaN	NaN
NaN	NaN
NaN	NaN
NaN	NaN
NaN	NaN
NaN	NaN
NaN	NaN
NaN	NaN
NaN	NaN
NaN	NaN
NaN	NaN
NaN	NaN
NaN	NaN
NaN	NaN
NaN	NaN
NaN	NaN
NaN	NaN
NaN	NaN
NaN	NaN
NaN	NaN
NaN	NaN
NaN	NaN
NaN	NaN
NaN	NaN
NaN	NaN
NaN	NaN
NaN	NaN
NaN	NaN
NaN	NaN
NaN	NaN
NaN	NaN
NaN	NaN
NaN	NaN
NaN	NaN
NaN	NaN
NaN	NaN
NaN	NaN
NaN	NaN
NaN	NaN
NaN	NaN
NaN	NaN
NaN	NaN
NaN	NaN
NaN	NaN
NaN	NaN
NaN	NaN
NaN	NaN
NaN	NaN
NaN	NaN
NaN	NaN
NaN	NaN
NaN	NaN
NaN	NaN
NaN	NaN
NaN	NaN
NaN	NaN
NaN	NaN
NaN	NaN
NaN	NaN
NaN	NaN
NaN	NaN
NaN	NaN
NaN	NaN
NaN	NaN
NaN	NaN
NaN	NaN
NaN	NaN
NaN	NaN
NaN	NaN
NaN	NaN
NaN	NaN
NaN	NaN
NaN	NaN
NaN	NaN
NaN	NaN
NaN	NaN
NaN	NaN
NaN	NaN
NaN	NaN
NaN	NaN
NaN	NaN
NaN	NaN
NaN	NaN
NaN	NaN
NaN	NaN
NaN	NaN
NaN	NaN
NaN	NaN
NaN	NaN
NaN	NaN
NaN	NaN
NaN	NaN
NaN	NaN
NaN	NaN
NaN	NaN
NaN	NaN
NaN	NaN
NaN	NaN
NaN	NaN
NaN	NaN
NaN	NaN
NaN	NaN
NaN	NaN
NaN	NaN
NaN	NaN
NaN	NaN
NaN	NaN
NaN	NaN
[truncated: 1,002 more rows]
