# Supplementary material for: FRET-FISH probes chromatin compaction at individual genomic loci in single cells
Source: Nat Commun. 2022 Nov 5;13:6680. doi: 10.1038/s41467-022-34183-y (PMC9637210; doi:10.1038/s41467-022-34183-y)
Supplement: Supplementary file 8 — Source Data [file 41467_2022_34183_MOESM8_ESM.zip › Fig 4/Fig 4b.txt]

Source data for Figure 4b in Mota et al	FRET-FISH probes chromatin compaction at individual genomic loci in single cells
fret-fish_score(%)_G1	fret-fish_score(%)_non-G1
38.1220036369648	34.3554101935132
33.7942122186495	26.4709011596978
35.9726962457338	18.685475608795
37.2503975967485	42.272
37.752808988764	43.6669470142977
39.7598511753763	26.7231282097486
35.8299264104661	39.2875147034112
28.7961210974456	41.408876933423
38.0820127430158	31.9640179910045
39.571325648415	27.6674025018396
29.8466014281936	47.2245584524811
31.0138371474188	38.5565217391304
41.4274128142741	40.9785407725322
39.3837645664626	37.9980372914622
36.3737075332349	23.9617358842744
39.78590544157	24.7612484001181
38.1546606163736	13.8250533373971
35.7098186366479	35.0378165077277
24.2985145012969	15.2652304841325
26.4144473654132	22.0848951474015
23.3458912173299	41.9672740795835
37.207615593835	34.6071226681741
22.1419185282523	31.4607925801012
16.4013026958567	42.7688710754843
15.8962020965802	40.7098121085595
34.981610134859	17.2303473491773
41.0318911232988	43.1877444589309
18.3331938749895	25.0649069666811
38.8826456895168	20.7220155563071
25.1278380036817	25.0945017182131
42.5660027790644	19.5936395759717
41.9380844888746	16.183483935743
48.3982257269591	41.5520088057237
39.6308155961575	21.8603226465183
48.3341704336179	26.5914878137505
26.1545101424256	21.296111665005
23.3460373302062	25.7341496316281
24.1828428303068	25.2133157072467
39.9679829242263	39.6089288804291
18.4674698795181	34.2010122921186
42.2451994091581	32.8917378917379
28.1186703205052	36.1543557469361
34.6919579871453	19.5954487989886
24.122768446047	21.3910268443777
25.6009778622844	37.5040889761204
36.1839530332681	30.9279594545674
38.9944134078212	17.4628825371175
43.4930858117068	23.3640656622442
48.1965174129353	38.001800180018
42.2678690714763	39.2453457446808
22.4741298212606	24.3915581499775
36.412157153447	36.0122554796135
41.9400352733686	33.5600501163415
23.5208936698386	38.8529278940238
17.8895981975216	19.6278913845122
40.6652148089487	25.8391123439667
23.0850563909774	44.9752883031301
39.5809272397294	29.311957247829
35.5147645650439	37.263339070568
41.0202360876897	26.1209884826121
42.5649530127142	32.6303826240687
41.6976917349218	25.7127659574468
35.3546291283162	34.7568389057751
35.2359822509076	40.1214833759591
33.9163897148854	21.7270194986072
43.879173290938	21.3042520378938
35.4020979020979	26.5673837102409
43.468339988591	33.7199919306032
40.1559824995244	19.1708602923556
29.718978570512	36.4589289117591
35.9583468922877	25.5990550118124
40.2075725542956	27.9325325836954
36.2788144895719	38.6188453673116
39.1642371234208	42.695900363259
40.7414829659319	36.07104903598
39.5106297633373	43.4103685196752
34.5685455810717	41.035689293212
32.0124926800703	22.1923895935562
34.0258722069777	39.7193833362203
30.1029883504981	40.4866508955728
41.1926605504587	43.1455717678996
37.1644148096157	13.0489651691065
39.9267399267399	38.6344850388494
27.6060885608856	39.8679867986799
22.4026526101003	36.6488651535381
44.2741208295762	39.2014519056261
24.7571718997063	20.4504715143013
31.4173939211556	37.0799536500579
39.7912243453645	24.9425664588119
41.2834765032845	42.3123670616834
35.7601283594063	40.9921671018277
24.0602603481059	20.2829076620825
39.5858708891596	38.7170302832953
34.7617354196302	34.2973268719712
36.2864525655223	25.0983899821109
41.0497453975715	27.59941089838
41.8243754731264	22.1100090171326
42.223513461166	24.7898744190646
40.8499095840868	41.6114227434982
34.5726872246696	17.0364623739333
23.1709956709957	38.667959909473
14.6043121023043	39.2096715987008
42.4184868629313	13.4247860241529
15.1411335369033	41.7717373505813
34.88939209197	21.7860300618921
22.0943186037876	36.8655387355298
40.773085182534	43.9164337207592
40.7927176180542	40.7870904001317
23.3868613138686	43.687628702677
43.4813753581662	41.6016150740242
37.1359909527848	40.5216813424157
40.448343079922	21.1717276806034
39.6570397111913	33.5567257060795
34.3672893902009	18.6757951295606
45.2316537030774	27.049576783555
38.4207737148914	38.4065372829418
45.0650848574724	18.4490545816428
39.1096979332273	39.4410480349345
28.5862687694778	37.2582287071598
42.5295225055622	32.2912437406956
40.8225437928408	39.9299766588863
40.8968893099637	29.2105605410326
32.0484980094101	26.1884509970702
35.6984099846128	24.4814198557959
38.3371385083714	20.5726052876312
40.0888395335924	21.8460298266828
29.3932420976141	18.1288233177402
42.3740277308083	30.1442841287458
26.4201183431953	25.5603880896621
32.2575891541409	42.3385118560916
34.7813325506311	37.6619370758791
48.3263946711074	28.9832610043397
45.9469240048251	22.7790880503145
44.65221950367	22.9802095459837
42.9125055895066	36.7594750398626
46.4291715678037	21.7727487034418
39.6713166443723	19.8066157760814
40.1445347786811	22.7813634530052
39.8573975044563	36.4227371228538
25.2246732026144	38.7596899224806
42.1957671957672	41.067943941813
11.6949334478317	44.3633837067917
28.4800601956358	42.3963963963964
31.9182389937107	27.0213602411217
41.7990362305908	41.7483795911584
38.0473564709698	26.0425743806797
28.4625322997416	24.6887738239506
43.600940544172	29.5942720763723
40.9656796769852	38.1429897864438
33.2760898282695	25.5760661998727
41.576794347341	29.7729276895944
46.5215082315454	28.9138832083617
43.9861460957179	35.6265028052364
41.4277577368521	41.7943107221007
42.2436316133246	17.5752289576973
36.9948012745262	14.7623432740667
23.2912249041281	30.7940606843125
29.5541013544362	47.6023747906835
43.6867239732569	15.832083958021
16.7189772640282	22.2950126796281
48.3803045027535	39.8594205383165
39.6492937165124	37.8099173553719
39.9434762129063	40.9909107111032
43.3221476510067	19.5115831730367
45.4672002784061	42.0540922750575
35.1587666820064	37.1551415263346
26.1298102128552	15.4575256556442
43.1233062330623	17.6828773240237
42.8909521208811	20.7848388093521
40.6556141672947	43.1022992335888
39.246439516856	15.4178674351585
41.8065693430657	23.6964504283966
45.2993056858698	39.7110700487149
41.6991552956465	20.4109589041096
43.4191176470588	25.8894863287953
46.7549668874172	14.9115623976417
41.4672765657987	19.347515345161
40.6937242982299	23.1034773090848
45.7092819614711	15.8493248045487
38.1298449612403	37.385961645876
42.2795462861325	38.4375
26.8043387567793	18.6028980651646
25.6563109022125	24.2854118145247
40.6914893617021	NaN
39.3918918918919	NaN
38.9135041417839	NaN
40.100610851599	NaN
27.4654239326518	NaN
39.6732146135487	NaN
36.9441658308258	NaN
37.9062453197544	NaN
42.0617244670697	NaN
26.1385658914729	NaN
40.1715385961841	NaN
23.6896790579543	NaN
40.6982895432904	NaN
37.044037044037	NaN
46.9607843137255	NaN
22.0700808625337	NaN
29.3034633706708	NaN
29.4690580829077	NaN
43.4856463393919	NaN
25.3633513821602	NaN
43.3876221498371	NaN
41.283099342456	NaN
31.1888454011742	NaN
18.5645272601794	NaN
34.9040411920736	NaN
36.3348837209302	NaN
37.4157748711851	NaN
35.237473478048	NaN
41.2249283667622	NaN
38.1958860162295	NaN
38.5964912280702	NaN
25.1182678311499	NaN
42.4991358451434	NaN
39.2041522491349	NaN
20.2943223625336	NaN
25.1534380526371	NaN
39.3293273890289	NaN
28.8052986753312	NaN
23.0703986429177	NaN
21.2155963302752	NaN
35.8639494833525	NaN
40.2362204724409	NaN
40.4822335025381	NaN
20.0391644908616	NaN
39.5081387119604	NaN
37.4831081081081	NaN
38.9052709178032	NaN
27.7114511518413	NaN
16.3126796550623	NaN
37.6184834123223	NaN
21.6671143343182	NaN
38.1087662337662	NaN
39.1957104557641	NaN
42.51854532296	NaN
35.9322664681801	NaN
39.693894526701	NaN
20.3661076400307	NaN
45.9902076650346	NaN
42.242355605889	NaN
26.9644935972061	NaN
40.3871702410325	NaN
38.3019674935843	NaN
28.014560897922	NaN
20.135032124578	NaN
38.4889854173131	NaN
20.7840876333237	NaN
17.2936152907686	NaN
35.9354838709677	NaN
40.2558314522197	NaN
23.6674816625917	NaN
30.6740792216817	NaN
36.4963503649635	NaN
40.1226772505863	NaN
40.0288125128627	NaN
22.0078448001696	NaN
20.3902551668399	NaN
21.0897614406386	NaN
36.2504787437763	NaN
35.508320975449	NaN
40.9692526980248	NaN
42.3744868961162	NaN
19.0180689906917	NaN
43.8719454442129	NaN
29.0821771611526	NaN
24.4480406889377	NaN
38.4601350118592	NaN
25.6839571022105	NaN
25.1231527093596	NaN
39.1750752345548	NaN
40.4615078575691	NaN
33.9977057642673	NaN
40.8184679958027	NaN
39.2292310489002	NaN
36.1275964391691	NaN
38.6601796407186	NaN
21.2965265688469	NaN
21.8657963862135	NaN
38.744232036915	NaN
38.9815498154982	NaN
36.8965048279614	NaN
35.4449027695934	NaN
38.0237430167598	NaN
40.0408099199498	NaN
38.8971684053651	NaN
39.5140444597622	NaN
34.3236227285838	NaN
39.8198903680501	NaN
39.3771973882471	NaN
36.4054542467554	NaN
37.2216547497446	NaN
44.782011671816	NaN
26.5376569037657	NaN
36.0562949365152	NaN
19.6739314073323	NaN
27.7635327635328	NaN
40.5959352394075	NaN
43.8753189938024	NaN
35.6304314682116	NaN
22.948734257728	NaN
NaN	NaN
NaN	NaN
NaN	NaN
NaN	NaN
NaN	NaN
NaN	NaN
NaN	NaN
NaN	NaN
NaN	NaN
NaN	NaN
NaN	NaN
NaN	NaN
NaN	NaN
NaN	NaN
NaN	NaN
NaN	NaN
NaN	NaN
NaN	NaN
NaN	NaN
NaN	NaN
NaN	NaN
NaN	NaN
NaN	NaN
NaN	NaN
NaN	NaN
NaN	NaN
NaN	NaN
NaN	NaN
NaN	NaN
NaN	NaN
NaN	NaN
NaN	NaN
NaN	NaN
NaN	NaN
NaN	NaN
NaN	NaN
NaN	NaN
NaN	NaN
NaN	NaN
NaN	NaN
NaN	NaN
NaN	NaN
NaN	NaN
NaN	NaN
NaN	NaN
NaN	NaN
NaN	NaN
NaN	NaN
NaN	NaN
NaN	NaN
NaN	NaN
NaN	NaN
NaN	NaN
NaN	NaN
NaN	NaN
NaN	NaN
NaN	NaN
NaN	NaN
NaN	NaN
NaN	NaN
NaN	NaN
NaN	NaN
NaN	NaN
NaN	NaN
NaN	NaN
NaN	NaN
NaN	NaN
NaN	NaN
NaN	NaN
NaN	NaN
NaN	NaN
NaN	NaN
NaN	NaN
NaN	NaN
NaN	NaN
NaN	NaN
NaN	NaN
NaN	NaN
NaN	NaN
NaN	NaN
NaN	NaN
NaN	NaN
NaN	NaN
NaN	NaN
NaN	NaN
NaN	NaN
NaN	NaN
NaN	NaN
NaN	NaN
NaN	NaN
NaN	NaN
NaN	NaN
NaN	NaN
NaN	NaN
NaN	NaN
NaN	NaN
NaN	NaN
NaN	NaN
NaN	NaN
NaN	NaN
NaN	NaN
NaN	NaN
NaN	NaN
NaN	NaN
NaN	NaN
NaN	NaN
NaN	NaN
NaN	NaN
NaN	NaN
NaN	NaN
NaN	NaN
NaN	NaN
NaN	NaN
NaN	NaN
NaN	NaN
NaN	NaN
NaN	NaN
NaN	NaN
NaN	NaN
NaN	NaN
NaN	NaN
NaN	NaN
NaN	NaN
NaN	NaN
NaN	NaN
NaN	NaN
NaN	NaN
NaN	NaN
NaN	NaN
NaN	NaN
NaN	NaN
NaN	NaN
NaN	NaN
NaN	NaN
NaN	NaN
NaN	NaN
NaN	NaN
NaN	NaN
NaN	NaN
NaN	NaN
NaN	NaN
NaN	NaN
NaN	NaN
NaN	NaN
NaN	NaN
NaN	NaN
NaN	NaN
NaN	NaN
NaN	NaN
NaN	NaN
NaN	NaN
NaN	NaN
NaN	NaN
NaN	NaN
NaN	NaN
NaN	NaN
NaN	NaN
NaN	NaN
NaN	NaN
NaN	NaN
NaN	NaN
NaN	NaN
NaN	NaN
NaN	NaN
NaN	NaN
NaN	NaN
NaN	NaN
NaN	NaN
NaN	NaN
NaN	NaN
NaN	NaN
NaN	NaN
NaN	NaN
NaN	NaN
NaN	NaN
NaN	NaN
NaN	NaN
NaN	NaN
NaN	NaN
NaN	NaN
NaN	NaN
NaN	NaN
NaN	NaN
NaN	NaN
NaN	NaN
NaN	NaN
NaN	NaN
NaN	NaN
NaN	NaN
NaN	NaN
NaN	NaN
NaN	NaN
NaN	NaN
NaN	NaN
NaN	NaN
NaN	NaN
NaN	NaN
NaN	NaN
NaN	NaN
NaN	NaN
NaN	NaN
NaN	NaN
NaN	NaN
NaN	NaN
NaN	NaN
NaN	NaN
NaN	NaN
NaN	NaN
NaN	NaN
NaN	NaN
NaN	NaN
NaN	NaN
NaN	NaN
NaN	NaN
NaN	NaN
NaN	NaN
NaN	NaN
NaN	NaN
NaN	NaN
NaN	NaN
NaN	NaN
NaN	NaN
NaN	NaN
NaN	NaN
NaN	NaN
NaN	NaN
NaN	NaN
NaN	NaN
NaN	NaN
NaN	NaN
NaN	NaN
NaN	NaN
NaN	NaN
NaN	NaN
NaN	NaN
NaN	NaN
NaN	NaN
NaN	NaN
NaN	NaN
NaN	NaN
NaN	NaN
NaN	NaN
NaN	NaN
NaN	NaN
NaN	NaN
NaN	NaN
NaN	NaN
NaN	NaN
NaN	NaN
NaN	NaN
NaN	NaN
NaN	NaN
NaN	NaN
NaN	NaN
NaN	NaN
NaN	NaN
NaN	NaN
NaN	NaN
NaN	NaN
NaN	NaN
NaN	NaN
NaN	NaN
NaN	NaN
NaN	NaN
NaN	NaN
NaN	NaN
NaN	NaN
NaN	NaN
NaN	NaN
NaN	NaN
NaN	NaN
NaN	NaN
NaN	NaN
NaN	NaN
NaN	NaN
NaN	NaN
NaN	NaN
NaN	NaN
NaN	NaN
NaN	NaN
NaN	NaN
NaN	NaN
NaN	NaN
NaN	NaN
NaN	NaN
NaN	NaN
NaN	NaN
NaN	NaN
NaN	NaN
NaN	NaN
NaN	NaN
NaN	NaN
NaN	NaN
NaN	NaN
NaN	NaN
NaN	NaN
NaN	NaN
NaN	NaN
NaN	NaN
NaN	NaN
NaN	NaN
NaN	NaN
NaN	NaN
NaN	NaN
NaN	NaN
NaN	NaN
NaN	NaN
NaN	NaN
NaN	NaN
NaN	NaN
NaN	NaN
NaN	NaN
NaN	NaN
NaN	NaN
NaN	NaN
NaN	NaN
NaN	NaN
NaN	NaN
NaN	NaN
NaN	NaN
NaN	NaN
NaN	NaN
NaN	NaN
NaN	NaN
NaN	NaN
NaN	NaN
NaN	NaN
NaN	NaN
NaN	NaN
NaN	NaN
NaN	NaN
NaN	NaN
NaN	NaN
NaN	NaN
NaN	NaN
NaN	NaN
NaN	NaN
NaN	NaN
NaN	NaN
NaN	NaN
NaN	NaN
NaN	NaN
NaN	NaN
NaN	NaN
NaN	NaN
NaN	NaN
NaN	NaN
NaN	NaN
NaN	NaN
NaN	NaN
NaN	NaN
NaN	NaN
NaN	NaN
NaN	NaN
NaN	NaN
NaN	NaN
NaN	NaN
NaN	NaN
NaN	NaN
NaN	NaN
NaN	NaN
NaN	NaN
NaN	NaN
NaN	NaN
NaN	NaN
NaN	NaN
NaN	NaN
NaN	NaN
NaN	NaN
NaN	NaN
NaN	NaN
NaN	NaN
NaN	NaN
NaN	NaN
NaN	NaN
NaN	NaN
NaN	NaN
NaN	NaN
NaN	NaN
NaN	NaN
NaN	NaN
NaN	NaN
NaN	NaN
NaN	NaN
NaN	NaN
NaN	NaN
NaN	NaN
NaN	NaN
NaN	NaN
NaN	NaN
NaN	NaN
NaN	NaN
NaN	NaN
NaN	NaN
NaN	NaN
NaN	NaN
NaN	NaN
NaN	NaN
NaN	NaN
NaN	NaN
NaN	NaN
NaN	NaN
NaN	NaN
NaN	NaN
NaN	NaN
NaN	NaN
NaN	NaN
NaN	NaN
NaN	NaN
NaN	NaN
NaN	NaN
NaN	NaN
NaN	NaN
NaN	NaN
NaN	NaN
NaN	NaN
NaN	NaN
NaN	NaN
NaN	NaN
NaN	NaN
NaN	NaN
NaN	NaN
NaN	NaN
NaN	NaN
NaN	NaN
NaN	NaN
NaN	NaN
NaN	NaN
NaN	NaN
NaN	NaN
NaN	NaN
NaN	NaN
NaN	NaN
NaN	NaN
NaN	NaN
NaN	NaN
NaN	NaN
NaN	NaN
NaN	NaN
NaN	NaN
NaN	NaN
NaN	NaN
NaN	NaN
NaN	NaN
NaN	NaN
NaN	NaN
NaN	NaN
NaN	NaN
NaN	NaN
NaN	NaN
NaN	NaN
NaN	NaN
NaN	NaN
NaN	NaN
NaN	NaN
NaN	NaN
NaN	NaN
NaN	NaN
NaN	NaN
NaN	NaN
NaN	NaN
NaN	NaN
NaN	NaN
NaN	NaN
NaN	NaN
NaN	NaN
NaN	NaN
NaN	NaN
NaN	NaN
NaN	NaN
NaN	NaN
NaN	NaN
NaN	NaN
NaN	NaN
NaN	NaN
NaN	NaN
NaN	NaN
NaN	NaN
NaN	NaN
NaN	NaN
NaN	NaN
NaN	NaN
NaN	NaN
NaN	NaN
NaN	NaN
NaN	NaN
NaN	NaN
NaN	NaN
NaN	NaN
NaN	NaN
NaN	NaN
NaN	NaN
NaN	NaN
NaN	NaN
NaN	NaN
NaN	NaN
NaN	NaN
NaN	NaN
NaN	NaN
NaN	NaN
NaN	NaN
NaN	NaN
NaN	NaN
NaN	NaN
NaN	NaN
NaN	NaN
NaN	NaN
NaN	NaN
NaN	NaN
NaN	NaN
NaN	NaN
NaN	NaN
NaN	NaN
NaN	NaN
NaN	NaN
NaN	NaN
NaN	NaN
NaN	NaN
NaN	NaN
NaN	NaN
NaN	NaN
NaN	NaN
NaN	NaN
NaN	NaN
NaN	NaN
NaN	NaN
NaN	NaN
NaN	NaN
NaN	NaN
NaN	NaN
NaN	NaN
NaN	NaN
NaN	NaN
NaN	NaN
NaN	NaN
NaN	NaN
NaN	NaN
NaN	NaN
NaN	NaN
NaN	NaN
NaN	NaN
NaN	NaN
NaN	NaN
NaN	NaN
NaN	NaN
NaN	NaN
NaN	NaN
NaN	NaN
NaN	NaN
NaN	NaN
NaN	NaN
NaN	NaN
NaN	NaN
NaN	NaN
NaN	NaN
NaN	NaN
NaN	NaN
NaN	NaN
NaN	NaN
NaN	NaN
NaN	NaN
NaN	NaN
NaN	NaN
NaN	NaN
NaN	NaN
NaN	NaN
NaN	NaN
NaN	NaN
NaN	NaN
NaN	NaN
NaN	NaN
NaN	NaN
NaN	NaN
NaN	NaN
NaN	NaN
NaN	NaN
NaN	NaN
NaN	NaN
NaN	NaN
NaN	NaN
NaN	NaN
NaN	NaN
NaN	NaN
NaN	NaN
NaN	NaN
NaN	NaN
NaN	NaN
NaN	NaN
NaN	NaN
NaN	NaN
NaN	NaN
NaN	NaN
NaN	NaN
NaN	NaN
NaN	NaN
NaN	NaN
NaN	NaN
NaN	NaN
NaN	NaN
NaN	NaN
NaN	NaN
NaN	NaN
NaN	NaN
NaN	NaN
NaN	NaN
NaN	NaN
NaN	NaN
NaN	NaN
NaN	NaN
NaN	NaN
NaN	NaN
NaN	NaN
NaN	NaN
NaN	NaN
NaN	NaN
NaN	NaN
NaN	NaN
NaN	NaN
NaN	NaN
NaN	NaN
NaN	NaN
NaN	NaN
NaN	NaN
NaN	NaN
NaN	NaN
NaN	NaN
NaN	NaN
NaN	NaN
NaN	NaN
NaN	NaN
NaN	NaN
NaN	NaN
NaN	NaN
NaN	NaN
NaN	NaN
NaN	NaN
NaN	NaN
NaN	NaN
NaN	NaN
NaN	NaN
NaN	NaN
NaN	NaN
NaN	NaN
NaN	NaN
NaN	NaN
NaN	NaN
NaN	NaN
NaN	NaN
NaN	NaN
NaN	NaN
NaN	NaN
NaN	NaN
NaN	NaN
NaN	NaN
NaN	NaN
NaN	NaN
NaN	NaN
NaN	NaN
NaN	NaN
NaN	NaN
NaN	NaN
NaN	NaN
NaN	NaN
NaN	NaN
NaN	NaN
NaN	NaN
NaN	NaN
NaN	NaN
NaN	NaN
NaN	NaN
NaN	NaN
NaN	NaN
NaN	NaN
NaN	NaN
NaN	NaN
NaN	NaN
NaN	NaN
NaN	NaN
NaN	NaN
NaN	NaN
NaN	NaN
NaN	NaN
NaN	NaN
NaN	NaN
NaN	NaN
NaN	NaN
NaN	NaN
NaN	NaN
NaN	NaN
NaN	NaN
NaN	NaN
NaN	NaN
NaN	NaN
NaN	NaN
NaN	NaN
NaN	NaN
NaN	NaN
NaN	NaN
32.5085463128764	14.3958729296769
31.1613645074741	15.3808504129703
39.1444866920152	16.3515883843305
44.3055555555556	24.1553465691397
42.6774638180565	18.5251278093952
29.8212605832549	27.5693596231024
45.9247834855855	42.9108970499699
42.9492039423806	25.0153515505066
40.0273224043716	22.5479787668436
35.3209658421673	24.5102125885786
39.2770246784845	44.5139431847798
32.3452862926547	29.8818707810993
42.9293780549469	17.9966475339056
39.2313851080865	61.9164763076202
37.7303588748788	20.0918695452458
58.8063522540902	23.2607802874743
37.4900840869427	10.2336586808637
44.2121684867395	17.4398194583751
39.8828615255892	14.0467579436838
42.9054625401657	17.5295929169474
35.4432450114491	29.6892980437284
43.6512950094757	33.0392455126255
45.1723600062393	22.607964830618
41.0691244239631	46.2732919254658
41.6125455409473	38.2548584844137
40.1900882552614	15.6003900097502
40.1224846894138	23.2109808760025
35.8985024958403	18.5011895321174
38.8146426496223	18.8473417887889
42.1696847753186	25.8037717039129
33.2017229002154	12.0912383114426
31.7947247706422	14.3780364836374
47.0295349100373	22.2718392408596
39.1106442577031	45.364117539697
34.0677708554931	25.0111776804078
50.6549707602339	12.2260733452594
31.3722915298752	15.7303370786517
47.1656976744186	25.3399550668086
42.4285488709932	24.653537563822
45.5824995760556	15.6922867266285
36.8295994568907	20.0071968333933
44.8947368421053	42.5510351816997
37.8085751407536	20.3619909502262
40.3893951946976	19.7382589248737
37.8969654199012	23.216590654849
42.8172942817294	27.3182434546782
58.0926430517711	15.6214734805739
42.4877071571663	16.6202274267641
65.4834418539523	19.4243169580536
33.658387932348	40.4466858789625
36.9487678339818	17.2081764389457
43.7207690975229	16.4395818928702
38.3984867591425	10.8562615055475
37.0330459770115	10.3295956506966
43.463230672533	21.7448972072802
33.7321792260692	17.8930472248036
34.2232320363533	25.5686489449164
29.5070617557463	24.8481360700812
39.828376978843	18.7962407518496
41.4022787028922	18.0763429632208
43.1393113092117	28.4691310238049
45.5814843152257	26.892792247123
38.2963232617401	16.8706173518493
44.9615312441359	20.2021563342318
31.5546503733876	24.6088548601864
32.2395128552097	16.7604501607717
31.0992796742875	23.1203272675977
41.3798572561459	23.4755910346945
41.2518482010843	16.8320298821058
44.0938881268099	20.3971704847816
43.659261850621	21.5271991429592
27.2067570782774	15.1266090530005
50.8070714834743	14.9976381672178
33.656588705077	29.8543258127554
42.0732657833203	24.8288181006252
33.4523036988968	42.4900895610043
42.3453766074709	17.2229423201555
35.3145839373732	22.0562457129792
25.9406729046387	22.4874964612626
36.3880998654507	22.1824430760418
42.1011182863443	44.2053170675567
30.4689655172414	12.9365079365079
35.6746210415729	36.832438541961
30.2920217968422	26.0774087290694
37.1261378413524	33.9443219404631
35.2474448628295	25.5864702673213
30.3009259259259	17.2127843363087
45.7743857036485	20.6938184159691
46.4305177111717	16.3136468228214
24.7011183956807	21.5564539416691
44.1950464396285	42.0166045000602
39.4661582459485	22.1166080383205
39.9720583669668	43.7057482299292
48.3906421730256	20.8585445625511
26.6993421901199	21.1305251695293
36.5343576611182	14.7083449623221
37.7022653721683	18.6849315068493
40.127939142462	20.0060970962579
36.5819456617003	14.1228311759846
37.0883882149047	10.9717429823743
39.2685274302214	39.1151009939083
40.9694927943103	29.7874784606548
35.9872611464968	15.101573676681
26.7588979543573	19.1096955781053
38.2481474444233	20.979111427278
30.0455235204856	14.6200013487086
26.1992619926199	21.1909702571842
36.1493123772102	18.0570098894706
39.0209543933791	16.7952883834281
28.1833397708253	19.7396963123644
34.251968503937	34.2368822120618
28.310854206808	19.2510143656103
29.5922541933724	18.0220457874046
30.9885931558935	18.6034482758621
46.797608881298	14.2451724350669
43.927196359818	13.9019819410529
46.2645772594752	10.6087108623404
33.0137424097156	26.3983565225511
33.1566015776542	15.5991310984559
29.7754109747627	18.8336214070802
16.7062064743246	20.9754843133893
54.8617731172545	12.7865872134128
47.8208556149733	19.3442837510634
46.9707668408417	17.8880180980852
41.2139992708713	18.7600788389178
36.1111111111111	18.5774450163781
40.9228321400159	12.190900098912
23.8141335914811	21.3344194312796
23.9167714645021	27.6420281001833
40.5207600281492	26.5792031098154
40.4648609077599	35.0898527226051
44.766945535257	19.1272471628
45.3273282933891	16.0936007640879
26.678807193262	20.4501784243755
32.2189483227561	22.1253367361406
45.9016393442623	19.9951171875
46.1296906892762	21.0353168843735
34.4219464402351	16.7370572207084
43.3716237193418	21.4730389809405
33.661023120335	29.8300022972663
45.0325596927701	41.4164391871398
42.2823839067494	35.1345624072897
39.3268703127858	32.2790390125634
43.1639226914818	23.3441997296653
38.4661714515158	17.7158774373259
39.8760707125934	28.3815648445874
39.8107714701601	22.4665200879472
39.8622938938213	27.0595897101921
41.6402116402116	35.3046394633874
40.2379755320932	18.5978745286253
40.2970297029703	20.392697209783
38.1769754365197	20.55996656916
31.5691621219633	27.3639774859287
39.3537218695903	21.555697369354
43.9225460122699	15.6832364966645
42.9367420517863	13.0145427655903
38.3177570093458	22.0047449584816
31.6772012347494	20.9519136408243
29.8630136986301	16.5955199577521
24.1540711847879	21.8813119168991
26.9523686588357	16.8841930805884
31.3378811081721	20.9314727579771
37.665482725218	18.5728015377222
35.7117812061711	19.5596602622248
40.8198950845153	20.6927985414768
23.8683127572016	31.0159148019624
37.6383763837638	11.3086698093872
41.6539634146341	13.5468852790851
27.3787138021813	23.3873940287505
32.603033552934	29.6521211069663
36.8569131832797	13.8186268795897
29.2022585782539	23.5041122764657
36.5996967399545	23.2510288065844
36.6335070266856	17.9727427597956
27.5565247331573	22.942238267148
38.199558173785	14.9659028076427
27.1791443850267	20.7498285453021
42.4826811458528	20.5089991975238
39.2365571664526	16.3308341143393
39.0013271400133	16.2626635494853
23.8477147550488	27.6470045232161
41.9511285207984	18.3765966213432
40.6508761794724	23.2210412538281
41.9525065963061	NaN
43.7648347635567	NaN
42.7438687073575	NaN
33.7929888685828	NaN
43.9323545809329	NaN
30.6466243358818	NaN
43.9119423339178	NaN
39.1879964695499	NaN
41.0804442948502	NaN
42.5547579606111	NaN
32.4697754749568	NaN
41.4947450369794	NaN
42.2748191978961	NaN
44.4533923897725	NaN
35.2197471402769	NaN
42.9346842771847	NaN
37.3472084572184	NaN
32.0450885668277	NaN
32.4076899603296	NaN
35.9146582378507	NaN
38.621110433191	NaN
42.6552246340232	NaN
31.4148385506532	NaN
43.3135474860335	NaN
23.2228946558621	NaN
45.5281626777038	NaN
38.2103990326481	NaN
32.2980481550078	NaN
27.736274161034	NaN
31.434184675835	NaN
40.8795962509012	NaN
38.4480950716533	NaN
34.142030848329	NaN
37.6851343938563	NaN
21.2047121582574	NaN
57.5751380085872	NaN
25.596030497398	NaN
27.0877659574468	NaN
43.7239738251041	NaN
43.2031543372137	NaN
38.169014084507	NaN
29.4212454212454	NaN
30.6343601607208	NaN
42.9289544235925	NaN
26.6987892265876	NaN
40.6436449105044	NaN
27.8619232123987	NaN
41.9128508124077	NaN
35.949696444059	NaN
39.0999824899317	NaN
20.6669377795852	NaN
33.9024819574019	NaN
38.8180067404911	NaN
40.4399633363886	NaN
19.2322347113736	NaN
21.4293038039578	NaN
29.8909090909091	NaN
40.2958093672966	NaN
45.2087548280302	NaN
38.3373411198901	NaN
24.4205027750571	NaN
27.4336283185841	NaN
27.8592793049423	NaN
43.0084745762712	NaN
40.1050491358861	NaN
26.7919799498747	NaN
40.6510851419032	NaN
28.4750337381916	NaN
30.6801346801347	NaN
34.125	NaN
24.5932220955539	NaN
23.6763029737851	NaN
39.1609507098421	NaN
44.0671971706454	NaN
31.6397652237711	NaN
34.5661223182837	NaN
43.8382854359474	NaN
31.1232876712329	NaN
39.6155899626268	NaN
21.3870967741935	NaN
35.4833415394715	NaN
43.202718912435	NaN
37.5482211744535	NaN
39.1008626410086	NaN
27.6908817054802	NaN
45.0931232091691	NaN
38.3957802837395	NaN
25.8102374289067	NaN
38.047033172403	NaN
30.6802873821284	NaN
42.437489071516	NaN
36.473101573121	NaN
38.2806891600861	NaN
19.5404537046052	NaN
36.25	NaN
38.6580846498927	NaN
44.1288221458296	NaN
29.2544033902794	NaN
36.716594402838	NaN
29.8844925043008	NaN
43.4582873943403	NaN
41.9833178869323	NaN
43.6047406495306	NaN
43.2229965156794	NaN
45.160154875044	NaN
29.1961935614497	NaN
24.5427608051497	NaN
40.8680555555556	NaN
37.9565816678153	NaN
33.2444650515822	NaN
38.9032591826177	NaN
29.4902758357697	NaN
16.4902207069801	NaN
29.5079714128642	NaN
42.2532947605272	NaN
47.5229769110065	NaN
20.8289227261624	NaN
39.5391036109599	NaN
33.8896615669912	NaN
44.142590196924	NaN
26.8561692969871	NaN
43.8499936004096	NaN
36.0172299536117	NaN
29.5968400980659	NaN
40.0240384615385	NaN
43.2601351351351	NaN
39.6679335867173	NaN
26.0982874162323	NaN
49.3022744753324	NaN
46.6207066354795	NaN
40.7560355781449	NaN
45.7422626333275	NaN
47.3713154421469	NaN
49.8776081128337	NaN
24.7480501270704	NaN
28.6376718899904	NaN
43.867515186578	NaN
24.2220353238015	NaN
44.1068139963168	NaN
27.8328072276042	NaN
37.7298444130127	NaN
43.7894736842105	NaN
34.3973063973064	NaN
26.904376012966	NaN
38.2598562827734	NaN
28.1385869565217	NaN
44.657394843962	NaN
36.5887019559568	NaN
32.9930583911801	NaN
24.8758640833414	NaN
40.4428904428904	NaN
37.4320652173913	NaN
26.9013738959764	NaN
27.3150357995227	NaN
32.8554879814654	NaN
26.5560754288955	NaN
38.6807304785894	NaN
37.8239294247381	NaN
28.4778366322832	NaN
32.5484185592866	NaN
40.0780972665957	NaN
22.8203627852545	NaN
43.3958891867739	NaN
47.3972119287101	NaN
38.1221513217867	NaN
40.86655817738	NaN
40.1258992805755	NaN
37.8571428571429	NaN
31.562787841572	NaN
41.960623461854	NaN
37.7512221618685	NaN
35.0887752031297	NaN
41.8823529411765	NaN
15.502202262717	NaN
24.046802501513	NaN
43.7637564196625	NaN
27.8596662200024	NaN
30.8472314876584	NaN
28.9165916977252	NaN
33.2480818414322	NaN
25.2314292165274	NaN
45.0286309213951	NaN
26.221256149182	NaN
33.6539694754393	NaN
38.1780660377358	NaN
34.7408829174664	NaN
33.3838001514005	NaN
43.3169129720854	NaN
29.1514652230199	NaN
22.917651507989	NaN
27.5735294117647	NaN
27.3329726805518	NaN
21.0671980515886	NaN
29.0128205128205	NaN
41.2959039548023	NaN
31.5283472359678	NaN
32.9953323676163	NaN
37.0526315789474	NaN
45.1990632318501	NaN
31.655946525413	NaN
39.2758211317768	NaN
33.1744811683321	NaN
30.8490428174777	NaN
26.1525204653167	NaN
48.2310876928867	NaN
21.1939815563825	NaN
32.3956043956044	NaN
27.303115389758	NaN
35.9049959049959	NaN
42.21875	NaN
33.8306789606035	NaN
42.7906143650367	NaN
42.3640915593705	NaN
26.6034155597723	NaN
27.5917926565875	NaN
44.1840427365156	NaN
37.6850365614411	NaN
40.509301065559	NaN
27.0545223334923	NaN
14.8100861793808	NaN
35.7883335912115	NaN
37.7081681205393	NaN
41.3964659461314	NaN
29.3798665183537	NaN
34.4463753723932	NaN
43.3432210783458	NaN
34.9437025399319	NaN
46.487915407855	NaN
29.759212451776	NaN
43.6832740213523	NaN
22.1935761091417	NaN
25.7602598169472	NaN
48.4451996601529	NaN
38.4893713251922	NaN
40.3518622496725	NaN
26.377358490566	NaN
29.4036221017418	NaN
34.3039892274028	NaN
40.4967602591793	NaN
37.564850843061	NaN
27.048435268147	NaN
29.6513211658948	NaN
34.944	NaN
36.7903103709311	NaN
24.8989957289623	NaN
40.9265064437478	NaN
41.6382898221718	NaN
36.5339152573195	NaN
25.2911623658369	NaN
39.3348197696024	NaN
27.9019073569482	NaN
36.637347767253	NaN
43.5070306038048	NaN
25.0331285387303	NaN
26.0594630574662	NaN
37.0713785864241	NaN
33.5381750465549	NaN
30.2117379565156	NaN
41.1783338612607	NaN
42.3470272144219	NaN
34.2268301934505	NaN
31.7384575702863	NaN
43.4296861145593	NaN
47.6563724721743	NaN
28.3690926938718	NaN
26.5013204730738	NaN
44.1321044546851	NaN
42.9181277633786	NaN
28.3916435942613	NaN
30.4121151936445	NaN
40.0055679287305	NaN
30.0059952038369	NaN
30.8096885813149	NaN
28.2720019054424	NaN
40.5351170568562	NaN
27.0536562203229	NaN
32.5200998059329	NaN
41.8711094837056	NaN
25.047287207566	NaN
28.1806076746157	NaN
41.9030990833697	NaN
44.9525149489975	NaN
27.7027768631325	NaN
37.7886002886003	NaN
45.3563338560725	NaN
25.5827574089259	NaN
30.4867312287763	NaN
23.2972707155151	NaN
22.5574712643678	NaN
45.6008216364259	NaN
43.2079081632653	NaN
17.7402982743812	NaN
27.9936558287074	NaN
41.1213127563977	NaN
23.5845171916821	NaN
27.0933468251961	NaN
35.4413256679067	NaN
38.9057750759878	NaN
40.4187817258883	NaN
73.644112185134	NaN
38.01238079304	NaN
27.9851241864789	NaN
25.9372396556512	NaN
37.9297665011951	NaN
38.2311237149947	NaN
41.7654808959157	NaN
43.0702787593247	NaN
34.9575551782683	NaN
44.2711135018827	NaN
43.616287094548	NaN
44.2282102461743	NaN
36.6165749144473	NaN
41.4145164284388	NaN
40.6012439530062	NaN
44.1417299389608	NaN
40.597539543058	NaN
47.495881383855	NaN
44.0068493150685	NaN
42.9108252637664	NaN
36.3317757009346	NaN
37.6828554710357	NaN
42.3518344308561	NaN
43.5854025583145	NaN
40.8727839470095	NaN
38.698505286183	NaN
38.7064275639734	NaN
43.7452901281085	NaN
42.7311085538934	NaN
40.3589156166476	NaN
44.4128787878788	NaN
39.0613171839516	NaN
38.8425253991292	NaN
37.6379239885574	NaN
38.8680531878623	NaN
25.7688229056204	NaN
30.2352941176471	NaN
24.2012486228425	NaN
38.6298568507157	NaN
43.5254491017964	NaN
41.0017889087657	NaN
38.9090215525462	NaN
42.096018735363	NaN
48.2446808510638	NaN
30.6637806637807	NaN
42.2469280280866	NaN
36.2549148099607	NaN
40.1550101494741	NaN
33.364299933643	NaN
39.9323517707919	NaN
39.4665635871666	NaN
29.4683175528041	NaN
32.1972965199885	NaN
39.1775289149991	NaN
48.8143908421913	NaN
34.8548338820712	NaN
37.190900098912	NaN
39.0153001176932	NaN
39.4579598804951	NaN
32.9682196852823	NaN
35.6378362742262	NaN
40.2917046490428	NaN
30.2303860523039	NaN
39.742804654011	NaN
27.9085406859449	NaN
39.2664732697886	NaN
44.0857975843399	NaN
36.5830482706195	NaN
38.0906460945034	NaN
40.0340071792934	NaN
NaN	NaN
NaN	NaN
NaN	NaN
NaN	NaN
NaN	NaN
NaN	NaN
NaN	NaN
NaN	NaN
NaN	NaN
NaN	NaN
NaN	NaN
NaN	NaN
NaN	NaN
NaN	NaN
NaN	NaN
NaN	NaN
NaN	NaN
NaN	NaN
NaN	NaN
NaN	NaN
NaN	NaN
NaN	NaN
NaN	NaN
NaN	NaN
NaN	NaN
NaN	NaN
NaN	NaN
NaN	NaN
NaN	NaN
NaN	NaN
NaN	NaN
NaN	NaN
NaN	NaN
NaN	NaN
NaN	NaN
NaN	NaN
NaN	NaN
NaN	NaN
NaN	NaN
NaN	NaN
NaN	NaN
NaN	NaN
NaN	NaN
NaN	NaN
NaN	NaN
NaN	NaN
NaN	NaN
NaN	NaN
NaN	NaN
NaN	NaN
NaN	NaN
NaN	NaN
NaN	NaN
NaN	NaN
NaN	NaN
NaN	NaN
NaN	NaN
NaN	NaN
NaN	NaN
NaN	NaN
NaN	NaN
NaN	NaN
NaN	NaN
NaN	NaN
NaN	NaN
NaN	NaN
NaN	NaN
NaN	NaN
NaN	NaN
NaN	NaN
NaN	NaN
NaN	NaN
NaN	NaN
NaN	NaN
NaN	NaN
NaN	NaN
NaN	NaN
NaN	NaN
NaN	NaN
NaN	NaN
NaN	NaN
NaN	NaN
NaN	NaN
NaN	NaN
NaN	NaN
NaN	NaN
NaN	NaN
NaN	NaN
NaN	NaN
NaN	NaN
NaN	NaN
NaN	NaN
NaN	NaN
NaN	NaN
NaN	NaN
NaN	NaN
NaN	NaN
NaN	NaN
NaN	NaN
NaN	NaN
NaN	NaN
NaN	NaN
NaN	NaN
NaN	NaN
NaN	NaN
NaN	NaN
NaN	NaN
NaN	NaN
NaN	NaN
NaN	NaN
NaN	NaN
NaN	NaN
NaN	NaN
NaN	NaN
NaN	NaN
NaN	NaN
NaN	NaN
NaN	NaN
NaN	NaN
NaN	NaN
NaN	NaN
NaN	NaN
NaN	NaN
NaN	NaN
NaN	NaN
NaN	NaN
NaN	NaN
NaN	NaN
NaN	NaN
NaN	NaN
NaN	NaN
NaN	NaN
NaN	NaN
NaN	NaN
NaN	NaN
NaN	NaN
NaN	NaN
NaN	NaN
NaN	NaN
NaN	NaN
NaN	NaN
NaN	NaN
NaN	NaN
NaN	NaN
NaN	NaN
NaN	NaN
NaN	NaN
NaN	NaN
NaN	NaN
NaN	NaN
NaN	NaN
NaN	NaN
NaN	NaN
NaN	NaN
NaN	NaN
NaN	NaN
NaN	NaN
NaN	NaN
NaN	NaN
NaN	NaN
NaN	NaN
NaN	NaN
NaN	NaN
NaN	NaN
NaN	NaN
NaN	NaN
NaN	NaN
NaN	NaN
NaN	NaN
NaN	NaN
NaN	NaN
NaN	NaN
NaN	NaN
NaN	NaN
NaN	NaN
NaN	NaN
NaN	NaN
NaN	NaN
NaN	NaN
NaN	NaN
NaN	NaN
NaN	NaN
NaN	NaN
NaN	NaN
NaN	NaN
NaN	NaN
NaN	NaN
NaN	NaN
NaN	NaN
NaN	NaN
NaN	NaN
NaN	NaN
NaN	NaN
NaN	NaN
NaN	NaN
NaN	NaN
NaN	NaN
NaN	NaN
NaN	NaN
NaN	NaN
NaN	NaN
NaN	NaN
NaN	NaN
NaN	NaN
NaN	NaN
NaN	NaN
NaN	NaN
NaN	NaN
NaN	NaN
NaN	NaN
NaN	NaN
NaN	NaN
NaN	NaN
NaN	NaN
NaN	NaN
NaN	NaN
NaN	NaN
NaN	NaN
NaN	NaN
NaN	NaN
NaN	NaN
NaN	NaN
NaN	NaN
NaN	NaN
NaN	NaN
NaN	NaN
NaN	NaN
NaN	NaN
NaN	NaN
NaN	NaN
NaN	NaN
NaN	NaN
NaN	NaN
NaN	NaN
NaN	NaN
NaN	NaN
NaN	NaN
NaN	NaN
NaN	NaN
NaN	NaN
NaN	NaN
NaN	NaN
NaN	NaN
NaN	NaN
NaN	NaN
NaN	NaN
NaN	NaN
NaN	NaN
NaN	NaN
NaN	NaN
NaN	NaN
NaN	NaN
NaN	NaN
NaN	NaN
NaN	NaN
NaN	NaN
NaN	NaN
NaN	NaN
NaN	NaN
NaN	NaN
NaN	NaN
NaN	NaN
NaN	NaN
NaN	NaN
NaN	NaN
NaN	NaN
NaN	NaN
NaN	NaN
NaN	NaN
NaN	NaN
NaN	NaN
NaN	NaN
NaN	NaN
NaN	NaN
NaN	NaN
NaN	NaN
NaN	NaN
NaN	NaN
NaN	NaN
NaN	NaN
NaN	NaN
NaN	NaN
NaN	NaN
NaN	NaN
NaN	NaN
NaN	NaN
NaN	NaN
NaN	NaN
NaN	NaN
NaN	NaN
NaN	NaN
NaN	NaN
NaN	NaN
NaN	NaN
NaN	NaN
NaN	NaN
NaN	NaN
NaN	NaN
NaN	NaN
NaN	NaN
NaN	NaN
NaN	NaN
NaN	NaN
NaN	NaN
NaN	NaN
NaN	NaN
NaN	NaN
NaN	NaN
NaN	NaN
NaN	NaN
NaN	NaN
NaN	NaN
NaN	NaN
NaN	NaN
NaN	NaN
NaN	NaN
NaN	NaN
NaN	NaN
NaN	NaN
NaN	NaN
NaN	NaN
NaN	NaN
NaN	NaN
NaN	NaN
NaN	NaN
NaN	NaN
NaN	NaN
NaN	NaN
NaN	NaN
NaN	NaN
NaN	NaN
NaN	NaN
NaN	NaN
NaN	NaN
NaN	NaN
NaN	NaN
NaN	NaN
NaN	NaN
NaN	NaN
NaN	NaN
NaN	NaN
NaN	NaN
NaN	NaN
NaN	NaN
NaN	NaN
NaN	NaN
NaN	NaN
NaN	NaN
NaN	NaN
NaN	NaN
NaN	NaN
NaN	NaN
NaN	NaN
NaN	NaN
NaN	NaN
NaN	NaN
NaN	NaN
NaN	NaN
NaN	NaN
NaN	NaN
NaN	NaN
NaN	NaN
NaN	NaN
NaN	NaN
NaN	NaN
NaN	NaN
NaN	NaN
NaN	NaN
NaN	NaN
NaN	NaN
NaN	NaN
NaN	NaN
NaN	NaN
NaN	NaN
NaN	NaN
NaN	NaN
NaN	NaN
NaN	NaN
NaN	NaN
NaN	NaN
NaN	NaN
NaN	NaN
NaN	NaN
NaN	NaN
NaN	NaN
NaN	NaN
NaN	NaN
NaN	NaN
NaN	NaN
NaN	NaN
NaN	NaN
NaN	NaN
NaN	NaN
NaN	NaN
NaN	NaN
NaN	NaN
NaN	NaN
NaN	NaN
NaN	NaN
NaN	NaN
NaN	NaN
NaN	NaN
NaN	NaN
NaN	NaN
NaN	NaN
NaN	NaN
NaN	NaN
NaN	NaN
NaN	NaN
NaN	NaN
NaN	NaN
NaN	NaN
NaN	NaN
NaN	NaN
NaN	NaN
NaN	NaN
NaN	NaN
NaN	NaN
NaN	NaN
NaN	NaN
NaN	NaN
NaN	NaN
NaN	NaN
NaN	NaN
NaN	NaN
NaN	NaN
NaN	NaN
NaN	NaN
NaN	NaN
NaN	NaN
NaN	NaN
NaN	NaN
NaN	NaN
NaN	NaN
NaN	NaN
NaN	NaN
NaN	NaN
NaN	NaN
NaN	NaN
NaN	NaN
NaN	NaN
NaN	NaN
NaN	NaN
NaN	NaN
NaN	NaN
NaN	NaN
[truncated: 2,002 more rows]
