# Supplementary material for: FRET-FISH probes chromatin compaction at individual genomic loci in single cells
Source: Nat Commun. 2022 Nov 5;13:6680. doi: 10.1038/s41467-022-34183-y (PMC9637210; doi:10.1038/s41467-022-34183-y)
Supplement: Supplementary file 8 — Source Data [file 41467_2022_34183_MOESM8_ESM.zip › Fig 4/Fig 4c.txt]

Source data for Figure 4c in Mota et al	FRET-FISH probes chromatin compaction at individual genomic loci in single cells
fret-fish_score(%)_G1	fret-fish_score(%)_non-G1
30.5609284332689	20.0346860908776
10.7774983976729	20.0472494093824
26.7691888949374	20.9976874793525
28.8309268747089	26.4788356255842
20.3640500568828	31.5047242984064
16.2438840797892	35.3466386554622
15.2972277793655	34.0372360364863
17.5678707650886	34.6420047732697
31.6946606582002	14.2379639946051
31.3899010931806	30.6938559322034
20.9267207121284	11.8601747815231
16.1009394500446	17.8934400985525
29.5891266989533	31.3168915774779
32.5312648409055	18.0968795355588
32.1030042918455	16.9494756911344
20.388130429877	28.3387232003833
31.8550106609808	22.9983660130719
30.2642796248934	24.8377793799567
16.1380815086106	13.9992989835261
16.5662371372949	21.3625103220479
20.4075605434141	40.4092071611253
17.4695222405272	17.6830874604847
31.7437097717964	16.4874827215482
17.261151239854	20.3581954205396
13.0163637332765	26.2680931403398
25.6938044034818	29.1975913737572
19.6483652066626	13.9946151021907
29.7550890585242	21.3949275362319
18.6348929815829	12.1890409440966
15.722916959393	14.3463497453311
39.8051296747385	10.4395604395604
18.8799723876089	14.180996095088
14.8975284264996	23.5985723283645
28.6489235463638	14.4534908855105
27.2080115830116	14.6445060018467
14.9193548387097	16.9301376848547
34.5681179775281	11.1336717428088
27.76188530173	6.063387766934
31.4090909090909	11.439756415833
16.6400967511407	27.4546234100329
31.3309061488673	20.2147016011645
33.1175298804781	14.1188478112951
28.6227067269343	24.6519842094328
11.5416816170315	29.5058599936649
20.057679784166	33.9669051878354
15.6088791621072	13.6111284386501
17.7613403439979	12.513754737743
28.6734086853064	30.7276007215875
11.4531171038728	15.5765392292338
28.5714285714286	11.398726348101
16.4416466495486	14.4262676835303
16.6590874639988	24.0689442905509
20.8461302211302	26.2915352898375
13.628912071535	29.8762270593257
32.0498301245753	19.9291408325952
19.6040213377103	31.6446342064209
11.221799003809	31.5322804100859
32.5266073771687	31.5805109922757
33.621867881549	16.960628604865
19.500710068017	12.9321933645212
18.7828761026139	23.2528589580686
34.1873042983205	13.606215652833
27.4845178413447	21.26000842815
35.7967392597882	26.3232986160651
11.0831703455341	11.3198354265916
32.8099278206914	21.8804076139204
22.741935483871	24.4236760124611
17.0781730693382	14.2531356898518
15.444275838813	19.9350883519654
34.0627041149575	35.3051350085844
20.5304432108556	31.7569546120059
21.8958487768718	31.1521418020679
27.5288923516426	29.0262172284644
15.7967032967033	29.6170877832769
27.1762984637893	29.7715659753532
31.2944738834217	15.4929577464789
12.2294967264731	30.0266114725015
27.2460018814675	21.2517828676902
36.2130360736956	16.354580417376
30.4627249357326	14.8198137400459
35.3277257578162	34.2489772063121
34.7785255908593	36.5157196423421
24.9486776959304	32.2062683341053
34.080231297434	23.1162073617267
34.5733373823261	23.2833817937822
15.9760507439682	31.071754134653
29.8919869379553	24.0399584846912
33.9554009172861	32.5065703022339
37.48204882719	31.508148659136
17.1347907919502	16.3391640163562
37.2755417956656	32.6676766285636
16.1864194437484	22.6738212124672
14.2560604937356	34.149855907781
33.7335285505124	16.4700985153323
18.5202639019793	20.4587309559685
22.9362646654688	35.2692075015124
17.7148584314708	23.3592880978865
12.777476989713	12.885032537961
24.877593844719	19.0421234852856
23.8718952160371	21.3576786120161
20.0984413453651	20.7907596623723
36.1088742148494	40.9772617319787
28.4009893787284	36.1544401544402
35.6171370282217	22.5629290617849
33.5919055649241	35.8521426234871
18.0849020361122	14.8442387088703
28.9311241065627	21.2197668348704
22.264631043257	26.4109518274571
26.7215700017522	24.1585455736631
12.4966027069631	16.0722148833113
32.5189786059351	18.2867753915711
13.9612693906519	32.8917657684781
14.3310782824796	16.9021911718006
26.2933930571109	29.732173126907
27.9387821556496	23.6216982804467
22.1564760026298	17.9319916724497
36.906584992343	30.6653940550859
32.2757475083056	31.7948717948718
38.3973044242602	24.3723445345693
35.670503812229	17.7950631002461
12.5261989890272	18.3724137931034
27.813329171219	13.0215953648973
23.4569407172481	43.413316383283
30.0301204819277	39.1297443226933
35.0305810397554	21.6025137470542
12.8773429792831	27.5562851782364
18.4788628392099	27.9793261107246
21.2532127980147	29.9076676033721
26.9627507163324	35.4279250973985
33.1040268456376	38.3694958519464
33.2220367278798	36.6518353726363
36.9297719087635	22.7740763173834
34.7631666114607	32.7537019426708
37.3861500650571	33.0789440760666
21.6289762597354	34.6233301198182
28.486769570011	36.7324256737983
30.4721030042918	29.1507570770244
25.3550242674816	40.2113559018449
33.3447684391081	39.8163606010017
26.4103246407664	24.0716180371353
27.1681004417577	38.4699624530663
37.3271889400922	15.0450165850577
32.0369030390738	31.7160440818663
32.8396572827417	23.9705194197473
20.8019294543262	18.3825597749648
21.8932844293075	30.8470703443773
25.5268348385757	38.1633528822772
20.8563535911602	23.5979062066019
30.5306624494816	41.2532637075718
29.4657534246575	41.9299004759844
28.7581699346405	37.8764675855028
37.370753323486	26.5737874097007
16.2729658792651	25.1496398498529
35.4613233923579	20.9083432331171
41.4102338667136	16.0062838191656
17.9776412528956	23.281096963761
31.6715542521994	24.2898180657517
38.1750465549348	22.4712698261943
16.890545107895	15.3016085790885
33.7886077914015	25.5468511547462
20.2084643723605	25.1928922141688
28.9533067175838	31.7090271691499
38.0919340849957	20.9567198177677
30.0656520441659	17.2891036906854
34.5098695215791	18.4370202500183
21.0652783340008	18.4397854705022
16.5198398252639	37.2194304857621
23.5055607043559	25.8508158508158
22.3958838947675	21.5538632668777
35.3669015294724	41.1136662286465
24.4739976181024	18.886894075404
38.4814667198087	30.7582769668921
35.9258646367698	38.4148025407346
15.0788912579957	17.7847253238053
26.4879425346331	33.796145050637
14.2885440739518	37.9691591504219
11.0967324490456	NaN
35.8334861544104	NaN
33.9622641509434	NaN
31.8863879957128	NaN
37.1635262449529	NaN
34.7012362637363	NaN
28.1201507426291	NaN
21.081028055719	NaN
14.5059072060089	NaN
25.0715990453461	NaN
24.3748116902682	NaN
19.3649373881932	NaN
35.577682946104	NaN
37.5794048813106	NaN
39.9729455529253	NaN
27.0011771630371	NaN
47.6930036188179	NaN
38.7890765361121	NaN
32.5336241366776	NaN
37.9732943113225	NaN
34.0652446675031	NaN
34.3444556791372	NaN
15.6486779032009	NaN
31.6773653363104	NaN
34.0829493087558	NaN
28.9113857480936	NaN
36.1582801059355	NaN
28.3388651809704	NaN
40.094422101766	NaN
41.4705882352941	NaN
36.4461310014849	NaN
39.2706615356423	NaN
31.2491926107738	NaN
32.1407274895647	NaN
32.7396623819111	NaN
42.4501424501425	NaN
24.8823596924136	NaN
32.9270328936383	NaN
36.3275039745628	NaN
18.1648396264718	NaN
27.1038885664539	NaN
35.8098336948662	NaN
44.2869641294838	NaN
26.6780432309443	NaN
30.7034926925935	NaN
42.6319075866375	NaN
32.3362974939369	NaN
43.2649071358749	NaN
29.6162760751996	NaN
39.3171236420072	NaN
37.2982864747962	NaN
31.5077237329248	NaN
39.0088067691245	NaN
40.8399046396479	NaN
41.1382113821138	NaN
40.3638328530259	NaN
39.267447615905	NaN
43.3962264150943	NaN
38.4433102442581	NaN
31.2198581560284	NaN
35.5173587474472	NaN
34.6822926203992	NaN
37.0762711864407	NaN
40.2816411682893	NaN
18.3625519609615	NaN
39.3871961656967	NaN
34.4103392568659	NaN
32.2597402597403	NaN
30.7100199071002	NaN
26.7857142857143	NaN
42.8833028133844	NaN
19.9437111801242	NaN
44.4011339475549	NaN
19.6228917945803	NaN
35.9562645635419	NaN
40.0628826741685	NaN
28.0880706555542	NaN
43.295415374009	NaN
29.5895797493242	NaN
38.9126853377265	NaN
38.2523907744234	NaN
40.8210828253854	NaN
32.5295922840859	NaN
16.2128712871287	NaN
37.0354239256678	NaN
25.8189894503054	NaN
66.1921708185053	NaN
22.9748328745576	NaN
36.1604409063074	NaN
40.3154681139756	NaN
22.0932482104856	NaN
37.0732544175673	NaN
40.6997824510515	NaN
15.4709963521923	NaN
36.4856429463171	NaN
39.0549340457505	NaN
25.5563387372873	NaN
44.2430345753609	NaN
12.3070052315937	NaN
18.1327091023679	NaN
38.2376717865804	NaN
36.6600612502252	NaN
20.2386634844869	NaN
30.668485675307	NaN
21.2607928697428	NaN
20.0197400888304	NaN
26.5517642948643	NaN
28.0592036689598	NaN
20.9533357637623	NaN
30.8202392965259	NaN
21.9037508846426	NaN
20.602613987828	NaN
27.8445747800587	NaN
40.2233732599547	NaN
31.3850063532402	NaN
25.1552152317881	NaN
37.2385678837292	NaN
23.4049890792045	NaN
47.2146274777854	NaN
41.7141098630559	NaN
50.4557106237539	NaN
15.8650763114018	NaN
24.4809769844998	NaN
39.3874261149919	NaN
42.2369389256806	NaN
38.0997534610279	NaN
31.5660157765421	NaN
25.074070009876	NaN
35.3846153846154	NaN
40.3309837572786	NaN
39.2619364656648	NaN
15.1572327044025	NaN
NaN	NaN
NaN	NaN
NaN	NaN
NaN	NaN
NaN	NaN
NaN	NaN
NaN	NaN
NaN	NaN
NaN	NaN
NaN	NaN
NaN	NaN
NaN	NaN
NaN	NaN
NaN	NaN
NaN	NaN
NaN	NaN
NaN	NaN
NaN	NaN
NaN	NaN
NaN	NaN
NaN	NaN
NaN	NaN
NaN	NaN
NaN	NaN
NaN	NaN
NaN	NaN
NaN	NaN
NaN	NaN
NaN	NaN
NaN	NaN
NaN	NaN
NaN	NaN
NaN	NaN
NaN	NaN
NaN	NaN
NaN	NaN
NaN	NaN
NaN	NaN
NaN	NaN
NaN	NaN
NaN	NaN
NaN	NaN
NaN	NaN
NaN	NaN
NaN	NaN
NaN	NaN
NaN	NaN
NaN	NaN
NaN	NaN
NaN	NaN
NaN	NaN
NaN	NaN
NaN	NaN
NaN	NaN
NaN	NaN
NaN	NaN
NaN	NaN
NaN	NaN
NaN	NaN
NaN	NaN
NaN	NaN
NaN	NaN
NaN	NaN
NaN	NaN
NaN	NaN
NaN	NaN
NaN	NaN
NaN	NaN
NaN	NaN
NaN	NaN
NaN	NaN
NaN	NaN
NaN	NaN
NaN	NaN
NaN	NaN
NaN	NaN
NaN	NaN
NaN	NaN
NaN	NaN
NaN	NaN
NaN	NaN
NaN	NaN
NaN	NaN
NaN	NaN
NaN	NaN
NaN	NaN
NaN	NaN
NaN	NaN
NaN	NaN
NaN	NaN
NaN	NaN
NaN	NaN
NaN	NaN
NaN	NaN
NaN	NaN
NaN	NaN
NaN	NaN
NaN	NaN
NaN	NaN
NaN	NaN
NaN	NaN
NaN	NaN
NaN	NaN
NaN	NaN
NaN	NaN
NaN	NaN
NaN	NaN
NaN	NaN
NaN	NaN
NaN	NaN
NaN	NaN
NaN	NaN
NaN	NaN
NaN	NaN
NaN	NaN
NaN	NaN
NaN	NaN
NaN	NaN
NaN	NaN
NaN	NaN
NaN	NaN
NaN	NaN
NaN	NaN
NaN	NaN
NaN	NaN
NaN	NaN
NaN	NaN
NaN	NaN
NaN	NaN
NaN	NaN
NaN	NaN
NaN	NaN
NaN	NaN
NaN	NaN
NaN	NaN
NaN	NaN
NaN	NaN
NaN	NaN
NaN	NaN
NaN	NaN
NaN	NaN
NaN	NaN
NaN	NaN
NaN	NaN
NaN	NaN
NaN	NaN
NaN	NaN
NaN	NaN
NaN	NaN
NaN	NaN
NaN	NaN
NaN	NaN
NaN	NaN
NaN	NaN
NaN	NaN
NaN	NaN
NaN	NaN
NaN	NaN
NaN	NaN
NaN	NaN
NaN	NaN
NaN	NaN
NaN	NaN
NaN	NaN
NaN	NaN
NaN	NaN
NaN	NaN
NaN	NaN
NaN	NaN
NaN	NaN
NaN	NaN
NaN	NaN
NaN	NaN
NaN	NaN
NaN	NaN
NaN	NaN
NaN	NaN
NaN	NaN
NaN	NaN
NaN	NaN
NaN	NaN
NaN	NaN
NaN	NaN
NaN	NaN
NaN	NaN
NaN	NaN
NaN	NaN
NaN	NaN
NaN	NaN
NaN	NaN
NaN	NaN
NaN	NaN
NaN	NaN
NaN	NaN
NaN	NaN
NaN	NaN
NaN	NaN
NaN	NaN
NaN	NaN
NaN	NaN
NaN	NaN
NaN	NaN
NaN	NaN
NaN	NaN
NaN	NaN
NaN	NaN
NaN	NaN
NaN	NaN
NaN	NaN
NaN	NaN
NaN	NaN
NaN	NaN
NaN	NaN
NaN	NaN
NaN	NaN
NaN	NaN
NaN	NaN
NaN	NaN
NaN	NaN
NaN	NaN
NaN	NaN
NaN	NaN
NaN	NaN
NaN	NaN
NaN	NaN
NaN	NaN
NaN	NaN
NaN	NaN
NaN	NaN
NaN	NaN
NaN	NaN
NaN	NaN
NaN	NaN
NaN	NaN
NaN	NaN
NaN	NaN
NaN	NaN
NaN	NaN
NaN	NaN
NaN	NaN
NaN	NaN
NaN	NaN
NaN	NaN
NaN	NaN
NaN	NaN
NaN	NaN
NaN	NaN
NaN	NaN
NaN	NaN
NaN	NaN
NaN	NaN
NaN	NaN
NaN	NaN
NaN	NaN
NaN	NaN
NaN	NaN
NaN	NaN
NaN	NaN
NaN	NaN
NaN	NaN
NaN	NaN
NaN	NaN
NaN	NaN
NaN	NaN
NaN	NaN
NaN	NaN
NaN	NaN
NaN	NaN
NaN	NaN
NaN	NaN
NaN	NaN
NaN	NaN
NaN	NaN
NaN	NaN
NaN	NaN
NaN	NaN
NaN	NaN
NaN	NaN
NaN	NaN
NaN	NaN
NaN	NaN
NaN	NaN
NaN	NaN
NaN	NaN
NaN	NaN
NaN	NaN
NaN	NaN
NaN	NaN
NaN	NaN
NaN	NaN
NaN	NaN
NaN	NaN
NaN	NaN
NaN	NaN
NaN	NaN
NaN	NaN
NaN	NaN
NaN	NaN
NaN	NaN
NaN	NaN
NaN	NaN
NaN	NaN
NaN	NaN
NaN	NaN
NaN	NaN
NaN	NaN
NaN	NaN
NaN	NaN
NaN	NaN
NaN	NaN
NaN	NaN
NaN	NaN
NaN	NaN
NaN	NaN
NaN	NaN
NaN	NaN
NaN	NaN
NaN	NaN
NaN	NaN
NaN	NaN
NaN	NaN
NaN	NaN
NaN	NaN
NaN	NaN
NaN	NaN
NaN	NaN
NaN	NaN
NaN	NaN
NaN	NaN
NaN	NaN
NaN	NaN
NaN	NaN
NaN	NaN
NaN	NaN
NaN	NaN
NaN	NaN
NaN	NaN
NaN	NaN
NaN	NaN
NaN	NaN
NaN	NaN
NaN	NaN
NaN	NaN
NaN	NaN
NaN	NaN
NaN	NaN
NaN	NaN
NaN	NaN
NaN	NaN
NaN	NaN
NaN	NaN
NaN	NaN
NaN	NaN
NaN	NaN
NaN	NaN
NaN	NaN
NaN	NaN
NaN	NaN
NaN	NaN
NaN	NaN
NaN	NaN
NaN	NaN
NaN	NaN
NaN	NaN
NaN	NaN
NaN	NaN
NaN	NaN
NaN	NaN
NaN	NaN
NaN	NaN
NaN	NaN
NaN	NaN
NaN	NaN
NaN	NaN
NaN	NaN
NaN	NaN
NaN	NaN
NaN	NaN
NaN	NaN
NaN	NaN
NaN	NaN
NaN	NaN
NaN	NaN
NaN	NaN
NaN	NaN
NaN	NaN
NaN	NaN
NaN	NaN
NaN	NaN
NaN	NaN
NaN	NaN
NaN	NaN
NaN	NaN
NaN	NaN
NaN	NaN
NaN	NaN
NaN	NaN
NaN	NaN
NaN	NaN
NaN	NaN
NaN	NaN
NaN	NaN
NaN	NaN
NaN	NaN
NaN	NaN
NaN	NaN
NaN	NaN
NaN	NaN
NaN	NaN
NaN	NaN
NaN	NaN
NaN	NaN
NaN	NaN
NaN	NaN
NaN	NaN
NaN	NaN
NaN	NaN
NaN	NaN
NaN	NaN
NaN	NaN
NaN	NaN
NaN	NaN
NaN	NaN
NaN	NaN
NaN	NaN
NaN	NaN
NaN	NaN
NaN	NaN
NaN	NaN
NaN	NaN
NaN	NaN
NaN	NaN
NaN	NaN
NaN	NaN
NaN	NaN
NaN	NaN
NaN	NaN
NaN	NaN
NaN	NaN
NaN	NaN
NaN	NaN
NaN	NaN
NaN	NaN
NaN	NaN
NaN	NaN
NaN	NaN
NaN	NaN
NaN	NaN
NaN	NaN
NaN	NaN
NaN	NaN
NaN	NaN
NaN	NaN
NaN	NaN
NaN	NaN
NaN	NaN
NaN	NaN
NaN	NaN
NaN	NaN
NaN	NaN
NaN	NaN
NaN	NaN
NaN	NaN
NaN	NaN
NaN	NaN
NaN	NaN
NaN	NaN
NaN	NaN
NaN	NaN
NaN	NaN
NaN	NaN
NaN	NaN
NaN	NaN
NaN	NaN
NaN	NaN
NaN	NaN
NaN	NaN
NaN	NaN
NaN	NaN
NaN	NaN
NaN	NaN
NaN	NaN
NaN	NaN
NaN	NaN
NaN	NaN
NaN	NaN
NaN	NaN
NaN	NaN
NaN	NaN
NaN	NaN
NaN	NaN
NaN	NaN
NaN	NaN
NaN	NaN
NaN	NaN
NaN	NaN
NaN	NaN
NaN	NaN
NaN	NaN
NaN	NaN
NaN	NaN
NaN	NaN
NaN	NaN
NaN	NaN
NaN	NaN
NaN	NaN
NaN	NaN
NaN	NaN
NaN	NaN
NaN	NaN
NaN	NaN
NaN	NaN
NaN	NaN
NaN	NaN
NaN	NaN
NaN	NaN
NaN	NaN
NaN	NaN
NaN	NaN
NaN	NaN
NaN	NaN
NaN	NaN
NaN	NaN
NaN	NaN
NaN	NaN
NaN	NaN
NaN	NaN
NaN	NaN
NaN	NaN
NaN	NaN
NaN	NaN
NaN	NaN
NaN	NaN
NaN	NaN
NaN	NaN
NaN	NaN
NaN	NaN
NaN	NaN
NaN	NaN
NaN	NaN
NaN	NaN
NaN	NaN
NaN	NaN
NaN	NaN
NaN	NaN
NaN	NaN
NaN	NaN
NaN	NaN
NaN	NaN
NaN	NaN
NaN	NaN
NaN	NaN
NaN	NaN
NaN	NaN
NaN	NaN
NaN	NaN
NaN	NaN
NaN	NaN
NaN	NaN
NaN	NaN
NaN	NaN
NaN	NaN
NaN	NaN
NaN	NaN
NaN	NaN
NaN	NaN
NaN	NaN
NaN	NaN
NaN	NaN
NaN	NaN
NaN	NaN
NaN	NaN
NaN	NaN
NaN	NaN
NaN	NaN
NaN	NaN
NaN	NaN
NaN	NaN
NaN	NaN
NaN	NaN
NaN	NaN
NaN	NaN
NaN	NaN
NaN	NaN
NaN	NaN
NaN	NaN
NaN	NaN
NaN	NaN
NaN	NaN
NaN	NaN
NaN	NaN
NaN	NaN
NaN	NaN
NaN	NaN
NaN	NaN
NaN	NaN
NaN	NaN
NaN	NaN
NaN	NaN
NaN	NaN
NaN	NaN
NaN	NaN
NaN	NaN
NaN	NaN
NaN	NaN
NaN	NaN
NaN	NaN
NaN	NaN
NaN	NaN
NaN	NaN
NaN	NaN
NaN	NaN
NaN	NaN
NaN	NaN
NaN	NaN
NaN	NaN
NaN	NaN
NaN	NaN
NaN	NaN
NaN	NaN
NaN	NaN
NaN	NaN
NaN	NaN
NaN	NaN
NaN	NaN
NaN	NaN
NaN	NaN
NaN	NaN
NaN	NaN
NaN	NaN
NaN	NaN
NaN	NaN
NaN	NaN
NaN	NaN
NaN	NaN
NaN	NaN
NaN	NaN
NaN	NaN
NaN	NaN
NaN	NaN
NaN	NaN
NaN	NaN
NaN	NaN
NaN	NaN
NaN	NaN
NaN	NaN
NaN	NaN
NaN	NaN
NaN	NaN
NaN	NaN
NaN	NaN
NaN	NaN
NaN	NaN
NaN	NaN
NaN	NaN
NaN	NaN
NaN	NaN
NaN	NaN
NaN	NaN
NaN	NaN
NaN	NaN
NaN	NaN
NaN	NaN
NaN	NaN
NaN	NaN
NaN	NaN
NaN	NaN
NaN	NaN
NaN	NaN
NaN	NaN
NaN	NaN
NaN	NaN
NaN	NaN
NaN	NaN
NaN	NaN
NaN	NaN
NaN	NaN
NaN	NaN
NaN	NaN
NaN	NaN
NaN	NaN
NaN	NaN
NaN	NaN
NaN	NaN
NaN	NaN
NaN	NaN
NaN	NaN
NaN	NaN
NaN	NaN
NaN	NaN
NaN	NaN
NaN	NaN
20.1575710991545	15.6069065343259
30.8228053126012	15.8378505774216
26.6794889407886	15.1303012510727
24.3711512368229	22.4169600489821
31.2084347120843	11.8036853295535
31.4130803117587	25.5049616440284
20.1407688142934	33.3539494610355
16.2977867203219	22.7752639517345
20.2329594477998	10.6393949810932
35.6493606532121	26.9210005398596
34.7951946736141	14.8492257538712
17.3154362416107	12.7241035856574
19.3082735903895	12.9577174640779
27.2747180554035	14.8769983210453
33.1235797937424	15.789195195513
21.3878760255242	11.9135626954791
34.2509996924023	13.77548216935
17.229115624753	23.1661712532362
21.398784701537	14.6163377290026
15.7482263652863	20.5638474295191
32.9835843628363	14.6971622193986
9.14945134202256	15.9417613199126
21.3775023832221	15.6465769455822
39.1319751992914	10.9951614068029
28.0829442460862	12.4278508657896
34.5394240916629	7.22505754027819
40.312596719282	13.0258464845849
38.2445661191306	19.9342669334095
21.3537374926427	11.4361777450508
37.4217311233886	15.3767415410862
25.8785942492013	16.180362466919
30.0801282051282	14.1712182379482
32.4397692568714	13.2573978393612
18.0479016532429	11.5491853271761
17.9764146268953	16.0583671961581
23.9027928908234	14.9776319713689
37.5266175266175	14.3116231930442
33.8002980625931	6.99451736168799
32.2984653378021	11.530492243938
34.4833750446907	12.4507042253521
18.8789076536112	13.9068441064639
18.2677678765486	7.4549670055288
19.0822111977321	25.0035546708375
21.3709677419355	11.0065896284978
22.0291953190976	17.0498656315318
22.0685900925422	10.5826484018265
35.1169383416017	11.5894039735099
32.3935772964899	12.6412335504453
10.8253008612331	15.5703742069144
34.6350613915416	15.0084609710591
23.3494545045552	14.8225469728601
42.4010641835717	35.0703896709963
37.2318973418882	20.3047656022518
19.7135004580661	15.8267716535433
39.0043868014496	12.1805526698525
35.5598894848042	30.817264804776
29.4741627519321	38.4963660193018
27.6093849080533	11.7638419738581
27.3267032803919	16.0860722954799
24.3588003799701	11.9244342952045
13.7606623181134	17.601738443303
10.3875239998433	13.5424460431655
26.9882971101027	24.0246859158034
21.0263788968825	9.72215603107277
39.3978219090327	9.80942753379011
26.7365008105749	21.9891008174387
32.7554014403841	9.97359577532405
15.7972079353417	13.7576544813509
17.2252533125487	9.70901943092837
33.1075057942592	19.7884448843251
36.4434097421203	16.8971027582853
32.9096264145094	21.738845144357
33.4929927266276	16.3437893600432
37.8938524016244	38.2454962515385
32.8229829692069	33.9192933841358
27.8701760051671	12.2320240500715
14.0576323987539	33.1297709923664
35.8001144382987	23.5096210600874
17.6635591122845	19.6358596960719
35.9134696636809	11.1715062222858
23.7510334238809	18.5348961108151
30.6872037914692	14.4865897057547
29.1362633633124	44.6540880503145
25.0199840127898	20.4490721065307
33.5310594826166	16.4249233912155
33.2825461317081	17.9667868458429
32.6757713707638	22.6150011330161
36.1213495888857	17.763074182466
34.9561678146525	17.6054847856448
29.6251184192719	12.2434281598848
18.7315923817004	22.6770863206194
39.3357550596783	18.6815962283213
35.379757937204	15.5874908140769
32.34425974833	19.9141037665992
21.1033022046789	20.5010186372897
35.5178972851461	28.7526677732986
34.1399100356755	13.9690380097584
16.9913122999543	12.7439308452818
33.4967320261438	24.2566161165626
30.7320118620259	17.3964099983224
38.3786316776008	15.9124184746439
24.6842455129626	16.8206003413312
19.9282725642558	22.0607765018358
24.9763225544581	18.688767674628
36.0771165129925	20.1258731585863
23.2667925546264	12.9483228371075
21.9779241588036	10.9857160704618
33.7256908904811	10.9556368262045
17.4892887746358	19.1375007997953
39.7258187357197	14.7823240589198
37.8296584522265	11.8070851688693
15.355111757704	28.6166266637574
21.4878482513337	16.4960600927903
27.833850931677	28.3772302463891
35.048560231726	19.9575653096406
27.4515693047004	18.1469035045607
21.8701383771391	12.3787179895021
22.7184934814099	17.7096198710032
30.096267522378	23.0796428887121
32.5688073394495	15.2114637117828
26.5512736773351	11.3708513708514
29.2314945780292	13.2764686039227
34.7988926884872	16.4271890211718
39.3135466755099	22.0876762722256
19.1426534976072	18.8426311407161
31.4137931034483	21.4719514144159
19.3930772878141	25.0597503762061
22.9619394548424	26.9052044609665
31.8407960199005	25.3931585961795
34.5903554146504	26.3921879123779
34.4422346772735	23.5868694955965
22.7109025428353	15.1335113484646
33.1100651701665	31.4494074749316
34.2836390049029	35.2449091909741
17.2282328696548	32.914402173913
15.9542783546647	27.2968616668247
37.982900569981	27.9647132955261
19.7290431837426	33.7011433129487
21.8280054029716	30.6233062330623
35.177304964539	24.8622167789345
27.8387619219003	34.2905610081183
24.3635315592276	14.6558951299444
18.4911543414899	23.0357597893485
14.5793299356671	24.7036928200607
31.6724796545424	16.4047768698931
32.2604377414015	26.405699402482
18.6288320923056	32.199588861895
39.365866388309	18.9735828288387
23.2607167955025	17.4392511380394
18.3885457608085	22.405614399896
27.4240532667499	17.505652743068
33.8146406984553	26.3166894664843
35.6388595564942	27.4353186317069
40.7600470825626	22.2818791946309
22.0663265306122	14.9692975887375
41.5572105619499	23.1562793076989
16.1305470767786	23.2681740383749
16.4110313562524	17.077399380805
35.4681459068751	14.8099684767739
35.4714912280702	16.2275383088965
24.1761284962614	17.8685132123528
25.3434225844005	42.7435387673956
29.439055250949	17.6435702283286
17.0806658130602	17.292711556931
39.3636930754835	19.6319435012902
36.6744366744367	15.9481053714105
33.4730320699708	30.0645632842003
25.6459330143541	15.2043596730245
23.3336634643954	21.9607843137255
32.5325480471172	31.6385460310271
21.0149524241051	18.0669190377335
17.4529435322387	23.5072872590503
31.7818782704489	41.6691270544238
31.6561514195584	20.8340160576766
34.8154362416107	21.204873308917
33.0097087378641	37.8894889904445
17.7092511013216	NaN
34.2762929538355	NaN
22.1450962830273	NaN
17.4746841114795	NaN
15.2128883774453	NaN
32.7249232757228	NaN
32.5097309189372	NaN
13.1872978535725	NaN
24.8147262730098	NaN
22.7711779726879	NaN
36.1484567316796	NaN
40.6488176666015	NaN
35.6034750232702	NaN
14.9567723342939	NaN
33.1124702684336	NaN
35.0477845351868	NaN
37.6061261861162	NaN
25.5288707204905	NaN
38.7690776376908	NaN
13.0930261365044	NaN
24.4812810103744	NaN
35.7992073976222	NaN
21.2970624741415	NaN
36.9623257193711	NaN
29.9113009198423	NaN
27.3694526109478	NaN
17.0267489711934	NaN
37.3717824656474	NaN
26.8633540372671	NaN
17.3812541943181	NaN
28.7908135030437	NaN
35.943379322702	NaN
34.5325163075707	NaN
20.8379045529347	NaN
17.8420379659683	NaN
38.9511494252874	NaN
14.4328276078925	NaN
31.6706400146708	NaN
22.6845784185234	NaN
42.2937443336355	NaN
28.8265306122449	NaN
23.2309906452387	NaN
33.1182420648762	NaN
34.8307073416024	NaN
11.183784949328	NaN
21.6943269335069	NaN
23.2829598749349	NaN
28.9692540322581	NaN
27.7865881286815	NaN
34.5885634588563	NaN
34.4284871139091	NaN
27.3553204729309	NaN
25.5452964003747	NaN
18.9957464467268	NaN
29.893924783028	NaN
36.5055638598239	NaN
30.5993247045582	NaN
32.5115562403698	NaN
27.8234854151085	NaN
17.5309155149122	NaN
33.2159831015666	NaN
26.3014815821666	NaN
14.6927871772039	NaN
14.5136873975022	NaN
31.3380281690141	NaN
26.0338902713592	NaN
31.0076312100919	NaN
33.4381551362683	NaN
15.1248875665952	NaN
15.4688988702872	NaN
33.4105295661572	NaN
33.7084148727984	NaN
34.0819852363751	NaN
14.0425531914894	NaN
25.2599890530925	NaN
17.0235263018768	NaN
37.6464998416218	NaN
34.9472990777339	NaN
13.2792275939271	NaN
22.2129086336966	NaN
40.4611703284751	NaN
29.8515568428675	NaN
14.751080518649	NaN
26.1434511434511	NaN
18.6051261104871	NaN
38.8051763871654	NaN
17.2486833066178	NaN
35.8020849540999	NaN
39.061560056146	NaN
13.8948662772825	NaN
30.5138063614121	NaN
39.6046353101568	NaN
37.8163074039363	NaN
34.9792408066429	NaN
15.9286367795059	NaN
28.8445251058681	NaN
13.9133894820611	NaN
28.9637802830415	NaN
30.2361796003114	NaN
21.9841502788377	NaN
33.1242583488727	NaN
16.8914395026303	NaN
23.5077229696064	NaN
32.1277526615138	NaN
24.7054786686492	NaN
20.5710838528051	NaN
27.007299270073	NaN
13.912657666223	NaN
32.9775190037199	NaN
33.3497617874158	NaN
29.5764272559853	NaN
32.6507066628209	NaN
19.4837007725645	NaN
27.1405084102694	NaN
29.9143968871595	NaN
34.9825087456272	NaN
34.0995561192137	NaN
18.7134502923977	NaN
37.575256758352	NaN
27.7586444413831	NaN
14.7479564032698	NaN
42.2823613938451	NaN
14.1545930364864	NaN
21.1601845748187	NaN
31.8454796299302	NaN
37.7296360485269	NaN
26.4673751117291	NaN
33.0301990391215	NaN
22.5423519228391	NaN
21.1694365626267	NaN
36.8293078294699	NaN
12.2347459228008	NaN
15.8697158697159	NaN
30.6502057613169	NaN
34.131633356306	NaN
24.0714621532675	NaN
28.6658331844972	NaN
21.5042372881356	NaN
32.9308093994778	NaN
30.2709752209825	NaN
25.1319355298816	NaN
28.6135693215339	NaN
37.0695592286501	NaN
34.7606642787366	NaN
29.9885227086408	NaN
16.8819914920435	NaN
39.6810680511775	NaN
38.2972183802059	NaN
28.9457647775747	NaN
10.5172062716351	NaN
20.3400271036097	NaN
36.2386478304743	NaN
18.4864518197852	NaN
33.910279053338	NaN
38.5026737967914	NaN
31.9926594280471	NaN
27.8161755789984	NaN
38.1613756613757	NaN
31.7552925487581	NaN
20.4013082294705	NaN
36.9811320754717	NaN
16.9883930234002	NaN
19.2284508740205	NaN
12.7073878431664	NaN
31.4832535885167	NaN
37.0794263651406	NaN
22.2964509394572	NaN
35.2467024914509	NaN
10.4081058260625	NaN
15.8713692946058	NaN
31.39564992232	NaN
38.0516109329669	NaN
37.7818302387268	NaN
28.6401098901099	NaN
17.4194592844423	NaN
25.1236058410946	NaN
33.5554815061646	NaN
37.14859437751	NaN
23.2723729575776	NaN
14.5179845080144	NaN
19.4533622559653	NaN
37.0330679730557	NaN
34.2951663297188	NaN
31.5219149280285	NaN
32.8451015614205	NaN
19.8809629563827	NaN
20.7942044539844	NaN
14.0531152760692	NaN
33.9919624916276	NaN
31.0822662690756	NaN
39.9739394816852	NaN
32.9608006672227	NaN
25.8254292231961	NaN
25.8822219748414	NaN
39.5328208160852	NaN
21.2823763810904	NaN
25.1521716702775	NaN
35.4866056290268	NaN
39.4717534849596	NaN
29.0005005840147	NaN
11.599231674825	NaN
22.4942263279446	NaN
29.7842727905358	NaN
35.3364962221051	NaN
25.0479988184906	NaN
30.2700866315611	NaN
15.8356085644489	NaN
13.1221719457014	NaN
30.879199428163	NaN
15.7880910683012	NaN
24.3532560214095	NaN
29.4200649075773	NaN
14.0644736119501	NaN
28.8086969651215	NaN
34.0606843124596	NaN
33.1591368846932	NaN
21.0052205957621	NaN
34.8661417322835	NaN
33.7120622568093	NaN
36.1892012494422	NaN
31.4338477773381	NaN
30.2030037960059	NaN
30.1908786245082	NaN
39.4895591647332	NaN
16.0330219422116	NaN
21.7999603095852	NaN
34.2295174755908	NaN
23.7464754198848	NaN
18.6829352717203	NaN
32.790967956168	NaN
21.0457516339869	NaN
23.6238272860857	NaN
16.9117647058824	NaN
18.8753478552922	NaN
32.4634826850484	NaN
34.1549863057838	NaN
27.1749489448604	NaN
35.3132922854038	NaN
19.9307273626917	NaN
29.0478615071283	NaN
21.3943808532778	NaN
17.3927935333607	NaN
21.0195013576895	NaN
39.2107340173639	NaN
35.3355232285312	NaN
25.5533199195171	NaN
18.3844292053247	NaN
18.9278227014076	NaN
35.062408818285	NaN
23.1567298381519	NaN
16.7251120202611	NaN
32.6991676575505	NaN
29.1237113402062	NaN
29.2411080150795	NaN
41.1764705882353	NaN
15.2710681696189	NaN
29.1101842196733	NaN
29.8598209761865	NaN
31.1229590136621	NaN
33.4141274238227	NaN
39.6568160152526	NaN
36.030103480715	NaN
28.2497282186675	NaN
36.0621030345801	NaN
NaN	NaN
NaN	NaN
NaN	NaN
NaN	NaN
NaN	NaN
NaN	NaN
NaN	NaN
NaN	NaN
NaN	NaN
NaN	NaN
NaN	NaN
NaN	NaN
NaN	NaN
NaN	NaN
NaN	NaN
NaN	NaN
NaN	NaN
NaN	NaN
NaN	NaN
NaN	NaN
NaN	NaN
NaN	NaN
NaN	NaN
NaN	NaN
NaN	NaN
NaN	NaN
NaN	NaN
NaN	NaN
NaN	NaN
NaN	NaN
NaN	NaN
NaN	NaN
NaN	NaN
NaN	NaN
NaN	NaN
NaN	NaN
NaN	NaN
NaN	NaN
NaN	NaN
NaN	NaN
NaN	NaN
NaN	NaN
NaN	NaN
NaN	NaN
NaN	NaN
NaN	NaN
NaN	NaN
NaN	NaN
NaN	NaN
NaN	NaN
NaN	NaN
NaN	NaN
NaN	NaN
NaN	NaN
NaN	NaN
NaN	NaN
NaN	NaN
NaN	NaN
NaN	NaN
NaN	NaN
NaN	NaN
NaN	NaN
NaN	NaN
NaN	NaN
NaN	NaN
NaN	NaN
NaN	NaN
NaN	NaN
NaN	NaN
NaN	NaN
NaN	NaN
NaN	NaN
NaN	NaN
NaN	NaN
NaN	NaN
NaN	NaN
NaN	NaN
NaN	NaN
NaN	NaN
NaN	NaN
NaN	NaN
NaN	NaN
NaN	NaN
NaN	NaN
NaN	NaN
NaN	NaN
NaN	NaN
NaN	NaN
NaN	NaN
NaN	NaN
NaN	NaN
NaN	NaN
NaN	NaN
NaN	NaN
NaN	NaN
NaN	NaN
NaN	NaN
NaN	NaN
NaN	NaN
NaN	NaN
NaN	NaN
NaN	NaN
NaN	NaN
NaN	NaN
NaN	NaN
NaN	NaN
NaN	NaN
NaN	NaN
NaN	NaN
NaN	NaN
NaN	NaN
NaN	NaN
NaN	NaN
NaN	NaN
NaN	NaN
NaN	NaN
NaN	NaN
NaN	NaN
NaN	NaN
NaN	NaN
NaN	NaN
NaN	NaN
NaN	NaN
NaN	NaN
NaN	NaN
NaN	NaN
NaN	NaN
NaN	NaN
NaN	NaN
NaN	NaN
NaN	NaN
NaN	NaN
NaN	NaN
NaN	NaN
NaN	NaN
NaN	NaN
NaN	NaN
NaN	NaN
NaN	NaN
NaN	NaN
NaN	NaN
NaN	NaN
NaN	NaN
NaN	NaN
NaN	NaN
NaN	NaN
NaN	NaN
NaN	NaN
NaN	NaN
NaN	NaN
NaN	NaN
NaN	NaN
NaN	NaN
NaN	NaN
NaN	NaN
NaN	NaN
NaN	NaN
NaN	NaN
NaN	NaN
NaN	NaN
NaN	NaN
NaN	NaN
NaN	NaN
NaN	NaN
NaN	NaN
NaN	NaN
NaN	NaN
NaN	NaN
NaN	NaN
NaN	NaN
NaN	NaN
NaN	NaN
NaN	NaN
NaN	NaN
NaN	NaN
NaN	NaN
NaN	NaN
NaN	NaN
NaN	NaN
NaN	NaN
NaN	NaN
NaN	NaN
NaN	NaN
NaN	NaN
NaN	NaN
NaN	NaN
NaN	NaN
NaN	NaN
NaN	NaN
NaN	NaN
NaN	NaN
NaN	NaN
NaN	NaN
NaN	NaN
NaN	NaN
NaN	NaN
NaN	NaN
NaN	NaN
NaN	NaN
NaN	NaN
NaN	NaN
NaN	NaN
NaN	NaN
NaN	NaN
NaN	NaN
NaN	NaN
NaN	NaN
NaN	NaN
NaN	NaN
NaN	NaN
NaN	NaN
NaN	NaN
NaN	NaN
NaN	NaN
NaN	NaN
NaN	NaN
NaN	NaN
NaN	NaN
NaN	NaN
NaN	NaN
NaN	NaN
NaN	NaN
NaN	NaN
NaN	NaN
NaN	NaN
NaN	NaN
NaN	NaN
NaN	NaN
NaN	NaN
NaN	NaN
NaN	NaN
NaN	NaN
NaN	NaN
NaN	NaN
NaN	NaN
NaN	NaN
NaN	NaN
NaN	NaN
NaN	NaN
NaN	NaN
NaN	NaN
NaN	NaN
NaN	NaN
NaN	NaN
NaN	NaN
NaN	NaN
NaN	NaN
NaN	NaN
NaN	NaN
NaN	NaN
NaN	NaN
NaN	NaN
NaN	NaN
NaN	NaN
NaN	NaN
NaN	NaN
NaN	NaN
NaN	NaN
NaN	NaN
NaN	NaN
NaN	NaN
NaN	NaN
NaN	NaN
NaN	NaN
NaN	NaN
NaN	NaN
NaN	NaN
NaN	NaN
NaN	NaN
NaN	NaN
NaN	NaN
NaN	NaN
NaN	NaN
NaN	NaN
NaN	NaN
NaN	NaN
NaN	NaN
NaN	NaN
NaN	NaN
NaN	NaN
NaN	NaN
NaN	NaN
NaN	NaN
NaN	NaN
NaN	NaN
NaN	NaN
NaN	NaN
NaN	NaN
NaN	NaN
NaN	NaN
NaN	NaN
NaN	NaN
NaN	NaN
NaN	NaN
NaN	NaN
NaN	NaN
NaN	NaN
NaN	NaN
NaN	NaN
NaN	NaN
NaN	NaN
NaN	NaN
NaN	NaN
NaN	NaN
NaN	NaN
NaN	NaN
NaN	NaN
NaN	NaN
NaN	NaN
NaN	NaN
NaN	NaN
NaN	NaN
NaN	NaN
NaN	NaN
NaN	NaN
NaN	NaN
NaN	NaN
NaN	NaN
NaN	NaN
NaN	NaN
NaN	NaN
NaN	NaN
NaN	NaN
NaN	NaN
NaN	NaN
NaN	NaN
NaN	NaN
NaN	NaN
NaN	NaN
NaN	NaN
NaN	NaN
NaN	NaN
NaN	NaN
NaN	NaN
NaN	NaN
NaN	NaN
NaN	NaN
NaN	NaN
NaN	NaN
NaN	NaN
NaN	NaN
NaN	NaN
NaN	NaN
NaN	NaN
NaN	NaN
NaN	NaN
NaN	NaN
NaN	NaN
NaN	NaN
NaN	NaN
NaN	NaN
NaN	NaN
NaN	NaN
NaN	NaN
NaN	NaN
NaN	NaN
NaN	NaN
NaN	NaN
NaN	NaN
NaN	NaN
NaN	NaN
NaN	NaN
NaN	NaN
NaN	NaN
NaN	NaN
NaN	NaN
NaN	NaN
NaN	NaN
NaN	NaN
NaN	NaN
NaN	NaN
NaN	NaN
NaN	NaN
NaN	NaN
NaN	NaN
NaN	NaN
NaN	NaN
NaN	NaN
NaN	NaN
NaN	NaN
NaN	NaN
NaN	NaN
NaN	NaN
NaN	NaN
NaN	NaN
NaN	NaN
NaN	NaN
NaN	NaN
NaN	NaN
NaN	NaN
NaN	NaN
NaN	NaN
NaN	NaN
NaN	NaN
NaN	NaN
NaN	NaN
NaN	NaN
NaN	NaN
NaN	NaN
NaN	NaN
NaN	NaN
NaN	NaN
NaN	NaN
NaN	NaN
NaN	NaN
NaN	NaN
NaN	NaN
NaN	NaN
NaN	NaN
NaN	NaN
NaN	NaN
NaN	NaN
NaN	NaN
NaN	NaN
NaN	NaN
NaN	NaN
NaN	NaN
NaN	NaN
NaN	NaN
NaN	NaN
NaN	NaN
NaN	NaN
NaN	NaN
NaN	NaN
NaN	NaN
NaN	NaN
NaN	NaN
NaN	NaN
NaN	NaN
NaN	NaN
NaN	NaN
NaN	NaN
NaN	NaN
NaN	NaN
NaN	NaN
NaN	NaN
NaN	NaN
NaN	NaN
NaN	NaN
NaN	NaN
NaN	NaN
NaN	NaN
NaN	NaN
NaN	NaN
NaN	NaN
NaN	NaN
NaN	NaN
NaN	NaN
NaN	NaN
NaN	NaN
NaN	NaN
NaN	NaN
NaN	NaN
NaN	NaN
NaN	NaN
NaN	NaN
NaN	NaN
NaN	NaN
NaN	NaN
NaN	NaN
NaN	NaN
NaN	NaN
NaN	NaN
NaN	NaN
NaN	NaN
NaN	NaN
NaN	NaN
NaN	NaN
NaN	NaN
NaN	NaN
NaN	NaN
NaN	NaN
NaN	NaN
NaN	NaN
NaN	NaN
NaN	NaN
NaN	NaN
NaN	NaN
NaN	NaN
NaN	NaN
NaN	NaN
NaN	NaN
NaN	NaN
NaN	NaN
NaN	NaN
NaN	NaN
NaN	NaN
NaN	NaN
NaN	NaN
NaN	NaN
NaN	NaN
NaN	NaN
NaN	NaN
NaN	NaN
NaN	NaN
NaN	NaN
NaN	NaN
NaN	NaN
NaN	NaN
NaN	NaN
NaN	NaN
NaN	NaN
NaN	NaN
NaN	NaN
NaN	NaN
NaN	NaN
NaN	NaN
NaN	NaN
NaN	NaN
NaN	NaN
NaN	NaN
NaN	NaN
NaN	NaN
NaN	NaN
NaN	NaN
NaN	NaN
NaN	NaN
NaN	NaN
NaN	NaN
NaN	NaN
NaN	NaN
NaN	NaN
NaN	NaN
NaN	NaN
NaN	NaN
NaN	NaN
NaN	NaN
NaN	NaN
NaN	NaN
NaN	NaN
NaN	NaN
NaN	NaN
NaN	NaN
NaN	NaN
NaN	NaN
NaN	NaN
NaN	NaN
NaN	NaN
NaN	NaN
NaN	NaN
NaN	NaN
NaN	NaN
NaN	NaN
NaN	NaN
NaN	NaN
NaN	NaN
NaN	NaN
NaN	NaN
NaN	NaN
NaN	NaN
NaN	NaN
NaN	NaN
NaN	NaN
NaN	NaN
NaN	NaN
NaN	NaN
NaN	NaN
NaN	NaN
[truncated: 2,002 more rows]
