# Supplementary material for: FRET-FISH probes chromatin compaction at individual genomic loci in single cells
Source: Nat Commun. 2022 Nov 5;13:6680. doi: 10.1038/s41467-022-34183-y (PMC9637210; doi:10.1038/s41467-022-34183-y)
Supplement: Supplementary file 8 — Source Data [file 41467_2022_34183_MOESM8_ESM.zip › Fig 4/Fig 4a.txt]

Source data for Figure 4a in Mota et al	FRET-FISH probes chromatin compaction at individual genomic loci in single cells
fret-fish_score(%)_G1	fret-fish_score(%)_non-G1
45.5759027896628	31.0137169621947
39.5374248770716	23.9070924927416
42.2612306530766	16.1821637221088
25.1647772211969	27.04690308874
44.7988904299584	30.3210175651121
28.8814259881168	27.9389312977099
39.8821617228769	29.3205259428391
30.8355437665783	22.1813403416557
42.4194190210903	14.9356893857435
41.6061423531853	29.3976145133808
45.9787556904401	19.6339746597841
45.5231288465356	37.9436557231588
41.9036995724112	31.5604681404421
43.8221709006928	27.3738802451674
33.184165232358	23.9788699179323
43.340144900613	25.4173963806188
44.4044006069803	23.2235701906412
43.1585415813191	43.3098591549296
48.0207115416736	43.1578947368421
41.4292937805495	41.2163306793156
27.5546401190068	43.3663366336634
31.8859577257087	29.4402673350042
46.6428287644021	21.2825615050651
36.5091946734306	34.9141824751581
41.5013613380008	48.4897251794999
43.2906403940887	17.5700934579439
41.826748822037	37.6588826485368
43.5331791496175	24.5567678145244
39.9873856827499	20.6252312245653
45.6247871978209	32.7704244637152
43.9630166787527	21.0747839158211
44.116489571035	29.648292883587
28.6276002029427	32.891857652885
40.4852030282175	41.3001236530648
42.4839311631765	28.6016724886207
43.6832181018228	31.1418417799753
39.9684977357748	33.3333333333333
26.3051251489869	41.2918287937743
43.3489827856025	28.036149471974
39.7338754389207	42.3671719491655
44.1212367778682	23.2608086656084
42.3142050799624	31.3696612665685
44.1939311747754	45.2959919503606
45.5710955710956	52.1826006762988
30.2285432423545	23.1120210587891
48.4135667396061	21.685009487666
46.8700405572209	17.3637667304015
42.3158708679683	24.648141465175
45.5197132616487	18.5894850073955
29.0679304897314	37.1602381568729
34.9332485696122	23.8911200356983
45.2951096121417	43.2245737801293
46.2084853138798	17.4978482102172
32.4409448818898	35.7340720221607
44.1490393945275	32.7882483370288
39.7017892644135	31.2323186601788
40.3624661246612	40.7665505226481
39.6958725561188	40.5792945225122
37.6353325313628	12.557746112304
39.3637941006362	21.1622901420577
66.1191489361702	26.5198927134555
42.7848467322152	26.1790695198552
48.4316433221543	19.1655359565807
45.2139756047137	27.7072161068774
46.9739554056586	25.3624454148472
42.979992979993	21.8164018374878
43.2050657574282	21.5799522673031
42.6206621459912	16.3725265490106
45.2168861347792	28.1904118838623
47.9054179854776	15.7485060011048
46.862179000152	29.8496320784899
44.2911122063414	24.1178610403783
45.3498366855768	38.8988434598469
48.8522769344687	25.871296175434
45.9396299902629	36.0053341235739
42.3256719906506	39.1485975731052
45.2843903325459	42.364134816965
23.8303454306952	28.5051471654342
47.1055290890717	19.2332950254474
24.9810390595374	28.4146172016118
39.9238692342141	47.2163495419309
17.5801867641088	39.7338754389207
31.4400831817	25.9716413342854
65.4239093594151	18.0832979175521
52.483888292159	18.888229811033
45.6920622257678	48.8865482997292
46.6108297623685	19.5762425335287
43.7428680106504	43.5389250039639
36.4442506178224	29.8560273304051
46.6210613598673	29.1998181404865
40.0820549411345	22.4661071659135
20.7120358881359	24.2983751846381
47.529992942837	43.9068100358423
32.4814126394052	36.7300645611586
44.7143916913947	43.9071566731141
39.6047756278304	35.4265860249646
45.6462154754375	24.0947075208914
44.5476096404583	30.8698999230177
45.1372477731322	21.0119153476792
45.1312604729101	19.2400912460793
47.4904253174763	26.0214562885186
48.6076435567505	41.747572815534
38.3436701933601	18.8569727638041
31.7579250720461	27.2479298587433
42.0403126285479	44.2881174491513
29.6949475691134	28.1387615709535
37.6261127596439	31.2067852862543
26.4970598823953	21.5583333333333
42.7363868684883	27.5560081466395
37.1137768084333	25.2722014290575
44.469387755102	25.3960055096419
45.1701543014162	32.6091045899172
41.3897280966767	17.8774050320671
40.7569141193595	21.4662233395507
44.9452554744526	20.8066929669433
48.8465087665334	14.4243493603882
41.7536534446764	26.7004534542545
43.0400585330163	38.8175675675676
25.4050004682086	28.2229131786654
45.3281853281853	30.9113607990012
41.8637274549098	22.3771580345286
41.0518292682927	18.8332892066014
37.0890136327185	27.0709887301034
29.6655737704918	25.5110855168442
30.8148352405901	37.8205128205128
46.974306964165	41.1615735269289
43.6823104693141	36.0625179237167
69.453598384182	42.1170498656315
40.7085561497326	25.5907335907336
45.7208621050429	22.0367002810382
49.1140146769286	37.67258382643
45.0213371266003	32.588884610448
43.5892657472978	28.4540318438624
40.6491193350485	25.4493605254061
41.6349809885932	34.972562262558
41.2533640907343	39.2530077213144
18.3517343301747	33.9280886726142
42.4219910846954	25.2799706260327
43.4231697506034	28.6324786324786
48.1379056047198	23.715308863026
43.2902182700081	42.5086559647466
45.5203442879499	43.4741930453766
44.36576977544	45.8713984539705
28.1740370898716	24.8502994011976
38.6982944520682	41.5233415233415
44.4403803950256	20.3188280913399
45.6537486417964	19.4756233399023
41.2981455064194	43.5125563425628
25.2515905147484	34.6949327817994
30.6533391279154	38.8995633187773
40.4011461318052	21.791913313936
29.7527604416707	42.5042428813879
43.439890174544	19.2252407646974
37.907949790795	19.9044585987261
45.7034613397624	39.2072667217176
40.5086848635236	39.4800483675937
30.5101784367932	36.8778594204908
44.413499344692	33.5990723293231
42.2209695603157	48.0859010270775
30.6696428571429	19.3423461484298
50.5738029283736	47.1055290890717
50.249396621078	24.2386515993105
34.0893083532892	35.5604638321369
42.1678635547576	29.7438816163916
32.408121305577	49.9129088445907
29.0263543191801	22.3213580734307
45.078125	18.9764492753623
44.3094514918706	25.7216668538695
42.6	43.5102160811407
38.5400855526425	25.2776591200342
44.2656979761287	30.0592795257638
26.5048109196688	33.819057273188
37.3148148148148	23.6600444151011
47.6053442959918	31.1698717948718
41.4397953590353	45.0564726324935
45.6765557163531	26.163967611336
47.3204633204633	43.4867394695788
32.2543083372147	36.4369956548728
48.6775818639798	41.8471597874949
44.85966319166	13.9701168696681
40.4031551270815	21.1915233906437
NaN	43.3416875522139
NaN	31.2249923053247
NaN	23.0893342391304
NaN	44.9579110118536
NaN	37.151051625239
NaN	17.9898913092096
NaN	38.0477436232832
NaN	28.4632973271308
NaN	23.7534319369409
NaN	39.4819466248038
NaN	44.0101954120646
NaN	42.9780968157556
NaN	26.6502463054187
NaN	23.0879841826189
NaN	38.7678613258374
NaN	31.9709953856295
NaN	36.7555555555556
NaN	18.3473629960488
NaN	24.253770150806
NaN	38.6949369402303
NaN	37.9810828440965
NaN	21.5201778385773
NaN	38.0385794122949
NaN	28.9423535016675
NaN	44.210162461113
NaN	26.210273466371
NaN	29.9879807692308
NaN	22.0262403336519
NaN	23.0875122910521
NaN	23.9576311988445
NaN	35.261446762395
NaN	45.0295745086815
NaN	27.6925012581782
NaN	19.2439143474925
NaN	22.8092665506822
NaN	24.0031213421771
NaN	37.5167548500882
NaN	27.6690960235264
NaN	27.2220533090098
NaN	27.2320916905444
NaN	29.6948912015137
NaN	31.6654058143305
NaN	30.6831047930557
NaN	44.0706634091336
NaN	47.1028971028971
NaN	18.1575722626685
NaN	20.1163698289931
NaN	24.9814991013849
NaN	44.5564516129032
NaN	43.2222642938281
NaN	44.576012223071
NaN	24.4648892226812
NaN	21.1204339350792
NaN	38.2237273323137
NaN	33.1542785758901
NaN	22.6265389876881
NaN	27.582576654823
NaN	19.3304436041686
NaN	18.2922824302135
NaN	25.1632047477745
NaN	29.8705255140899
NaN	28.9683807090386
NaN	67.6439433601597
NaN	33.974025974026
NaN	20.8209770563446
NaN	25.4565860626467
NaN	45.3172205438066
NaN	38.6611805665453
NaN	21.3368854444175
NaN	15.8987889858602
NaN	42.5009373828271
NaN	9.91864603762621
NaN	21.5808251761047
NaN	17.5650497911982
NaN	13.820274952498
NaN	29.3890399198741
NaN	16.921149479289
NaN	26.0650298606503
NaN	31.49005090236
NaN	35.9717868338558
NaN	21.1593796055864
NaN	22.7333992272441
NaN	26.2786404604192
NaN	21.2318251602998
NaN	36.1976369495166
NaN	23.3726344991578
NaN	36.3884839650146
NaN	45.3474135292317
NaN	42.0537010159652
NaN	25.2953193001155
NaN	15.9163655136809
NaN	40.1213960546282
NaN	37.0821669685493
NaN	28.0878983545095
NaN	29.1800530800391
NaN	18.3614490221117
NaN	16.1332688186908
NaN	31.7906199727756
NaN	19.214807436919
NaN	26.6588943942485
NaN	35.2403774150067
NaN	25.2515905147484
NaN	21.0172618263276
NaN	32.583567635114
NaN	26.293408929837
NaN	25.3940957294354
NaN	48.4043263453064
NaN	41.7244611059044
NaN	33.2485549132948
NaN	35.938353918461
NaN	32.8761158284346
NaN	22.3145992683738
NaN	32.5759687761361
NaN	26.9376242066799
NaN	28.1445570736007
NaN	36.0081022125273
NaN	24.1014044275173
NaN	28.7803179760938
NaN	35.3323200221086
NaN	44.6456020495303
NaN	23.3750422725736
NaN	24.9253349261882
NaN	20.1918092275791
NaN	27.7817488682392
NaN	33.5814871288905
NaN	42.1269841269841
NaN	31.2436462216198
NaN	42.8119273696485
NaN	21.1515430677107
NaN	27.035449941566
NaN	33.0697724115824
NaN	48.868778280543
NaN	21.746776084408
NaN	36.6490299823633
NaN	24.7124770464869
NaN	45.0212615166549
NaN	28.050145511529
NaN	37.447329074351
NaN	50.321898722014
NaN	47.7858559153999
NaN	44.2400405988328
NaN	18.0939710104334
NaN	37.5459558823529
NaN	44.5273631840796
NaN	33.4109429569267
NaN	41.5639097744361
NaN	21.5703897377237
NaN	42.9596073990185
NaN	45.6765557163531
NaN	20.4179566563467
NaN	42.6080691642651
NaN	45.6570155902004
NaN	41.5970020178726
NaN	19.6720177138112
NaN	18.8560520361991
NaN	30.4311774461028
NaN	NaN
NaN	NaN
NaN	NaN
NaN	NaN
NaN	NaN
NaN	NaN
NaN	NaN
NaN	NaN
NaN	NaN
NaN	NaN
NaN	NaN
NaN	NaN
NaN	NaN
NaN	NaN
NaN	NaN
NaN	NaN
NaN	NaN
NaN	NaN
NaN	NaN
NaN	NaN
NaN	NaN
NaN	NaN
NaN	NaN
NaN	NaN
NaN	NaN
NaN	NaN
NaN	NaN
NaN	NaN
NaN	NaN
NaN	NaN
NaN	NaN
NaN	NaN
NaN	NaN
NaN	NaN
NaN	NaN
NaN	NaN
NaN	NaN
NaN	NaN
NaN	NaN
NaN	NaN
NaN	NaN
NaN	NaN
NaN	NaN
NaN	NaN
NaN	NaN
NaN	NaN
NaN	NaN
NaN	NaN
NaN	NaN
NaN	NaN
NaN	NaN
NaN	NaN
NaN	NaN
NaN	NaN
NaN	NaN
NaN	NaN
NaN	NaN
NaN	NaN
NaN	NaN
NaN	NaN
NaN	NaN
NaN	NaN
NaN	NaN
NaN	NaN
NaN	NaN
NaN	NaN
NaN	NaN
NaN	NaN
NaN	NaN
NaN	NaN
NaN	NaN
NaN	NaN
NaN	NaN
NaN	NaN
NaN	NaN
NaN	NaN
NaN	NaN
NaN	NaN
NaN	NaN
NaN	NaN
NaN	NaN
NaN	NaN
NaN	NaN
NaN	NaN
NaN	NaN
NaN	NaN
NaN	NaN
NaN	NaN
NaN	NaN
NaN	NaN
NaN	NaN
NaN	NaN
NaN	NaN
NaN	NaN
NaN	NaN
NaN	NaN
NaN	NaN
NaN	NaN
NaN	NaN
NaN	NaN
NaN	NaN
NaN	NaN
NaN	NaN
NaN	NaN
NaN	NaN
NaN	NaN
NaN	NaN
NaN	NaN
NaN	NaN
NaN	NaN
NaN	NaN
NaN	NaN
NaN	NaN
NaN	NaN
NaN	NaN
NaN	NaN
NaN	NaN
NaN	NaN
NaN	NaN
NaN	NaN
NaN	NaN
NaN	NaN
NaN	NaN
NaN	NaN
NaN	NaN
NaN	NaN
NaN	NaN
NaN	NaN
NaN	NaN
NaN	NaN
NaN	NaN
NaN	NaN
NaN	NaN
NaN	NaN
NaN	NaN
NaN	NaN
NaN	NaN
NaN	NaN
NaN	NaN
NaN	NaN
NaN	NaN
NaN	NaN
NaN	NaN
NaN	NaN
NaN	NaN
NaN	NaN
NaN	NaN
NaN	NaN
NaN	NaN
NaN	NaN
NaN	NaN
NaN	NaN
NaN	NaN
NaN	NaN
NaN	NaN
NaN	NaN
NaN	NaN
NaN	NaN
NaN	NaN
NaN	NaN
NaN	NaN
NaN	NaN
NaN	NaN
NaN	NaN
NaN	NaN
NaN	NaN
NaN	NaN
NaN	NaN
NaN	NaN
NaN	NaN
NaN	NaN
NaN	NaN
NaN	NaN
NaN	NaN
NaN	NaN
NaN	NaN
NaN	NaN
NaN	NaN
NaN	NaN
NaN	NaN
NaN	NaN
NaN	NaN
NaN	NaN
NaN	NaN
NaN	NaN
NaN	NaN
NaN	NaN
NaN	NaN
NaN	NaN
NaN	NaN
NaN	NaN
NaN	NaN
NaN	NaN
NaN	NaN
NaN	NaN
NaN	NaN
NaN	NaN
NaN	NaN
NaN	NaN
NaN	NaN
NaN	NaN
NaN	NaN
NaN	NaN
NaN	NaN
NaN	NaN
NaN	NaN
NaN	NaN
NaN	NaN
NaN	NaN
NaN	NaN
NaN	NaN
NaN	NaN
NaN	NaN
NaN	NaN
NaN	NaN
NaN	NaN
NaN	NaN
NaN	NaN
NaN	NaN
NaN	NaN
NaN	NaN
NaN	NaN
NaN	NaN
NaN	NaN
NaN	NaN
NaN	NaN
NaN	NaN
NaN	NaN
NaN	NaN
NaN	NaN
NaN	NaN
NaN	NaN
NaN	NaN
NaN	NaN
NaN	NaN
NaN	NaN
NaN	NaN
NaN	NaN
NaN	NaN
NaN	NaN
NaN	NaN
NaN	NaN
NaN	NaN
NaN	NaN
NaN	NaN
NaN	NaN
NaN	NaN
NaN	NaN
NaN	NaN
NaN	NaN
NaN	NaN
NaN	NaN
NaN	NaN
NaN	NaN
NaN	NaN
NaN	NaN
NaN	NaN
NaN	NaN
NaN	NaN
NaN	NaN
NaN	NaN
NaN	NaN
NaN	NaN
NaN	NaN
NaN	NaN
NaN	NaN
NaN	NaN
NaN	NaN
NaN	NaN
NaN	NaN
NaN	NaN
NaN	NaN
NaN	NaN
NaN	NaN
NaN	NaN
NaN	NaN
NaN	NaN
NaN	NaN
NaN	NaN
NaN	NaN
NaN	NaN
NaN	NaN
NaN	NaN
NaN	NaN
NaN	NaN
NaN	NaN
NaN	NaN
NaN	NaN
NaN	NaN
NaN	NaN
NaN	NaN
NaN	NaN
NaN	NaN
NaN	NaN
NaN	NaN
NaN	NaN
NaN	NaN
NaN	NaN
NaN	NaN
NaN	NaN
NaN	NaN
NaN	NaN
NaN	NaN
NaN	NaN
NaN	NaN
NaN	NaN
NaN	NaN
NaN	NaN
NaN	NaN
NaN	NaN
NaN	NaN
NaN	NaN
NaN	NaN
NaN	NaN
NaN	NaN
NaN	NaN
NaN	NaN
NaN	NaN
NaN	NaN
NaN	NaN
NaN	NaN
NaN	NaN
NaN	NaN
NaN	NaN
NaN	NaN
NaN	NaN
NaN	NaN
NaN	NaN
NaN	NaN
NaN	NaN
NaN	NaN
NaN	NaN
NaN	NaN
NaN	NaN
NaN	NaN
NaN	NaN
NaN	NaN
NaN	NaN
NaN	NaN
NaN	NaN
NaN	NaN
NaN	NaN
NaN	NaN
NaN	NaN
NaN	NaN
NaN	NaN
NaN	NaN
NaN	NaN
NaN	NaN
NaN	NaN
NaN	NaN
NaN	NaN
NaN	NaN
NaN	NaN
NaN	NaN
NaN	NaN
NaN	NaN
NaN	NaN
NaN	NaN
NaN	NaN
NaN	NaN
NaN	NaN
NaN	NaN
NaN	NaN
NaN	NaN
NaN	NaN
NaN	NaN
NaN	NaN
NaN	NaN
NaN	NaN
NaN	NaN
NaN	NaN
NaN	NaN
NaN	NaN
NaN	NaN
NaN	NaN
NaN	NaN
NaN	NaN
NaN	NaN
NaN	NaN
NaN	NaN
NaN	NaN
NaN	NaN
NaN	NaN
NaN	NaN
NaN	NaN
NaN	NaN
NaN	NaN
NaN	NaN
NaN	NaN
NaN	NaN
NaN	NaN
NaN	NaN
NaN	NaN
NaN	NaN
NaN	NaN
NaN	NaN
NaN	NaN
NaN	NaN
NaN	NaN
NaN	NaN
NaN	NaN
NaN	NaN
NaN	NaN
NaN	NaN
NaN	NaN
NaN	NaN
NaN	NaN
NaN	NaN
NaN	NaN
NaN	NaN
NaN	NaN
NaN	NaN
NaN	NaN
NaN	NaN
NaN	NaN
NaN	NaN
NaN	NaN
NaN	NaN
NaN	NaN
NaN	NaN
NaN	NaN
NaN	NaN
NaN	NaN
NaN	NaN
NaN	NaN
NaN	NaN
NaN	NaN
NaN	NaN
NaN	NaN
NaN	NaN
NaN	NaN
NaN	NaN
NaN	NaN
NaN	NaN
NaN	NaN
NaN	NaN
NaN	NaN
NaN	NaN
NaN	NaN
NaN	NaN
NaN	NaN
NaN	NaN
NaN	NaN
NaN	NaN
NaN	NaN
NaN	NaN
NaN	NaN
NaN	NaN
NaN	NaN
NaN	NaN
NaN	NaN
NaN	NaN
NaN	NaN
NaN	NaN
NaN	NaN
NaN	NaN
NaN	NaN
NaN	NaN
NaN	NaN
NaN	NaN
NaN	NaN
NaN	NaN
NaN	NaN
NaN	NaN
NaN	NaN
NaN	NaN
NaN	NaN
NaN	NaN
NaN	NaN
NaN	NaN
NaN	NaN
NaN	NaN
NaN	NaN
NaN	NaN
NaN	NaN
NaN	NaN
NaN	NaN
NaN	NaN
NaN	NaN
NaN	NaN
NaN	NaN
NaN	NaN
NaN	NaN
NaN	NaN
NaN	NaN
NaN	NaN
NaN	NaN
NaN	NaN
NaN	NaN
NaN	NaN
NaN	NaN
NaN	NaN
NaN	NaN
NaN	NaN
NaN	NaN
NaN	NaN
NaN	NaN
NaN	NaN
NaN	NaN
NaN	NaN
NaN	NaN
NaN	NaN
NaN	NaN
NaN	NaN
NaN	NaN
NaN	NaN
NaN	NaN
NaN	NaN
NaN	NaN
NaN	NaN
NaN	NaN
NaN	NaN
NaN	NaN
NaN	NaN
NaN	NaN
NaN	NaN
NaN	NaN
NaN	NaN
NaN	NaN
NaN	NaN
NaN	NaN
NaN	NaN
NaN	NaN
NaN	NaN
NaN	NaN
NaN	NaN
NaN	NaN
NaN	NaN
NaN	NaN
NaN	NaN
NaN	NaN
NaN	NaN
NaN	NaN
NaN	NaN
NaN	NaN
NaN	NaN
NaN	NaN
NaN	NaN
NaN	NaN
NaN	NaN
NaN	NaN
NaN	NaN
NaN	NaN
NaN	NaN
NaN	NaN
NaN	NaN
NaN	NaN
NaN	NaN
NaN	NaN
NaN	NaN
NaN	NaN
NaN	NaN
NaN	NaN
NaN	NaN
NaN	NaN
NaN	NaN
NaN	NaN
NaN	NaN
NaN	NaN
NaN	NaN
NaN	NaN
NaN	NaN
NaN	NaN
NaN	NaN
NaN	NaN
NaN	NaN
NaN	NaN
NaN	NaN
NaN	NaN
NaN	NaN
NaN	NaN
NaN	NaN
NaN	NaN
NaN	NaN
NaN	NaN
NaN	NaN
NaN	NaN
NaN	NaN
NaN	NaN
NaN	NaN
NaN	NaN
NaN	NaN
NaN	NaN
NaN	NaN
NaN	NaN
NaN	NaN
NaN	NaN
NaN	NaN
NaN	NaN
NaN	NaN
NaN	NaN
NaN	NaN
NaN	NaN
NaN	NaN
NaN	NaN
NaN	NaN
NaN	NaN
NaN	NaN
NaN	NaN
NaN	NaN
NaN	NaN
NaN	NaN
NaN	NaN
NaN	NaN
NaN	NaN
NaN	NaN
NaN	NaN
NaN	NaN
NaN	NaN
NaN	NaN
NaN	NaN
NaN	NaN
NaN	NaN
NaN	NaN
NaN	NaN
NaN	NaN
NaN	NaN
NaN	NaN
NaN	NaN
NaN	NaN
NaN	NaN
NaN	NaN
NaN	NaN
NaN	NaN
NaN	NaN
NaN	NaN
NaN	NaN
NaN	NaN
NaN	NaN
NaN	NaN
NaN	NaN
NaN	NaN
NaN	NaN
NaN	NaN
NaN	NaN
NaN	NaN
NaN	NaN
NaN	NaN
NaN	NaN
NaN	NaN
NaN	NaN
NaN	NaN
NaN	NaN
NaN	NaN
NaN	NaN
NaN	NaN
NaN	NaN
NaN	NaN
NaN	NaN
NaN	NaN
NaN	NaN
NaN	NaN
NaN	NaN
NaN	NaN
NaN	NaN
NaN	NaN
NaN	NaN
NaN	NaN
NaN	NaN
NaN	NaN
NaN	NaN
NaN	NaN
22.2858425957112	31.3709247973493
19.8727765343386	25.8226509845381
25.9248637797534	18.0657796987911
22.8155844155844	24.8081706090914
30.8157505711598	16.5236464386039
47.4173169825344	22.5827094131951
43.2535749681439	25.9412328007661
30.988326848249	24.8759920634921
37.593573123973	18.9271023765996
39.6427878081926	13.995301770871
20.6837460371862	18.9547503756888
43.3692421991085	28.9638998241059
45.1510035640593	44.7540677015149
28.2413151364764	33.6754160910466
20.7588816480975	21.0081300813008
44.7993767043241	25.0211652428231
34.2197833122274	21.2943731117825
39.3778841223722	18.9335953661564
34.3377527788938	21.3739201974496
26.5173510300014	22.7073438070881
26.7616696588869	25.5235114390044
26.8214899010549	24.0314662565801
33.4173625334804	23.2367189424419
29.8753709198813	21.6892647130291
45.8686773484134	28.8052373158756
44.4300936390055	17.9846781168911
39.7238727717581	21.4296647788152
31.8002795070512	24.1413830278762
41.2099644128114	22.9972752043597
50.555642510565	20.1309741200176
68.3447961970264	21.4097421203438
40.1573426573427	27.6045627376426
39.9611882370503	61.8700099800399
28.6434071679817	22.589217919514
43.1702753274526	32.3072469362154
46.5563267485318	22.1786267423851
33.0397267661334	19.7927063339731
48.7599122659018	21.3443152187409
34.8107882082375	28.0912175491202
28.299057412168	25.1195688784102
47.4022096148104	25.4831096031863
33.2873721705159	25.8404255319149
41.3221635403387	22.194048773212
49.0762124711316	38.0241423125794
41.2675549153763	22.6206380591033
47.2853828306264	26.9366411285419
40.3087143415397	18.1838248278298
41.411003236246	21.9691895512391
40.8913948180964	18.2249583173015
41.1350081330201	19.3019598354706
28.9064943187741	24.8798178291305
48.2783669911376	30.5274417839217
34.3803935105281	17.1044950379451
58.086500655308	17.2252043135548
34.0128068303095	24.2214900627059
30.2775553776354	19.3419328136856
45.5689376235844	30.4855856718705
39.6277106121666	39.3633540372671
42.69889224572	10.9138288944835
60.1684121143504	21.8522457661785
27.9947134446714	23.5818835937115
41.6151545363908	24.5769263808951
20.7611116490752	18.9971135127878
43.677269200931	32.1524702613528
41.5802075019952	27.1781606032253
46.0805715419726	18.3416202099342
29.365671641791	20.594653573377
47.9061430666449	13.0392725865738
39.2843401308195	27.5899035181756
30.8173520664547	19.7798674930541
39.2506511721098	27.2265110148748
18.7596183441059	21.2306465545883
39.437984496124	31.6840386788899
43.9612609191037	17.4430683180184
23.2627646326276	27.0657476961202
42.2253422253422	32.076381521844
26.9483682415977	22.9447106243821
37.9060701689252	18.1665508454946
27.7049601644821	20.7728602998268
39.3269713711703	19.5865070729053
47.5828018926147	23.0085852930198
36.1439010680157	25.6067461949815
45.7931556059747	20.3003176436616
47.6682997641081	13.2530120481928
33.0101569713758	23.9656395303018
42.6615405368946	19.4792843131427
43.4580934101088	20.4762917286838
39.4235807860262	43.8277589271288
44.1181041181041	11.9363174126865
32.9553035356905	37.5839951130116
59.3257074051776	19.3473631466867
24.4241053064582	24.7371188222923
48.5686242434157	16.0296279543141
24.3677917680669	13.499122293739
26.2583633556356	42.7361423823309
38.1733021077283	37.1534820824882
44.8859166011015	24.4848061473978
19.3872666347535	25.8298548996223
42.8930366116296	23.0321625052899
44.9873497786211	25.1480847703041
42.6673846706157	19.5117901029558
25.8962081014624	27.2608872608873
31.2543554006969	24.0671066428175
43.359215365754	24.4074090065196
45.6567593480345	33.5957039870531
42.1554131756202	25.3660178381107
29.1612784038426	31.1370481927711
42.1905265011446	22.2975195736562
26.1310941220704	18.7440982058546
30.6503772906935	22.8439285390405
34.9700975763299	22.3017422106557
26.1823966065748	23.7705882352941
42.3030511980693	15.558995356269
42.112530203659	24.3089716561256
36.9698832206515	21.372537625661
46.3808738664468	16.9740125372771
41.1359099981854	20.5103668261563
38.267491670633	36.4879716693125
30.1879288058069	9.87757840013416
40.1074472026677	20.983109571243
39.6208708708709	23.765745631857
24.1089250071286	21.1389735176939
24.8814862267777	20.0323458060722
40.3725595557944	20.1522491349481
42.3887973640857	23.9010144482017
32.9028635597979	32.0460542096426
42.449489689648	26.0915350344269
26.1845386533666	34.3823430681437
26.6164747564216	27.3947768141506
39.0163297045101	17.5071663658562
45.1523092040616	16.9346992502718
43.921200750469	33.6092715231788
20.2812179905019	25.7155838255338
35.1457582705536	20.6575104095457
42.9876837504966	26.8344577062792
42.11177562384	10.799856955537
31.6221765913758	21.4047812893198
41.6094210009814	22.6233671988389
45.2823920265781	13.1908441748997
42.2857142857143	19.9210071587262
40.6883835279656	19.8998306997743
42.8629607004683	30.1379590180564
39.2150111895335	19.6304849884527
41.9858451290591	22.7348157982078
45.67447261467	23.8067937508958
33.9003436426117	18.8324055083504
43.3479991619527	21.2624826882426
43.3254845136751	14.1409625987185
29.1048529041991	21.7898202623199
24.5219347581552	24.4615654001051
45.8099579242637	19.5047316824389
37.3042505592841	23.8239847564606
33.9193035325632	19.6275862068966
40.7539753439343	14.77150826003
25.0928710419246	28.3393799472296
24.7696411251212	21.972049689441
34.8356227812934	28.1217709244098
47.7687296416938	20.5974213181709
47.2491349480969	21.699727485899
38.4790983021829	17.9301348021452
34.7377857463021	22.0498037291462
47.4228642767969	21.6936251189343
35.8759430008382	18.2508446240117
40.6031128404669	29.3870438704387
23.3203342618384	36.1489455184534
43.0127041742287	16.2251655629139
20.5203834404298	16.7618270799347
41.8992671136754	18.3858348774964
29.3231129011303	18.6435428925364
31.7719680464778	27.5796623713915
27.172031844929	28.9723346380946
44.3877551020408	33.4469660075972
18.4201235657546	22.9819915254237
36.6038469011074	18.5311885872334
34.3719760015483	44.6484085862324
14.9587276021744	21.1987778576564
46.9344198680636	22.3456386801699
29.5766507730097	29.3730074388948
45.4216638111555	24.5607613469985
30.9565987599646	11.7193737633214
42.7142857142857	20.5681567936578
44.9002756607751	25.0065359477124
25.3132392885306	32.181003790054
40.7411617596908	20.7392072094014
26.9547585857306	43.6435124508519
41.6666666666667	17.6329787234043
38.8258141619361	18.8710707443412
20.8413321091729	20.4251669423513
41.9038817005545	28.8454072521158
42.8132344964744	22.1067904817179
48.8817424353165	10.1046540700789
42.4614240565161	23.9686939507582
39.8622394913458	19.409811877536
39.3517597931994	19.2744668128364
19.0929301911961	24.2099898063201
35.3923973022685	24.2641254088192
17.4691769410197	17.3349114760566
37.531241321855	32.9243353783231
27.550866616428	18.0112868611398
27.0480389881643	15.5158407798538
46.6900549115314	18.0920297067606
36.9189907038513	17.0672924462485
40.9597581711695	17.3609403432843
47.1346219057308	25.0555219059156
23.9074550128535	31.7155438958119
19.01401451148	31.1740083715368
44.0888177635527	27.6041200179131
32.7492269179797	12.1370295639968
43.4711643090316	19.3314598432185
41.4225134926754	12.7244079449962
42.1887496667555	22.0400131190554
26.3041982105988	39.0689655172414
37.5069560378408	22.3422181372549
43.6516853932584	22.329854384101
40.2446015669788	24.4715624319024
38.0276285495012	18.759730150493
28.8269454123113	29.2785506308638
42.7595867623884	28.4455001319609
38.1086956521739	21.0181879993201
42.4734299516908	28.7568103021298
29.3209302325581	16.3520933424846
42.1102661596958	25.664367816092
39.044200982244	22.0060290490545
47.1388101983003	24.1092932480691
30.7786717578072	16.8849788204627
38.5026737967914	31.0186666666667
23.5176828628398	16.7035328319535
22.7110855829983	19.1986086025821
43.1995540691193	16
43.7214210341189	20.1321949876067
29.187609585038	29.8389950460014
25.0920147223556	23.2824729227607
38.5961383748994	23.6749795781077
38.7621259734936	17.7051620323388
24.1897305171158	26.6861313868613
28.972230174635	28.2815987015622
27.1399403172609	25.9143226860996
39.0587804431423	19.536475346088
49.0955600219258	19.7096417863342
40.1823015571591	16.1352040816327
30.3815774835911	27.5406247368864
39.1402492884483	20.3315349808562
50.9574767671079	18.9203892885208
65.3638430926663	68.0398165965838
48.5997012696042	22.8893953044676
37.7976641892917	18.7420711758029
42.8965517241379	22.896666414695
38.2405745062837	26.0352603526035
26.8205275229358	30.5427974947808
48.0937448423832	26.2931959647993
42.6085256159562	12.0721726190476
46.0621326616289	20.3588621444201
43.4488588334742	10.1578947368421
44.1044471644227	16.3594022899282
34.9453662484824	20.5222768588884
48.9626556016597	15.2085732885973
43.8826916156891	26.1145747559111
30.560163327804	19.9082458046601
46.9699866182374	21.6821906295959
40.9862716763006	19.655468600878
32.2890464212211	19.9496433067562
45.6922498118886	21.8584676666459
43.148919294071	23.2710562000904
41.792828685259	24.3923611111111
47.2238805970149	19.4042258399723
39.9564375605034	26.1998510162818
30.3887935963408	19.7373594401195
39.621581116523	13.3483194176836
24.9740813270361	22.1261021460655
34.4868382135463	16.0757946210269
41.2144628337466	22.4950407758431
23.8179800221976	16.2902955003358
43.5728952772074	48.2884195193008
38.9910050840829	21.5370018975332
24.225173940544	41.6201877295606
39.0505675954592	27.6041666666667
31.9039451114923	21.9872681981733
35.0874867444327	22.1165510213984
23.4690971233267	19.7546335993668
39.7561934722768	28.2560089435439
42.3076923076923	26.653230885502
20.0425246195166	18.5705490569206
45.6503449436312	25.7962929638294
44.8379955725498	23.0262116976953
34.4153515064562	24.1665431915839
45.4736547085202	23.5524021405808
39.9808429118774	11.2607099143207
29.1753774680604	23.3597382469433
20.7151220390885	38.4421364985163
20.5505891913856	24.2135952125211
33.1310902739474	31.5794298285819
40.2139710509755	22.7401530178521
46.8473777253978	15.1564245810056
39.9824253075571	25.938232994527
21.3545663852648	18.2319155541757
38.5264773599386	28.2376841036059
39.4125818614804	22.3897535667964
47.413465195892	25.7509795385285
42.3553719008264	26.6791744840525
43.9661134163209	37.6613567701181
38.4078009023432	26.5295887662989
23.672736599128	16.0605525642157
39.3241737838841	24.6593592926785
47.1373727257553	26.7970479704797
40.295243302351	28.5183098591549
41.4846353202518	22.1767170362002
42.115711854793	15.8196326246452
47.939630320502	27.4970728631901
46.2307301372184	16.9872757083805
42.169962586852	20.0582120582121
39.3987904660263	21.6190888119954
38.2605378600038	20.4461208298108
47.0038594353037	26.1242466388503
31.2981082844097	13.5464571147922
45.1466414380322	35.1181102362205
37.3273369739801	25.5705551183486
40.5023873780361	21.2551094012984
36.960087479497	17.5088056356068
42.3348416289593	28.1961214782291
51.3213981244672	21.4713590415575
23.0893300248139	31.5817551347026
30.0410466906106	26.9559180839986
38.0718336483932	14.4920650004751
43.9434129089301	33.0634384089301
41.1703601108033	15.1262821219808
35.205679682606	35.2454927670491
40.627802690583	26.3002397012097
43.528684088449	22.7920445020194
42.591505186925	38.1184668989547
34.3052315894702	12.2965313987758
39.7367862449586	14.4052739854124
46.6958041958042	22.1646143875567
36.7865604135257	43.5993073131744
40	35.1833934382971
38.4409156527119	24.90416560184
39.6766824811105	17.0868175110674
40.8366160195085	25.6292682926829
38.3207224798633	NaN
40.893023255814	NaN
40.5333333333333	NaN
40.7600950118765	NaN
34.7803617571059	NaN
40.5836389730506	NaN
41.416153567548	NaN
36.4894684052156	NaN
34.4100074682599	NaN
44.0203562340967	NaN
47.6720832572576	NaN
42.8919729932483	NaN
38.9707187222715	NaN
36.9584596184703	NaN
47.0588235294118	NaN
38.5220729366603	NaN
42.9024435739601	NaN
42.6028708133971	NaN
40.7483246463142	NaN
37.8105039034776	NaN
46.0694108151735	NaN
40.499671268902	NaN
38.6083636994621	NaN
41.692789968652	NaN
27.005795235029	NaN
35.8074222668004	NaN
36.0427978281699	NaN
47.7168949771689	NaN
38.4566529056843	NaN
42.5076452599388	NaN
39.4898160964999	NaN
41.7386883579054	NaN
45.5185772142983	NaN
37.1305418719212	NaN
43.8988095238095	NaN
42.52292719446	NaN
37.5760929717764	NaN
45.9013689592611	NaN
44.5975918884664	NaN
36.3171806167401	NaN
37.7549407114624	NaN
41.1214953271028	NaN
39.8366170110524	NaN
40.9756097560976	NaN
41.5823022122235	NaN
35.8517462580185	NaN
35.4329342356412	NaN
40.8510638297872	NaN
37.8878159030203	NaN
54.2796122884837	NaN
40.3259506895111	NaN
42.0461354104254	NaN
27.7022735932935	NaN
43.5621521335807	NaN
49.5040577096483	NaN
47.0534069981584	NaN
46.562123039807	NaN
24.6365795724466	NaN
41.1044034090909	NaN
44.9581898671913	NaN
47.8167938931298	NaN
49.0759408602151	NaN
43.0537772087068	NaN
45.1462765957447	NaN
42.8291727851199	NaN
40.9055876685935	NaN
41.3428969914326	NaN
27.9678325248915	NaN
38.4190330007675	NaN
32.7868852459016	NaN
38.7905891503014	NaN
44.3767840152236	NaN
36.9692186266772	NaN
30.6213472777607	NaN
37.8625555265221	NaN
42.5941283794991	NaN
39.9258997882851	NaN
38.9584100110416	NaN
42.5664822416563	NaN
46.1857379767828	NaN
42.8073089700997	NaN
47.6687668766877	NaN
48.3434271464197	NaN
27.7227722772277	NaN
35.3817299205649	NaN
45.5997161107168	NaN
40.9322898945219	NaN
29.8434970318403	NaN
42.1081376297105	NaN
41.5669014084507	NaN
45.4203262233375	NaN
35.9067988175969	NaN
45.7840236686391	NaN
26.3910742383064	NaN
43.1044109436069	NaN
43.6622160568753	NaN
46.6819659590744	NaN
33.2843617368593	NaN
42.1281421281421	NaN
30.1720399016915	NaN
35.1259360108918	NaN
19.1282645512078	NaN
38.5334407735697	NaN
39.2490118577075	NaN
36.921768707483	NaN
43.983268983269	NaN
35.2751965689778	NaN
33.5222672064777	NaN
42.9674572531715	NaN
29.3119923554706	NaN
19.9473089951073	NaN
41.6344375315285	NaN
25.476823488614	NaN
30.6547619047619	NaN
26.2908777969019	NaN
45.4167419996384	NaN
36.3443350704497	NaN
36.910186682346	NaN
31.9094404100812	NaN
42.7374301675978	NaN
48.6542774751682	NaN
39.795209996529	NaN
39.1415131321051	NaN
35.9701801615241	NaN
35.8053510504579	NaN
30.3056339756966	NaN
42.9063360881543	NaN
36.3175951641889	NaN
34.2157392400504	NaN
36.7394416607015	NaN
38.7775352252431	NaN
38.0875202593193	NaN
40.2409638554217	NaN
41.5468718364041	NaN
46.1778471138846	NaN
44.9667948269836	NaN
42.1259842519685	NaN
44.3415637860082	NaN
41.8141592920354	NaN
45.0485838329543	NaN
38.4055038445973	NaN
45.9723352318958	NaN
46.5305271931652	NaN
40.2384765972593	NaN
41.4373947220663	NaN
43.8813592614418	NaN
46.1219879518072	NaN
42.0132141469102	NaN
36.307746355173	NaN
43.088954056696	NaN
44.4592790387183	NaN
43.1096070689979	NaN
42.8822152886115	NaN
36.1341059602649	NaN
35.6877323420074	NaN
33.0462863293864	NaN
40.3183602267772	NaN
34.6781115879828	NaN
33.1775700934579	NaN
39.413612565445	NaN
38.7654806369176	NaN
36.4198847877107	NaN
38.8877694942575	NaN
38.7486855941115	NaN
39.4147325933401	NaN
36.8954310839228	NaN
43.1497315569696	NaN
41.2875024836082	NaN
40.9216430790473	NaN
43.2659290347196	NaN
38.7762906309751	NaN
39.0875462392109	NaN
38.8590604026846	NaN
44.3140003504468	NaN
41.0505124450952	NaN
40.8853258975253	NaN
39.9766120948881	NaN
43.4221146085553	NaN
38.4615384615385	NaN
40.8823529411765	NaN
NaN	NaN
NaN	NaN
NaN	NaN
NaN	NaN
NaN	NaN
NaN	NaN
NaN	NaN
NaN	NaN
NaN	NaN
NaN	NaN
NaN	NaN
NaN	NaN
NaN	NaN
NaN	NaN
NaN	NaN
NaN	NaN
NaN	NaN
NaN	NaN
NaN	NaN
NaN	NaN
NaN	NaN
NaN	NaN
NaN	NaN
NaN	NaN
NaN	NaN
NaN	NaN
NaN	NaN
NaN	NaN
NaN	NaN
NaN	NaN
NaN	NaN
NaN	NaN
NaN	NaN
NaN	NaN
NaN	NaN
NaN	NaN
NaN	NaN
NaN	NaN
NaN	NaN
NaN	NaN
NaN	NaN
NaN	NaN
NaN	NaN
NaN	NaN
NaN	NaN
NaN	NaN
NaN	NaN
NaN	NaN
NaN	NaN
NaN	NaN
NaN	NaN
NaN	NaN
NaN	NaN
NaN	NaN
NaN	NaN
NaN	NaN
NaN	NaN
NaN	NaN
NaN	NaN
NaN	NaN
NaN	NaN
NaN	NaN
NaN	NaN
NaN	NaN
NaN	NaN
NaN	NaN
NaN	NaN
NaN	NaN
NaN	NaN
NaN	NaN
NaN	NaN
NaN	NaN
NaN	NaN
NaN	NaN
NaN	NaN
NaN	NaN
NaN	NaN
NaN	NaN
NaN	NaN
NaN	NaN
NaN	NaN
NaN	NaN
NaN	NaN
NaN	NaN
NaN	NaN
NaN	NaN
NaN	NaN
NaN	NaN
NaN	NaN
NaN	NaN
NaN	NaN
NaN	NaN
NaN	NaN
NaN	NaN
NaN	NaN
NaN	NaN
NaN	NaN
NaN	NaN
NaN	NaN
NaN	NaN
NaN	NaN
NaN	NaN
NaN	NaN
NaN	NaN
NaN	NaN
NaN	NaN
NaN	NaN
NaN	NaN
NaN	NaN
NaN	NaN
NaN	NaN
NaN	NaN
NaN	NaN
NaN	NaN
NaN	NaN
NaN	NaN
NaN	NaN
NaN	NaN
NaN	NaN
NaN	NaN
NaN	NaN
NaN	NaN
NaN	NaN
NaN	NaN
NaN	NaN
NaN	NaN
NaN	NaN
NaN	NaN
NaN	NaN
NaN	NaN
NaN	NaN
NaN	NaN
NaN	NaN
NaN	NaN
NaN	NaN
NaN	NaN
NaN	NaN
NaN	NaN
NaN	NaN
NaN	NaN
NaN	NaN
NaN	NaN
NaN	NaN
NaN	NaN
NaN	NaN
NaN	NaN
NaN	NaN
NaN	NaN
NaN	NaN
NaN	NaN
NaN	NaN
NaN	NaN
NaN	NaN
NaN	NaN
NaN	NaN
NaN	NaN
NaN	NaN
NaN	NaN
NaN	NaN
NaN	NaN
NaN	NaN
NaN	NaN
NaN	NaN
NaN	NaN
NaN	NaN
NaN	NaN
NaN	NaN
NaN	NaN
NaN	NaN
NaN	NaN
NaN	NaN
NaN	NaN
NaN	NaN
NaN	NaN
NaN	NaN
NaN	NaN
NaN	NaN
NaN	NaN
NaN	NaN
NaN	NaN
NaN	NaN
NaN	NaN
NaN	NaN
NaN	NaN
NaN	NaN
NaN	NaN
NaN	NaN
NaN	NaN
NaN	NaN
NaN	NaN
NaN	NaN
NaN	NaN
NaN	NaN
NaN	NaN
NaN	NaN
NaN	NaN
NaN	NaN
NaN	NaN
NaN	NaN
NaN	NaN
NaN	NaN
NaN	NaN
NaN	NaN
NaN	NaN
NaN	NaN
NaN	NaN
NaN	NaN
NaN	NaN
NaN	NaN
NaN	NaN
NaN	NaN
NaN	NaN
NaN	NaN
NaN	NaN
NaN	NaN
NaN	NaN
NaN	NaN
NaN	NaN
NaN	NaN
NaN	NaN
NaN	NaN
NaN	NaN
NaN	NaN
NaN	NaN
NaN	NaN
NaN	NaN
NaN	NaN
NaN	NaN
NaN	NaN
NaN	NaN
NaN	NaN
NaN	NaN
NaN	NaN
NaN	NaN
NaN	NaN
NaN	NaN
NaN	NaN
NaN	NaN
NaN	NaN
NaN	NaN
NaN	NaN
NaN	NaN
NaN	NaN
NaN	NaN
NaN	NaN
NaN	NaN
NaN	NaN
NaN	NaN
NaN	NaN
NaN	NaN
NaN	NaN
NaN	NaN
NaN	NaN
NaN	NaN
NaN	NaN
NaN	NaN
NaN	NaN
NaN	NaN
NaN	NaN
NaN	NaN
NaN	NaN
NaN	NaN
NaN	NaN
NaN	NaN
NaN	NaN
NaN	NaN
NaN	NaN
NaN	NaN
NaN	NaN
NaN	NaN
NaN	NaN
NaN	NaN
NaN	NaN
NaN	NaN
NaN	NaN
NaN	NaN
NaN	NaN
NaN	NaN
NaN	NaN
NaN	NaN
NaN	NaN
NaN	NaN
NaN	NaN
NaN	NaN
NaN	NaN
NaN	NaN
NaN	NaN
NaN	NaN
NaN	NaN
NaN	NaN
NaN	NaN
NaN	NaN
NaN	NaN
NaN	NaN
NaN	NaN
NaN	NaN
NaN	NaN
NaN	NaN
NaN	NaN
NaN	NaN
NaN	NaN
NaN	NaN
NaN	NaN
NaN	NaN
NaN	NaN
NaN	NaN
NaN	NaN
NaN	NaN
NaN	NaN
NaN	NaN
NaN	NaN
NaN	NaN
NaN	NaN
NaN	NaN
NaN	NaN
NaN	NaN
NaN	NaN
NaN	NaN
NaN	NaN
NaN	NaN
NaN	NaN
NaN	NaN
NaN	NaN
NaN	NaN
NaN	NaN
NaN	NaN
NaN	NaN
NaN	NaN
NaN	NaN
NaN	NaN
NaN	NaN
NaN	NaN
NaN	NaN
NaN	NaN
NaN	NaN
NaN	NaN
NaN	NaN
NaN	NaN
NaN	NaN
NaN	NaN
NaN	NaN
NaN	NaN
NaN	NaN
NaN	NaN
NaN	NaN
NaN	NaN
NaN	NaN
NaN	NaN
NaN	NaN
NaN	NaN
NaN	NaN
NaN	NaN
NaN	NaN
NaN	NaN
NaN	NaN
NaN	NaN
NaN	NaN
NaN	NaN
NaN	NaN
NaN	NaN
NaN	NaN
NaN	NaN
NaN	NaN
NaN	NaN
NaN	NaN
NaN	NaN
NaN	NaN
NaN	NaN
NaN	NaN
NaN	NaN
NaN	NaN
NaN	NaN
NaN	NaN
NaN	NaN
NaN	NaN
NaN	NaN
NaN	NaN
NaN	NaN
NaN	NaN
NaN	NaN
NaN	NaN
NaN	NaN
NaN	NaN
NaN	NaN
NaN	NaN
NaN	NaN
NaN	NaN
NaN	NaN
NaN	NaN
NaN	NaN
NaN	NaN
NaN	NaN
NaN	NaN
NaN	NaN
NaN	NaN
NaN	NaN
NaN	NaN
NaN	NaN
NaN	NaN
NaN	NaN
NaN	NaN
NaN	NaN
NaN	NaN
NaN	NaN
NaN	NaN
NaN	NaN
NaN	NaN
NaN	NaN
NaN	NaN
NaN	NaN
NaN	NaN
NaN	NaN
NaN	NaN
NaN	NaN
NaN	NaN
NaN	NaN
NaN	NaN
NaN	NaN
NaN	NaN
NaN	NaN
NaN	NaN
NaN	NaN
NaN	NaN
NaN	NaN
NaN	NaN
NaN	NaN
NaN	NaN
NaN	NaN
NaN	NaN
NaN	NaN
NaN	NaN
NaN	NaN
NaN	NaN
NaN	NaN
NaN	NaN
NaN	NaN
NaN	NaN
NaN	NaN
NaN	NaN
NaN	NaN
NaN	NaN
NaN	NaN
NaN	NaN
NaN	NaN
NaN	NaN
NaN	NaN
NaN	NaN
NaN	NaN
NaN	NaN
NaN	NaN
NaN	NaN
NaN	NaN
NaN	NaN
NaN	NaN
NaN	NaN
NaN	NaN
NaN	NaN
NaN	NaN
NaN	NaN
NaN	NaN
NaN	NaN
NaN	NaN
NaN	NaN
NaN	NaN
NaN	NaN
NaN	NaN
NaN	NaN
NaN	NaN
NaN	NaN
NaN	NaN
NaN	NaN
NaN	NaN
NaN	NaN
NaN	NaN
NaN	NaN
NaN	NaN
NaN	NaN
NaN	NaN
NaN	NaN
NaN	NaN
NaN	NaN
[truncated: 2,002 more rows]
