# Supplementary material for: FRET-FISH probes chromatin compaction at individual genomic loci in single cells
Source: Nat Commun. 2022 Nov 5;13:6680. doi: 10.1038/s41467-022-34183-y (PMC9637210; doi:10.1038/s41467-022-34183-y)
Supplement: Supplementary file 8 — Source Data [file 41467_2022_34183_MOESM8_ESM.zip › Fig 4/Fig 4d.txt]

Source data for Figure 4d in Mota et al	FRET-FISH probes chromatin compaction at individual genomic loci in single cells
fret-fish_score(%)_G1	fret-fish_score(%)_non-G1
45.5759027896628	31.0137169621947
39.5374248770716	23.9070924927416
42.2612306530766	16.1821637221088
25.1647772211969	27.04690308874
44.7988904299584	30.3210175651121
28.8814259881168	27.9389312977099
39.8821617228769	29.3205259428391
30.8355437665783	22.1813403416557
42.4194190210903	14.9356893857435
41.6061423531853	29.3976145133808
45.9787556904401	19.6339746597841
45.5231288465356	37.9436557231588
41.9036995724112	31.5604681404421
43.8221709006928	27.3738802451674
33.184165232358	23.9788699179323
43.340144900613	25.4173963806188
44.4044006069803	23.2235701906412
43.1585415813191	43.3098591549296
48.0207115416736	43.1578947368421
41.4292937805495	41.2163306793156
27.5546401190068	43.3663366336634
31.8859577257087	29.4402673350042
46.6428287644021	21.2825615050651
36.5091946734306	34.9141824751581
41.5013613380008	48.4897251794999
43.2906403940887	17.5700934579439
41.826748822037	37.6588826485368
43.5331791496175	24.5567678145244
39.9873856827499	20.6252312245653
45.6247871978209	32.7704244637152
43.9630166787527	21.0747839158211
44.116489571035	29.648292883587
28.6276002029427	32.891857652885
40.4852030282175	41.3001236530648
42.4839311631765	28.6016724886207
43.6832181018228	31.1418417799753
39.9684977357748	33.3333333333333
26.3051251489869	41.2918287937743
43.3489827856025	28.036149471974
39.7338754389207	42.3671719491655
44.1212367778682	23.2608086656084
42.3142050799624	31.3696612665685
44.1939311747754	45.2959919503606
45.5710955710956	52.1826006762988
30.2285432423545	23.1120210587891
48.4135667396061	21.685009487666
46.8700405572209	17.3637667304015
42.3158708679683	24.648141465175
45.5197132616487	18.5894850073955
29.0679304897314	37.1602381568729
34.9332485696122	23.8911200356983
45.2951096121417	43.2245737801293
46.2084853138798	17.4978482102172
32.4409448818898	35.7340720221607
44.1490393945275	32.7882483370288
39.7017892644135	31.2323186601788
40.3624661246612	40.7665505226481
39.6958725561188	40.5792945225122
37.6353325313628	12.557746112304
39.3637941006362	21.1622901420577
66.1191489361702	26.5198927134555
42.7848467322152	26.1790695198552
48.4316433221543	19.1655359565807
45.2139756047137	27.7072161068774
46.9739554056586	25.3624454148472
42.979992979993	21.8164018374878
43.2050657574282	21.5799522673031
42.6206621459912	16.3725265490106
45.2168861347792	28.1904118838623
47.9054179854776	15.7485060011048
46.862179000152	29.8496320784899
44.2911122063414	24.1178610403783
45.3498366855768	38.8988434598469
48.8522769344687	25.871296175434
45.9396299902629	36.0053341235739
42.3256719906506	39.1485975731052
45.2843903325459	42.364134816965
23.8303454306952	28.5051471654342
47.1055290890717	19.2332950254474
24.9810390595374	28.4146172016118
39.9238692342141	47.2163495419309
17.5801867641088	39.7338754389207
31.4400831817	25.9716413342854
65.4239093594151	18.0832979175521
52.483888292159	18.888229811033
45.6920622257678	48.8865482997292
46.6108297623685	19.5762425335287
43.7428680106504	43.5389250039639
36.4442506178224	29.8560273304051
46.6210613598673	29.1998181404865
40.0820549411345	22.4661071659135
20.7120358881359	24.2983751846381
47.529992942837	43.9068100358423
32.4814126394052	36.7300645611586
44.7143916913947	43.9071566731141
39.6047756278304	35.4265860249646
45.6462154754375	24.0947075208914
44.5476096404583	30.8698999230177
45.1372477731322	21.0119153476792
45.1312604729101	19.2400912460793
47.4904253174763	26.0214562885186
48.6076435567505	41.747572815534
38.3436701933601	18.8569727638041
31.7579250720461	27.2479298587433
42.0403126285479	44.2881174491513
29.6949475691134	28.1387615709535
37.6261127596439	31.2067852862543
26.4970598823953	21.5583333333333
42.7363868684883	27.5560081466395
37.1137768084333	25.2722014290575
44.469387755102	25.3960055096419
45.1701543014162	32.6091045899172
41.3897280966767	17.8774050320671
40.7569141193595	21.4662233395507
44.9452554744526	20.8066929669433
48.8465087665334	14.4243493603882
41.7536534446764	26.7004534542545
43.0400585330163	38.8175675675676
25.4050004682086	28.2229131786654
45.3281853281853	30.9113607990012
41.8637274549098	22.3771580345286
41.0518292682927	18.8332892066014
37.0890136327185	27.0709887301034
29.6655737704918	25.5110855168442
30.8148352405901	37.8205128205128
46.974306964165	41.1615735269289
43.6823104693141	36.0625179237167
69.453598384182	42.1170498656315
40.7085561497326	25.5907335907336
45.7208621050429	22.0367002810382
49.1140146769286	37.67258382643
45.0213371266003	32.588884610448
43.5892657472978	28.4540318438624
40.6491193350485	25.4493605254061
41.6349809885932	34.972562262558
41.2533640907343	39.2530077213144
18.3517343301747	33.9280886726142
42.4219910846954	25.2799706260327
43.4231697506034	28.6324786324786
48.1379056047198	23.715308863026
43.2902182700081	42.5086559647466
45.5203442879499	43.4741930453766
44.36576977544	45.8713984539705
28.1740370898716	24.8502994011976
38.6982944520682	41.5233415233415
44.4403803950256	20.3188280913399
45.6537486417964	19.4756233399023
41.2981455064194	43.5125563425628
25.2515905147484	34.6949327817994
30.6533391279154	38.8995633187773
40.4011461318052	21.791913313936
29.7527604416707	42.5042428813879
43.439890174544	19.2252407646974
37.907949790795	19.9044585987261
45.7034613397624	39.2072667217176
40.5086848635236	39.4800483675937
30.5101784367932	36.8778594204908
44.413499344692	33.5990723293231
42.2209695603157	48.0859010270775
30.6696428571429	19.3423461484298
50.5738029283736	47.1055290890717
50.249396621078	24.2386515993105
34.0893083532892	35.5604638321369
42.1678635547576	29.7438816163916
32.408121305577	49.9129088445907
29.0263543191801	22.3213580734307
45.078125	18.9764492753623
44.3094514918706	25.7216668538695
42.6	43.5102160811407
38.5400855526425	25.2776591200342
44.2656979761287	30.0592795257638
26.5048109196688	33.819057273188
37.3148148148148	23.6600444151011
47.6053442959918	31.1698717948718
41.4397953590353	45.0564726324935
45.6765557163531	26.163967611336
47.3204633204633	43.4867394695788
32.2543083372147	36.4369956548728
48.6775818639798	41.8471597874949
44.85966319166	13.9701168696681
40.4031551270815	21.1915233906437
NaN	43.3416875522139
NaN	31.2249923053247
NaN	23.0893342391304
NaN	44.9579110118536
NaN	37.151051625239
NaN	17.9898913092096
NaN	38.0477436232832
NaN	28.4632973271308
NaN	23.7534319369409
NaN	39.4819466248038
NaN	44.0101954120646
NaN	42.9780968157556
NaN	26.6502463054187
NaN	23.0879841826189
NaN	38.7678613258374
NaN	31.9709953856295
NaN	36.7555555555556
NaN	18.3473629960488
NaN	24.253770150806
NaN	38.6949369402303
NaN	37.9810828440965
NaN	21.5201778385773
NaN	38.0385794122949
NaN	28.9423535016675
NaN	44.210162461113
NaN	26.210273466371
NaN	29.9879807692308
NaN	22.0262403336519
NaN	23.0875122910521
NaN	23.9576311988445
NaN	35.261446762395
NaN	45.0295745086815
NaN	27.6925012581782
NaN	19.2439143474925
NaN	22.8092665506822
NaN	24.0031213421771
NaN	37.5167548500882
NaN	27.6690960235264
NaN	27.2220533090098
NaN	27.2320916905444
NaN	29.6948912015137
NaN	31.6654058143305
NaN	30.6831047930557
NaN	44.0706634091336
NaN	47.1028971028971
NaN	18.1575722626685
NaN	20.1163698289931
NaN	24.9814991013849
NaN	44.5564516129032
NaN	43.2222642938281
NaN	44.576012223071
NaN	24.4648892226812
NaN	21.1204339350792
NaN	38.2237273323137
NaN	33.1542785758901
NaN	22.6265389876881
NaN	27.582576654823
NaN	19.3304436041686
NaN	18.2922824302135
NaN	25.1632047477745
NaN	29.8705255140899
NaN	28.9683807090386
NaN	67.6439433601597
NaN	33.974025974026
NaN	20.8209770563446
NaN	25.4565860626467
NaN	45.3172205438066
NaN	38.6611805665453
NaN	21.3368854444175
NaN	15.8987889858602
NaN	42.5009373828271
NaN	9.91864603762621
NaN	21.5808251761047
NaN	17.5650497911982
NaN	13.820274952498
NaN	29.3890399198741
NaN	16.921149479289
NaN	26.0650298606503
NaN	31.49005090236
NaN	35.9717868338558
NaN	21.1593796055864
NaN	22.7333992272441
NaN	26.2786404604192
NaN	21.2318251602998
NaN	36.1976369495166
NaN	23.3726344991578
NaN	36.3884839650146
NaN	45.3474135292317
NaN	42.0537010159652
NaN	25.2953193001155
NaN	15.9163655136809
NaN	40.1213960546282
NaN	37.0821669685493
NaN	28.0878983545095
NaN	29.1800530800391
NaN	18.3614490221117
NaN	16.1332688186908
NaN	31.7906199727756
NaN	19.214807436919
NaN	26.6588943942485
NaN	35.2403774150067
NaN	25.2515905147484
NaN	21.0172618263276
NaN	32.583567635114
NaN	26.293408929837
NaN	25.3940957294354
NaN	48.4043263453064
NaN	41.7244611059044
NaN	33.2485549132948
NaN	35.938353918461
NaN	32.8761158284346
NaN	22.3145992683738
NaN	32.5759687761361
NaN	26.9376242066799
NaN	28.1445570736007
NaN	36.0081022125273
NaN	24.1014044275173
NaN	28.7803179760938
NaN	35.3323200221086
NaN	44.6456020495303
NaN	23.3750422725736
NaN	24.9253349261882
NaN	20.1918092275791
NaN	27.7817488682392
NaN	33.5814871288905
NaN	42.1269841269841
NaN	31.2436462216198
NaN	42.8119273696485
NaN	21.1515430677107
NaN	27.035449941566
NaN	33.0697724115824
NaN	48.868778280543
NaN	21.746776084408
NaN	36.6490299823633
NaN	24.7124770464869
NaN	45.0212615166549
NaN	28.050145511529
NaN	37.447329074351
NaN	50.321898722014
NaN	47.7858559153999
NaN	44.2400405988328
NaN	18.0939710104334
NaN	37.5459558823529
NaN	44.5273631840796
NaN	33.4109429569267
NaN	41.5639097744361
NaN	21.5703897377237
NaN	42.9596073990185
NaN	45.6765557163531
NaN	20.4179566563467
NaN	42.6080691642651
NaN	45.6570155902004
NaN	41.5970020178726
NaN	19.6720177138112
NaN	18.8560520361991
NaN	30.4311774461028
NaN	NaN
NaN	NaN
NaN	NaN
NaN	NaN
NaN	NaN
NaN	NaN
NaN	NaN
NaN	NaN
NaN	NaN
NaN	NaN
NaN	NaN
NaN	NaN
NaN	NaN
NaN	NaN
NaN	NaN
NaN	NaN
NaN	NaN
NaN	NaN
NaN	NaN
NaN	NaN
NaN	NaN
NaN	NaN
NaN	NaN
NaN	NaN
NaN	NaN
NaN	NaN
NaN	NaN
NaN	NaN
NaN	NaN
NaN	NaN
NaN	NaN
NaN	NaN
NaN	NaN
NaN	NaN
NaN	NaN
NaN	NaN
NaN	NaN
NaN	NaN
NaN	NaN
NaN	NaN
NaN	NaN
NaN	NaN
NaN	NaN
NaN	NaN
NaN	NaN
NaN	NaN
NaN	NaN
NaN	NaN
NaN	NaN
NaN	NaN
NaN	NaN
NaN	NaN
NaN	NaN
NaN	NaN
NaN	NaN
NaN	NaN
NaN	NaN
NaN	NaN
NaN	NaN
NaN	NaN
NaN	NaN
NaN	NaN
NaN	NaN
NaN	NaN
NaN	NaN
NaN	NaN
NaN	NaN
NaN	NaN
NaN	NaN
NaN	NaN
NaN	NaN
NaN	NaN
NaN	NaN
NaN	NaN
NaN	NaN
NaN	NaN
NaN	NaN
NaN	NaN
NaN	NaN
NaN	NaN
NaN	NaN
NaN	NaN
NaN	NaN
NaN	NaN
NaN	NaN
NaN	NaN
NaN	NaN
NaN	NaN
NaN	NaN
NaN	NaN
NaN	NaN
NaN	NaN
NaN	NaN
NaN	NaN
NaN	NaN
NaN	NaN
NaN	NaN
NaN	NaN
NaN	NaN
NaN	NaN
NaN	NaN
NaN	NaN
NaN	NaN
NaN	NaN
NaN	NaN
NaN	NaN
NaN	NaN
NaN	NaN
NaN	NaN
NaN	NaN
NaN	NaN
NaN	NaN
NaN	NaN
NaN	NaN
NaN	NaN
NaN	NaN
NaN	NaN
NaN	NaN
NaN	NaN
NaN	NaN
NaN	NaN
NaN	NaN
NaN	NaN
NaN	NaN
NaN	NaN
NaN	NaN
NaN	NaN
NaN	NaN
NaN	NaN
NaN	NaN
NaN	NaN
NaN	NaN
NaN	NaN
NaN	NaN
NaN	NaN
NaN	NaN
NaN	NaN
NaN	NaN
NaN	NaN
NaN	NaN
NaN	NaN
NaN	NaN
NaN	NaN
NaN	NaN
NaN	NaN
NaN	NaN
NaN	NaN
NaN	NaN
NaN	NaN
NaN	NaN
NaN	NaN
NaN	NaN
NaN	NaN
NaN	NaN
NaN	NaN
NaN	NaN
NaN	NaN
NaN	NaN
NaN	NaN
NaN	NaN
NaN	NaN
NaN	NaN
NaN	NaN
NaN	NaN
NaN	NaN
NaN	NaN
NaN	NaN
NaN	NaN
NaN	NaN
NaN	NaN
NaN	NaN
NaN	NaN
NaN	NaN
NaN	NaN
NaN	NaN
NaN	NaN
NaN	NaN
NaN	NaN
NaN	NaN
NaN	NaN
NaN	NaN
NaN	NaN
NaN	NaN
NaN	NaN
NaN	NaN
NaN	NaN
NaN	NaN
NaN	NaN
NaN	NaN
NaN	NaN
NaN	NaN
NaN	NaN
NaN	NaN
NaN	NaN
NaN	NaN
NaN	NaN
NaN	NaN
NaN	NaN
NaN	NaN
NaN	NaN
NaN	NaN
NaN	NaN
NaN	NaN
NaN	NaN
NaN	NaN
NaN	NaN
NaN	NaN
NaN	NaN
NaN	NaN
NaN	NaN
NaN	NaN
NaN	NaN
NaN	NaN
NaN	NaN
NaN	NaN
NaN	NaN
NaN	NaN
NaN	NaN
NaN	NaN
NaN	NaN
NaN	NaN
NaN	NaN
NaN	NaN
NaN	NaN
NaN	NaN
NaN	NaN
NaN	NaN
NaN	NaN
NaN	NaN
NaN	NaN
NaN	NaN
NaN	NaN
NaN	NaN
NaN	NaN
NaN	NaN
NaN	NaN
NaN	NaN
NaN	NaN
NaN	NaN
NaN	NaN
NaN	NaN
NaN	NaN
NaN	NaN
NaN	NaN
NaN	NaN
NaN	NaN
NaN	NaN
NaN	NaN
NaN	NaN
NaN	NaN
NaN	NaN
NaN	NaN
NaN	NaN
NaN	NaN
NaN	NaN
NaN	NaN
NaN	NaN
NaN	NaN
NaN	NaN
NaN	NaN
NaN	NaN
NaN	NaN
NaN	NaN
NaN	NaN
NaN	NaN
NaN	NaN
NaN	NaN
NaN	NaN
NaN	NaN
NaN	NaN
NaN	NaN
NaN	NaN
NaN	NaN
NaN	NaN
NaN	NaN
NaN	NaN
NaN	NaN
NaN	NaN
NaN	NaN
NaN	NaN
NaN	NaN
NaN	NaN
NaN	NaN
NaN	NaN
NaN	NaN
NaN	NaN
NaN	NaN
NaN	NaN
NaN	NaN
NaN	NaN
NaN	NaN
NaN	NaN
NaN	NaN
NaN	NaN
NaN	NaN
NaN	NaN
NaN	NaN
NaN	NaN
NaN	NaN
NaN	NaN
NaN	NaN
NaN	NaN
NaN	NaN
NaN	NaN
NaN	NaN
NaN	NaN
NaN	NaN
NaN	NaN
NaN	NaN
NaN	NaN
NaN	NaN
NaN	NaN
NaN	NaN
NaN	NaN
NaN	NaN
NaN	NaN
NaN	NaN
NaN	NaN
NaN	NaN
NaN	NaN
NaN	NaN
NaN	NaN
NaN	NaN
NaN	NaN
NaN	NaN
NaN	NaN
NaN	NaN
NaN	NaN
NaN	NaN
NaN	NaN
NaN	NaN
NaN	NaN
NaN	NaN
NaN	NaN
NaN	NaN
NaN	NaN
NaN	NaN
NaN	NaN
NaN	NaN
NaN	NaN
NaN	NaN
NaN	NaN
NaN	NaN
NaN	NaN
NaN	NaN
NaN	NaN
NaN	NaN
NaN	NaN
NaN	NaN
NaN	NaN
NaN	NaN
NaN	NaN
NaN	NaN
NaN	NaN
NaN	NaN
NaN	NaN
NaN	NaN
NaN	NaN
NaN	NaN
NaN	NaN
NaN	NaN
NaN	NaN
NaN	NaN
NaN	NaN
NaN	NaN
NaN	NaN
NaN	NaN
NaN	NaN
NaN	NaN
NaN	NaN
NaN	NaN
NaN	NaN
NaN	NaN
NaN	NaN
NaN	NaN
NaN	NaN
NaN	NaN
NaN	NaN
NaN	NaN
NaN	NaN
NaN	NaN
NaN	NaN
NaN	NaN
NaN	NaN
NaN	NaN
NaN	NaN
NaN	NaN
NaN	NaN
NaN	NaN
NaN	NaN
NaN	NaN
NaN	NaN
NaN	NaN
NaN	NaN
NaN	NaN
NaN	NaN
NaN	NaN
NaN	NaN
NaN	NaN
NaN	NaN
NaN	NaN
NaN	NaN
NaN	NaN
NaN	NaN
NaN	NaN
NaN	NaN
NaN	NaN
NaN	NaN
NaN	NaN
NaN	NaN
NaN	NaN
NaN	NaN
NaN	NaN
NaN	NaN
NaN	NaN
NaN	NaN
NaN	NaN
NaN	NaN
NaN	NaN
NaN	NaN
NaN	NaN
NaN	NaN
NaN	NaN
NaN	NaN
NaN	NaN
NaN	NaN
NaN	NaN
NaN	NaN
NaN	NaN
NaN	NaN
NaN	NaN
NaN	NaN
NaN	NaN
NaN	NaN
NaN	NaN
NaN	NaN
NaN	NaN
NaN	NaN
NaN	NaN
NaN	NaN
NaN	NaN
NaN	NaN
NaN	NaN
NaN	NaN
NaN	NaN
NaN	NaN
NaN	NaN
NaN	NaN
NaN	NaN
NaN	NaN
NaN	NaN
NaN	NaN
NaN	NaN
NaN	NaN
NaN	NaN
NaN	NaN
NaN	NaN
NaN	NaN
NaN	NaN
NaN	NaN
NaN	NaN
NaN	NaN
NaN	NaN
NaN	NaN
NaN	NaN
NaN	NaN
NaN	NaN
NaN	NaN
NaN	NaN
NaN	NaN
NaN	NaN
NaN	NaN
NaN	NaN
NaN	NaN
NaN	NaN
NaN	NaN
NaN	NaN
NaN	NaN
NaN	NaN
NaN	NaN
NaN	NaN
NaN	NaN
NaN	NaN
NaN	NaN
NaN	NaN
NaN	NaN
NaN	NaN
NaN	NaN
NaN	NaN
NaN	NaN
NaN	NaN
NaN	NaN
NaN	NaN
NaN	NaN
NaN	NaN
NaN	NaN
NaN	NaN
NaN	NaN
NaN	NaN
NaN	NaN
NaN	NaN
NaN	NaN
NaN	NaN
NaN	NaN
NaN	NaN
NaN	NaN
NaN	NaN
NaN	NaN
NaN	NaN
NaN	NaN
NaN	NaN
NaN	NaN
NaN	NaN
NaN	NaN
NaN	NaN
NaN	NaN
NaN	NaN
NaN	NaN
NaN	NaN
NaN	NaN
NaN	NaN
NaN	NaN
NaN	NaN
NaN	NaN
NaN	NaN
NaN	NaN
NaN	NaN
NaN	NaN
NaN	NaN
NaN	NaN
NaN	NaN
NaN	NaN
NaN	NaN
NaN	NaN
NaN	NaN
NaN	NaN
NaN	NaN
NaN	NaN
NaN	NaN
NaN	NaN
NaN	NaN
NaN	NaN
NaN	NaN
NaN	NaN
NaN	NaN
NaN	NaN
NaN	NaN
NaN	NaN
NaN	NaN
NaN	NaN
NaN	NaN
NaN	NaN
NaN	NaN
NaN	NaN
NaN	NaN
NaN	NaN
NaN	NaN
NaN	NaN
NaN	NaN
NaN	NaN
NaN	NaN
NaN	NaN
NaN	NaN
NaN	NaN
NaN	NaN
NaN	NaN
NaN	NaN
NaN	NaN
NaN	NaN
NaN	NaN
NaN	NaN
NaN	NaN
NaN	NaN
NaN	NaN
NaN	NaN
NaN	NaN
NaN	NaN
NaN	NaN
NaN	NaN
NaN	NaN
NaN	NaN
NaN	NaN
NaN	NaN
NaN	NaN
NaN	NaN
NaN	NaN
NaN	NaN
NaN	NaN
NaN	NaN
NaN	NaN
NaN	NaN
NaN	NaN
NaN	NaN
NaN	NaN
NaN	NaN
NaN	NaN
NaN	NaN
NaN	NaN
NaN	NaN
NaN	NaN
NaN	NaN
NaN	NaN
NaN	NaN
NaN	NaN
NaN	NaN
NaN	NaN
NaN	NaN
NaN	NaN
NaN	NaN
NaN	NaN
NaN	NaN
NaN	NaN
NaN	NaN
NaN	NaN
NaN	NaN
NaN	NaN
NaN	NaN
NaN	NaN
NaN	NaN
NaN	NaN
NaN	NaN
NaN	NaN
NaN	NaN
NaN	NaN
NaN	NaN
NaN	NaN
NaN	NaN
NaN	NaN
NaN	NaN
NaN	NaN
NaN	NaN
NaN	NaN
NaN	NaN
NaN	NaN
NaN	NaN
NaN	NaN
NaN	NaN
NaN	NaN
NaN	NaN
NaN	NaN
NaN	NaN
NaN	NaN
NaN	NaN
NaN	NaN
NaN	NaN
NaN	NaN
NaN	NaN
NaN	NaN
NaN	NaN
NaN	NaN
NaN	NaN
NaN	NaN
NaN	NaN
NaN	NaN
NaN	NaN
NaN	NaN
NaN	NaN
NaN	NaN
NaN	NaN
NaN	NaN
NaN	NaN
NaN	NaN
NaN	NaN
18.2526833363315	31.3709247973493
18.027183201758	25.8226509845381
34.5908183632734	18.0657796987911
16.92610191709	24.8081706090914
43.3581551765554	16.5236464386039
28.9738658219256	22.5827094131951
19.9847153228888	25.9412328007661
28.0896383403594	24.8759920634921
23.3668678739101	18.9271023765996
15.4136351387766	13.995301770871
33.5557673975214	18.9547503756888
48.5132158590308	28.9638998241059
29.0334258477133	44.7540677015149
38.2824112303881	33.6754160910466
20.3365793703319	21.0081300813008
22.4611635699056	25.0211652428231
19.0738319686231	21.2943731117825
23.9164608129351	18.9335953661564
29.9765415549598	21.3739201974496
21.634721304252	22.7073438070881
27.0753102267865	25.5235114390044
24.875745526839	24.0314662565801
20.5965302110931	23.2367189424419
16.0113035113035	21.6892647130291
29.792531120332	28.8052373158756
25.2481113909051	17.9846781168911
25.2274837511606	21.4296647788152
24.5424129108443	24.1413830278762
19.2633569077796	22.9972752043597
24.5489199491741	20.1309741200176
21.8164045143517	21.4097421203438
20.9522957128793	27.6045627376426
17.1069266085568	61.8700099800399
35.1846424384525	22.589217919514
22.6028132717706	32.3072469362154
27.4853387974281	22.1786267423851
21.4499424626007	19.7927063339731
31.5189113468081	21.3443152187409
15.8808933002481	28.0912175491202
25.6067461949815	25.1195688784102
15.8117011092967	25.4831096031863
27.0510541021082	25.8404255319149
41.9640348412475	22.194048773212
22.2410045882637	38.0241423125794
21.0553510301621	22.6206380591033
28.1256544502618	26.9366411285419
14.8996583088695	18.1838248278298
50.9198628001247	21.9691895512391
24.8424783407719	18.2249583173015
24.3258983169297	19.3019598354706
18.8224754889763	24.8798178291305
43.1837916063676	30.5274417839217
22.0743838307039	17.1044950379451
27.3266682922864	17.2252043135548
28.1304263939803	24.2214900627059
18.3611644746564	19.3419328136856
26.4171886149211	30.4855856718705
22.5749274895263	39.3633540372671
17.7832512315271	10.9138288944835
31.8763235916984	21.8522457661785
67.1342294954218	23.5818835937115
46.6028412600371	24.5769263808951
35.4008667388949	18.9971135127878
24.0278079513361	32.1524702613528
17.1113482746354	27.1781606032253
23.9466025559914	18.3416202099342
38.4051670599925	20.594653573377
45.5384615384615	13.0392725865738
26.6604809402304	27.5899035181756
30.5581395348837	19.7798674930541
47.4471830985916	27.2265110148748
20.233676975945	21.2306465545883
28.6264012046177	31.6840386788899
24.976213130352	17.4430683180184
23.2949056482257	27.0657476961202
10.7413761964963	32.076381521844
27.772677960444	22.9447106243821
23.5825008611781	18.1665508454946
22.0498037291462	20.7728602998268
26.4083479276124	19.5865070729053
21.5041011957703	23.0085852930198
16.7607785823424	25.6067461949815
25.3412524747317	20.3003176436616
66.1709870164877	13.2530120481928
57.0268074735987	23.9656395303018
29.4865211810013	19.4792843131427
15.076289658513	20.4762917286838
35.2429667519182	43.8277589271288
40.9970674486804	11.9363174126865
29.5091971057449	37.5839951130116
18.4472785559969	19.3473631466867
21.6011570529182	24.7371188222923
41.2574113435507	16.0296279543141
30.2598298459416	13.499122293739
26.370310771397	42.7361423823309
39.7213174086138	37.1534820824882
32.8135013885922	24.4848061473978
41.1105536042817	25.8298548996223
35.5238491980837	23.0321625052899
40.5960264900662	25.1480847703041
20.5696714678751	19.5117901029558
44.300899427637	27.2608872608873
54.2941890252123	24.0671066428175
27.7896818856107	24.4074090065196
43.5071275141574	33.5957039870531
30.5982395942115	25.3660178381107
22.8654124457308	31.1370481927711
35.994626235486	22.2975195736562
21.2605640973424	18.7440982058546
30.3863785199738	22.8439285390405
45.9316131074877	22.3017422106557
26.1265638284951	23.7705882352941
22.5281140539544	15.558995356269
26.7272727272727	24.3089716561256
30.0789820096534	21.372537625661
33.8755429483202	16.9740125372771
46.9358938153064	20.5103668261563
15.8870920999247	36.4879716693125
25.262083681232	9.87757840013416
39.0343033653065	20.983109571243
22.5486343092946	23.765745631857
49.6558628457014	21.1389735176939
33.890214797136	20.0323458060722
20.1930951252101	20.1522491349481
22.0858397008616	23.9010144482017
26.0489347846311	32.0460542096426
41.7999086340795	26.0915350344269
67.2091958699964	34.3823430681437
35.9046283309958	27.3947768141506
21.3921314310419	17.5071663658562
50.7451835696111	16.9346992502718
38.8921800947867	33.6092715231788
44.6889477167439	25.7155838255338
15.0101669850268	20.6575104095457
23.5218010091862	26.8344577062792
29.9191152195444	10.799856955537
15.9045725646123	21.4047812893198
26.0095961615354	22.6233671988389
29.0294323756132	13.1908441748997
34.4315487333084	19.9210071587262
40.4008571788731	19.8998306997743
37.0087470740421	30.1379590180564
38.6918666383521	19.6304849884527
19.1099314857108	22.7348157982078
13.36351234032	23.8067937508958
16.9722332934768	18.8324055083504
49.2876810726685	21.2624826882426
19.4781233526621	14.1409625987185
25.7962929638294	21.7898202623199
15.2311189694367	24.4615654001051
19.731761837025	19.5047316824389
25.3343300938616	23.8239847564606
37.1251193887297	19.6275862068966
21.5643564356436	14.77150826003
42.4338758901322	28.3393799472296
46.125786163522	21.972049689441
31.9823051171688	28.1217709244098
18.0067436130204	20.5974213181709
32.1534320323015	21.699727485899
13.629724301625	17.9301348021452
22.9229122055675	22.0498037291462
43.2595832261384	21.6936251189343
32.7226345083488	18.2508446240117
40.0635632828566	29.3870438704387
12.4077605505348	36.1489455184534
28.9840211911476	16.2251655629139
47.1107544141252	16.7618270799347
19.5697347512529	18.3858348774964
14.8884639898024	18.6435428925364
25.2236669450078	27.5796623713915
17.0021095843549	28.9723346380946
15.9750165155246	33.4469660075972
20.3763362132084	22.9819915254237
26.8927078495123	18.5311885872334
18.0394068091624	44.6484085862324
12.2965313987758	21.1987778576564
24.2171189979123	22.3456386801699
33.6702227213176	29.3730074388948
42.1923696937131	24.5607613469985
26.5276649517104	11.7193737633214
27.7777777777778	20.5681567936578
NaN	25.0065359477124
NaN	32.181003790054
NaN	20.7392072094014
NaN	43.6435124508519
NaN	17.6329787234043
NaN	18.8710707443412
NaN	20.4251669423513
NaN	28.8454072521158
NaN	22.1067904817179
NaN	10.1046540700789
NaN	23.9686939507582
NaN	19.409811877536
NaN	19.2744668128364
NaN	24.2099898063201
NaN	24.2641254088192
NaN	17.3349114760566
NaN	32.9243353783231
NaN	18.0112868611398
NaN	15.5158407798538
NaN	18.0920297067606
NaN	17.0672924462485
NaN	17.3609403432843
NaN	25.0555219059156
NaN	31.7155438958119
NaN	31.1740083715368
NaN	27.6041200179131
NaN	12.1370295639968
NaN	19.3314598432185
NaN	12.7244079449962
NaN	22.0400131190554
NaN	39.0689655172414
NaN	22.3422181372549
NaN	22.329854384101
NaN	24.4715624319024
NaN	18.759730150493
NaN	29.2785506308638
NaN	28.4455001319609
NaN	21.0181879993201
NaN	28.7568103021298
NaN	16.3520933424846
NaN	25.664367816092
NaN	22.0060290490545
NaN	24.1092932480691
NaN	16.8849788204627
NaN	31.0186666666667
NaN	16.7035328319535
NaN	19.1986086025821
NaN	16
NaN	20.1321949876067
NaN	29.8389950460014
NaN	23.2824729227607
NaN	23.6749795781077
NaN	17.7051620323388
NaN	26.6861313868613
NaN	28.2815987015622
NaN	25.9143226860996
NaN	19.536475346088
NaN	19.7096417863342
NaN	16.1352040816327
NaN	27.5406247368864
NaN	20.3315349808562
NaN	18.9203892885208
NaN	68.0398165965838
NaN	22.8893953044676
NaN	18.7420711758029
NaN	22.896666414695
NaN	26.0352603526035
NaN	30.5427974947808
NaN	26.2931959647993
NaN	12.0721726190476
NaN	20.3588621444201
NaN	10.1578947368421
NaN	16.3594022899282
NaN	20.5222768588884
NaN	15.2085732885973
NaN	26.1145747559111
NaN	19.9082458046601
NaN	21.6821906295959
NaN	19.655468600878
NaN	19.9496433067562
NaN	21.8584676666459
NaN	23.2710562000904
NaN	24.3923611111111
NaN	19.4042258399723
NaN	26.1998510162818
NaN	19.7373594401195
NaN	13.3483194176836
NaN	22.1261021460655
NaN	16.0757946210269
NaN	22.4950407758431
NaN	16.2902955003358
NaN	48.2884195193008
NaN	21.5370018975332
NaN	41.6201877295606
NaN	27.6041666666667
NaN	21.9872681981733
NaN	22.1165510213984
NaN	19.7546335993668
NaN	28.2560089435439
NaN	26.653230885502
NaN	18.5705490569206
NaN	25.7962929638294
NaN	23.0262116976953
NaN	24.1665431915839
NaN	23.5524021405808
NaN	11.2607099143207
NaN	23.3597382469433
NaN	38.4421364985163
NaN	24.2135952125211
NaN	31.5794298285819
NaN	22.7401530178521
NaN	15.1564245810056
NaN	25.938232994527
NaN	18.2319155541757
NaN	28.2376841036059
NaN	22.3897535667964
NaN	25.7509795385285
NaN	26.6791744840525
NaN	37.6613567701181
NaN	26.5295887662989
NaN	16.0605525642157
NaN	24.6593592926785
NaN	26.7970479704797
NaN	28.5183098591549
NaN	22.1767170362002
NaN	15.8196326246452
NaN	27.4970728631901
NaN	16.9872757083805
NaN	20.0582120582121
NaN	21.6190888119954
NaN	20.4461208298108
NaN	26.1242466388503
NaN	13.5464571147922
NaN	35.1181102362205
NaN	25.5705551183486
NaN	21.2551094012984
NaN	17.5088056356068
NaN	28.1961214782291
NaN	21.4713590415575
NaN	31.5817551347026
NaN	26.9559180839986
NaN	14.4920650004751
NaN	33.0634384089301
NaN	15.1262821219808
NaN	35.2454927670491
NaN	26.3002397012097
NaN	22.7920445020194
NaN	38.1184668989547
NaN	12.2965313987758
NaN	14.4052739854124
NaN	22.1646143875567
NaN	43.5993073131744
NaN	35.1833934382971
NaN	24.90416560184
NaN	17.0868175110674
NaN	25.6292682926829
NaN	NaN
NaN	NaN
NaN	NaN
NaN	NaN
NaN	NaN
NaN	NaN
NaN	NaN
NaN	NaN
NaN	NaN
NaN	NaN
NaN	NaN
NaN	NaN
NaN	NaN
NaN	NaN
NaN	NaN
NaN	NaN
NaN	NaN
NaN	NaN
NaN	NaN
NaN	NaN
NaN	NaN
NaN	NaN
NaN	NaN
NaN	NaN
NaN	NaN
NaN	NaN
NaN	NaN
NaN	NaN
NaN	NaN
NaN	NaN
NaN	NaN
NaN	NaN
NaN	NaN
NaN	NaN
NaN	NaN
NaN	NaN
NaN	NaN
NaN	NaN
NaN	NaN
NaN	NaN
NaN	NaN
NaN	NaN
NaN	NaN
NaN	NaN
NaN	NaN
NaN	NaN
NaN	NaN
NaN	NaN
NaN	NaN
NaN	NaN
NaN	NaN
NaN	NaN
NaN	NaN
NaN	NaN
NaN	NaN
NaN	NaN
NaN	NaN
NaN	NaN
NaN	NaN
NaN	NaN
NaN	NaN
NaN	NaN
NaN	NaN
NaN	NaN
NaN	NaN
NaN	NaN
NaN	NaN
NaN	NaN
NaN	NaN
NaN	NaN
NaN	NaN
NaN	NaN
NaN	NaN
NaN	NaN
NaN	NaN
NaN	NaN
NaN	NaN
NaN	NaN
NaN	NaN
NaN	NaN
NaN	NaN
NaN	NaN
NaN	NaN
NaN	NaN
NaN	NaN
NaN	NaN
NaN	NaN
NaN	NaN
NaN	NaN
NaN	NaN
NaN	NaN
NaN	NaN
NaN	NaN
NaN	NaN
NaN	NaN
NaN	NaN
NaN	NaN
NaN	NaN
NaN	NaN
NaN	NaN
NaN	NaN
NaN	NaN
NaN	NaN
NaN	NaN
NaN	NaN
NaN	NaN
NaN	NaN
NaN	NaN
NaN	NaN
NaN	NaN
NaN	NaN
NaN	NaN
NaN	NaN
NaN	NaN
NaN	NaN
NaN	NaN
NaN	NaN
NaN	NaN
NaN	NaN
NaN	NaN
NaN	NaN
NaN	NaN
NaN	NaN
NaN	NaN
NaN	NaN
NaN	NaN
NaN	NaN
NaN	NaN
NaN	NaN
NaN	NaN
NaN	NaN
NaN	NaN
NaN	NaN
NaN	NaN
NaN	NaN
NaN	NaN
NaN	NaN
NaN	NaN
NaN	NaN
NaN	NaN
NaN	NaN
NaN	NaN
NaN	NaN
NaN	NaN
NaN	NaN
NaN	NaN
NaN	NaN
NaN	NaN
NaN	NaN
NaN	NaN
NaN	NaN
NaN	NaN
NaN	NaN
NaN	NaN
NaN	NaN
NaN	NaN
NaN	NaN
NaN	NaN
NaN	NaN
NaN	NaN
NaN	NaN
NaN	NaN
NaN	NaN
NaN	NaN
NaN	NaN
NaN	NaN
NaN	NaN
NaN	NaN
NaN	NaN
NaN	NaN
NaN	NaN
NaN	NaN
NaN	NaN
NaN	NaN
NaN	NaN
NaN	NaN
NaN	NaN
NaN	NaN
NaN	NaN
NaN	NaN
NaN	NaN
NaN	NaN
NaN	NaN
NaN	NaN
NaN	NaN
NaN	NaN
NaN	NaN
NaN	NaN
NaN	NaN
NaN	NaN
NaN	NaN
NaN	NaN
NaN	NaN
NaN	NaN
NaN	NaN
NaN	NaN
NaN	NaN
NaN	NaN
NaN	NaN
NaN	NaN
NaN	NaN
NaN	NaN
NaN	NaN
NaN	NaN
NaN	NaN
NaN	NaN
NaN	NaN
NaN	NaN
NaN	NaN
NaN	NaN
NaN	NaN
NaN	NaN
NaN	NaN
NaN	NaN
NaN	NaN
NaN	NaN
NaN	NaN
NaN	NaN
NaN	NaN
NaN	NaN
NaN	NaN
NaN	NaN
NaN	NaN
NaN	NaN
NaN	NaN
NaN	NaN
NaN	NaN
NaN	NaN
NaN	NaN
NaN	NaN
NaN	NaN
NaN	NaN
NaN	NaN
NaN	NaN
NaN	NaN
NaN	NaN
NaN	NaN
NaN	NaN
NaN	NaN
NaN	NaN
NaN	NaN
NaN	NaN
NaN	NaN
NaN	NaN
NaN	NaN
NaN	NaN
NaN	NaN
NaN	NaN
NaN	NaN
NaN	NaN
NaN	NaN
NaN	NaN
NaN	NaN
NaN	NaN
NaN	NaN
NaN	NaN
NaN	NaN
NaN	NaN
NaN	NaN
NaN	NaN
NaN	NaN
NaN	NaN
NaN	NaN
NaN	NaN
NaN	NaN
NaN	NaN
NaN	NaN
NaN	NaN
NaN	NaN
NaN	NaN
NaN	NaN
NaN	NaN
NaN	NaN
NaN	NaN
NaN	NaN
NaN	NaN
NaN	NaN
NaN	NaN
NaN	NaN
NaN	NaN
NaN	NaN
NaN	NaN
NaN	NaN
NaN	NaN
NaN	NaN
NaN	NaN
NaN	NaN
NaN	NaN
NaN	NaN
NaN	NaN
NaN	NaN
NaN	NaN
NaN	NaN
NaN	NaN
NaN	NaN
NaN	NaN
NaN	NaN
NaN	NaN
NaN	NaN
NaN	NaN
NaN	NaN
NaN	NaN
NaN	NaN
NaN	NaN
NaN	NaN
NaN	NaN
NaN	NaN
NaN	NaN
NaN	NaN
NaN	NaN
NaN	NaN
NaN	NaN
NaN	NaN
NaN	NaN
NaN	NaN
NaN	NaN
NaN	NaN
NaN	NaN
NaN	NaN
NaN	NaN
NaN	NaN
NaN	NaN
NaN	NaN
NaN	NaN
NaN	NaN
NaN	NaN
NaN	NaN
NaN	NaN
NaN	NaN
NaN	NaN
NaN	NaN
NaN	NaN
NaN	NaN
NaN	NaN
NaN	NaN
NaN	NaN
NaN	NaN
NaN	NaN
NaN	NaN
NaN	NaN
NaN	NaN
NaN	NaN
NaN	NaN
NaN	NaN
NaN	NaN
NaN	NaN
NaN	NaN
NaN	NaN
NaN	NaN
NaN	NaN
NaN	NaN
NaN	NaN
NaN	NaN
NaN	NaN
NaN	NaN
NaN	NaN
NaN	NaN
NaN	NaN
NaN	NaN
NaN	NaN
NaN	NaN
NaN	NaN
NaN	NaN
NaN	NaN
NaN	NaN
NaN	NaN
NaN	NaN
NaN	NaN
NaN	NaN
NaN	NaN
NaN	NaN
NaN	NaN
NaN	NaN
NaN	NaN
NaN	NaN
NaN	NaN
NaN	NaN
NaN	NaN
NaN	NaN
NaN	NaN
NaN	NaN
NaN	NaN
NaN	NaN
NaN	NaN
NaN	NaN
NaN	NaN
NaN	NaN
NaN	NaN
NaN	NaN
NaN	NaN
NaN	NaN
NaN	NaN
NaN	NaN
NaN	NaN
NaN	NaN
NaN	NaN
NaN	NaN
NaN	NaN
NaN	NaN
NaN	NaN
NaN	NaN
NaN	NaN
NaN	NaN
NaN	NaN
NaN	NaN
NaN	NaN
NaN	NaN
NaN	NaN
NaN	NaN
NaN	NaN
NaN	NaN
NaN	NaN
NaN	NaN
NaN	NaN
NaN	NaN
NaN	NaN
NaN	NaN
NaN	NaN
NaN	NaN
NaN	NaN
NaN	NaN
NaN	NaN
NaN	NaN
NaN	NaN
NaN	NaN
NaN	NaN
NaN	NaN
NaN	NaN
NaN	NaN
NaN	NaN
NaN	NaN
NaN	NaN
NaN	NaN
NaN	NaN
NaN	NaN
NaN	NaN
NaN	NaN
NaN	NaN
NaN	NaN
NaN	NaN
NaN	NaN
NaN	NaN
NaN	NaN
NaN	NaN
NaN	NaN
NaN	NaN
NaN	NaN
NaN	NaN
NaN	NaN
NaN	NaN
NaN	NaN
NaN	NaN
NaN	NaN
NaN	NaN
NaN	NaN
NaN	NaN
NaN	NaN
NaN	NaN
NaN	NaN
NaN	NaN
NaN	NaN
NaN	NaN
NaN	NaN
NaN	NaN
NaN	NaN
NaN	NaN
NaN	NaN
NaN	NaN
NaN	NaN
NaN	NaN
NaN	NaN
NaN	NaN
NaN	NaN
NaN	NaN
NaN	NaN
NaN	NaN
NaN	NaN
NaN	NaN
NaN	NaN
NaN	NaN
NaN	NaN
NaN	NaN
NaN	NaN
NaN	NaN
NaN	NaN
NaN	NaN
NaN	NaN
NaN	NaN
NaN	NaN
NaN	NaN
NaN	NaN
NaN	NaN
NaN	NaN
NaN	NaN
NaN	NaN
NaN	NaN
NaN	NaN
NaN	NaN
NaN	NaN
NaN	NaN
NaN	NaN
NaN	NaN
NaN	NaN
NaN	NaN
NaN	NaN
NaN	NaN
NaN	NaN
NaN	NaN
NaN	NaN
NaN	NaN
NaN	NaN
NaN	NaN
NaN	NaN
NaN	NaN
NaN	NaN
NaN	NaN
NaN	NaN
NaN	NaN
NaN	NaN
NaN	NaN
NaN	NaN
NaN	NaN
NaN	NaN
NaN	NaN
NaN	NaN
NaN	NaN
NaN	NaN
NaN	NaN
NaN	NaN
NaN	NaN
NaN	NaN
NaN	NaN
NaN	NaN
NaN	NaN
NaN	NaN
NaN	NaN
NaN	NaN
NaN	NaN
NaN	NaN
NaN	NaN
NaN	NaN
NaN	NaN
NaN	NaN
NaN	NaN
NaN	NaN
NaN	NaN
NaN	NaN
NaN	NaN
NaN	NaN
NaN	NaN
NaN	NaN
NaN	NaN
NaN	NaN
NaN	NaN
NaN	NaN
NaN	NaN
NaN	NaN
NaN	NaN
NaN	NaN
NaN	NaN
NaN	NaN
NaN	NaN
NaN	NaN
NaN	NaN
NaN	NaN
NaN	NaN
NaN	NaN
NaN	NaN
NaN	NaN
NaN	NaN
NaN	NaN
NaN	NaN
NaN	NaN
NaN	NaN
NaN	NaN
NaN	NaN
NaN	NaN
NaN	NaN
NaN	NaN
NaN	NaN
NaN	NaN
NaN	NaN
NaN	NaN
NaN	NaN
NaN	NaN
NaN	NaN
NaN	NaN
NaN	NaN
NaN	NaN
NaN	NaN
NaN	NaN
NaN	NaN
NaN	NaN
NaN	NaN
NaN	NaN
NaN	NaN
NaN	NaN
NaN	NaN
NaN	NaN
NaN	NaN
NaN	NaN
NaN	NaN
NaN	NaN
NaN	NaN
NaN	NaN
NaN	NaN
NaN	NaN
NaN	NaN
NaN	NaN
NaN	NaN
NaN	NaN
NaN	NaN
NaN	NaN
NaN	NaN
NaN	NaN
NaN	NaN
NaN	NaN
NaN	NaN
NaN	NaN
NaN	NaN
NaN	NaN
NaN	NaN
NaN	NaN
NaN	NaN
NaN	NaN
NaN	NaN
NaN	NaN
NaN	NaN
NaN	NaN
NaN	NaN
NaN	NaN
NaN	NaN
NaN	NaN
NaN	NaN
NaN	NaN
NaN	NaN
NaN	NaN
NaN	NaN
NaN	NaN
NaN	NaN
NaN	NaN
NaN	NaN
NaN	NaN
NaN	NaN
NaN	NaN
NaN	NaN
NaN	NaN
NaN	NaN
NaN	NaN
NaN	NaN
NaN	NaN
NaN	NaN
NaN	NaN
NaN	NaN
NaN	NaN
NaN	NaN
NaN	NaN
NaN	NaN
NaN	NaN
NaN	NaN
NaN	NaN
[truncated: 2 more rows]
