# Supplementary material for: FRET-FISH probes chromatin compaction at individual genomic loci in single cells
Source: Nat Commun. 2022 Nov 5;13:6680. doi: 10.1038/s41467-022-34183-y (PMC9637210; doi:10.1038/s41467-022-34183-y)
Supplement: Supplementary file 8 — Source Data [file 41467_2022_34183_MOESM8_ESM.zip › Fig 4/Fig 4e.txt]

Source data for Figure 4e in Mota et al	FRET-FISH probes chromatin compaction at individual genomic loci in single cells
fret-fish_score(%)_G1	fret-fish_score(%)_non-G1
38.1220036369648	34.3554101935132
33.7942122186495	26.4709011596978
35.9726962457338	18.685475608795
37.2503975967485	42.272
37.752808988764	43.6669470142977
39.7598511753763	26.7231282097486
35.8299264104661	39.2875147034112
28.7961210974456	41.408876933423
38.0820127430158	31.9640179910045
39.571325648415	27.6674025018396
29.8466014281936	47.2245584524811
31.0138371474188	38.5565217391304
41.4274128142741	40.9785407725322
39.3837645664626	37.9980372914622
36.3737075332349	23.9617358842744
39.78590544157	24.7612484001181
38.1546606163736	13.8250533373971
35.7098186366479	35.0378165077277
24.2985145012969	15.2652304841325
26.4144473654132	22.0848951474015
23.3458912173299	41.9672740795835
37.207615593835	34.6071226681741
22.1419185282523	31.4607925801012
16.4013026958567	42.7688710754843
15.8962020965802	40.7098121085595
34.981610134859	17.2303473491773
41.0318911232988	43.1877444589309
18.3331938749895	25.0649069666811
38.8826456895168	20.7220155563071
25.1278380036817	25.0945017182131
42.5660027790644	19.5936395759717
41.9380844888746	16.183483935743
48.3982257269591	41.5520088057237
39.6308155961575	21.8603226465183
48.3341704336179	26.5914878137505
26.1545101424256	21.296111665005
23.3460373302062	25.7341496316281
24.1828428303068	25.2133157072467
39.9679829242263	39.6089288804291
18.4674698795181	34.2010122921186
42.2451994091581	32.8917378917379
28.1186703205052	36.1543557469361
34.6919579871453	19.5954487989886
24.122768446047	21.3910268443777
25.6009778622844	37.5040889761204
36.1839530332681	30.9279594545674
38.9944134078212	17.4628825371175
43.4930858117068	23.3640656622442
48.1965174129353	38.001800180018
42.2678690714763	39.2453457446808
22.4741298212606	24.3915581499775
36.412157153447	36.0122554796135
41.9400352733686	33.5600501163415
23.5208936698386	38.8529278940238
17.8895981975216	19.6278913845122
40.6652148089487	25.8391123439667
23.0850563909774	44.9752883031301
39.5809272397294	29.311957247829
35.5147645650439	37.263339070568
41.0202360876897	26.1209884826121
42.5649530127142	32.6303826240687
41.6976917349218	25.7127659574468
35.3546291283162	34.7568389057751
35.2359822509076	40.1214833759591
33.9163897148854	21.7270194986072
43.879173290938	21.3042520378938
35.4020979020979	26.5673837102409
43.468339988591	33.7199919306032
40.1559824995244	19.1708602923556
29.718978570512	36.4589289117591
35.9583468922877	25.5990550118124
40.2075725542956	27.9325325836954
36.2788144895719	38.6188453673116
39.1642371234208	42.695900363259
40.7414829659319	36.07104903598
39.5106297633373	43.4103685196752
34.5685455810717	41.035689293212
32.0124926800703	22.1923895935562
34.0258722069777	39.7193833362203
30.1029883504981	40.4866508955728
41.1926605504587	43.1455717678996
37.1644148096157	13.0489651691065
39.9267399267399	38.6344850388494
27.6060885608856	39.8679867986799
22.4026526101003	36.6488651535381
44.2741208295762	39.2014519056261
24.7571718997063	20.4504715143013
31.4173939211556	37.0799536500579
39.7912243453645	24.9425664588119
41.2834765032845	42.3123670616834
35.7601283594063	40.9921671018277
24.0602603481059	20.2829076620825
39.5858708891596	38.7170302832953
34.7617354196302	34.2973268719712
36.2864525655223	25.0983899821109
41.0497453975715	27.59941089838
41.8243754731264	22.1100090171326
42.223513461166	24.7898744190646
40.8499095840868	41.6114227434982
34.5726872246696	17.0364623739333
23.1709956709957	38.667959909473
14.6043121023043	39.2096715987008
42.4184868629313	13.4247860241529
15.1411335369033	41.7717373505813
34.88939209197	21.7860300618921
22.0943186037876	36.8655387355298
40.773085182534	43.9164337207592
40.7927176180542	40.7870904001317
23.3868613138686	43.687628702677
43.4813753581662	41.6016150740242
37.1359909527848	40.5216813424157
40.448343079922	21.1717276806034
39.6570397111913	33.5567257060795
34.3672893902009	18.6757951295606
45.2316537030774	27.049576783555
38.4207737148914	38.4065372829418
45.0650848574724	18.4490545816428
39.1096979332273	39.4410480349345
28.5862687694778	37.2582287071598
42.5295225055622	32.2912437406956
40.8225437928408	39.9299766588863
40.8968893099637	29.2105605410326
32.0484980094101	26.1884509970702
35.6984099846128	24.4814198557959
38.3371385083714	20.5726052876312
40.0888395335924	21.8460298266828
29.3932420976141	18.1288233177402
42.3740277308083	30.1442841287458
26.4201183431953	25.5603880896621
32.2575891541409	42.3385118560916
34.7813325506311	37.6619370758791
48.3263946711074	28.9832610043397
45.9469240048251	22.7790880503145
44.65221950367	22.9802095459837
42.9125055895066	36.7594750398626
46.4291715678037	21.7727487034418
39.6713166443723	19.8066157760814
40.1445347786811	22.7813634530052
39.8573975044563	36.4227371228538
25.2246732026144	38.7596899224806
42.1957671957672	41.067943941813
11.6949334478317	44.3633837067917
28.4800601956358	42.3963963963964
31.9182389937107	27.0213602411217
41.7990362305908	41.7483795911584
38.0473564709698	26.0425743806797
28.4625322997416	24.6887738239506
43.600940544172	29.5942720763723
40.9656796769852	38.1429897864438
33.2760898282695	25.5760661998727
41.576794347341	29.7729276895944
46.5215082315454	28.9138832083617
43.9861460957179	35.6265028052364
41.4277577368521	41.7943107221007
42.2436316133246	17.5752289576973
36.9948012745262	14.7623432740667
23.2912249041281	30.7940606843125
29.5541013544362	47.6023747906835
43.6867239732569	15.832083958021
16.7189772640282	22.2950126796281
48.3803045027535	39.8594205383165
39.6492937165124	37.8099173553719
39.9434762129063	40.9909107111032
43.3221476510067	19.5115831730367
45.4672002784061	42.0540922750575
35.1587666820064	37.1551415263346
26.1298102128552	15.4575256556442
43.1233062330623	17.6828773240237
42.8909521208811	20.7848388093521
40.6556141672947	43.1022992335888
39.246439516856	15.4178674351585
41.8065693430657	23.6964504283966
45.2993056858698	39.7110700487149
41.6991552956465	20.4109589041096
43.4191176470588	25.8894863287953
46.7549668874172	14.9115623976417
41.4672765657987	19.347515345161
40.6937242982299	23.1034773090848
45.7092819614711	15.8493248045487
38.1298449612403	37.385961645876
42.2795462861325	38.4375
26.8043387567793	18.6028980651646
25.6563109022125	24.2854118145247
40.6914893617021	NaN
39.3918918918919	NaN
38.9135041417839	NaN
40.100610851599	NaN
27.4654239326518	NaN
39.6732146135487	NaN
36.9441658308258	NaN
37.9062453197544	NaN
42.0617244670697	NaN
26.1385658914729	NaN
40.1715385961841	NaN
23.6896790579543	NaN
40.6982895432904	NaN
37.044037044037	NaN
46.9607843137255	NaN
22.0700808625337	NaN
29.3034633706708	NaN
29.4690580829077	NaN
43.4856463393919	NaN
25.3633513821602	NaN
43.3876221498371	NaN
41.283099342456	NaN
31.1888454011742	NaN
18.5645272601794	NaN
34.9040411920736	NaN
36.3348837209302	NaN
37.4157748711851	NaN
35.237473478048	NaN
41.2249283667622	NaN
38.1958860162295	NaN
38.5964912280702	NaN
25.1182678311499	NaN
42.4991358451434	NaN
39.2041522491349	NaN
20.2943223625336	NaN
25.1534380526371	NaN
39.3293273890289	NaN
28.8052986753312	NaN
23.0703986429177	NaN
21.2155963302752	NaN
35.8639494833525	NaN
40.2362204724409	NaN
40.4822335025381	NaN
20.0391644908616	NaN
39.5081387119604	NaN
37.4831081081081	NaN
38.9052709178032	NaN
27.7114511518413	NaN
16.3126796550623	NaN
37.6184834123223	NaN
21.6671143343182	NaN
38.1087662337662	NaN
39.1957104557641	NaN
42.51854532296	NaN
35.9322664681801	NaN
39.693894526701	NaN
20.3661076400307	NaN
45.9902076650346	NaN
42.242355605889	NaN
26.9644935972061	NaN
40.3871702410325	NaN
38.3019674935843	NaN
28.014560897922	NaN
20.135032124578	NaN
38.4889854173131	NaN
20.7840876333237	NaN
17.2936152907686	NaN
35.9354838709677	NaN
40.2558314522197	NaN
23.6674816625917	NaN
30.6740792216817	NaN
36.4963503649635	NaN
40.1226772505863	NaN
40.0288125128627	NaN
22.0078448001696	NaN
20.3902551668399	NaN
21.0897614406386	NaN
36.2504787437763	NaN
35.508320975449	NaN
40.9692526980248	NaN
42.3744868961162	NaN
19.0180689906917	NaN
43.8719454442129	NaN
29.0821771611526	NaN
24.4480406889377	NaN
38.4601350118592	NaN
25.6839571022105	NaN
25.1231527093596	NaN
39.1750752345548	NaN
40.4615078575691	NaN
33.9977057642673	NaN
40.8184679958027	NaN
39.2292310489002	NaN
36.1275964391691	NaN
38.6601796407186	NaN
21.2965265688469	NaN
21.8657963862135	NaN
38.744232036915	NaN
38.9815498154982	NaN
36.8965048279614	NaN
35.4449027695934	NaN
38.0237430167598	NaN
40.0408099199498	NaN
38.8971684053651	NaN
39.5140444597622	NaN
34.3236227285838	NaN
39.8198903680501	NaN
39.3771973882471	NaN
36.4054542467554	NaN
37.2216547497446	NaN
44.782011671816	NaN
26.5376569037657	NaN
36.0562949365152	NaN
19.6739314073323	NaN
27.7635327635328	NaN
40.5959352394075	NaN
43.8753189938024	NaN
35.6304314682116	NaN
22.948734257728	NaN
NaN	NaN
NaN	NaN
NaN	NaN
NaN	NaN
NaN	NaN
NaN	NaN
NaN	NaN
NaN	NaN
NaN	NaN
NaN	NaN
NaN	NaN
NaN	NaN
NaN	NaN
NaN	NaN
NaN	NaN
NaN	NaN
NaN	NaN
NaN	NaN
NaN	NaN
NaN	NaN
NaN	NaN
NaN	NaN
NaN	NaN
NaN	NaN
NaN	NaN
NaN	NaN
NaN	NaN
NaN	NaN
NaN	NaN
NaN	NaN
NaN	NaN
NaN	NaN
NaN	NaN
NaN	NaN
NaN	NaN
NaN	NaN
NaN	NaN
NaN	NaN
NaN	NaN
NaN	NaN
NaN	NaN
NaN	NaN
NaN	NaN
NaN	NaN
NaN	NaN
NaN	NaN
NaN	NaN
NaN	NaN
NaN	NaN
NaN	NaN
NaN	NaN
NaN	NaN
NaN	NaN
NaN	NaN
NaN	NaN
NaN	NaN
NaN	NaN
NaN	NaN
NaN	NaN
NaN	NaN
NaN	NaN
NaN	NaN
NaN	NaN
NaN	NaN
NaN	NaN
NaN	NaN
NaN	NaN
NaN	NaN
NaN	NaN
NaN	NaN
NaN	NaN
NaN	NaN
NaN	NaN
NaN	NaN
NaN	NaN
NaN	NaN
NaN	NaN
NaN	NaN
NaN	NaN
NaN	NaN
NaN	NaN
NaN	NaN
NaN	NaN
NaN	NaN
NaN	NaN
NaN	NaN
NaN	NaN
NaN	NaN
NaN	NaN
NaN	NaN
NaN	NaN
NaN	NaN
NaN	NaN
NaN	NaN
NaN	NaN
NaN	NaN
NaN	NaN
NaN	NaN
NaN	NaN
NaN	NaN
NaN	NaN
NaN	NaN
NaN	NaN
NaN	NaN
NaN	NaN
NaN	NaN
NaN	NaN
NaN	NaN
NaN	NaN
NaN	NaN
NaN	NaN
NaN	NaN
NaN	NaN
NaN	NaN
NaN	NaN
NaN	NaN
NaN	NaN
NaN	NaN
NaN	NaN
NaN	NaN
NaN	NaN
NaN	NaN
NaN	NaN
NaN	NaN
NaN	NaN
NaN	NaN
NaN	NaN
NaN	NaN
NaN	NaN
NaN	NaN
NaN	NaN
NaN	NaN
NaN	NaN
NaN	NaN
NaN	NaN
NaN	NaN
NaN	NaN
NaN	NaN
NaN	NaN
NaN	NaN
NaN	NaN
NaN	NaN
NaN	NaN
NaN	NaN
NaN	NaN
NaN	NaN
NaN	NaN
NaN	NaN
NaN	NaN
NaN	NaN
NaN	NaN
NaN	NaN
NaN	NaN
NaN	NaN
NaN	NaN
NaN	NaN
NaN	NaN
NaN	NaN
NaN	NaN
NaN	NaN
NaN	NaN
NaN	NaN
NaN	NaN
NaN	NaN
NaN	NaN
NaN	NaN
NaN	NaN
NaN	NaN
NaN	NaN
NaN	NaN
NaN	NaN
NaN	NaN
NaN	NaN
NaN	NaN
NaN	NaN
NaN	NaN
NaN	NaN
NaN	NaN
NaN	NaN
NaN	NaN
NaN	NaN
NaN	NaN
NaN	NaN
NaN	NaN
NaN	NaN
NaN	NaN
NaN	NaN
NaN	NaN
NaN	NaN
NaN	NaN
NaN	NaN
NaN	NaN
NaN	NaN
NaN	NaN
NaN	NaN
NaN	NaN
NaN	NaN
NaN	NaN
NaN	NaN
NaN	NaN
NaN	NaN
NaN	NaN
NaN	NaN
NaN	NaN
NaN	NaN
NaN	NaN
NaN	NaN
NaN	NaN
NaN	NaN
NaN	NaN
NaN	NaN
NaN	NaN
NaN	NaN
NaN	NaN
NaN	NaN
NaN	NaN
NaN	NaN
NaN	NaN
NaN	NaN
NaN	NaN
NaN	NaN
NaN	NaN
NaN	NaN
NaN	NaN
NaN	NaN
NaN	NaN
NaN	NaN
NaN	NaN
NaN	NaN
NaN	NaN
NaN	NaN
NaN	NaN
NaN	NaN
NaN	NaN
NaN	NaN
NaN	NaN
NaN	NaN
NaN	NaN
NaN	NaN
NaN	NaN
NaN	NaN
NaN	NaN
NaN	NaN
NaN	NaN
NaN	NaN
NaN	NaN
NaN	NaN
NaN	NaN
NaN	NaN
NaN	NaN
NaN	NaN
NaN	NaN
NaN	NaN
NaN	NaN
NaN	NaN
NaN	NaN
NaN	NaN
NaN	NaN
NaN	NaN
NaN	NaN
NaN	NaN
NaN	NaN
NaN	NaN
NaN	NaN
NaN	NaN
NaN	NaN
NaN	NaN
NaN	NaN
NaN	NaN
NaN	NaN
NaN	NaN
NaN	NaN
NaN	NaN
NaN	NaN
NaN	NaN
NaN	NaN
NaN	NaN
NaN	NaN
NaN	NaN
NaN	NaN
NaN	NaN
NaN	NaN
NaN	NaN
NaN	NaN
NaN	NaN
NaN	NaN
NaN	NaN
NaN	NaN
NaN	NaN
NaN	NaN
NaN	NaN
NaN	NaN
NaN	NaN
NaN	NaN
NaN	NaN
NaN	NaN
NaN	NaN
NaN	NaN
NaN	NaN
NaN	NaN
NaN	NaN
NaN	NaN
NaN	NaN
NaN	NaN
NaN	NaN
NaN	NaN
NaN	NaN
NaN	NaN
NaN	NaN
NaN	NaN
NaN	NaN
NaN	NaN
NaN	NaN
NaN	NaN
NaN	NaN
NaN	NaN
NaN	NaN
NaN	NaN
NaN	NaN
NaN	NaN
NaN	NaN
NaN	NaN
NaN	NaN
NaN	NaN
NaN	NaN
NaN	NaN
NaN	NaN
NaN	NaN
NaN	NaN
NaN	NaN
NaN	NaN
NaN	NaN
NaN	NaN
NaN	NaN
NaN	NaN
NaN	NaN
NaN	NaN
NaN	NaN
NaN	NaN
NaN	NaN
NaN	NaN
NaN	NaN
NaN	NaN
NaN	NaN
NaN	NaN
NaN	NaN
NaN	NaN
NaN	NaN
NaN	NaN
NaN	NaN
NaN	NaN
NaN	NaN
NaN	NaN
NaN	NaN
NaN	NaN
NaN	NaN
NaN	NaN
NaN	NaN
NaN	NaN
NaN	NaN
NaN	NaN
NaN	NaN
NaN	NaN
NaN	NaN
NaN	NaN
NaN	NaN
NaN	NaN
NaN	NaN
NaN	NaN
NaN	NaN
NaN	NaN
NaN	NaN
NaN	NaN
NaN	NaN
NaN	NaN
NaN	NaN
NaN	NaN
NaN	NaN
NaN	NaN
NaN	NaN
NaN	NaN
NaN	NaN
NaN	NaN
NaN	NaN
NaN	NaN
NaN	NaN
NaN	NaN
NaN	NaN
NaN	NaN
NaN	NaN
NaN	NaN
NaN	NaN
NaN	NaN
NaN	NaN
NaN	NaN
NaN	NaN
NaN	NaN
NaN	NaN
NaN	NaN
NaN	NaN
NaN	NaN
NaN	NaN
NaN	NaN
NaN	NaN
NaN	NaN
NaN	NaN
NaN	NaN
NaN	NaN
NaN	NaN
NaN	NaN
NaN	NaN
NaN	NaN
NaN	NaN
NaN	NaN
NaN	NaN
NaN	NaN
NaN	NaN
NaN	NaN
NaN	NaN
NaN	NaN
NaN	NaN
NaN	NaN
NaN	NaN
NaN	NaN
NaN	NaN
NaN	NaN
NaN	NaN
NaN	NaN
NaN	NaN
NaN	NaN
NaN	NaN
NaN	NaN
NaN	NaN
NaN	NaN
NaN	NaN
NaN	NaN
NaN	NaN
NaN	NaN
NaN	NaN
NaN	NaN
NaN	NaN
NaN	NaN
NaN	NaN
NaN	NaN
NaN	NaN
NaN	NaN
NaN	NaN
NaN	NaN
NaN	NaN
NaN	NaN
NaN	NaN
NaN	NaN
NaN	NaN
NaN	NaN
NaN	NaN
NaN	NaN
NaN	NaN
NaN	NaN
NaN	NaN
NaN	NaN
NaN	NaN
NaN	NaN
NaN	NaN
NaN	NaN
NaN	NaN
NaN	NaN
NaN	NaN
NaN	NaN
NaN	NaN
NaN	NaN
NaN	NaN
NaN	NaN
NaN	NaN
NaN	NaN
NaN	NaN
NaN	NaN
NaN	NaN
NaN	NaN
NaN	NaN
NaN	NaN
NaN	NaN
NaN	NaN
NaN	NaN
NaN	NaN
NaN	NaN
NaN	NaN
NaN	NaN
NaN	NaN
NaN	NaN
NaN	NaN
NaN	NaN
NaN	NaN
NaN	NaN
NaN	NaN
NaN	NaN
NaN	NaN
NaN	NaN
NaN	NaN
NaN	NaN
NaN	NaN
NaN	NaN
NaN	NaN
NaN	NaN
NaN	NaN
NaN	NaN
NaN	NaN
NaN	NaN
NaN	NaN
NaN	NaN
NaN	NaN
NaN	NaN
NaN	NaN
NaN	NaN
NaN	NaN
NaN	NaN
NaN	NaN
NaN	NaN
NaN	NaN
NaN	NaN
NaN	NaN
NaN	NaN
NaN	NaN
NaN	NaN
NaN	NaN
NaN	NaN
NaN	NaN
NaN	NaN
NaN	NaN
NaN	NaN
NaN	NaN
NaN	NaN
NaN	NaN
NaN	NaN
NaN	NaN
NaN	NaN
NaN	NaN
NaN	NaN
NaN	NaN
NaN	NaN
NaN	NaN
NaN	NaN
NaN	NaN
NaN	NaN
NaN	NaN
NaN	NaN
NaN	NaN
NaN	NaN
NaN	NaN
NaN	NaN
NaN	NaN
NaN	NaN
NaN	NaN
NaN	NaN
NaN	NaN
NaN	NaN
NaN	NaN
NaN	NaN
NaN	NaN
NaN	NaN
NaN	NaN
NaN	NaN
NaN	NaN
NaN	NaN
NaN	NaN
NaN	NaN
NaN	NaN
NaN	NaN
NaN	NaN
NaN	NaN
NaN	NaN
NaN	NaN
NaN	NaN
NaN	NaN
NaN	NaN
NaN	NaN
NaN	NaN
NaN	NaN
NaN	NaN
NaN	NaN
NaN	NaN
NaN	NaN
NaN	NaN
NaN	NaN
NaN	NaN
NaN	NaN
NaN	NaN
NaN	NaN
NaN	NaN
NaN	NaN
NaN	NaN
NaN	NaN
NaN	NaN
NaN	NaN
NaN	NaN
NaN	NaN
NaN	NaN
NaN	NaN
NaN	NaN
NaN	NaN
NaN	NaN
NaN	NaN
NaN	NaN
NaN	NaN
NaN	NaN
NaN	NaN
NaN	NaN
NaN	NaN
NaN	NaN
NaN	NaN
NaN	NaN
NaN	NaN
NaN	NaN
NaN	NaN
NaN	NaN
NaN	NaN
NaN	NaN
NaN	NaN
NaN	NaN
NaN	NaN
NaN	NaN
NaN	NaN
NaN	NaN
NaN	NaN
NaN	NaN
NaN	NaN
NaN	NaN
NaN	NaN
NaN	NaN
NaN	NaN
NaN	NaN
NaN	NaN
NaN	NaN
NaN	NaN
NaN	NaN
NaN	NaN
NaN	NaN
NaN	NaN
NaN	NaN
NaN	NaN
NaN	NaN
NaN	NaN
NaN	NaN
NaN	NaN
NaN	NaN
NaN	NaN
NaN	NaN
NaN	NaN
NaN	NaN
NaN	NaN
NaN	NaN
NaN	NaN
NaN	NaN
NaN	NaN
NaN	NaN
NaN	NaN
NaN	NaN
NaN	NaN
NaN	NaN
NaN	NaN
NaN	NaN
NaN	NaN
NaN	NaN
NaN	NaN
NaN	NaN
NaN	NaN
NaN	NaN
NaN	NaN
NaN	NaN
NaN	NaN
NaN	NaN
NaN	NaN
NaN	NaN
NaN	NaN
NaN	NaN
NaN	NaN
NaN	NaN
NaN	NaN
NaN	NaN
NaN	NaN
NaN	NaN
NaN	NaN
NaN	NaN
NaN	NaN
NaN	NaN
NaN	NaN
NaN	NaN
NaN	NaN
NaN	NaN
NaN	NaN
NaN	NaN
NaN	NaN
NaN	NaN
NaN	NaN
NaN	NaN
NaN	NaN
NaN	NaN
NaN	NaN
NaN	NaN
21.0850604144995	14.3958729296769
34.4818516570226	15.3808504129703
15.5161404753459	16.3515883843305
26.9278147326928	24.1553465691397
40.2794343158971	18.5251278093952
33.1660231660232	27.5693596231024
30.6436629064366	42.9108970499699
25.8660855188998	25.0153515505066
41.6143360392097	22.5479787668436
29.9036369288157	24.5102125885786
14.3421052631579	44.5139431847798
21.7518248175182	29.8818707810993
14.4879583423736	17.9966475339056
29.5366259711432	61.9164763076202
19.7105643994211	20.0918695452458
39.2704402515723	23.2607802874743
20.6222132144305	10.2336586808637
25.5962976148095	17.4398194583751
24.6547197808469	14.0467579436838
23.1427198462278	17.5295929169474
14.9456945382737	29.6892980437284
16.2554875409633	33.0392455126255
22.2503961965135	22.607964830618
17.0028387867922	46.2732919254658
14.0060346642341	38.2548584844137
17.1785218941946	15.6003900097502
43.0101246105919	23.2109808760025
11.7319325055715	18.5011895321174
19.2455516014235	18.8473417887889
22.1954484605087	25.8037717039129
19.4001817631021	12.0912383114426
17.3125314544539	14.3780364836374
30.3013235708251	22.2718392408596
25.1665433012583	45.364117539697
33.0996548748921	25.0111776804078
27.4388323007456	12.2260733452594
21.8559837728195	15.7303370786517
22.6007522837184	25.3399550668086
23.037601802114	24.653537563822
11.505665226025	15.6922867266285
22.6462889470573	20.0071968333933
24.9705436795152	42.5510351816997
20.9546165884194	20.3619909502262
10.6163598869625	19.7382589248737
16.4845225153058	23.216590654849
18.970189701897	27.3182434546782
21.8350873607847	15.6214734805739
45.0068634179822	16.6202274267641
25.0948728300363	19.4243169580536
35.3320932268301	40.4466858789625
21.9149076953616	17.2081764389457
31.125453812021	16.4395818928702
43.0520885338659	10.8562615055475
23.5824742268041	10.3295956506966
16.9540229885057	21.7448972072802
18.8074390332151	17.8930472248036
24.9623736830789	25.5686489449164
49.0272373540856	24.8481360700812
21.1103648981419	18.7962407518496
37.181732453186	18.0763429632208
44.9068431133554	28.4691310238049
22.987024147117	26.892792247123
28.0720769543422	16.8706173518493
34.2383107088989	20.2021563342318
19.9863640790883	24.6088548601864
27.0716711021382	16.7604501607717
16.6001540292656	23.1203272675977
47.2601525093102	23.4755910346945
22.2865776882397	16.8320298821058
14.9320687003332	20.3971704847816
20.5688943263496	21.5271991429592
24.4334522029219	15.1266090530005
27.3605383112655	14.9976381672178
45.7868542989532	29.8543258127554
32.5301204819277	24.8288181006252
15.16208453016	42.4900895610043
14.2644489029836	17.2229423201555
19.0164236944086	22.0562457129792
23.8452948939194	22.4874964612626
24.9074818986323	22.1824430760418
18.8176733206753	44.2053170675567
13.4894223912527	12.9365079365079
18.1165354330709	36.832438541961
21.1652146857498	26.0774087290694
24.8801318549595	33.9443219404631
26.2396313364055	25.5864702673213
20.8407293851864	17.2127843363087
20.7671279685631	20.6938184159691
39.6270718232044	16.3136468228214
14.8829077037194	21.5564539416691
12.3028173865124	42.0166045000602
21.6238608119304	22.1166080383205
21.7816639252013	43.7057482299292
40.3704219468041	20.8585445625511
14.937698149377	21.1305251695293
43.0133293395237	14.7083449623221
13.1327168742317	18.6849315068493
42.9584905660377	20.0060970962579
22.6595110316041	14.1228311759846
15.7398854609274	10.9717429823743
22.5290570654549	39.1151009939083
10.1826186205772	29.7874784606548
37.9734313171283	15.101573676681
14.4717182497332	19.1096955781053
11.2140820355341	20.979111427278
21.8226288613099	14.6200013487086
30.6040982879446	21.1909702571842
40.0549450549451	18.0570098894706
16.614628313293	16.7952883834281
24.8567695245753	19.7396963123644
15.4897896176068	34.2368822120618
27.0555165144062	19.2510143656103
23.3288770053476	18.0220457874046
17.9261363636364	18.6034482758621
20.262076053443	14.2451724350669
33.936536255894	13.9019819410529
18.2113986476181	10.6087108623404
31.0663764961915	26.3983565225511
26.2487682862124	15.5991310984559
37.067804220925	18.8336214070802
13.5920735712722	20.9754843133893
21.3460280543644	12.7865872134128
35.6739707835325	19.3442837510634
19.609126613054	17.8880180980852
21.9951715813071	18.7600788389178
19.0813625885768	18.5774450163781
21.3426164689703	12.190900098912
32.8747379454927	21.3344194312796
15.4022112085398	27.6420281001833
22.3136349954851	26.5792031098154
30.8092662516583	35.0898527226051
50.2507051081166	19.1272471628
28.5260930888575	16.0936007640879
46.6506794564349	20.4501784243755
19.7623914154318	22.1253367361406
18.7357475143665	19.9951171875
32.8658951667801	21.0353168843735
32.4626412343579	16.7370572207084
40.941802252816	21.4730389809405
20.694704303262	29.8300022972663
44.8013415892673	41.4164391871398
11.1446957878315	35.1345624072897
21.6445865692097	32.2790390125634
42.2588522588523	23.3441997296653
45.6974709718467	17.7158774373259
13.2432998324958	28.3815648445874
22.760077451153	22.4665200879472
27.4717722140403	27.0595897101921
31.1269517990496	35.3046394633874
23.1598295596959	18.5978745286253
45.5029771231589	20.392697209783
23.6134232892316	20.55996656916
29.1755165089786	27.3639774859287
25.8275058275058	21.555697369354
42.505753739931	15.6832364966645
37.7385326537869	13.0145427655903
12.7695956754371	22.0047449584816
25.4028925619835	20.9519136408243
40.3318777292576	16.5955199577521
16.1331799418014	21.8813119168991
45.7956808086996	16.8841930805884
28.835860838537	20.9314727579771
19.2845059833344	18.5728015377222
21.2431912848446	19.5596602622248
50.7035928143713	20.6927985414768
36.9787818009078	31.0159148019624
8.49957147501256	11.3086698093872
42.0191854065105	13.5468852790851
21.2973543113299	23.3873940287505
34.5386712584302	29.6521211069663
41.0136712237412	13.8186268795897
20.1903013104081	23.5041122764657
49.3230820658532	23.2510288065844
27.8562506005573	17.9727427597956
44.0619621342513	22.942238267148
25.8069658085598	14.9659028076427
39.9363880329987	20.7498285453021
45.8283528568013	20.5089991975238
33.6116910229645	16.3308341143393
41.6177874778339	16.2626635494853
17.192898844275	27.6470045232161
28.2770056854075	18.3765966213432
16.8604651162791	23.2210412538281
27.9029126213592	NaN
16.7872172540768	NaN
21.9317411286069	NaN
27.5064873790988	NaN
14.7901137701059	NaN
21.2001818457342	NaN
23.3925418094941	NaN
16.9680111265647	NaN
18.5588353145452	NaN
19.5279334352182	NaN
19.8180733671339	NaN
13.9384649074784	NaN
22.3581257307312	NaN
23.3787355153486	NaN
46.9902131653037	NaN
10.4699967713666	NaN
19.860097323601	NaN
32.465526751241	NaN
14.481252662974	NaN
12.1540619818901	NaN
45.79616903056	NaN
22.5409171933236	NaN
23.2829917295937	NaN
18.2641869337148	NaN
23.3490761454967	NaN
21.4528286258594	NaN
14.3288877209119	NaN
25.3078638611461	NaN
24.8035112789629	NaN
18.1763232881444	NaN
31.9262493934983	NaN
22.5846925972396	NaN
37.0547640249332	NaN
22.3569533914362	NaN
12.8295581136279	NaN
26.3157894736842	NaN
15.6843384475163	NaN
19.3106611624402	NaN
17.6562037311223	NaN
5.7812331281719	NaN
21.9039328954657	NaN
24.8954946586159	NaN
16.2255466052934	NaN
20.9029393106365	NaN
18.1190681622088	NaN
41.4291851639696	NaN
17.563706338562	NaN
26.4274886306215	NaN
16.0308226939639	NaN
17.507873010469	NaN
16.7571670461844	NaN
19.2072737604773	NaN
27.3391341712321	NaN
43.342776203966	NaN
22.2243546684579	NaN
19.8183254344392	NaN
19.2866242038217	NaN
43.642137235952	NaN
44.1284886782517	NaN
14.8111930194073	NaN
40.0109970674487	NaN
15.7404298186702	NaN
14.9025765469988	NaN
13.8232037000847	NaN
17.4881302283518	NaN
18.5938127762153	NaN
21.7534490431687	NaN
26.7286599904626	NaN
18.2895920202763	NaN
16.6764840630931	NaN
33.1362346263009	NaN
15.7721667645332	NaN
14.3192212970564	NaN
44.3282118339327	NaN
14.163789171933	NaN
15.8854826450469	NaN
22.4325271643884	NaN
21.0998779850096	NaN
25.132364537569	NaN
24.7000244877969	NaN
22.2614840989399	NaN
15.9811660434843	NaN
34.6787800129786	NaN
10.3600416233091	NaN
16.4380714879468	NaN
26.2866015971606	NaN
21.8728946777453	NaN
29.5745416810792	NaN
18.7578682333193	NaN
19.6356794663474	NaN
24.0074606981082	NaN
23.2952416635444	NaN
23.8521168753727	NaN
27.2926829268293	NaN
36.7943215582701	NaN
19.1138140747176	NaN
17.4198121566543	NaN
26.3312253688938	NaN
14.6195922426653	NaN
63.1622516556291	NaN
19.1301607311692	NaN
15.0037204897517	NaN
25.3108267537889	NaN
42.876526458616	NaN
15.0218074855462	NaN
37.9096194503171	NaN
23.6817276444072	NaN
22.7112171837709	NaN
24.1427694466369	NaN
31.2180649414867	NaN
24.8125203782198	NaN
24.0497686063273	NaN
29.0709633184779	NaN
21.0932025227751	NaN
14.552828761944	NaN
41.7363249743364	NaN
25.964647553352	NaN
16.3547059604407	NaN
15.5915239659082	NaN
NaN	NaN
NaN	NaN
NaN	NaN
NaN	NaN
NaN	NaN
NaN	NaN
NaN	NaN
NaN	NaN
NaN	NaN
NaN	NaN
NaN	NaN
NaN	NaN
NaN	NaN
NaN	NaN
NaN	NaN
NaN	NaN
NaN	NaN
NaN	NaN
NaN	NaN
NaN	NaN
NaN	NaN
NaN	NaN
NaN	NaN
NaN	NaN
NaN	NaN
NaN	NaN
NaN	NaN
NaN	NaN
NaN	NaN
NaN	NaN
NaN	NaN
NaN	NaN
NaN	NaN
NaN	NaN
NaN	NaN
NaN	NaN
NaN	NaN
NaN	NaN
NaN	NaN
NaN	NaN
NaN	NaN
NaN	NaN
NaN	NaN
NaN	NaN
NaN	NaN
NaN	NaN
NaN	NaN
NaN	NaN
NaN	NaN
NaN	NaN
NaN	NaN
NaN	NaN
NaN	NaN
NaN	NaN
NaN	NaN
NaN	NaN
NaN	NaN
NaN	NaN
NaN	NaN
NaN	NaN
NaN	NaN
NaN	NaN
NaN	NaN
NaN	NaN
NaN	NaN
NaN	NaN
NaN	NaN
NaN	NaN
NaN	NaN
NaN	NaN
NaN	NaN
NaN	NaN
NaN	NaN
NaN	NaN
NaN	NaN
NaN	NaN
NaN	NaN
NaN	NaN
NaN	NaN
NaN	NaN
NaN	NaN
NaN	NaN
NaN	NaN
NaN	NaN
NaN	NaN
NaN	NaN
NaN	NaN
NaN	NaN
NaN	NaN
NaN	NaN
NaN	NaN
NaN	NaN
NaN	NaN
NaN	NaN
NaN	NaN
NaN	NaN
NaN	NaN
NaN	NaN
NaN	NaN
NaN	NaN
NaN	NaN
NaN	NaN
NaN	NaN
NaN	NaN
NaN	NaN
NaN	NaN
NaN	NaN
NaN	NaN
NaN	NaN
NaN	NaN
NaN	NaN
NaN	NaN
NaN	NaN
NaN	NaN
NaN	NaN
NaN	NaN
NaN	NaN
NaN	NaN
NaN	NaN
NaN	NaN
NaN	NaN
NaN	NaN
NaN	NaN
NaN	NaN
NaN	NaN
NaN	NaN
NaN	NaN
NaN	NaN
NaN	NaN
NaN	NaN
NaN	NaN
NaN	NaN
NaN	NaN
NaN	NaN
NaN	NaN
NaN	NaN
NaN	NaN
NaN	NaN
NaN	NaN
NaN	NaN
NaN	NaN
NaN	NaN
NaN	NaN
NaN	NaN
NaN	NaN
NaN	NaN
NaN	NaN
NaN	NaN
NaN	NaN
NaN	NaN
NaN	NaN
NaN	NaN
NaN	NaN
NaN	NaN
NaN	NaN
NaN	NaN
NaN	NaN
NaN	NaN
NaN	NaN
NaN	NaN
NaN	NaN
NaN	NaN
NaN	NaN
NaN	NaN
NaN	NaN
NaN	NaN
NaN	NaN
NaN	NaN
NaN	NaN
NaN	NaN
NaN	NaN
NaN	NaN
NaN	NaN
NaN	NaN
NaN	NaN
NaN	NaN
NaN	NaN
NaN	NaN
NaN	NaN
NaN	NaN
NaN	NaN
NaN	NaN
NaN	NaN
NaN	NaN
NaN	NaN
NaN	NaN
NaN	NaN
NaN	NaN
NaN	NaN
NaN	NaN
NaN	NaN
NaN	NaN
NaN	NaN
NaN	NaN
NaN	NaN
NaN	NaN
NaN	NaN
NaN	NaN
NaN	NaN
NaN	NaN
NaN	NaN
NaN	NaN
NaN	NaN
NaN	NaN
NaN	NaN
NaN	NaN
NaN	NaN
NaN	NaN
NaN	NaN
NaN	NaN
NaN	NaN
NaN	NaN
NaN	NaN
NaN	NaN
NaN	NaN
NaN	NaN
NaN	NaN
NaN	NaN
NaN	NaN
NaN	NaN
NaN	NaN
NaN	NaN
NaN	NaN
NaN	NaN
NaN	NaN
NaN	NaN
NaN	NaN
NaN	NaN
NaN	NaN
NaN	NaN
NaN	NaN
NaN	NaN
NaN	NaN
NaN	NaN
NaN	NaN
NaN	NaN
NaN	NaN
NaN	NaN
NaN	NaN
NaN	NaN
NaN	NaN
NaN	NaN
NaN	NaN
NaN	NaN
NaN	NaN
NaN	NaN
NaN	NaN
NaN	NaN
NaN	NaN
NaN	NaN
NaN	NaN
NaN	NaN
NaN	NaN
NaN	NaN
NaN	NaN
NaN	NaN
NaN	NaN
NaN	NaN
NaN	NaN
NaN	NaN
NaN	NaN
NaN	NaN
NaN	NaN
NaN	NaN
NaN	NaN
NaN	NaN
NaN	NaN
NaN	NaN
NaN	NaN
NaN	NaN
NaN	NaN
NaN	NaN
NaN	NaN
NaN	NaN
NaN	NaN
NaN	NaN
NaN	NaN
NaN	NaN
NaN	NaN
NaN	NaN
NaN	NaN
NaN	NaN
NaN	NaN
NaN	NaN
NaN	NaN
NaN	NaN
NaN	NaN
NaN	NaN
NaN	NaN
NaN	NaN
NaN	NaN
NaN	NaN
NaN	NaN
NaN	NaN
NaN	NaN
NaN	NaN
NaN	NaN
NaN	NaN
NaN	NaN
NaN	NaN
NaN	NaN
NaN	NaN
NaN	NaN
NaN	NaN
NaN	NaN
NaN	NaN
NaN	NaN
NaN	NaN
NaN	NaN
NaN	NaN
NaN	NaN
NaN	NaN
NaN	NaN
NaN	NaN
NaN	NaN
NaN	NaN
NaN	NaN
NaN	NaN
NaN	NaN
NaN	NaN
NaN	NaN
NaN	NaN
NaN	NaN
NaN	NaN
NaN	NaN
NaN	NaN
NaN	NaN
NaN	NaN
NaN	NaN
NaN	NaN
NaN	NaN
NaN	NaN
NaN	NaN
NaN	NaN
NaN	NaN
NaN	NaN
NaN	NaN
NaN	NaN
NaN	NaN
NaN	NaN
NaN	NaN
NaN	NaN
NaN	NaN
NaN	NaN
NaN	NaN
NaN	NaN
NaN	NaN
NaN	NaN
NaN	NaN
NaN	NaN
NaN	NaN
NaN	NaN
NaN	NaN
NaN	NaN
NaN	NaN
NaN	NaN
NaN	NaN
NaN	NaN
NaN	NaN
NaN	NaN
NaN	NaN
NaN	NaN
NaN	NaN
NaN	NaN
NaN	NaN
NaN	NaN
NaN	NaN
NaN	NaN
NaN	NaN
NaN	NaN
NaN	NaN
NaN	NaN
NaN	NaN
NaN	NaN
NaN	NaN
NaN	NaN
NaN	NaN
NaN	NaN
NaN	NaN
NaN	NaN
NaN	NaN
NaN	NaN
NaN	NaN
NaN	NaN
NaN	NaN
NaN	NaN
NaN	NaN
NaN	NaN
NaN	NaN
NaN	NaN
NaN	NaN
NaN	NaN
NaN	NaN
NaN	NaN
NaN	NaN
NaN	NaN
NaN	NaN
NaN	NaN
NaN	NaN
NaN	NaN
NaN	NaN
NaN	NaN
NaN	NaN
NaN	NaN
NaN	NaN
NaN	NaN
NaN	NaN
NaN	NaN
NaN	NaN
NaN	NaN
NaN	NaN
NaN	NaN
NaN	NaN
NaN	NaN
NaN	NaN
NaN	NaN
NaN	NaN
NaN	NaN
NaN	NaN
NaN	NaN
NaN	NaN
NaN	NaN
NaN	NaN
NaN	NaN
NaN	NaN
NaN	NaN
NaN	NaN
NaN	NaN
NaN	NaN
NaN	NaN
NaN	NaN
NaN	NaN
NaN	NaN
NaN	NaN
NaN	NaN
NaN	NaN
NaN	NaN
NaN	NaN
NaN	NaN
NaN	NaN
NaN	NaN
NaN	NaN
NaN	NaN
NaN	NaN
NaN	NaN
NaN	NaN
NaN	NaN
NaN	NaN
NaN	NaN
NaN	NaN
NaN	NaN
NaN	NaN
NaN	NaN
NaN	NaN
NaN	NaN
NaN	NaN
NaN	NaN
NaN	NaN
NaN	NaN
NaN	NaN
NaN	NaN
NaN	NaN
NaN	NaN
NaN	NaN
NaN	NaN
NaN	NaN
NaN	NaN
NaN	NaN
NaN	NaN
NaN	NaN
NaN	NaN
NaN	NaN
NaN	NaN
NaN	NaN
NaN	NaN
NaN	NaN
NaN	NaN
NaN	NaN
NaN	NaN
NaN	NaN
NaN	NaN
NaN	NaN
NaN	NaN
NaN	NaN
NaN	NaN
NaN	NaN
NaN	NaN
NaN	NaN
NaN	NaN
NaN	NaN
NaN	NaN
NaN	NaN
NaN	NaN
NaN	NaN
NaN	NaN
NaN	NaN
NaN	NaN
NaN	NaN
NaN	NaN
NaN	NaN
NaN	NaN
NaN	NaN
NaN	NaN
NaN	NaN
NaN	NaN
NaN	NaN
NaN	NaN
NaN	NaN
NaN	NaN
NaN	NaN
NaN	NaN
NaN	NaN
NaN	NaN
NaN	NaN
NaN	NaN
NaN	NaN
NaN	NaN
NaN	NaN
NaN	NaN
NaN	NaN
NaN	NaN
NaN	NaN
NaN	NaN
NaN	NaN
NaN	NaN
NaN	NaN
NaN	NaN
NaN	NaN
NaN	NaN
NaN	NaN
NaN	NaN
NaN	NaN
NaN	NaN
NaN	NaN
NaN	NaN
NaN	NaN
NaN	NaN
NaN	NaN
NaN	NaN
NaN	NaN
NaN	NaN
NaN	NaN
NaN	NaN
NaN	NaN
NaN	NaN
NaN	NaN
NaN	NaN
NaN	NaN
NaN	NaN
NaN	NaN
NaN	NaN
NaN	NaN
NaN	NaN
NaN	NaN
NaN	NaN
NaN	NaN
NaN	NaN
NaN	NaN
NaN	NaN
NaN	NaN
NaN	NaN
NaN	NaN
NaN	NaN
NaN	NaN
NaN	NaN
NaN	NaN
NaN	NaN
NaN	NaN
NaN	NaN
NaN	NaN
NaN	NaN
NaN	NaN
NaN	NaN
NaN	NaN
NaN	NaN
NaN	NaN
NaN	NaN
NaN	NaN
NaN	NaN
NaN	NaN
NaN	NaN
NaN	NaN
NaN	NaN
NaN	NaN
NaN	NaN
NaN	NaN
NaN	NaN
NaN	NaN
NaN	NaN
NaN	NaN
NaN	NaN
NaN	NaN
NaN	NaN
NaN	NaN
NaN	NaN
NaN	NaN
NaN	NaN
NaN	NaN
NaN	NaN
NaN	NaN
NaN	NaN
NaN	NaN
NaN	NaN
NaN	NaN
NaN	NaN
NaN	NaN
NaN	NaN
NaN	NaN
NaN	NaN
NaN	NaN
NaN	NaN
NaN	NaN
NaN	NaN
NaN	NaN
NaN	NaN
NaN	NaN
NaN	NaN
NaN	NaN
NaN	NaN
NaN	NaN
NaN	NaN
NaN	NaN
NaN	NaN
NaN	NaN
NaN	NaN
NaN	NaN
NaN	NaN
NaN	NaN
NaN	NaN
NaN	NaN
NaN	NaN
NaN	NaN
NaN	NaN
NaN	NaN
NaN	NaN
NaN	NaN
NaN	NaN
NaN	NaN
NaN	NaN
NaN	NaN
NaN	NaN
NaN	NaN
NaN	NaN
NaN	NaN
NaN	NaN
NaN	NaN
NaN	NaN
NaN	NaN
NaN	NaN
NaN	NaN
NaN	NaN
NaN	NaN
NaN	NaN
NaN	NaN
NaN	NaN
NaN	NaN
NaN	NaN
NaN	NaN
NaN	NaN
NaN	NaN
NaN	NaN
NaN	NaN
NaN	NaN
NaN	NaN
NaN	NaN
NaN	NaN
NaN	NaN
NaN	NaN
NaN	NaN
NaN	NaN
NaN	NaN
NaN	NaN
NaN	NaN
NaN	NaN
NaN	NaN
NaN	NaN
NaN	NaN
NaN	NaN
NaN	NaN
NaN	NaN
NaN	NaN
NaN	NaN
NaN	NaN
NaN	NaN
NaN	NaN
NaN	NaN
NaN	NaN
NaN	NaN
NaN	NaN
NaN	NaN
NaN	NaN
NaN	NaN
NaN	NaN
NaN	NaN
NaN	NaN
NaN	NaN
[truncated: 2 more rows]
