# Supplementary material for: FRET-FISH probes chromatin compaction at individual genomic loci in single cells
Source: Nat Commun. 2022 Nov 5;13:6680. doi: 10.1038/s41467-022-34183-y (PMC9637210; doi:10.1038/s41467-022-34183-y)
Supplement: Supplementary file 8 — Source Data [file 41467_2022_34183_MOESM8_ESM.zip › Fig 4/Fig 4g.txt]

Source data for Figure 4g in Mota et al	FRET-FISH probes chromatin compaction at individual genomic loci in single cells
fret-fish_score(%)_Low_passage_Rep1	fret-fish_score(%)_High_passage_Rep1
16.0006577865483	20.8545108005083
39.2745228373374	26.8680445151033
35.8211165407967	33.9966027663189
37.8242977276794	33.8491295938104
34.1894546003928	19.879439129865
32.4528840662479	42.0829655781112
33.4529567795288	25.0959215574819
16.4358992754143	35.7755913753402
38.7731858119102	25.1177139145965
11.6229624379872	42.1353907416625
18.2006399397704	25.9325308366771
33.5155732273028	36.1975642760487
12.4176580473896	36.1079865016873
11.5014199283862	34.4229318581846
15.1920438957476	36.2152946906965
36.8382674639055	31.2601406165495
38.618802318094	38.7202832574608
45.6399437412096	34.2903139254092
37.0336013193156	32.0232896652111
37.7557866487756	37.1688311688312
36.0827927092987	41.3578577224777
16.9997702733747	37.589928057554
31.6326530612245	40.5363853775196
29.3422404933196	33.9824945295405
28.5518501598904	34.936643392811
24.6780317129457	33.9374379344588
36.4521255462853	36.0392058306107
40.1838578996572	39.3173198482933
37.7538269290847	37.4153074027603
31.7789578493196	35.218253968254
33.6230052140939	36.3207547169811
34.3092714117449	37.7250195669189
19.9981610886355	40.2073732718894
45.7154742096506	37.6467981387104
12.699433113202	35.3710624666311
19.8805864270513	35.7008844813723
22.6153039832285	38.6988076723691
18.618025751073	36.3525390625
16.9224489795918	32.1970484306797
22.3064250411862	32.5339366515837
15.1379135596901	35.3076923076923
37.5084326512255	32.701962574167
16.8648894964684	33.4790612057064
10.7309396129634	32.1758680989258
16.5923143147844	30.3019600918241
21.6095489162273	32.6381184823608
20.6924243776211	32.2837865467185
27.8714646129332	34.8070017953321
14.012393493416	32.5331772053083
21.566803126163	39.0566914498141
28.1615085058414	37.7354209212616
35.3423135675601	34.5616570327553
18.9306470360325	40.2441636324695
34.8503586445709	22.181042228212
34.8966874385044	42.4649298597194
40.583404134806	31.4890016920474
36.629322942036	46.6514459665145
16.4104423495286	45.0995405819296
18.139852966319	39.1197038255862
12.9442451907401	26.8186905428092
19.474665837737	40.5754795663053
31.5268614514609	40.4845045831515
9.37779367065975	36.6717358244623
18.519617295854	23.0857288221826
36.928004881025	37.5193114102847
28.6156314462526	46.8636179684338
36.7645087789841	41.1960132890365
21.7259216684457	37.5078930751421
31.7863397548161	40.1115933044017
31.1646681704856	44.1563872046832
26.417704011065	41.0011641443539
30.956312865936	40.3528360875391
18.6920518083375	41.0670253306434
35.5209742895805	34.9671669793621
34.3147442558596	34.7654435671157
38.0670026682479	34.0937267542772
20.4819277108434	33.3726137167099
42.6090523724873	39.0029952931108
45.3657962832275	35.9029418080309
18.4524106297053	34.6060898985017
28.0157620439812	31.7216981132075
36.7957746478873	39.1177187423836
31.4444282167373	34.5667447306792
21.8365673681334	36.0396506962473
25.8988656027687	39.0927835051546
39.8533397098677	35.2354688162919
18.0565822189369	40.5165615141956
20.7497009171873	36.2072672543539
17.3673328738801	39.3188137164041
34.3148357870895	36.2331838565022
34.4962284482759	38.2012622720898
16.3114202378281	38.1855111712932
33.6992029269568	22.8966986155485
44.3105950653121	39.9502600045218
23.5455704895517	44.4366197183099
34.3652769135034	40.7558514064849
43.82874475035	36.7916303400174
19.8433988254912	45.3889147647881
32.7958579881657	36.7598684210526
21.5900621118012	23.2476635514019
32.0405621775485	28.5662759242561
9.32203389830508	41.1672629695886
16.967792615868	39.4184938036225
11.7046085508051	36.7363673636736
35.7086302454473	36.0785953177258
24.5742092457421	36.8397593046579
32.0730850316233	38.9566680689945
36.4711847219875	37.6083979917846
37.9393424036281	39.1821112006446
43.6695906432749	38.8593317727176
34.0052104757987	26.9041346924751
40.9220121122235	42.7607913669065
25.709883337002	39.8021760633037
33.6511662021417	41.3815226689478
22.219284329279	44.0176991150442
36.9952917677272	35.2615384615385
35.8836388094838	38.0931165070172
38.181168483116	43.4791666666667
18.2120779838326	40.9561020455068
24.932502596054	34.6736980883322
12.700198189512	36.8031459634513
18.5540142917192	36.6469224826165
18.0308912199554	35.8708189158016
28.1197254416563	36.8801155512759
38.9231718605369	34.3818049842729
24.8294123637845	39.9650959860384
18.7909097595058	40.0792776921383
21.4171739258909	41.7956656346749
16.3412979573378	36.6324139174328
31.6144874155924	41.435966689174
39.0292887029289	31.6515107069522
44.6740638002774	42.2873512560599
42.346077076616	42.1356730151937
19.9158098129874	35.981407141348
35.0812508534754	40.9189895470383
39.8301602520203	39.122527847238
40.2953305840096	36.5634813817856
23.6257833482543	39.0404140951622
15.9904534606205	41.3484104971197
21.4917313533581	27.8185745140389
34.6851145038168	36.2228436222844
36.736641221374	39.5056726094003
15.9698606387944	39.0306669526056
35.0015989766549	40.7918552036199
19.2307692307692	34.1571461879226
30.5160252444004	36.0609707180104
23.9470517448857	36.8096759470561
11.5228034011853	35.3612915928332
30.7795208561352	43.3741351782863
21.6389042393621	45.4145968666412
28	41.663261136085
NaN	45.9889280322094
NaN	29.4984326018809
NaN	41.1463275763902
NaN	13.3216476774759
NaN	37.1881557472604
NaN	39.7817876626102
NaN	41.0205434062293
NaN	38.6452353616533
NaN	40.6181015452539
NaN	36.3005503709021
NaN	41.0691823899371
NaN	26.9675442262154
NaN	21.0126845498025
NaN	36.6970387243736
NaN	38.6746536877574
NaN	42.3928077455048
NaN	38.1849685943253
NaN	46.9004383218535
NaN	39.0590324012428
NaN	39.300367091341
NaN	40.9989373007439
NaN	41.7584839136183
NaN	30.5583250249252
NaN	38.109495295124
NaN	30.4639362087713
NaN	37.0938628158845
NaN	38.8273491214668
NaN	39.4044462573934
NaN	22.5955204216074
NaN	25
NaN	42.4111212397448
NaN	35.9103385178408
NaN	37.0268410185822
NaN	40.0747314339094
NaN	44.7173913043478
NaN	37.630890052356
NaN	41.4929714008725
NaN	36.7768595041322
NaN	40.9448818897638
NaN	38.8820789409169
NaN	38.9210465385506
NaN	37.7288471053934
NaN	37.7049180327869
NaN	36.9002874198541
NaN	39.0255009107468
NaN	39.5947176684882
NaN	39.0004462293619
NaN	39.3767060964513
NaN	37.8680666514494
NaN	39.8573127229489
NaN	36.8445583780005
NaN	37.8584229390681
NaN	45.0916686006034
NaN	43.6305048335124
NaN	31.1258278145695
NaN	38.9019792648445
NaN	38.6698964985686
NaN	34.1783216783217
NaN	25.5406797116375
NaN	34.7912524850895
NaN	30.2638254693049
NaN	38.1375882814544
NaN	38.2845711427857
NaN	38.8888888888889
NaN	25.644527915315
NaN	38.2014557407842
NaN	37.2851859908636
NaN	37.5884905229504
NaN	40.5651340996169
NaN	NaN
NaN	NaN
NaN	NaN
NaN	NaN
NaN	NaN
NaN	NaN
NaN	NaN
NaN	NaN
NaN	NaN
NaN	NaN
NaN	NaN
NaN	NaN
NaN	NaN
NaN	NaN
NaN	NaN
NaN	NaN
NaN	NaN
NaN	NaN
NaN	NaN
NaN	NaN
NaN	NaN
NaN	NaN
NaN	NaN
NaN	NaN
NaN	NaN
NaN	NaN
NaN	NaN
NaN	NaN
NaN	NaN
NaN	NaN
NaN	NaN
NaN	NaN
NaN	NaN
NaN	NaN
NaN	NaN
NaN	NaN
NaN	NaN
NaN	NaN
NaN	NaN
NaN	NaN
NaN	NaN
NaN	NaN
NaN	NaN
NaN	NaN
NaN	NaN
NaN	NaN
NaN	NaN
NaN	NaN
NaN	NaN
NaN	NaN
NaN	NaN
NaN	NaN
NaN	NaN
NaN	NaN
NaN	NaN
NaN	NaN
NaN	NaN
NaN	NaN
NaN	NaN
NaN	NaN
NaN	NaN
NaN	NaN
NaN	NaN
NaN	NaN
NaN	NaN
NaN	NaN
NaN	NaN
NaN	NaN
NaN	NaN
NaN	NaN
NaN	NaN
NaN	NaN
NaN	NaN
NaN	NaN
NaN	NaN
NaN	NaN
NaN	NaN
NaN	NaN
NaN	NaN
NaN	NaN
NaN	NaN
NaN	NaN
NaN	NaN
NaN	NaN
NaN	NaN
NaN	NaN
NaN	NaN
NaN	NaN
NaN	NaN
NaN	NaN
NaN	NaN
NaN	NaN
NaN	NaN
NaN	NaN
NaN	NaN
NaN	NaN
NaN	NaN
NaN	NaN
NaN	NaN
NaN	NaN
NaN	NaN
NaN	NaN
NaN	NaN
NaN	NaN
NaN	NaN
NaN	NaN
NaN	NaN
NaN	NaN
NaN	NaN
NaN	NaN
NaN	NaN
NaN	NaN
NaN	NaN
NaN	NaN
NaN	NaN
NaN	NaN
NaN	NaN
NaN	NaN
NaN	NaN
NaN	NaN
NaN	NaN
NaN	NaN
NaN	NaN
NaN	NaN
NaN	NaN
NaN	NaN
NaN	NaN
NaN	NaN
NaN	NaN
NaN	NaN
NaN	NaN
NaN	NaN
NaN	NaN
NaN	NaN
NaN	NaN
NaN	NaN
NaN	NaN
NaN	NaN
NaN	NaN
NaN	NaN
NaN	NaN
NaN	NaN
NaN	NaN
NaN	NaN
NaN	NaN
NaN	NaN
NaN	NaN
NaN	NaN
NaN	NaN
NaN	NaN
NaN	NaN
NaN	NaN
NaN	NaN
NaN	NaN
NaN	NaN
NaN	NaN
NaN	NaN
NaN	NaN
NaN	NaN
NaN	NaN
NaN	NaN
NaN	NaN
NaN	NaN
NaN	NaN
NaN	NaN
NaN	NaN
NaN	NaN
NaN	NaN
NaN	NaN
NaN	NaN
NaN	NaN
NaN	NaN
NaN	NaN
NaN	NaN
NaN	NaN
NaN	NaN
NaN	NaN
NaN	NaN
NaN	NaN
NaN	NaN
NaN	NaN
NaN	NaN
NaN	NaN
NaN	NaN
NaN	NaN
NaN	NaN
NaN	NaN
NaN	NaN
NaN	NaN
NaN	NaN
NaN	NaN
NaN	NaN
NaN	NaN
NaN	NaN
NaN	NaN
NaN	NaN
NaN	NaN
NaN	NaN
NaN	NaN
NaN	NaN
NaN	NaN
NaN	NaN
NaN	NaN
NaN	NaN
NaN	NaN
NaN	NaN
NaN	NaN
NaN	NaN
NaN	NaN
NaN	NaN
NaN	NaN
NaN	NaN
NaN	NaN
NaN	NaN
NaN	NaN
NaN	NaN
NaN	NaN
NaN	NaN
NaN	NaN
NaN	NaN
NaN	NaN
NaN	NaN
NaN	NaN
NaN	NaN
NaN	NaN
NaN	NaN
NaN	NaN
NaN	NaN
NaN	NaN
NaN	NaN
NaN	NaN
NaN	NaN
NaN	NaN
NaN	NaN
NaN	NaN
NaN	NaN
NaN	NaN
NaN	NaN
NaN	NaN
NaN	NaN
NaN	NaN
NaN	NaN
NaN	NaN
NaN	NaN
NaN	NaN
NaN	NaN
NaN	NaN
NaN	NaN
NaN	NaN
NaN	NaN
NaN	NaN
NaN	NaN
NaN	NaN
NaN	NaN
NaN	NaN
NaN	NaN
NaN	NaN
NaN	NaN
NaN	NaN
NaN	NaN
NaN	NaN
NaN	NaN
NaN	NaN
NaN	NaN
NaN	NaN
NaN	NaN
NaN	NaN
NaN	NaN
NaN	NaN
NaN	NaN
NaN	NaN
NaN	NaN
NaN	NaN
NaN	NaN
NaN	NaN
NaN	NaN
NaN	NaN
NaN	NaN
NaN	NaN
NaN	NaN
NaN	NaN
NaN	NaN
NaN	NaN
NaN	NaN
NaN	NaN
NaN	NaN
NaN	NaN
NaN	NaN
NaN	NaN
NaN	NaN
NaN	NaN
NaN	NaN
NaN	NaN
NaN	NaN
NaN	NaN
NaN	NaN
NaN	NaN
NaN	NaN
NaN	NaN
NaN	NaN
NaN	NaN
NaN	NaN
NaN	NaN
NaN	NaN
NaN	NaN
NaN	NaN
NaN	NaN
NaN	NaN
NaN	NaN
NaN	NaN
NaN	NaN
NaN	NaN
NaN	NaN
NaN	NaN
NaN	NaN
NaN	NaN
NaN	NaN
NaN	NaN
NaN	NaN
NaN	NaN
NaN	NaN
NaN	NaN
NaN	NaN
NaN	NaN
NaN	NaN
NaN	NaN
NaN	NaN
NaN	NaN
NaN	NaN
NaN	NaN
NaN	NaN
NaN	NaN
NaN	NaN
NaN	NaN
NaN	NaN
NaN	NaN
NaN	NaN
NaN	NaN
NaN	NaN
NaN	NaN
NaN	NaN
NaN	NaN
NaN	NaN
NaN	NaN
NaN	NaN
NaN	NaN
NaN	NaN
NaN	NaN
NaN	NaN
NaN	NaN
NaN	NaN
NaN	NaN
NaN	NaN
NaN	NaN
NaN	NaN
NaN	NaN
NaN	NaN
NaN	NaN
NaN	NaN
NaN	NaN
NaN	NaN
NaN	NaN
NaN	NaN
NaN	NaN
NaN	NaN
NaN	NaN
NaN	NaN
NaN	NaN
NaN	NaN
NaN	NaN
NaN	NaN
NaN	NaN
NaN	NaN
NaN	NaN
NaN	NaN
NaN	NaN
NaN	NaN
NaN	NaN
NaN	NaN
NaN	NaN
NaN	NaN
NaN	NaN
NaN	NaN
NaN	NaN
NaN	NaN
NaN	NaN
NaN	NaN
NaN	NaN
NaN	NaN
NaN	NaN
NaN	NaN
NaN	NaN
NaN	NaN
NaN	NaN
NaN	NaN
NaN	NaN
NaN	NaN
NaN	NaN
NaN	NaN
NaN	NaN
NaN	NaN
NaN	NaN
NaN	NaN
NaN	NaN
NaN	NaN
NaN	NaN
NaN	NaN
NaN	NaN
NaN	NaN
NaN	NaN
NaN	NaN
NaN	NaN
NaN	NaN
NaN	NaN
NaN	NaN
NaN	NaN
NaN	NaN
NaN	NaN
NaN	NaN
NaN	NaN
NaN	NaN
NaN	NaN
NaN	NaN
NaN	NaN
NaN	NaN
NaN	NaN
NaN	NaN
NaN	NaN
NaN	NaN
NaN	NaN
NaN	NaN
NaN	NaN
NaN	NaN
NaN	NaN
NaN	NaN
NaN	NaN
NaN	NaN
NaN	NaN
NaN	NaN
NaN	NaN
NaN	NaN
NaN	NaN
NaN	NaN
NaN	NaN
NaN	NaN
NaN	NaN
NaN	NaN
NaN	NaN
NaN	NaN
NaN	NaN
NaN	NaN
NaN	NaN
NaN	NaN
NaN	NaN
NaN	NaN
NaN	NaN
NaN	NaN
NaN	NaN
NaN	NaN
NaN	NaN
NaN	NaN
NaN	NaN
NaN	NaN
NaN	NaN
NaN	NaN
NaN	NaN
NaN	NaN
NaN	NaN
NaN	NaN
NaN	NaN
NaN	NaN
NaN	NaN
NaN	NaN
NaN	NaN
NaN	NaN
NaN	NaN
NaN	NaN
NaN	NaN
NaN	NaN
NaN	NaN
NaN	NaN
NaN	NaN
NaN	NaN
NaN	NaN
NaN	NaN
NaN	NaN
NaN	NaN
NaN	NaN
NaN	NaN
NaN	NaN
NaN	NaN
NaN	NaN
NaN	NaN
NaN	NaN
NaN	NaN
NaN	NaN
NaN	NaN
NaN	NaN
NaN	NaN
NaN	NaN
NaN	NaN
NaN	NaN
NaN	NaN
NaN	NaN
NaN	NaN
NaN	NaN
NaN	NaN
NaN	NaN
NaN	NaN
NaN	NaN
NaN	NaN
NaN	NaN
NaN	NaN
NaN	NaN
NaN	NaN
NaN	NaN
NaN	NaN
NaN	NaN
NaN	NaN
NaN	NaN
NaN	NaN
NaN	NaN
NaN	NaN
NaN	NaN
NaN	NaN
NaN	NaN
NaN	NaN
NaN	NaN
NaN	NaN
NaN	NaN
NaN	NaN
NaN	NaN
NaN	NaN
NaN	NaN
NaN	NaN
NaN	NaN
NaN	NaN
NaN	NaN
NaN	NaN
NaN	NaN
NaN	NaN
NaN	NaN
NaN	NaN
NaN	NaN
NaN	NaN
NaN	NaN
NaN	NaN
NaN	NaN
NaN	NaN
NaN	NaN
NaN	NaN
NaN	NaN
NaN	NaN
NaN	NaN
NaN	NaN
NaN	NaN
NaN	NaN
NaN	NaN
NaN	NaN
NaN	NaN
NaN	NaN
NaN	NaN
NaN	NaN
NaN	NaN
NaN	NaN
NaN	NaN
NaN	NaN
NaN	NaN
NaN	NaN
NaN	NaN
NaN	NaN
NaN	NaN
NaN	NaN
NaN	NaN
NaN	NaN
NaN	NaN
NaN	NaN
NaN	NaN
NaN	NaN
NaN	NaN
NaN	NaN
NaN	NaN
NaN	NaN
NaN	NaN
NaN	NaN
NaN	NaN
NaN	NaN
NaN	NaN
NaN	NaN
NaN	NaN
NaN	NaN
NaN	NaN
NaN	NaN
NaN	NaN
NaN	NaN
NaN	NaN
NaN	NaN
NaN	NaN
NaN	NaN
NaN	NaN
NaN	NaN
NaN	NaN
NaN	NaN
NaN	NaN
NaN	NaN
NaN	NaN
NaN	NaN
NaN	NaN
NaN	NaN
NaN	NaN
NaN	NaN
NaN	NaN
NaN	NaN
NaN	NaN
NaN	NaN
NaN	NaN
NaN	NaN
NaN	NaN
NaN	NaN
NaN	NaN
NaN	NaN
NaN	NaN
NaN	NaN
NaN	NaN
NaN	NaN
NaN	NaN
NaN	NaN
NaN	NaN
NaN	NaN
NaN	NaN
NaN	NaN
NaN	NaN
NaN	NaN
NaN	NaN
NaN	NaN
NaN	NaN
NaN	NaN
NaN	NaN
NaN	NaN
NaN	NaN
NaN	NaN
NaN	NaN
NaN	NaN
NaN	NaN
NaN	NaN
NaN	NaN
NaN	NaN
NaN	NaN
NaN	NaN
NaN	NaN
NaN	NaN
NaN	NaN
NaN	NaN
NaN	NaN
NaN	NaN
NaN	NaN
NaN	NaN
NaN	NaN
NaN	NaN
NaN	NaN
NaN	NaN
NaN	NaN
NaN	NaN
NaN	NaN
NaN	NaN
NaN	NaN
NaN	NaN
NaN	NaN
NaN	NaN
NaN	NaN
NaN	NaN
NaN	NaN
NaN	NaN
NaN	NaN
NaN	NaN
NaN	NaN
NaN	NaN
NaN	NaN
NaN	NaN
NaN	NaN
NaN	NaN
NaN	NaN
NaN	NaN
NaN	NaN
NaN	NaN
NaN	NaN
NaN	NaN
NaN	NaN
NaN	NaN
NaN	NaN
NaN	NaN
NaN	NaN
NaN	NaN
NaN	NaN
NaN	NaN
NaN	NaN
NaN	NaN
NaN	NaN
NaN	NaN
NaN	NaN
NaN	NaN
NaN	NaN
NaN	NaN
NaN	NaN
NaN	NaN
NaN	NaN
NaN	NaN
NaN	NaN
NaN	NaN
NaN	NaN
NaN	NaN
NaN	NaN
NaN	NaN
NaN	NaN
NaN	NaN
NaN	NaN
NaN	NaN
NaN	NaN
NaN	NaN
NaN	NaN
NaN	NaN
NaN	NaN
NaN	NaN
NaN	NaN
NaN	NaN
NaN	NaN
NaN	NaN
NaN	NaN
NaN	NaN
NaN	NaN
NaN	NaN
NaN	NaN
NaN	NaN
NaN	NaN
NaN	NaN
NaN	NaN
NaN	NaN
NaN	NaN
NaN	NaN
NaN	NaN
NaN	NaN
NaN	NaN
NaN	NaN
NaN	NaN
NaN	NaN
NaN	NaN
NaN	NaN
NaN	NaN
NaN	NaN
NaN	NaN
NaN	NaN
NaN	NaN
NaN	NaN
NaN	NaN
NaN	NaN
NaN	NaN
NaN	NaN
NaN	NaN
NaN	NaN
NaN	NaN
NaN	NaN
NaN	NaN
NaN	NaN
NaN	NaN
NaN	NaN
NaN	NaN
NaN	NaN
NaN	NaN
NaN	NaN
NaN	NaN
NaN	NaN
NaN	NaN
NaN	NaN
NaN	NaN
NaN	NaN
NaN	NaN
NaN	NaN
NaN	NaN
NaN	NaN
NaN	NaN
NaN	NaN
NaN	NaN
NaN	NaN
NaN	NaN
NaN	NaN
NaN	NaN
NaN	NaN
NaN	NaN
NaN	NaN
NaN	NaN
NaN	NaN
NaN	NaN
NaN	NaN
NaN	NaN
NaN	NaN
NaN	NaN
NaN	NaN
NaN	NaN
NaN	NaN
NaN	NaN
NaN	NaN
NaN	NaN
NaN	NaN
NaN	NaN
NaN	NaN
NaN	NaN
NaN	NaN
NaN	NaN
NaN	NaN
NaN	NaN
NaN	NaN
NaN	NaN
NaN	NaN
NaN	NaN
NaN	NaN
NaN	NaN
NaN	NaN
NaN	NaN
NaN	NaN
NaN	NaN
NaN	NaN
NaN	NaN
NaN	NaN
NaN	NaN
NaN	NaN
NaN	NaN
NaN	NaN
NaN	NaN
NaN	NaN
NaN	NaN
NaN	NaN
NaN	NaN
NaN	NaN
NaN	NaN
NaN	NaN
NaN	NaN
NaN	NaN
NaN	NaN
NaN	NaN
NaN	NaN
NaN	NaN
NaN	NaN
NaN	NaN
NaN	NaN
NaN	NaN
NaN	NaN
NaN	NaN
NaN	NaN
NaN	NaN
NaN	NaN
NaN	NaN
NaN	NaN
NaN	NaN
NaN	NaN
NaN	NaN
NaN	NaN
NaN	NaN
NaN	NaN
NaN	NaN
NaN	NaN
NaN	NaN
NaN	NaN
NaN	NaN
NaN	NaN
NaN	NaN
NaN	NaN
NaN	NaN
NaN	NaN
NaN	NaN
NaN	NaN
NaN	NaN
NaN	NaN
NaN	NaN
NaN	NaN
NaN	NaN
NaN	NaN
NaN	NaN
NaN	NaN
NaN	NaN
NaN	NaN
NaN	NaN
NaN	NaN
NaN	NaN
NaN	NaN
NaN	NaN
NaN	NaN
NaN	NaN
NaN	NaN
NaN	NaN
NaN	NaN
NaN	NaN
NaN	NaN
NaN	NaN
NaN	NaN
NaN	NaN
NaN	NaN
NaN	NaN
NaN	NaN
NaN	NaN
NaN	NaN
NaN	NaN
NaN	NaN
NaN	NaN
NaN	NaN
NaN	NaN
NaN	NaN
NaN	NaN
NaN	NaN
NaN	NaN
NaN	NaN
NaN	NaN
NaN	NaN
NaN	NaN
NaN	NaN
NaN	NaN
NaN	NaN
NaN	NaN
NaN	NaN
NaN	NaN
NaN	NaN
NaN	NaN
NaN	NaN
NaN	NaN
NaN	NaN
NaN	NaN
NaN	NaN
NaN	NaN
NaN	NaN
NaN	NaN
NaN	NaN
NaN	NaN
NaN	NaN
NaN	NaN
NaN	NaN
NaN	NaN
NaN	NaN
NaN	NaN
NaN	NaN
NaN	NaN
NaN	NaN
NaN	NaN
NaN	NaN
NaN	NaN
NaN	NaN
NaN	NaN
NaN	NaN
NaN	NaN
NaN	NaN
NaN	NaN
NaN	NaN
NaN	NaN
NaN	NaN
NaN	NaN
NaN	NaN
NaN	NaN
NaN	NaN
NaN	NaN
NaN	NaN
NaN	NaN
NaN	NaN
NaN	NaN
NaN	NaN
NaN	NaN
NaN	NaN
NaN	NaN
NaN	NaN
NaN	NaN
NaN	NaN
NaN	NaN
NaN	NaN
NaN	NaN
NaN	NaN
NaN	NaN
NaN	NaN
NaN	NaN
NaN	NaN
NaN	NaN
NaN	NaN
NaN	NaN
NaN	NaN
NaN	NaN
NaN	NaN
NaN	NaN
NaN	NaN
NaN	NaN
NaN	NaN
NaN	NaN
NaN	NaN
NaN	NaN
NaN	NaN
NaN	NaN
NaN	NaN
NaN	NaN
NaN	NaN
NaN	NaN
NaN	NaN
NaN	NaN
NaN	NaN
NaN	NaN
NaN	NaN
NaN	NaN
NaN	NaN
NaN	NaN
NaN	NaN
NaN	NaN
NaN	NaN
NaN	NaN
NaN	NaN
NaN	NaN
NaN	NaN
NaN	NaN
NaN	NaN
NaN	NaN
NaN	NaN
NaN	NaN
NaN	NaN
NaN	NaN
NaN	NaN
NaN	NaN
NaN	NaN
NaN	NaN
NaN	NaN
NaN	NaN
NaN	NaN
NaN	NaN
NaN	NaN
NaN	NaN
NaN	NaN
NaN	NaN
NaN	NaN
NaN	NaN
NaN	NaN
NaN	NaN
NaN	NaN
NaN	NaN
NaN	NaN
NaN	NaN
NaN	NaN
NaN	NaN
NaN	NaN
NaN	NaN
NaN	NaN
NaN	NaN
NaN	NaN
NaN	NaN
NaN	NaN
NaN	NaN
NaN	NaN
NaN	NaN
NaN	NaN
NaN	NaN
NaN	NaN
NaN	NaN
NaN	NaN
NaN	NaN
NaN	NaN
NaN	NaN
NaN	NaN
NaN	NaN
NaN	NaN
NaN	NaN
NaN	NaN
NaN	NaN
NaN	NaN
NaN	NaN
NaN	NaN
NaN	NaN
NaN	NaN
NaN	NaN
NaN	NaN
NaN	NaN
NaN	NaN
NaN	NaN
NaN	NaN
NaN	NaN
NaN	NaN
NaN	NaN
NaN	NaN
NaN	NaN
NaN	NaN
NaN	NaN
NaN	NaN
NaN	NaN
NaN	NaN
NaN	NaN
NaN	NaN
NaN	NaN
NaN	NaN
NaN	NaN
NaN	NaN
NaN	NaN
NaN	NaN
NaN	NaN
NaN	NaN
NaN	NaN
NaN	NaN
NaN	NaN
NaN	NaN
NaN	NaN
NaN	NaN
NaN	NaN
NaN	NaN
NaN	NaN
NaN	NaN
NaN	NaN
NaN	NaN
NaN	NaN
NaN	NaN
NaN	NaN
NaN	NaN
NaN	NaN
NaN	NaN
NaN	NaN
NaN	NaN
NaN	NaN
NaN	NaN
NaN	NaN
NaN	NaN
NaN	NaN
NaN	NaN
NaN	NaN
NaN	NaN
NaN	NaN
NaN	NaN
NaN	NaN
NaN	NaN
NaN	NaN
NaN	NaN
NaN	NaN
NaN	NaN
NaN	NaN
NaN	NaN
NaN	NaN
NaN	NaN
NaN	NaN
NaN	NaN
NaN	NaN
NaN	NaN
NaN	NaN
NaN	NaN
NaN	NaN
NaN	NaN
NaN	NaN
NaN	NaN
NaN	NaN
NaN	NaN
NaN	NaN
NaN	NaN
NaN	NaN
NaN	NaN
NaN	NaN
NaN	NaN
NaN	NaN
NaN	NaN
NaN	NaN
NaN	NaN
NaN	NaN
NaN	NaN
NaN	NaN
NaN	NaN
NaN	NaN
NaN	NaN
NaN	NaN
NaN	NaN
NaN	NaN
NaN	NaN
NaN	NaN
NaN	NaN
NaN	NaN
NaN	NaN
NaN	NaN
NaN	NaN
NaN	NaN
NaN	NaN
NaN	NaN
NaN	NaN
NaN	NaN
NaN	NaN
NaN	NaN
NaN	NaN
NaN	NaN
NaN	NaN
NaN	NaN
NaN	NaN
NaN	NaN
NaN	NaN
NaN	NaN
NaN	NaN
NaN	NaN
NaN	NaN
NaN	NaN
NaN	NaN
NaN	NaN
NaN	NaN
NaN	NaN
NaN	NaN
NaN	NaN
NaN	NaN
NaN	NaN
NaN	NaN
NaN	NaN
NaN	NaN
NaN	NaN
NaN	NaN
NaN	NaN
NaN	NaN
NaN	NaN
NaN	NaN
NaN	NaN
NaN	NaN
NaN	NaN
NaN	NaN
NaN	NaN
NaN	NaN
NaN	NaN
NaN	NaN
NaN	NaN
NaN	NaN
NaN	NaN
NaN	NaN
NaN	NaN
NaN	NaN
NaN	NaN
NaN	NaN
NaN	NaN
NaN	NaN
NaN	NaN
NaN	NaN
NaN	NaN
NaN	NaN
NaN	NaN
NaN	NaN
NaN	NaN
NaN	NaN
NaN	NaN
NaN	NaN
NaN	NaN
NaN	NaN
NaN	NaN
NaN	NaN
NaN	NaN
NaN	NaN
NaN	NaN
NaN	NaN
NaN	NaN
NaN	NaN
NaN	NaN
NaN	NaN
NaN	NaN
NaN	NaN
NaN	NaN
NaN	NaN
NaN	NaN
NaN	NaN
NaN	NaN
NaN	NaN
NaN	NaN
NaN	NaN
NaN	NaN
NaN	NaN
NaN	NaN
NaN	NaN
NaN	NaN
NaN	NaN
NaN	NaN
NaN	NaN
NaN	NaN
NaN	NaN
NaN	NaN
NaN	NaN
NaN	NaN
NaN	NaN
NaN	NaN
NaN	NaN
NaN	NaN
NaN	NaN
NaN	NaN
NaN	NaN
NaN	NaN
NaN	NaN
16.5934504792332	22.6666666666667
29.5871695871696	15.6528189910979
37.5172890733057	24.9695493300853
27.1240032994226	33.1619537275064
35.6611645202249	23.2254889900357
20.4690561982426	35.9860341921502
7.72563636942878	21.3994644312493
11.3620807665982	17.6308820533714
18.2531894013739	21.9247569395519
11.0014229811455	17.1424151001779
13.4046373643532	21.1608222490931
13.2538659793814	24.6525435163945
15.3453518679409	25.3538981618424
10.1754691513911	19.0977443609023
12.6890134292059	21.6486594637855
26.0850191605026	15.527950310559
13.0744618964514	20.968654520765
19.8951464706518	15.5839587242026
26.0676873489122	28.796783173523
21.8711140370127	21.7198472341998
25.4716217310339	43.2711198428291
13.1604911203683	37.0716510903427
12.2578138011436	45.867517471893
13.2202511977211	37.9108316661903
20.6225397288234	20.4926231557889
20.6540345906381	17.9331306990881
16.187527642636	17.028950190077
20.0615384615385	17.7583985729858
15.0711312666957	17.1524288107203
19.952178533475	33.8670761131827
19.7569791586557	24.5186573521895
17.5191815856777	36.5441176470588
11.4117761368053	29.562643867149
22.7532999819179	10.9846398629215
12.6852092539641	26.051939513478
19.4568341758351	30.1128668171558
17.936132824335	29.0856592877767
9.31817231721082	23.048048048048
13.0175608184308	18.040383978815
20.7020298306605	40.7930395093425
19.0777195834086	14.1060744346415
23.7184287562121	24.4785812414138
48.5435088557848	16.0139976670555
13.6850562399571	26.3065282421256
16.0787824529991	19.6699727903098
18.1699895068206	13.5648868152756
15.6959959834317	34.3450479233227
10.7701722178512	21.2478770000894
15.716951342041	20.2914001421464
13.3487297921478	25.3640271806962
49.5140598678243	21.0129844384974
37.9204501854457	30.3242320819113
15.6857482458495	25.7431172534825
36.092524227042	26.7370046320124
9.59247373279993	31.5354441019894
39.6074689927763	29.2500704820975
41.1658382286489	33.6889387984278
16.0835728808806	23.9363241678726
15.5300157517064	22.8940624829617
12.1687629747222	23.771700896403
21.2201179757839	21.5225112796391
17.9199782623463	45.2888768898488
16.4501325059789	24.8455481526348
19.0781418797263	17.9625921349751
12.2493620123952	20.8927749654855
14.6725210391511	46.8530062336618
25.7046460954523	24.0843783738892
16.7482744380862	24.9936980085707
19.6853569987898	15.5467511885895
17.3630698589702	45.0131233595801
16.9601767196417	43.3014354066986
13.7079583135955	45.0252100840336
18.5816957787482	21.8570082696535
11.1975360200459	24.0640096618357
18.4647525176773	18.1039681582439
18.169204849526	29.1810841983852
13.545594789167	37.4063854946788
23.3936057060627	21.7207830266088
45.7044278320874	12.0668516487062
18.326314359462	23.0517822490042
11.4052547770701	24.7159090909091
16.6847519423586	38.6950237456122
41.252384693076	30.6079664570231
16.8345813478557	25.4410143329658
26.483638380477	28.4100866517379
22.3190348525469	37.6165234874794
16.9150294994222	39.6997648761078
16.0863958736299	14.2429131136207
16.0918820804907	39.5767195767196
22.7513996946121	24.9964634318857
35.0888324873096	29.0054099042863
15.149703581926	40.2276632302406
22.9232977594708	12.7542542829313
49.7038049669629	33.767813694821
28.6193799134352	32.1696440747307
12.4360548393698	25.9328859060403
18.9612814465409	19.7362824330072
19.6383866481224	30.9681611435997
41.3498933634425	17.5201712497942
7.77667657746944	15.7037611477317
18.4872491759672	9.99711066165848
13.6884915546111	32.3439620081411
18.71817255929	23.7452651515152
12.2143023165724	17.4141858455738
19.2602167644427	18.2136279926335
20.4525366802192	25.8824981486053
24.4354430379747	18.1353767560664
26.0832705350414	16.9987950690518
17.2930388738215	22.0635237714742
36.9828456104945	25.3620352250489
13.1244752308984	25.4066898190459
21.8108550560383	29.0585867620751
9.44833892106065	18.663889778917
15.8988789542958	47.1229785633697
22.3072345490096	16.614358571989
21.6671221645258	39.3584325777949
25.5644320944772	17.9935398061942
8.92886547011362	25.8618727955399
12.4640371229698	42.0905773771196
25.2174949350495	23.3512300665117
12.5997933690241	19.3916349809886
15.4945648909975	21.0169491525424
16.2959776295978	20.6813683912921
23.2297063903282	30.3075152113139
20.6445851599286	21.3294877077325
12.2092798266321	39.7243858597963
17.0369387890444	24.7530112329138
18.3372965063106	21.2143788414975
18.1203118105604	39.1661062542031
26.0571964369433	32.9561042524006
22.1828447861605	29.6572876383518
13.6093436034829	20.3219315895372
23.8954149298977	34.9467140319716
14.6089066514416	34.9554707379135
29.0118909817952	42.3426988523941
16.3516799292661	37.5383985254966
16.7396818077012	16.3485746771705
18.7585812356979	27.4744872684038
14.7922188328249	41.8746068358146
23.3819834908482	29.6225876984504
22.9690312170297	16.40625
21.5235126959391	17.270719136055
13.0884609672788	40.6888018148072
21.2400074363265	19.8920627998256
16.4842093196538	21.7808219178082
16.4259556433362	16.6850306941602
20.0726449922591	19.5800444478504
17.5961452663514	26.032159930465
26.1920014642628	34.0209634255129
31.45282402873	29.767327342115
31.4958056433163	36.0052219321149
NaN	45.9727385377943
NaN	25.0822909809085
NaN	31.2967882154069
NaN	13.3107938893063
NaN	27.3534072900158
NaN	20.2470178401773
NaN	45.059985885674
NaN	41.6772554002541
NaN	41.0867052023121
NaN	23.3509046872774
NaN	29.5376220562895
NaN	23.4096399401818
NaN	12.5208474890358
NaN	14.816834833197
NaN	27.9699651381067
NaN	40.5940594059406
NaN	23.8934056007227
NaN	31.261807696132
NaN	22.5873697118332
NaN	26.449422946368
NaN	39.4183445190157
NaN	44.499484004128
NaN	17.61895841139
NaN	23.8090174393875
NaN	31.2701252236136
NaN	37.7270806928602
NaN	37.9951774026869
NaN	14.9794571293864
NaN	21.5644215644216
NaN	23.6819292300418
NaN	8.15892740353172
NaN	14.8912437255996
NaN	24.0298867196915
NaN	50.5398749763213
NaN	27.0525497166981
NaN	31.0399492707673
NaN	41.1884781129508
NaN	18.2491433624406
NaN	28.2685512367491
NaN	32.1983273596177
NaN	25.1783702591063
NaN	25.7336343115124
NaN	14.2548756885514
NaN	18.200821201941
NaN	16.7803914526845
NaN	25.2231862190368
NaN	21.6055920355857
NaN	22.3572296476306
NaN	39.0238466681524
NaN	38.6964180857311
NaN	25.0279798545048
NaN	16.5071172896029
NaN	32.5989832075181
NaN	22.2786987801063
NaN	18.6537094098128
NaN	38.4872080088988
NaN	27.2846907442609
NaN	20.0760193503801
NaN	23.9593535749265
NaN	18.3761224231693
NaN	16.4924346629986
NaN	38.7843336724313
NaN	41.2091575905757
NaN	43.307655272027
NaN	17.1495171495171
NaN	20.8660968660969
NaN	29.6445639187575
NaN	34.1651812240048
NaN	22.0895176252319
NaN	NaN
NaN	NaN
NaN	NaN
NaN	NaN
NaN	NaN
NaN	NaN
NaN	NaN
NaN	NaN
NaN	NaN
NaN	NaN
NaN	NaN
NaN	NaN
NaN	NaN
NaN	NaN
NaN	NaN
NaN	NaN
NaN	NaN
NaN	NaN
NaN	NaN
NaN	NaN
NaN	NaN
NaN	NaN
NaN	NaN
NaN	NaN
NaN	NaN
NaN	NaN
NaN	NaN
NaN	NaN
NaN	NaN
NaN	NaN
NaN	NaN
NaN	NaN
NaN	NaN
NaN	NaN
NaN	NaN
NaN	NaN
NaN	NaN
NaN	NaN
NaN	NaN
NaN	NaN
NaN	NaN
NaN	NaN
NaN	NaN
NaN	NaN
NaN	NaN
NaN	NaN
NaN	NaN
NaN	NaN
NaN	NaN
NaN	NaN
NaN	NaN
NaN	NaN
NaN	NaN
NaN	NaN
NaN	NaN
NaN	NaN
NaN	NaN
NaN	NaN
NaN	NaN
NaN	NaN
NaN	NaN
NaN	NaN
NaN	NaN
NaN	NaN
NaN	NaN
NaN	NaN
NaN	NaN
NaN	NaN
NaN	NaN
NaN	NaN
NaN	NaN
NaN	NaN
NaN	NaN
NaN	NaN
NaN	NaN
NaN	NaN
NaN	NaN
NaN	NaN
NaN	NaN
NaN	NaN
NaN	NaN
NaN	NaN
NaN	NaN
NaN	NaN
NaN	NaN
NaN	NaN
NaN	NaN
NaN	NaN
NaN	NaN
NaN	NaN
NaN	NaN
NaN	NaN
NaN	NaN
NaN	NaN
NaN	NaN
NaN	NaN
NaN	NaN
NaN	NaN
NaN	NaN
NaN	NaN
NaN	NaN
NaN	NaN
NaN	NaN
NaN	NaN
NaN	NaN
NaN	NaN
NaN	NaN
NaN	NaN
NaN	NaN
NaN	NaN
NaN	NaN
NaN	NaN
NaN	NaN
NaN	NaN
NaN	NaN
NaN	NaN
NaN	NaN
NaN	NaN
NaN	NaN
NaN	NaN
NaN	NaN
NaN	NaN
NaN	NaN
NaN	NaN
NaN	NaN
NaN	NaN
NaN	NaN
NaN	NaN
NaN	NaN
NaN	NaN
NaN	NaN
NaN	NaN
NaN	NaN
NaN	NaN
NaN	NaN
NaN	NaN
NaN	NaN
NaN	NaN
NaN	NaN
NaN	NaN
NaN	NaN
NaN	NaN
NaN	NaN
NaN	NaN
NaN	NaN
NaN	NaN
NaN	NaN
NaN	NaN
NaN	NaN
NaN	NaN
NaN	NaN
NaN	NaN
NaN	NaN
NaN	NaN
NaN	NaN
NaN	NaN
NaN	NaN
NaN	NaN
NaN	NaN
NaN	NaN
NaN	NaN
NaN	NaN
NaN	NaN
NaN	NaN
NaN	NaN
NaN	NaN
NaN	NaN
NaN	NaN
NaN	NaN
NaN	NaN
NaN	NaN
NaN	NaN
NaN	NaN
NaN	NaN
NaN	NaN
NaN	NaN
NaN	NaN
NaN	NaN
NaN	NaN
NaN	NaN
NaN	NaN
NaN	NaN
NaN	NaN
NaN	NaN
NaN	NaN
NaN	NaN
NaN	NaN
NaN	NaN
NaN	NaN
NaN	NaN
NaN	NaN
NaN	NaN
NaN	NaN
NaN	NaN
NaN	NaN
NaN	NaN
NaN	NaN
NaN	NaN
NaN	NaN
NaN	NaN
NaN	NaN
NaN	NaN
NaN	NaN
NaN	NaN
NaN	NaN
NaN	NaN
NaN	NaN
NaN	NaN
NaN	NaN
NaN	NaN
NaN	NaN
NaN	NaN
NaN	NaN
NaN	NaN
NaN	NaN
NaN	NaN
NaN	NaN
NaN	NaN
NaN	NaN
NaN	NaN
NaN	NaN
NaN	NaN
NaN	NaN
NaN	NaN
NaN	NaN
NaN	NaN
NaN	NaN
NaN	NaN
NaN	NaN
NaN	NaN
NaN	NaN
NaN	NaN
NaN	NaN
NaN	NaN
NaN	NaN
NaN	NaN
NaN	NaN
NaN	NaN
NaN	NaN
NaN	NaN
NaN	NaN
NaN	NaN
NaN	NaN
NaN	NaN
NaN	NaN
NaN	NaN
NaN	NaN
NaN	NaN
NaN	NaN
NaN	NaN
NaN	NaN
NaN	NaN
NaN	NaN
NaN	NaN
NaN	NaN
NaN	NaN
NaN	NaN
NaN	NaN
NaN	NaN
NaN	NaN
NaN	NaN
NaN	NaN
NaN	NaN
NaN	NaN
NaN	NaN
NaN	NaN
NaN	NaN
NaN	NaN
NaN	NaN
NaN	NaN
NaN	NaN
NaN	NaN
NaN	NaN
NaN	NaN
NaN	NaN
NaN	NaN
NaN	NaN
NaN	NaN
[truncated: 1,002 more rows]
