# Supplementary material for: FRET-FISH probes chromatin compaction at individual genomic loci in single cells
Source: Nat Commun. 2022 Nov 5;13:6680. doi: 10.1038/s41467-022-34183-y (PMC9637210; doi:10.1038/s41467-022-34183-y)
Supplement: Supplementary file 8 — Source Data [file 41467_2022_34183_MOESM8_ESM.zip › Fig 4/Fig 4f.txt]

Source data for Figure 4f in Mota et al	FRET-FISH probes chromatin compaction at individual genomic loci in single cells
fret-fish_score(%)_G1	fret-fish_score(%)_non-G1
30.5609284332689	20.0346860908776
10.7774983976729	20.0472494093824
26.7691888949374	20.9976874793525
28.8309268747089	26.4788356255842
20.3640500568828	31.5047242984064
16.2438840797892	35.3466386554622
15.2972277793655	34.0372360364863
17.5678707650886	34.6420047732697
31.6946606582002	14.2379639946051
31.3899010931806	30.6938559322034
20.9267207121284	11.8601747815231
16.1009394500446	17.8934400985525
29.5891266989533	31.3168915774779
32.5312648409055	18.0968795355588
32.1030042918455	16.9494756911344
20.388130429877	28.3387232003833
31.8550106609808	22.9983660130719
30.2642796248934	24.8377793799567
16.1380815086106	13.9992989835261
16.5662371372949	21.3625103220479
20.4075605434141	40.4092071611253
17.4695222405272	17.6830874604847
31.7437097717964	16.4874827215482
17.261151239854	20.3581954205396
13.0163637332765	26.2680931403398
25.6938044034818	29.1975913737572
19.6483652066626	13.9946151021907
29.7550890585242	21.3949275362319
18.6348929815829	12.1890409440966
15.722916959393	14.3463497453311
39.8051296747385	10.4395604395604
18.8799723876089	14.180996095088
14.8975284264996	23.5985723283645
28.6489235463638	14.4534908855105
27.2080115830116	14.6445060018467
14.9193548387097	16.9301376848547
34.5681179775281	11.1336717428088
27.76188530173	6.063387766934
31.4090909090909	11.439756415833
16.6400967511407	27.4546234100329
31.3309061488673	20.2147016011645
33.1175298804781	14.1188478112951
28.6227067269343	24.6519842094328
11.5416816170315	29.5058599936649
20.057679784166	33.9669051878354
15.6088791621072	13.6111284386501
17.7613403439979	12.513754737743
28.6734086853064	30.7276007215875
11.4531171038728	15.5765392292338
28.5714285714286	11.398726348101
16.4416466495486	14.4262676835303
16.6590874639988	24.0689442905509
20.8461302211302	26.2915352898375
13.628912071535	29.8762270593257
32.0498301245753	19.9291408325952
19.6040213377103	31.6446342064209
11.221799003809	31.5322804100859
32.5266073771687	31.5805109922757
33.621867881549	16.960628604865
19.500710068017	12.9321933645212
18.7828761026139	23.2528589580686
34.1873042983205	13.606215652833
27.4845178413447	21.26000842815
35.7967392597882	26.3232986160651
11.0831703455341	11.3198354265916
32.8099278206914	21.8804076139204
22.741935483871	24.4236760124611
17.0781730693382	14.2531356898518
15.444275838813	19.9350883519654
34.0627041149575	35.3051350085844
20.5304432108556	31.7569546120059
21.8958487768718	31.1521418020679
27.5288923516426	29.0262172284644
15.7967032967033	29.6170877832769
27.1762984637893	29.7715659753532
31.2944738834217	15.4929577464789
12.2294967264731	30.0266114725015
27.2460018814675	21.2517828676902
36.2130360736956	16.354580417376
30.4627249357326	14.8198137400459
35.3277257578162	34.2489772063121
34.7785255908593	36.5157196423421
24.9486776959304	32.2062683341053
34.080231297434	23.1162073617267
34.5733373823261	23.2833817937822
15.9760507439682	31.071754134653
29.8919869379553	24.0399584846912
33.9554009172861	32.5065703022339
37.48204882719	31.508148659136
17.1347907919502	16.3391640163562
37.2755417956656	32.6676766285636
16.1864194437484	22.6738212124672
14.2560604937356	34.149855907781
33.7335285505124	16.4700985153323
18.5202639019793	20.4587309559685
22.9362646654688	35.2692075015124
17.7148584314708	23.3592880978865
12.777476989713	12.885032537961
24.877593844719	19.0421234852856
23.8718952160371	21.3576786120161
20.0984413453651	20.7907596623723
36.1088742148494	40.9772617319787
28.4009893787284	36.1544401544402
35.6171370282217	22.5629290617849
33.5919055649241	35.8521426234871
18.0849020361122	14.8442387088703
28.9311241065627	21.2197668348704
22.264631043257	26.4109518274571
26.7215700017522	24.1585455736631
12.4966027069631	16.0722148833113
32.5189786059351	18.2867753915711
13.9612693906519	32.8917657684781
14.3310782824796	16.9021911718006
26.2933930571109	29.732173126907
27.9387821556496	23.6216982804467
22.1564760026298	17.9319916724497
36.906584992343	30.6653940550859
32.2757475083056	31.7948717948718
38.3973044242602	24.3723445345693
35.670503812229	17.7950631002461
12.5261989890272	18.3724137931034
27.813329171219	13.0215953648973
23.4569407172481	43.413316383283
30.0301204819277	39.1297443226933
35.0305810397554	21.6025137470542
12.8773429792831	27.5562851782364
18.4788628392099	27.9793261107246
21.2532127980147	29.9076676033721
26.9627507163324	35.4279250973985
33.1040268456376	38.3694958519464
33.2220367278798	36.6518353726363
36.9297719087635	22.7740763173834
34.7631666114607	32.7537019426708
37.3861500650571	33.0789440760666
21.6289762597354	34.6233301198182
28.486769570011	36.7324256737983
30.4721030042918	29.1507570770244
25.3550242674816	40.2113559018449
33.3447684391081	39.8163606010017
26.4103246407664	24.0716180371353
27.1681004417577	38.4699624530663
37.3271889400922	15.0450165850577
32.0369030390738	31.7160440818663
32.8396572827417	23.9705194197473
20.8019294543262	18.3825597749648
21.8932844293075	30.8470703443773
25.5268348385757	38.1633528822772
20.8563535911602	23.5979062066019
30.5306624494816	41.2532637075718
29.4657534246575	41.9299004759844
28.7581699346405	37.8764675855028
37.370753323486	26.5737874097007
16.2729658792651	25.1496398498529
35.4613233923579	20.9083432331171
41.4102338667136	16.0062838191656
17.9776412528956	23.281096963761
31.6715542521994	24.2898180657517
38.1750465549348	22.4712698261943
16.890545107895	15.3016085790885
33.7886077914015	25.5468511547462
20.2084643723605	25.1928922141688
28.9533067175838	31.7090271691499
38.0919340849957	20.9567198177677
30.0656520441659	17.2891036906854
34.5098695215791	18.4370202500183
21.0652783340008	18.4397854705022
16.5198398252639	37.2194304857621
23.5055607043559	25.8508158508158
22.3958838947675	21.5538632668777
35.3669015294724	41.1136662286465
24.4739976181024	18.886894075404
38.4814667198087	30.7582769668921
35.9258646367698	38.4148025407346
15.0788912579957	17.7847253238053
26.4879425346331	33.796145050637
14.2885440739518	37.9691591504219
11.0967324490456	NaN
35.8334861544104	NaN
33.9622641509434	NaN
31.8863879957128	NaN
37.1635262449529	NaN
34.7012362637363	NaN
28.1201507426291	NaN
21.081028055719	NaN
14.5059072060089	NaN
25.0715990453461	NaN
24.3748116902682	NaN
19.3649373881932	NaN
35.577682946104	NaN
37.5794048813106	NaN
39.9729455529253	NaN
27.0011771630371	NaN
47.6930036188179	NaN
38.7890765361121	NaN
32.5336241366776	NaN
37.9732943113225	NaN
34.0652446675031	NaN
34.3444556791372	NaN
15.6486779032009	NaN
31.6773653363104	NaN
34.0829493087558	NaN
28.9113857480936	NaN
36.1582801059355	NaN
28.3388651809704	NaN
40.094422101766	NaN
41.4705882352941	NaN
36.4461310014849	NaN
39.2706615356423	NaN
31.2491926107738	NaN
32.1407274895647	NaN
32.7396623819111	NaN
42.4501424501425	NaN
24.8823596924136	NaN
32.9270328936383	NaN
36.3275039745628	NaN
18.1648396264718	NaN
27.1038885664539	NaN
35.8098336948662	NaN
44.2869641294838	NaN
26.6780432309443	NaN
30.7034926925935	NaN
42.6319075866375	NaN
32.3362974939369	NaN
43.2649071358749	NaN
29.6162760751996	NaN
39.3171236420072	NaN
37.2982864747962	NaN
31.5077237329248	NaN
39.0088067691245	NaN
40.8399046396479	NaN
41.1382113821138	NaN
40.3638328530259	NaN
39.267447615905	NaN
43.3962264150943	NaN
38.4433102442581	NaN
31.2198581560284	NaN
35.5173587474472	NaN
34.6822926203992	NaN
37.0762711864407	NaN
40.2816411682893	NaN
18.3625519609615	NaN
39.3871961656967	NaN
34.4103392568659	NaN
32.2597402597403	NaN
30.7100199071002	NaN
26.7857142857143	NaN
42.8833028133844	NaN
19.9437111801242	NaN
44.4011339475549	NaN
19.6228917945803	NaN
35.9562645635419	NaN
40.0628826741685	NaN
28.0880706555542	NaN
43.295415374009	NaN
29.5895797493242	NaN
38.9126853377265	NaN
38.2523907744234	NaN
40.8210828253854	NaN
32.5295922840859	NaN
16.2128712871287	NaN
37.0354239256678	NaN
25.8189894503054	NaN
66.1921708185053	NaN
22.9748328745576	NaN
36.1604409063074	NaN
40.3154681139756	NaN
22.0932482104856	NaN
37.0732544175673	NaN
40.6997824510515	NaN
15.4709963521923	NaN
36.4856429463171	NaN
39.0549340457505	NaN
25.5563387372873	NaN
44.2430345753609	NaN
12.3070052315937	NaN
18.1327091023679	NaN
38.2376717865804	NaN
36.6600612502252	NaN
20.2386634844869	NaN
30.668485675307	NaN
21.2607928697428	NaN
20.0197400888304	NaN
26.5517642948643	NaN
28.0592036689598	NaN
20.9533357637623	NaN
30.8202392965259	NaN
21.9037508846426	NaN
20.602613987828	NaN
27.8445747800587	NaN
40.2233732599547	NaN
31.3850063532402	NaN
25.1552152317881	NaN
37.2385678837292	NaN
23.4049890792045	NaN
47.2146274777854	NaN
41.7141098630559	NaN
50.4557106237539	NaN
15.8650763114018	NaN
24.4809769844998	NaN
39.3874261149919	NaN
42.2369389256806	NaN
38.0997534610279	NaN
31.5660157765421	NaN
25.074070009876	NaN
35.3846153846154	NaN
40.3309837572786	NaN
39.2619364656648	NaN
15.1572327044025	NaN
NaN	NaN
NaN	NaN
NaN	NaN
NaN	NaN
NaN	NaN
NaN	NaN
NaN	NaN
NaN	NaN
NaN	NaN
NaN	NaN
NaN	NaN
NaN	NaN
NaN	NaN
NaN	NaN
NaN	NaN
NaN	NaN
NaN	NaN
NaN	NaN
NaN	NaN
NaN	NaN
NaN	NaN
NaN	NaN
NaN	NaN
NaN	NaN
NaN	NaN
NaN	NaN
NaN	NaN
NaN	NaN
NaN	NaN
NaN	NaN
NaN	NaN
NaN	NaN
NaN	NaN
NaN	NaN
NaN	NaN
NaN	NaN
NaN	NaN
NaN	NaN
NaN	NaN
NaN	NaN
NaN	NaN
NaN	NaN
NaN	NaN
NaN	NaN
NaN	NaN
NaN	NaN
NaN	NaN
NaN	NaN
NaN	NaN
NaN	NaN
NaN	NaN
NaN	NaN
NaN	NaN
NaN	NaN
NaN	NaN
NaN	NaN
NaN	NaN
NaN	NaN
NaN	NaN
NaN	NaN
NaN	NaN
NaN	NaN
NaN	NaN
NaN	NaN
NaN	NaN
NaN	NaN
NaN	NaN
NaN	NaN
NaN	NaN
NaN	NaN
NaN	NaN
NaN	NaN
NaN	NaN
NaN	NaN
NaN	NaN
NaN	NaN
NaN	NaN
NaN	NaN
NaN	NaN
NaN	NaN
NaN	NaN
NaN	NaN
NaN	NaN
NaN	NaN
NaN	NaN
NaN	NaN
NaN	NaN
NaN	NaN
NaN	NaN
NaN	NaN
NaN	NaN
NaN	NaN
NaN	NaN
NaN	NaN
NaN	NaN
NaN	NaN
NaN	NaN
NaN	NaN
NaN	NaN
NaN	NaN
NaN	NaN
NaN	NaN
NaN	NaN
NaN	NaN
NaN	NaN
NaN	NaN
NaN	NaN
NaN	NaN
NaN	NaN
NaN	NaN
NaN	NaN
NaN	NaN
NaN	NaN
NaN	NaN
NaN	NaN
NaN	NaN
NaN	NaN
NaN	NaN
NaN	NaN
NaN	NaN
NaN	NaN
NaN	NaN
NaN	NaN
NaN	NaN
NaN	NaN
NaN	NaN
NaN	NaN
NaN	NaN
NaN	NaN
NaN	NaN
NaN	NaN
NaN	NaN
NaN	NaN
NaN	NaN
NaN	NaN
NaN	NaN
NaN	NaN
NaN	NaN
NaN	NaN
NaN	NaN
NaN	NaN
NaN	NaN
NaN	NaN
NaN	NaN
NaN	NaN
NaN	NaN
NaN	NaN
NaN	NaN
NaN	NaN
NaN	NaN
NaN	NaN
NaN	NaN
NaN	NaN
NaN	NaN
NaN	NaN
NaN	NaN
NaN	NaN
NaN	NaN
NaN	NaN
NaN	NaN
NaN	NaN
NaN	NaN
NaN	NaN
NaN	NaN
NaN	NaN
NaN	NaN
NaN	NaN
NaN	NaN
NaN	NaN
NaN	NaN
NaN	NaN
NaN	NaN
NaN	NaN
NaN	NaN
NaN	NaN
NaN	NaN
NaN	NaN
NaN	NaN
NaN	NaN
NaN	NaN
NaN	NaN
NaN	NaN
NaN	NaN
NaN	NaN
NaN	NaN
NaN	NaN
NaN	NaN
NaN	NaN
NaN	NaN
NaN	NaN
NaN	NaN
NaN	NaN
NaN	NaN
NaN	NaN
NaN	NaN
NaN	NaN
NaN	NaN
NaN	NaN
NaN	NaN
NaN	NaN
NaN	NaN
NaN	NaN
NaN	NaN
NaN	NaN
NaN	NaN
NaN	NaN
NaN	NaN
NaN	NaN
NaN	NaN
NaN	NaN
NaN	NaN
NaN	NaN
NaN	NaN
NaN	NaN
NaN	NaN
NaN	NaN
NaN	NaN
NaN	NaN
NaN	NaN
NaN	NaN
NaN	NaN
NaN	NaN
NaN	NaN
NaN	NaN
NaN	NaN
NaN	NaN
NaN	NaN
NaN	NaN
NaN	NaN
NaN	NaN
NaN	NaN
NaN	NaN
NaN	NaN
NaN	NaN
NaN	NaN
NaN	NaN
NaN	NaN
NaN	NaN
NaN	NaN
NaN	NaN
NaN	NaN
NaN	NaN
NaN	NaN
NaN	NaN
NaN	NaN
NaN	NaN
NaN	NaN
NaN	NaN
NaN	NaN
NaN	NaN
NaN	NaN
NaN	NaN
NaN	NaN
NaN	NaN
NaN	NaN
NaN	NaN
NaN	NaN
NaN	NaN
NaN	NaN
NaN	NaN
NaN	NaN
NaN	NaN
NaN	NaN
NaN	NaN
NaN	NaN
NaN	NaN
NaN	NaN
NaN	NaN
NaN	NaN
NaN	NaN
NaN	NaN
NaN	NaN
NaN	NaN
NaN	NaN
NaN	NaN
NaN	NaN
NaN	NaN
NaN	NaN
NaN	NaN
NaN	NaN
NaN	NaN
NaN	NaN
NaN	NaN
NaN	NaN
NaN	NaN
NaN	NaN
NaN	NaN
NaN	NaN
NaN	NaN
NaN	NaN
NaN	NaN
NaN	NaN
NaN	NaN
NaN	NaN
NaN	NaN
NaN	NaN
NaN	NaN
NaN	NaN
NaN	NaN
NaN	NaN
NaN	NaN
NaN	NaN
NaN	NaN
NaN	NaN
NaN	NaN
NaN	NaN
NaN	NaN
NaN	NaN
NaN	NaN
NaN	NaN
NaN	NaN
NaN	NaN
NaN	NaN
NaN	NaN
NaN	NaN
NaN	NaN
NaN	NaN
NaN	NaN
NaN	NaN
NaN	NaN
NaN	NaN
NaN	NaN
NaN	NaN
NaN	NaN
NaN	NaN
NaN	NaN
NaN	NaN
NaN	NaN
NaN	NaN
NaN	NaN
NaN	NaN
NaN	NaN
NaN	NaN
NaN	NaN
NaN	NaN
NaN	NaN
NaN	NaN
NaN	NaN
NaN	NaN
NaN	NaN
NaN	NaN
NaN	NaN
NaN	NaN
NaN	NaN
NaN	NaN
NaN	NaN
NaN	NaN
NaN	NaN
NaN	NaN
NaN	NaN
NaN	NaN
NaN	NaN
NaN	NaN
NaN	NaN
NaN	NaN
NaN	NaN
NaN	NaN
NaN	NaN
NaN	NaN
NaN	NaN
NaN	NaN
NaN	NaN
NaN	NaN
NaN	NaN
NaN	NaN
NaN	NaN
NaN	NaN
NaN	NaN
NaN	NaN
NaN	NaN
NaN	NaN
NaN	NaN
NaN	NaN
NaN	NaN
NaN	NaN
NaN	NaN
NaN	NaN
NaN	NaN
NaN	NaN
NaN	NaN
NaN	NaN
NaN	NaN
NaN	NaN
NaN	NaN
NaN	NaN
NaN	NaN
NaN	NaN
NaN	NaN
NaN	NaN
NaN	NaN
NaN	NaN
NaN	NaN
NaN	NaN
NaN	NaN
NaN	NaN
NaN	NaN
NaN	NaN
NaN	NaN
NaN	NaN
NaN	NaN
NaN	NaN
NaN	NaN
NaN	NaN
NaN	NaN
NaN	NaN
NaN	NaN
NaN	NaN
NaN	NaN
NaN	NaN
NaN	NaN
NaN	NaN
NaN	NaN
NaN	NaN
NaN	NaN
NaN	NaN
NaN	NaN
NaN	NaN
NaN	NaN
NaN	NaN
NaN	NaN
NaN	NaN
NaN	NaN
NaN	NaN
NaN	NaN
NaN	NaN
NaN	NaN
NaN	NaN
NaN	NaN
NaN	NaN
NaN	NaN
NaN	NaN
NaN	NaN
NaN	NaN
NaN	NaN
NaN	NaN
NaN	NaN
NaN	NaN
NaN	NaN
NaN	NaN
NaN	NaN
NaN	NaN
NaN	NaN
NaN	NaN
NaN	NaN
NaN	NaN
NaN	NaN
NaN	NaN
NaN	NaN
NaN	NaN
NaN	NaN
NaN	NaN
NaN	NaN
NaN	NaN
NaN	NaN
NaN	NaN
NaN	NaN
NaN	NaN
NaN	NaN
NaN	NaN
NaN	NaN
NaN	NaN
NaN	NaN
NaN	NaN
NaN	NaN
NaN	NaN
NaN	NaN
NaN	NaN
NaN	NaN
NaN	NaN
NaN	NaN
NaN	NaN
NaN	NaN
NaN	NaN
NaN	NaN
NaN	NaN
NaN	NaN
NaN	NaN
NaN	NaN
NaN	NaN
NaN	NaN
NaN	NaN
NaN	NaN
NaN	NaN
NaN	NaN
NaN	NaN
NaN	NaN
NaN	NaN
NaN	NaN
NaN	NaN
NaN	NaN
NaN	NaN
NaN	NaN
NaN	NaN
NaN	NaN
NaN	NaN
NaN	NaN
NaN	NaN
NaN	NaN
NaN	NaN
NaN	NaN
NaN	NaN
NaN	NaN
NaN	NaN
NaN	NaN
NaN	NaN
NaN	NaN
NaN	NaN
NaN	NaN
NaN	NaN
NaN	NaN
NaN	NaN
NaN	NaN
NaN	NaN
NaN	NaN
NaN	NaN
NaN	NaN
NaN	NaN
NaN	NaN
NaN	NaN
NaN	NaN
NaN	NaN
NaN	NaN
NaN	NaN
NaN	NaN
NaN	NaN
NaN	NaN
NaN	NaN
NaN	NaN
NaN	NaN
NaN	NaN
NaN	NaN
NaN	NaN
NaN	NaN
NaN	NaN
NaN	NaN
NaN	NaN
NaN	NaN
NaN	NaN
NaN	NaN
NaN	NaN
NaN	NaN
NaN	NaN
NaN	NaN
NaN	NaN
NaN	NaN
NaN	NaN
NaN	NaN
NaN	NaN
NaN	NaN
NaN	NaN
NaN	NaN
NaN	NaN
NaN	NaN
NaN	NaN
NaN	NaN
NaN	NaN
NaN	NaN
NaN	NaN
NaN	NaN
NaN	NaN
NaN	NaN
NaN	NaN
NaN	NaN
NaN	NaN
NaN	NaN
NaN	NaN
NaN	NaN
NaN	NaN
NaN	NaN
NaN	NaN
NaN	NaN
NaN	NaN
NaN	NaN
NaN	NaN
NaN	NaN
NaN	NaN
NaN	NaN
NaN	NaN
NaN	NaN
NaN	NaN
NaN	NaN
NaN	NaN
NaN	NaN
NaN	NaN
NaN	NaN
NaN	NaN
NaN	NaN
NaN	NaN
NaN	NaN
NaN	NaN
NaN	NaN
NaN	NaN
NaN	NaN
NaN	NaN
NaN	NaN
NaN	NaN
NaN	NaN
NaN	NaN
NaN	NaN
NaN	NaN
NaN	NaN
NaN	NaN
NaN	NaN
NaN	NaN
NaN	NaN
NaN	NaN
NaN	NaN
NaN	NaN
NaN	NaN
NaN	NaN
NaN	NaN
NaN	NaN
NaN	NaN
NaN	NaN
NaN	NaN
NaN	NaN
NaN	NaN
NaN	NaN
NaN	NaN
NaN	NaN
NaN	NaN
NaN	NaN
NaN	NaN
NaN	NaN
NaN	NaN
NaN	NaN
NaN	NaN
NaN	NaN
NaN	NaN
NaN	NaN
NaN	NaN
NaN	NaN
NaN	NaN
NaN	NaN
NaN	NaN
NaN	NaN
NaN	NaN
NaN	NaN
NaN	NaN
NaN	NaN
NaN	NaN
NaN	NaN
NaN	NaN
NaN	NaN
NaN	NaN
NaN	NaN
NaN	NaN
NaN	NaN
NaN	NaN
NaN	NaN
NaN	NaN
NaN	NaN
NaN	NaN
NaN	NaN
NaN	NaN
NaN	NaN
NaN	NaN
NaN	NaN
NaN	NaN
NaN	NaN
NaN	NaN
NaN	NaN
NaN	NaN
NaN	NaN
NaN	NaN
NaN	NaN
NaN	NaN
NaN	NaN
NaN	NaN
NaN	NaN
NaN	NaN
NaN	NaN
NaN	NaN
NaN	NaN
NaN	NaN
NaN	NaN
NaN	NaN
NaN	NaN
NaN	NaN
NaN	NaN
NaN	NaN
NaN	NaN
NaN	NaN
NaN	NaN
NaN	NaN
NaN	NaN
NaN	NaN
NaN	NaN
NaN	NaN
NaN	NaN
NaN	NaN
NaN	NaN
5.90766002098636	15.6069065343259
12.2378461390795	15.8378505774216
9.73214007296766	15.1303012510727
16.3659905049633	22.4169600489821
17.7380883122927	11.8036853295535
12.4826258954346	25.5049616440284
10.3794401419115	33.3539494610355
19.1129959746981	22.7752639517345
17.5646485218787	10.6393949810932
15.8132749817651	26.9210005398596
17.0945553187367	14.8492257538712
13.2055429481918	12.7241035856574
21.4377147476925	12.9577174640779
41.0279301109552	14.8769983210453
17.8355545845168	15.789195195513
13.1677483774338	11.9135626954791
18.7812348863453	13.77548216935
14.8287413687017	23.1661712532362
12.1955462769659	14.6163377290026
13.3215144991769	20.5638474295191
18.2180215579037	14.6971622193986
11.0897127266891	15.9417613199126
18.7256845041474	15.6465769455822
16.1406063127242	10.9951614068029
8.4835194956486	12.4278508657896
28.1772654256827	7.22505754027819
12.5379970851551	13.0258464845849
20.81526452732	19.9342669334095
15.3096050706972	11.4361777450508
13.9992860542599	15.3767415410862
32.3787705231004	16.180362466919
8.89713718716695	14.1712182379482
18.7554341075643	13.2573978393612
11.4705314009662	11.5491853271761
31.1308287710025	16.0583671961581
9.79870869730346	14.9776319713689
27.9149106963677	14.3116231930442
11.2260435809924	6.99451736168799
19.1342369916922	11.530492243938
15.9084266926449	12.4507042253521
47.0018751907898	13.9068441064639
29.2761770906535	7.4549670055288
17.614929449249	25.0035546708375
9.84196924119815	11.0065896284978
20.13353115727	17.0498656315318
16.2033359809373	10.5826484018265
12.0012767315672	11.5894039735099
13.854100332555	12.6412335504453
14.6536412078153	15.5703742069144
15.5480466580263	15.0084609710591
11.2896158901709	14.8225469728601
16.904773514067	35.0703896709963
16.0381103612545	20.3047656022518
17.5255297798241	15.8267716535433
9.81034983607918	12.1805526698525
12.9393076973989	30.817264804776
10.4113985605913	38.4963660193018
16.3019009504752	11.7638419738581
39.133280963603	16.0860722954799
54.1890769952713	11.9244342952045
14.9478207489257	17.601738443303
17.3118625010039	13.5424460431655
9.03309659750267	24.0246859158034
60.142455258275	9.72215603107277
15.7033180374162	9.80942753379011
18.7541699520835	21.9891008174387
13.1818181818182	9.97359577532405
13.7625694131772	13.7576544813509
15.271275130818	9.70901943092837
27.6524191798655	19.7884448843251
21.4716981132075	16.8971027582853
26.6333682429711	21.738845144357
22.3681687440077	16.3437893600432
14.0005185377236	38.2454962515385
10.147899306313	33.9192933841358
17.9584273283919	12.2320240500715
10.5121543885693	33.1297709923664
18.4780972452205	23.5096210600874
12.0991686460808	19.6358596960719
12.1359464152816	11.1715062222858
28.9875529321186	18.5348961108151
24.615511824045	14.4865897057547
28.2859200576161	44.6540880503145
34.4489139179405	20.4490721065307
45.9907945736434	16.4249233912155
15.178761438604	17.9667868458429
23.6	22.6150011330161
38.1654264453349	17.763074182466
36.2839725679451	17.6054847856448
17.8155400609578	12.2434281598848
31.8104015799868	22.6770863206194
9.75024632652187	18.6815962283213
16.2841530054645	15.5874908140769
13.8259699484189	19.9141037665992
19.8410445642918	20.5010186372897
16.6709151159827	28.7526677732986
17.5194433074089	13.9690380097584
9.24295774647887	12.7439308452818
25.5294117647059	24.2566161165626
15.4816636373356	17.3964099983224
14.7480952099699	15.9124184746439
18.9867067970905	16.8206003413312
11.6365899191039	22.0607765018358
15.6763888234463	18.688767674628
10.2807794124029	20.1258731585863
14.3730441743687	12.9483228371075
10.1354003139717	10.9857160704618
11.134156688979	10.9556368262045
32.1218854150135	19.1375007997953
13.6255075232864	14.7823240589198
27.384385346577	11.8070851688693
11.987799051854	28.6166266637574
13.3813651544148	16.4960600927903
21.2414444182204	28.3772302463891
13.1056024456702	19.9575653096406
15.7133961928482	18.1469035045607
41.2411626080126	12.3787179895021
11.5760419541816	17.7096198710032
25.0492449113592	23.0796428887121
39.3453958741501	15.2114637117828
12.5404530744337	11.3708513708514
8.99693179136181	13.2764686039227
19.0239867659222	16.4271890211718
14.7704590818363	22.0876762722256
19.6650229552797	18.8426311407161
12.209457654288	21.4719514144159
9.34354297513551	25.0597503762061
14.0759782919166	26.9052044609665
21.1773447820343	25.3931585961795
31.7984570877531	26.3921879123779
18.9681335356601	23.5868694955965
13.3824652855795	15.1335113484646
8.72443079867618	31.4494074749316
34.7198969735995	35.2449091909741
22.6650638061772	32.914402173913
20.4815809669992	27.2968616668247
14.1778523489933	27.9647132955261
20.3666271694431	33.7011433129487
19.5852722671238	30.6233062330623
25.2163378331603	24.8622167789345
32.7322949436047	34.2905610081183
43.3280507131537	14.6558951299444
10.3776450339172	23.0357597893485
23.0584777227723	24.7036928200607
16.5013466465217	16.4047768698931
16.252319109462	26.405699402482
24.6729400963966	32.199588861895
20.7552271088681	18.9735828288387
33.1249080476681	17.4392511380394
23.8113720163012	22.405614399896
20.3548409453185	17.505652743068
30.5119222511018	26.3166894664843
15.0938049084623	27.4353186317069
16.0436754281689	22.2818791946309
16.0459411239964	14.9692975887375
9.91680899124015	23.1562793076989
18.7044917257683	23.2681740383749
22.0815138282387	17.077399380805
18.1158823044589	14.8099684767739
28.4117125110914	16.2275383088965
23.9797996253156	17.8685132123528
12.8228273406549	42.7435387673956
16.1672993492408	17.6435702283286
17.2273064556023	17.292711556931
36.2730923694779	19.6319435012902
18.6636283446045	15.9481053714105
15.9724397118697	30.0645632842003
18.6621646285819	15.2043596730245
11.304347826087	21.9607843137255
27.5497249259416	31.6385460310271
17.0763260025873	18.0669190377335
45.9277238403452	23.5072872590503
40.3199117484832	41.6691270544238
16.5015479876161	20.8340160576766
12.8054016079931	21.204873308917
12.2841895992466	37.8894889904445
17.0142071494042	NaN
26.7907266867658	NaN
41.5085388994307	NaN
24.700358334363	NaN
15.5445480023463	NaN
40.9882005899705	NaN
28.1487249367335	NaN
16.024663107043	NaN
6.70437879740205	NaN
20.9894685280431	NaN
20.3665312214943	NaN
18.4780863702039	NaN
19.9498009347412	NaN
23.396850256678	NaN
26.5168539325843	NaN
14.4164919636618	NaN
23.6225328947368	NaN
28.6045702354715	NaN
13.6434685522888	NaN
17.1848364315285	NaN
21.7315850366371	NaN
35.3842686499887	NaN
13.130881094953	NaN
24.8192365898772	NaN
27.5802370488747	NaN
24.2178684993333	NaN
31.1284998166035	NaN
23.9392852874387	NaN
22.9851537645811	NaN
18.7519757223241	NaN
18.4983989021043	NaN
24.6039340776183	NaN
20.030888030888	NaN
18.3409040137017	NaN
27.3941532258064	NaN
20.844752539094	NaN
29.3033659991478	NaN
24.4642268381141	NaN
21.7174455166432	NaN
21.4333908089062	NaN
20.8082080820808	NaN
30.109322805952	NaN
23.8720570302973	NaN
24.8920140632848	NaN
26.55500378756	NaN
22.5416530545573	NaN
22.8756724887611	NaN
28.4352476168333	NaN
23.021850302185	NaN
40.9482058775775	NaN
33.11230248307	NaN
30.8586426696663	NaN
36.8814638027049	NaN
31.5173628585808	NaN
23.1888451045771	NaN
24.019912881145	NaN
32.1122860020141	NaN
35.6094084105488	NaN
38.8771506187745	NaN
31.0774591262396	NaN
17.299880525687	NaN
31.8215948340592	NaN
13.6620856911884	NaN
26.5724087743009	NaN
17.9734520570533	NaN
40.2575681552099	NaN
25.9887005649718	NaN
25.2263126131563	NaN
24.4887118193891	NaN
27.2783955107555	NaN
37.4800849707913	NaN
15.260239192891	NaN
38.5445821671331	NaN
15.1722662101434	NaN
25.4954734524101	NaN
26.396043684319	NaN
24.3656751876841	NaN
19.4090319792567	NaN
25.1488240460623	NaN
21.0392122384385	NaN
39.6835860250494	NaN
25.5410874538096	NaN
25.482848083021	NaN
14.1160790015752	NaN
30.2567661346287	NaN
22.5817627494457	NaN
58.653034890069	NaN
19.8286802030457	NaN
24.271162627327	NaN
13.3938100320171	NaN
21.1723695073846	NaN
23.5211125667641	NaN
28.4209428452232	NaN
12.9283742082183	NaN
18.467358285092	NaN
10.3554617756858	NaN
16.8577605975234	NaN
30.6385723500323	NaN
12.7025163736643	NaN
17.0658452060069	NaN
34.8605838460532	NaN
39.2352185089974	NaN
19.1801657920754	NaN
15.4853620955316	NaN
22.6930485028892	NaN
20.5760312423725	NaN
20.6795404546566	NaN
25.6910146434451	NaN
19.1769057999736	NaN
26.8403908794788	NaN
23.8435660218671	NaN
15.8284345743523	NaN
21.7213114754098	NaN
17.5609756097561	NaN
18.8440393518519	NaN
24.6888761248325	NaN
20.1683947922351	NaN
19.4542505486118	NaN
25.5870249334302	NaN
27.3327993592311	NaN
32.8292299316436	NaN
18.5551150819478	NaN
20.298638010746	NaN
17.7384061551493	NaN
39.9146514935989	NaN
18.4735395798245	NaN
29.5774647887324	NaN
25.5294570658452	NaN
16.5645007492167	NaN
28.6486486486486	NaN
28.1006289308176	NaN
14.5608880182827	NaN
NaN	NaN
NaN	NaN
NaN	NaN
NaN	NaN
NaN	NaN
NaN	NaN
NaN	NaN
NaN	NaN
NaN	NaN
NaN	NaN
NaN	NaN
NaN	NaN
NaN	NaN
NaN	NaN
NaN	NaN
NaN	NaN
NaN	NaN
NaN	NaN
NaN	NaN
NaN	NaN
NaN	NaN
NaN	NaN
NaN	NaN
NaN	NaN
NaN	NaN
NaN	NaN
NaN	NaN
NaN	NaN
NaN	NaN
NaN	NaN
NaN	NaN
NaN	NaN
NaN	NaN
NaN	NaN
NaN	NaN
NaN	NaN
NaN	NaN
NaN	NaN
NaN	NaN
NaN	NaN
NaN	NaN
NaN	NaN
NaN	NaN
NaN	NaN
NaN	NaN
NaN	NaN
NaN	NaN
NaN	NaN
NaN	NaN
NaN	NaN
NaN	NaN
NaN	NaN
NaN	NaN
NaN	NaN
NaN	NaN
NaN	NaN
NaN	NaN
NaN	NaN
NaN	NaN
NaN	NaN
NaN	NaN
NaN	NaN
NaN	NaN
NaN	NaN
NaN	NaN
NaN	NaN
NaN	NaN
NaN	NaN
NaN	NaN
NaN	NaN
NaN	NaN
NaN	NaN
NaN	NaN
NaN	NaN
NaN	NaN
NaN	NaN
NaN	NaN
NaN	NaN
NaN	NaN
NaN	NaN
NaN	NaN
NaN	NaN
NaN	NaN
NaN	NaN
NaN	NaN
NaN	NaN
NaN	NaN
NaN	NaN
NaN	NaN
NaN	NaN
NaN	NaN
NaN	NaN
NaN	NaN
NaN	NaN
NaN	NaN
NaN	NaN
NaN	NaN
NaN	NaN
NaN	NaN
NaN	NaN
NaN	NaN
NaN	NaN
NaN	NaN
NaN	NaN
NaN	NaN
NaN	NaN
NaN	NaN
NaN	NaN
NaN	NaN
NaN	NaN
NaN	NaN
NaN	NaN
NaN	NaN
NaN	NaN
NaN	NaN
NaN	NaN
NaN	NaN
NaN	NaN
NaN	NaN
NaN	NaN
NaN	NaN
NaN	NaN
NaN	NaN
NaN	NaN
NaN	NaN
NaN	NaN
NaN	NaN
NaN	NaN
NaN	NaN
NaN	NaN
NaN	NaN
NaN	NaN
NaN	NaN
NaN	NaN
NaN	NaN
NaN	NaN
NaN	NaN
NaN	NaN
NaN	NaN
NaN	NaN
NaN	NaN
NaN	NaN
NaN	NaN
NaN	NaN
NaN	NaN
NaN	NaN
NaN	NaN
NaN	NaN
NaN	NaN
NaN	NaN
NaN	NaN
NaN	NaN
NaN	NaN
NaN	NaN
NaN	NaN
NaN	NaN
NaN	NaN
NaN	NaN
NaN	NaN
NaN	NaN
NaN	NaN
NaN	NaN
NaN	NaN
NaN	NaN
NaN	NaN
NaN	NaN
NaN	NaN
NaN	NaN
NaN	NaN
NaN	NaN
NaN	NaN
NaN	NaN
NaN	NaN
NaN	NaN
NaN	NaN
NaN	NaN
NaN	NaN
NaN	NaN
NaN	NaN
NaN	NaN
NaN	NaN
NaN	NaN
NaN	NaN
NaN	NaN
NaN	NaN
NaN	NaN
NaN	NaN
NaN	NaN
NaN	NaN
NaN	NaN
NaN	NaN
NaN	NaN
NaN	NaN
NaN	NaN
NaN	NaN
NaN	NaN
NaN	NaN
NaN	NaN
NaN	NaN
NaN	NaN
NaN	NaN
NaN	NaN
NaN	NaN
NaN	NaN
NaN	NaN
NaN	NaN
NaN	NaN
NaN	NaN
NaN	NaN
NaN	NaN
NaN	NaN
NaN	NaN
NaN	NaN
NaN	NaN
NaN	NaN
NaN	NaN
NaN	NaN
NaN	NaN
NaN	NaN
NaN	NaN
NaN	NaN
NaN	NaN
NaN	NaN
NaN	NaN
NaN	NaN
NaN	NaN
NaN	NaN
NaN	NaN
NaN	NaN
NaN	NaN
NaN	NaN
NaN	NaN
NaN	NaN
NaN	NaN
NaN	NaN
NaN	NaN
NaN	NaN
NaN	NaN
NaN	NaN
NaN	NaN
NaN	NaN
NaN	NaN
NaN	NaN
NaN	NaN
NaN	NaN
NaN	NaN
NaN	NaN
NaN	NaN
NaN	NaN
NaN	NaN
NaN	NaN
NaN	NaN
NaN	NaN
NaN	NaN
NaN	NaN
NaN	NaN
NaN	NaN
NaN	NaN
NaN	NaN
NaN	NaN
NaN	NaN
NaN	NaN
NaN	NaN
NaN	NaN
NaN	NaN
NaN	NaN
NaN	NaN
NaN	NaN
NaN	NaN
NaN	NaN
NaN	NaN
NaN	NaN
NaN	NaN
NaN	NaN
NaN	NaN
NaN	NaN
NaN	NaN
NaN	NaN
NaN	NaN
NaN	NaN
NaN	NaN
NaN	NaN
NaN	NaN
NaN	NaN
NaN	NaN
NaN	NaN
NaN	NaN
NaN	NaN
NaN	NaN
NaN	NaN
NaN	NaN
NaN	NaN
NaN	NaN
NaN	NaN
NaN	NaN
NaN	NaN
NaN	NaN
NaN	NaN
NaN	NaN
NaN	NaN
NaN	NaN
NaN	NaN
NaN	NaN
NaN	NaN
NaN	NaN
NaN	NaN
NaN	NaN
NaN	NaN
NaN	NaN
NaN	NaN
NaN	NaN
NaN	NaN
NaN	NaN
NaN	NaN
NaN	NaN
NaN	NaN
NaN	NaN
NaN	NaN
NaN	NaN
NaN	NaN
NaN	NaN
NaN	NaN
NaN	NaN
NaN	NaN
NaN	NaN
NaN	NaN
NaN	NaN
NaN	NaN
NaN	NaN
NaN	NaN
NaN	NaN
NaN	NaN
NaN	NaN
NaN	NaN
NaN	NaN
NaN	NaN
NaN	NaN
NaN	NaN
NaN	NaN
NaN	NaN
NaN	NaN
NaN	NaN
NaN	NaN
NaN	NaN
NaN	NaN
NaN	NaN
NaN	NaN
NaN	NaN
NaN	NaN
NaN	NaN
NaN	NaN
NaN	NaN
NaN	NaN
NaN	NaN
NaN	NaN
NaN	NaN
NaN	NaN
NaN	NaN
NaN	NaN
NaN	NaN
NaN	NaN
NaN	NaN
NaN	NaN
NaN	NaN
NaN	NaN
NaN	NaN
NaN	NaN
NaN	NaN
NaN	NaN
NaN	NaN
NaN	NaN
NaN	NaN
NaN	NaN
NaN	NaN
NaN	NaN
NaN	NaN
NaN	NaN
NaN	NaN
NaN	NaN
NaN	NaN
NaN	NaN
NaN	NaN
NaN	NaN
NaN	NaN
NaN	NaN
NaN	NaN
NaN	NaN
NaN	NaN
NaN	NaN
NaN	NaN
NaN	NaN
NaN	NaN
NaN	NaN
NaN	NaN
NaN	NaN
NaN	NaN
NaN	NaN
NaN	NaN
NaN	NaN
NaN	NaN
NaN	NaN
NaN	NaN
NaN	NaN
NaN	NaN
NaN	NaN
NaN	NaN
NaN	NaN
NaN	NaN
NaN	NaN
NaN	NaN
NaN	NaN
NaN	NaN
NaN	NaN
NaN	NaN
NaN	NaN
NaN	NaN
NaN	NaN
NaN	NaN
NaN	NaN
NaN	NaN
NaN	NaN
NaN	NaN
NaN	NaN
NaN	NaN
NaN	NaN
NaN	NaN
NaN	NaN
NaN	NaN
NaN	NaN
NaN	NaN
NaN	NaN
NaN	NaN
NaN	NaN
NaN	NaN
NaN	NaN
NaN	NaN
NaN	NaN
NaN	NaN
NaN	NaN
NaN	NaN
NaN	NaN
NaN	NaN
NaN	NaN
NaN	NaN
NaN	NaN
NaN	NaN
NaN	NaN
NaN	NaN
NaN	NaN
NaN	NaN
NaN	NaN
NaN	NaN
NaN	NaN
NaN	NaN
NaN	NaN
NaN	NaN
NaN	NaN
NaN	NaN
NaN	NaN
NaN	NaN
NaN	NaN
NaN	NaN
NaN	NaN
NaN	NaN
NaN	NaN
NaN	NaN
NaN	NaN
NaN	NaN
NaN	NaN
NaN	NaN
NaN	NaN
NaN	NaN
NaN	NaN
NaN	NaN
NaN	NaN
NaN	NaN
NaN	NaN
NaN	NaN
NaN	NaN
NaN	NaN
NaN	NaN
NaN	NaN
NaN	NaN
NaN	NaN
NaN	NaN
NaN	NaN
NaN	NaN
NaN	NaN
NaN	NaN
NaN	NaN
NaN	NaN
NaN	NaN
NaN	NaN
NaN	NaN
NaN	NaN
NaN	NaN
NaN	NaN
NaN	NaN
NaN	NaN
NaN	NaN
NaN	NaN
NaN	NaN
NaN	NaN
NaN	NaN
NaN	NaN
NaN	NaN
NaN	NaN
NaN	NaN
NaN	NaN
NaN	NaN
NaN	NaN
NaN	NaN
NaN	NaN
NaN	NaN
NaN	NaN
NaN	NaN
NaN	NaN
NaN	NaN
NaN	NaN
NaN	NaN
NaN	NaN
NaN	NaN
NaN	NaN
NaN	NaN
NaN	NaN
NaN	NaN
NaN	NaN
NaN	NaN
NaN	NaN
NaN	NaN
NaN	NaN
NaN	NaN
NaN	NaN
NaN	NaN
NaN	NaN
NaN	NaN
NaN	NaN
NaN	NaN
NaN	NaN
NaN	NaN
NaN	NaN
NaN	NaN
NaN	NaN
NaN	NaN
NaN	NaN
NaN	NaN
NaN	NaN
NaN	NaN
NaN	NaN
NaN	NaN
NaN	NaN
NaN	NaN
NaN	NaN
NaN	NaN
NaN	NaN
NaN	NaN
NaN	NaN
NaN	NaN
NaN	NaN
NaN	NaN
NaN	NaN
NaN	NaN
NaN	NaN
NaN	NaN
NaN	NaN
NaN	NaN
NaN	NaN
NaN	NaN
NaN	NaN
NaN	NaN
NaN	NaN
NaN	NaN
NaN	NaN
NaN	NaN
NaN	NaN
NaN	NaN
NaN	NaN
NaN	NaN
NaN	NaN
NaN	NaN
NaN	NaN
NaN	NaN
NaN	NaN
NaN	NaN
NaN	NaN
NaN	NaN
NaN	NaN
NaN	NaN
NaN	NaN
NaN	NaN
NaN	NaN
NaN	NaN
NaN	NaN
NaN	NaN
NaN	NaN
NaN	NaN
NaN	NaN
NaN	NaN
NaN	NaN
NaN	NaN
NaN	NaN
NaN	NaN
NaN	NaN
NaN	NaN
NaN	NaN
NaN	NaN
NaN	NaN
NaN	NaN
NaN	NaN
NaN	NaN
NaN	NaN
NaN	NaN
NaN	NaN
NaN	NaN
NaN	NaN
NaN	NaN
NaN	NaN
NaN	NaN
NaN	NaN
NaN	NaN
NaN	NaN
NaN	NaN
NaN	NaN
NaN	NaN
NaN	NaN
NaN	NaN
NaN	NaN
NaN	NaN
NaN	NaN
NaN	NaN
NaN	NaN
NaN	NaN
NaN	NaN
NaN	NaN
NaN	NaN
NaN	NaN
NaN	NaN
NaN	NaN
NaN	NaN
NaN	NaN
NaN	NaN
NaN	NaN
NaN	NaN
NaN	NaN
NaN	NaN
NaN	NaN
NaN	NaN
NaN	NaN
NaN	NaN
NaN	NaN
NaN	NaN
NaN	NaN
NaN	NaN
NaN	NaN
NaN	NaN
NaN	NaN
NaN	NaN
NaN	NaN
NaN	NaN
NaN	NaN
NaN	NaN
NaN	NaN
NaN	NaN
NaN	NaN
NaN	NaN
NaN	NaN
NaN	NaN
NaN	NaN
NaN	NaN
NaN	NaN
NaN	NaN
NaN	NaN
NaN	NaN
NaN	NaN
NaN	NaN
NaN	NaN
NaN	NaN
NaN	NaN
NaN	NaN
NaN	NaN
NaN	NaN
NaN	NaN
NaN	NaN
NaN	NaN
NaN	NaN
NaN	NaN
NaN	NaN
NaN	NaN
NaN	NaN
NaN	NaN
[truncated: 2 more rows]
