# Supplementary material for: FRET-FISH probes chromatin compaction at individual genomic loci in single cells
Source: Nat Commun. 2022 Nov 5;13:6680. doi: 10.1038/s41467-022-34183-y (PMC9637210; doi:10.1038/s41467-022-34183-y)
Supplement: Supplementary file 8 — Source Data [file 41467_2022_34183_MOESM8_ESM.zip › Suppl Fig 1/Suppl Fig 1d-f.txt]

Source data for Supplementary Figure 1d-f in Mota et al	FRET-FISH probes chromatin compaction at individual genomic loci in single cells
Exp1 D1 donor	0.243783053964066
Exp1 D1 donor	0.195179109030305
Exp1 D1 donor	0.179452565040833
Exp1 D1 donor	0.143138063316252
Exp1 D1 donor	0.301274201517475
Exp1 D1 donor	0.208994787466303
Exp1 D1 donor	0.317702816052978
Exp1 D1 donor	0.229561584096948
Exp1 D1 donor	0.179438567101941
Exp1 D1 donor	0.132063029589057
Exp1 D1 donor	0.216255517823881
Exp1 D1 donor	0.158585508755078
Exp1 D1 donor	0.214873029703446
Exp1 D1 donor	0.163413303655085
Exp1 D1 donor	0.156048218951405
Exp1 D1 donor	0.174622263058002
Exp1 D1 donor	0.246704221896525
Exp1 D1 donor	0.126575535220851
Exp1 D1 donor	0.154833217737037
Exp1 D1 donor	0.131184476751657
Exp1 D1 donor	0.191848070455757
Exp1 D1 donor	0.196898880290237
Exp1 D1 donor	0.174980330877979
Exp1 D1 donor	0.160179683017822
Exp1 D1 donor	0.132835097397632
Exp1 D1 donor	0.140273007371007
Exp1 D1 donor	0.162700899190074
Exp1 D1 donor	0.14925099585864
Exp1 D1 donor	0.183762490317624
Exp1 D1 donor	0.21077260669477
Exp1 D1 donor	0.173203352512235
Exp1 D1 donor	0.146886815272227
Exp1 D1 donor	0.17165822230545
Exp1 D1 donor	0.130221416492416
Exp1 D1 donor	0.150557941325332
Exp1 D1 donor	0.149591699694722
Exp1 D1 donor	0.0953429989073404
Exp1 D1 donor	0.153001567322692
Exp1 D1 donor	0.151784969647584
Exp1 D1 donor	0.107266788811481
Exp1 D1 donor	0.11295193776802
Exp1 D1 donor	0.21299365780072
Exp1 D1 donor	0.147776553548816
Exp1 D1 donor	0.355443112989051
Exp1 D1 donor	0.175490885221231
Exp1 D1 donor	0.20843186167788
Exp1 D1 donor	0.574651329128551
Exp1 D1 donor	0.11901930415135
Exp1 D1 donor	0.427394061471603
Exp1 D1 donor	0.139573350227088
Exp1 D1 donor	0.142255457473768
Exp1 D1 donor	0.124237512950672
Exp1 D1 donor	0.239130205975284
Exp1 D1 donor	0.12094499075168
Exp1 D1 donor	0.124586759032751
Exp1 D1 donor	0.135021276591656
Exp1 D1 donor	0.111434514749721
Exp1 D1 donor	0.0956506203439241
Exp1 D1 donor	0.310936969030975
Exp1 D1 donor	0.124056627579545
Exp1 D1 donor	0.119720250966196
Exp1 D1 donor	0.142300552380834
Exp1 D1 donor	0.13305455656949
Exp1 D1 donor	0.157189848049876
Exp1 D1 donor	0.117930885951031
Exp1 D1 donor	0.116333682791221
Exp1 D1 donor	0.156132780613599
Exp1 D1 donor	0.456378511480899
Exp1 D1 donor	0.124989182370165
Exp1 D1 donor	0.152258874414226
Exp1 D1 donor	0.14928821194766
Exp1 D1 donor	0.100928707346281
Exp1 D1 donor	0.115807142286447
Exp1 D1 donor	0.0774479915814596
Exp1 D1 donor	0.102659065058495
Exp1 D1 donor	0.178607069962006
Exp1 D1 donor	0.165641594737403
Exp1 D1 donor	0.111869998364633
Exp1 D1 donor	0.229326156249818
Exp1 D1 donor	0.0750241055663205
Exp1 D1 donor	0.144389451355791
Exp1 D1 donor	0.127187999450911
Exp1 D1 donor	0.110930268760755
Exp1 D1 donor	0.457855817176283
Exp1 D1 donor	0.0876455836044515
Exp1 D1 donor	0.382312562240173
Exp1 D1 donor	0.136742053108497
Exp1 D1 donor	0.111259306979649
Exp1 D1 donor	0.151435173795375
Exp1 D1 donor	0.125444711260694
Exp1 D1 donor	0.319238409121807
Exp1 D1 donor	0.169944263071428
Exp1 D1 donor	0.104219057329103
Exp1 D1 donor	0.148210038343423
Exp1 D1 donor	0.177150887487583
Exp1 D1 donor	0.195627656893309
Exp1 D1 donor	0.132498605016298
Exp1 D1 donor	0.110196587094964
Exp1 D1 donor	0.151456000457923
Exp1 D1 donor	0.0851068297738427
Exp1 D1 donor	0.152775731495915
Exp1 D1 donor	0.138081651889829
Exp1 D1 donor	0.275981601185837
Exp1 D1 donor	0.10298754131457
Exp1 D1 donor	0.121717526687142
Exp1 D1 donor	0.228427901254676
Exp1 D1 acceptor	0.12395184693577
Exp1 D1 acceptor	0.161825050793085
Exp1 D1 acceptor	0.14205021863915
Exp1 D1 acceptor	0.146490227673901
Exp1 D1 acceptor	0.145647638147451
Exp1 D1 acceptor	0.188898174406018
Exp1 D1 acceptor	0.130351294267377
Exp1 D1 acceptor	0.149348338738196
Exp1 D1 acceptor	0.172930427123074
Exp1 D1 acceptor	0.154018828171485
Exp1 D1 acceptor	0.137830991355714
Exp1 D1 acceptor	0.152946211562801
Exp1 D1 acceptor	0.198523231873547
Exp1 D1 acceptor	0.149093045617901
Exp1 D1 acceptor	0.26092257014119
Exp1 D1 acceptor	0.15294218729839
Exp1 D1 acceptor	0.21841784028984
Exp1 D1 acceptor	0.138884842760605
Exp1 D1 acceptor	0.127729893794177
Exp1 D1 acceptor	0.137501440688371
Exp1 D1 acceptor	0.163455096466511
Exp1 D1 acceptor	0.259173877913466
Exp1 D1 acceptor	0.171608881330156
Exp1 D1 acceptor	0.149522085972513
Exp1 D1 acceptor	0.214413562564206
Exp1 D1 acceptor	0.20071696869149
Exp1 D1 acceptor	0.122482734048379
Exp1 D1 acceptor	0.14832746636814
Exp1 D1 acceptor	0.186949255002961
Exp1 D1 acceptor	0.100919410278397
Exp1 D1 acceptor	0.176117672519577
Exp1 D1 acceptor	0.150187849922369
Exp1 D1 acceptor	0.137066572655241
Exp1 D1 acceptor	0.151361571175416
Exp1 D1 acceptor	0.148376189176913
Exp1 D1 acceptor	0.173722441757571
Exp1 D1 acceptor	0.168487962572942
Exp1 D1 acceptor	0.15905827363817
Exp1 D1 acceptor	0.160837140595196
Exp1 D1 acceptor	0.197762099912605
Exp1 D1 acceptor	0.133679891431275
Exp1 D1 acceptor	0.316554747643766
Exp1 D1 acceptor	0.147393082256143
Exp1 D1 acceptor	0.193493291932092
Exp1 D1 acceptor	0.133144586811004
Exp1 D1 acceptor	0.155949805478958
Exp1 D1 acceptor	0.189587803719976
Exp1 D1 acceptor	0.161391640998102
Exp1 D1 acceptor	0.197111938389723
Exp1 D1 acceptor	0.113512091983258
Exp1 D1 acceptor	0.153047252832661
Exp1 D1 acceptor	0.157329642724056
Exp1 D1 acceptor	0.144529096117443
Exp1 D1 acceptor	0.135189882464441
Exp1 D1 acceptor	0.157982636079689
Exp1 D1 acceptor	0.140646760093403
Exp1 D1 acceptor	0.226364719360177
Exp1 D1 acceptor	0.159550262327432
Exp1 D1 acceptor	0.232866939577599
Exp1 D1 acceptor	0.142446023044705
Exp1 D1 acceptor	0.146983647265605
Exp1 D1 acceptor	0.175649421913032
Exp1 D1 acceptor	0.10014079353968
Exp1 D1 acceptor	0.188315186966435
Exp1 D1 acceptor	0.121450314578537
Exp1 D1 acceptor	0.130688635765956
Exp1 D1 acceptor	0.151338834191577
Exp1 D1 acceptor	0.1410538882323
Exp1 D1 acceptor	0.159474849201795
Exp1 D1 acceptor	0.16330314526027
Exp1 D1 acceptor	0.105696295344588
Exp1 D1 acceptor	0.157506835222183
Exp1 D1 acceptor	0.151314464720256
Exp1 D1 acceptor	0.143016067985783
Exp1 D1 acceptor	0.117865072271796
Exp1 D1 acceptor	0.178859581279804
Exp1 D1 acceptor	0.134877316398427
Exp1 D1 acceptor	0.143695444654482
Exp1 D1 acceptor	0.204906852204414
Exp1 D1 acceptor	0.132818419667572
Exp1 D1 acceptor	0.148484063395911
Exp1 D1 acceptor	0.127917800571869
Exp1 D1 acceptor	0.172777606208711
Exp1 D1 acceptor	0.165719018180199
Exp1 D1 acceptor	0.133581034169849
Exp1 D1 acceptor	0.200714525092981
Exp1 D1 acceptor	0.1492336515896
Exp1 D1 acceptor	0.127350581201465
Exp1 D1 acceptor	0.127799210268348
Exp1 D1 acceptor	0.134174704519769
Exp1 D1 acceptor	0.187647047202669
Exp1 D1 acceptor	0.149388283440868
Exp1 D1 acceptor	0.178149774418011
Exp1 D1 acceptor	0.164396828580218
Exp1 D1 acceptor	0.12034613260198
Exp1 D1 acceptor	0.178000221605602
Exp1 D1 acceptor	0.207688821994058
Exp1 D1 acceptor	0.159895681228354
Exp1 D1 acceptor	0.130523231720347
Exp1 D1 acceptor	0.300785545113278
Exp1 D1 acceptor	0.165025237739683
Exp1 D1 acceptor	0.153792768097203
Exp1 D1 acceptor	0.0429492835239364
Exp1 D1 acceptor	0.119925034686705
Exp1 D1 acceptor	0.133118599989972
Exp1 D1 acceptor	0.445904738852019
Exp1 D1 acceptor	0.152365353155846
Exp1 D1 acceptor	0.153574680895955
Exp1 D1 acceptor	0.12719097257047
Exp1 D1 acceptor	0.158490515174892
Exp1 D1 acceptor	0.163546186809251
Exp1 D1 acceptor	0.143851637531767
Exp1 D1 acceptor	0.175492444573653
Exp1 D1 acceptor	0.127404447688138
Exp1 D1 acceptor	0.143991696308956
Exp1 D1 acceptor	0.224609808688831
Exp1 D1 acceptor	0.144022151695763
Exp1 D1 acceptor	0.137873030682305
Exp1 D1 acceptor	0.165015467427841
Exp1 D1 acceptor	0.20220079536136
Exp1 D1 acceptor	0.153861433732748
Exp1 D1 acceptor	0.144535053400435
Exp1 D1 acceptor	0.174458609609237
Exp1 D1 acceptor	0.14109271573469
Exp1 D1 acceptor	0.179174244883149
Exp1 D1 acceptor	0.140595645150816
Exp1 D1 acceptor	0.208086633822401
Exp1 D1 acceptor	0.119308728555222
Exp1 D1 acceptor	0.178998365673683
Exp1 D1 acceptor	0.155908196754978
Exp1 D1 acceptor	0.190394771853834
Exp1 D1 acceptor	0.129565986996504
Exp1 D1 acceptor	0.127114964039082
Exp1 D1 acceptor	0.149186192849312
Exp1 D1 acceptor	0.146915829914261
Exp1 D1 acceptor	0.117028462324203
Exp1 D1 acceptor	0.191271028610484
Exp1 D1 acceptor	0.155309848353814
Exp1 D1 acceptor	0.146991922665083
Exp1 D1 acceptor	0.160643209850488
Exp1 D1 acceptor	0.185955971581504
Exp1 D1 acceptor	0.148700096081997
Exp1 D1 acceptor	0.151882903858515
Exp1 D1 acceptor	0.157832269879127
Exp1 D1 acceptor	0.134593181673557
Exp1 D1 acceptor	0.118552043149294
Exp1 D1 acceptor	0.172725784286468
Exp1 D1 acceptor	0.126963888643789
Exp1 D1 acceptor	0.128204049469589
Exp1 D1 acceptor	0.128743846246148
Exp1 D1 acceptor	0.1500458716192
Exp1 D1 acceptor	0.185438139962089
Exp1 D1 acceptor	0.147294882644042
Exp1 D1 acceptor	0.233279442782009
Exp1 D1 acceptor	0.102407737893409
Exp1 D1 acceptor	0.143348191931413
Exp1 D1 acceptor	0.186046107391944
Exp1 D1 acceptor	0.156748343919875
Exp1 D1 acceptor	0.1520167649529
Exp1 D1 acceptor	0.152641438731297
Exp1 D1 acceptor	0.157924790798581
Exp1 D1 acceptor	0.20573226275495
Exp1 D1 acceptor	0.171335434875839
Exp1 D1 acceptor	0.196087814188316
Exp1 D1 acceptor	0.14142342103872
Exp1 D1 acceptor	0.140183464097387
Exp1 D1 acceptor	0.132542234015155
Exp1 D1 acceptor	0.457268504176577
Exp1 D1 acceptor	0.147832570134717
Exp1 D1 acceptor	0.15062209692849
Exp1 D1 acceptor	0.136749006925017
Exp1 D1 acceptor	0.170098973720065
Exp1 D1 acceptor	0.188436401737118
Exp1 D1 acceptor	0.13571231733131
Exp1 D1 acceptor	0.231234185151624
Exp1 D1 acceptor	0.136208933453688
Exp1 D1 acceptor	0.13737293867045
Exp1 D1 acceptor	0.16736986045904
Exp1 D1 acceptor	0.157131039611676
Exp1 D1 acceptor	0.125310430438902
Exp1 D1 acceptor	0.141629598750658
Exp1 D1 acceptor	0.134296652726255
Exp1 D1 acceptor	0.133530913516277
Exp1 D1 acceptor	0.14059724500493
Exp1 D1 acceptor	0.152047455265881
Exp1 D1 acceptor	0.15900469955651
Exp1 D1 acceptor	0.126244892611858
Exp1 D1 acceptor	0.147775380333041
Exp1 D1 acceptor	0.132670424967033
Exp1 D1 acceptor	0.199658708771417
Exp1 D1 acceptor	0.144051358615866
Exp1 D1 acceptor	0.123473568979913
Exp1 D1 acceptor	0.194473314914249
Exp1 D1 acceptor	0.141236970048316
Exp1 D1 acceptor	0.145734132690211
Exp1 D1 acceptor	0.22106036078429
Exp1 D1 acceptor	0.113149433663567
Exp1 D1 acceptor	0.137018593999107
Exp1 D1 acceptor	0.155130830806878
Exp1 D1 acceptor	0.12725509690278
Exp1 D1 acceptor	0.169923380394754
Exp1 D1 acceptor	0.15723947710884
Exp1 D1 acceptor	0.262315397786635
Exp1 D1 acceptor	0.180197403609198
Exp1 D1 acceptor	0.146240820972051
Exp1 D1 both	0.430755423093435
Exp1 D1 both	0.321588537971923
Exp1 D1 both	0.402721478630211
Exp1 D1 both	0.413348890214958
Exp1 D1 both	0.388369893262853
Exp1 D1 both	0.467773512494517
Exp1 D1 both	0.355468272208289
Exp1 D1 both	0.478786266355147
Exp1 D1 both	0.448611477948203
Exp1 D1 both	0.354981405946693
Exp1 D1 both	0.326426309582436
Exp1 D1 both	0.475150863818457
Exp1 D1 both	0.368733788236188
Exp1 D1 both	0.336785895154644
Exp1 D1 both	0.28766733035283
Exp1 D1 both	0.35698479886431
Exp1 D1 both	0.653825860252856
Exp1 D1 both	0.479260535550629
Exp1 D1 both	0.381031960247517
Exp1 D1 both	0.61301581159563
Exp1 D1 both	0.295873198771487
Exp1 D1 both	0.349896257182207
Exp1 D1 both	0.332441495823992
Exp1 D1 both	0.390111610299962
Exp1 D1 both	0.405266185747716
Exp1 D1 both	0.461952650050519
Exp1 D1 both	0.311955148062818
Exp1 D1 both	0.380652005918816
Exp1 D1 both	0.393525506919906
Exp1 D1 both	0.428303150709296
Exp1 D1 both	0.385126214261521
Exp1 D1 both	0.472501523874606
Exp1 D1 both	0.47517431880587
Exp1 D1 both	0.329853089387909
Exp1 D1 both	0.383427421506535
Exp1 D1 both	0.38730332378067
Exp1 D1 both	0.4531743963792
Exp1 D1 both	0.368761193785418
Exp1 D1 both	0.350335570099438
Exp1 D1 both	0.38167724783039
Exp1 D1 both	0.471288265783618
Exp1 D1 both	0.371008951204213
Exp1 D1 both	0.368725776018576
Exp1 D1 both	0.435791342177601
Exp1 D1 both	0.381744187148033
Exp1 D1 both	0.46018822220118
Exp1 D1 both	0.356119433709255
Exp1 D1 both	0.378715841198108
Exp1 D1 both	0.309500041739657
Exp1 D1 both	0.384403841522718
Exp1 D1 both	0.407043566617062
Exp1 D1 both	0.337393294072444
Exp1 D1 both	0.403049358852644
Exp1 D1 both	0.455865598681723
Exp1 D1 both	0.418682861712947
Exp1 D1 both	0.352707953318349
Exp1 D1 both	0.364585753235617
Exp1 D1 both	0.304934901795393
Exp1 D1 both	0.367092614363257
Exp1 D1 both	0.450384995244325
Exp1 D1 both	0.423892932354433
Exp1 D1 both	0.477702651990889
Exp1 D1 both	0.362593988490219
Exp1 D1 both	0.467545983620087
Exp1 D1 both	0.385067243533498
Exp1 D1 both	0.467662421849281
Exp1 D1 both	0.384418720966383
Exp1 D1 both	0.328991568072451
Exp1 D1 both	0.367212177063187
Exp1 D1 both	0.341426645265767
Exp1 D1 both	0.391710592160217
Exp1 D1 both	0.416534370976262
Exp1 D1 both	0.342997637456763
Exp1 D1 both	0.419921145489453
Exp1 D1 both	0.444864720906267
Exp1 D1 both	0.520905732323841
Exp1 D1 both	0.367763814700233
Exp1 D1 both	0.355155217152242
Exp1 D1 both	0.388241250396732
Exp1 D1 both	0.336350189464709
Exp1 D1 both	0.404387825747298
Exp1 D1 both	0.420000413173983
Exp1 D1 both	0.372242237683748
Exp1 D1 both	0.40495694526167
Exp1 D1 both	0.421157401116559
Exp1 D1 both	0.343922094298197
Exp1 D1 both	0.460730956922182
Exp1 D1 both	0.415840057319931
Exp1 D1 both	0.523374971211582
Exp1 D1 both	0.391053214488471
Exp1 D1 both	0.408168033922716
Exp1 D1 both	0.426121440638278
Exp1 D1 both	0.468901222204958
Exp1 D1 both	0.383931888894534
Exp1 D1 both	0.50380109407951
Exp1 D1 both	0.366175323290483
Exp1 D1 both	0.393005071484526
Exp1 D1 both	0.445652540489131
Exp1 D1 both	0.540614998683122
Exp1 D1 both	0.408380677602978
Exp1 D1 both	0.362664950036578
Exp1 D1 both	0.461308952459277
Exp1 D1 both	0.385987295635062
Exp1 D1 both	0.421925223547991
Exp1 D1 both	0.373467103677513
Exp1 D1 both	0.570470364310288
Exp1 D1 both	0.283982942337207
Exp1 D1 both	0.373891420158826
Exp1 D1 both	0.344328365319466
Exp1 D1 both	0.377860538648401
Exp1 D1 both	0.414576164901593
Exp1 D1 both	0.433823960526639
Exp1 D1 both	0.378337911819996
Exp1 D1 both	0.450022478520007
Exp1 D1 both	0.314849303083663
Exp1 D1 both	0.292184572437871
Exp1 D1 both	0.422788034866906
Exp1 D1 both	0.375949836200391
Exp1 D1 both	0.361729093421814
Exp1 D1 both	0.410541348984782
Exp1 D1 both	0.309376974344066
Exp1 D1 both	0.483157712561444
Exp1 D1 both	0.428887363835428
Exp1 D1 both	0.4298144737571
Exp1 D1 both	0.354764762444034
Exp1 D1 both	0.473364462947172
Exp1 D1 both	0.396112493565833
Exp1 D1 both	0.361518459458831
Exp1 D1 both	0.385219942406475
Exp1 D1 both	0.284595540556394
Exp1 D1 both	0.440167896082028
Exp1 D1 both	0.330101370739291
Exp1 D1 both	0.342804452857945
Exp1 D1 both	0.373446289826745
Exp1 D1 both	0.43502206047884
Exp1 D1 both	0.432613572834131
Exp1 D1 both	0.413722088719057
Exp1 D1 both	0.40104585774266
Exp1 D1 both	0.414025799629679
Exp1 D1 both	0.314318942168405
Exp1 D1 both	0.375671037964421
Exp1 D1 both	0.344687594854643
Exp1 D1 both	0.397872573168801
Exp1 D1 both	0.350488887864952
Exp1 D1 both	0.424533000492653
Exp1 D1 both	0.354352300902009
Exp1 D1 both	0.402370477412922
Exp1 D1 both	0.40005500434837
Exp1 D1 both	0.425114771826983
Exp1 D1 both	0.372769705725565
Exp1 D1 both	0.387100009777384
Exp1 D2 donor	0.143188751987864
Exp1 D2 donor	0.184851980868035
Exp1 D2 donor	0.134718543767174
Exp1 D2 donor	0.158069790811623
Exp1 D2 donor	0.217144895116065
Exp1 D2 donor	0.125130885427545
Exp1 D2 donor	0.0897856688454976
Exp1 D2 donor	0.133387042566551
Exp1 D2 donor	0.144785073809302
Exp1 D2 donor	0.328575596741012
Exp1 D2 donor	0.078725302251632
Exp1 D2 donor	0.479666325438068
Exp1 D2 donor	0.164239362867109
Exp1 D2 donor	0.184552775908486
Exp1 D2 donor	0.137028437344386
Exp1 D2 donor	0.153087752328206
Exp1 D2 donor	0.0792506197346534
Exp1 D2 donor	0.146053790005268
Exp1 D2 donor	0.122690051479658
Exp1 D2 donor	0.181230306293624
Exp1 D2 donor	0.592498305698197
Exp1 D2 donor	0.556004515971165
Exp1 D2 donor	0.148457991012339
Exp1 D2 donor	0.242566012748577
Exp1 D2 donor	0.18743775738419
Exp1 D2 donor	0.151954008880704
Exp1 D2 donor	0.170367725401915
Exp1 D2 donor	0.130763643223657
Exp1 D2 donor	0.131687123777385
Exp1 D2 donor	0.141804269291397
Exp1 D2 donor	0.179647348934097
Exp1 D2 donor	0.13332369891452
Exp1 D2 donor	0.131193515244478
Exp1 D2 donor	0.150310494598682
Exp1 D2 donor	0.138292933099702
Exp1 D2 donor	0.185112914858452
Exp1 D2 donor	0.15204014214728
Exp1 D2 donor	0.207390884656306
Exp1 D2 donor	0.139619835465772
Exp1 D2 donor	0.136202106474396
Exp1 D2 donor	0.12872174149115
Exp1 D2 donor	0.118815230757898
Exp1 D2 donor	0.133621212554018
Exp1 D2 donor	0.166033567453653
Exp1 D2 donor	0.146703827808471
Exp1 D2 donor	0.162876359035765
Exp1 D2 donor	0.159811072109501
Exp1 D2 donor	0.193344944417201
Exp1 D2 donor	0.161676228067055
Exp1 D2 donor	0.190032072416968
Exp1 D2 donor	0.196549815511374
Exp1 D2 donor	0.144934734584582
Exp1 D2 donor	0.107378225947138
Exp1 D2 donor	0.116784942605656
Exp1 D2 donor	0.154955026948
Exp1 D2 donor	0.149703156688852
Exp1 D2 donor	0.131520347640168
Exp1 D2 donor	0.159137286563795
Exp1 D2 donor	0.14078096375111
Exp1 D2 donor	0.374476084109246
Exp1 D2 donor	0.102725307332709
Exp1 D2 donor	0.122174823306717
Exp1 D2 donor	0.140330210173842
Exp1 D2 donor	0.175265708085358
Exp1 D2 donor	0.147821756979291
Exp1 D2 donor	0.173134741045138
Exp1 D2 donor	0.126824229705827
Exp1 D2 donor	0.121478678785709
Exp1 D2 donor	0.124909546560165
Exp1 D2 donor	0.183368080295214
Exp1 D2 donor	0.126819612088544
Exp1 D2 donor	0.129332193513357
Exp1 D2 donor	0.15175460168231
Exp1 D2 donor	0.15696617030455
Exp1 D2 donor	0.147670471782352
Exp1 D2 donor	0.116991622024231
Exp1 D2 donor	0.11336085864925
Exp1 D2 donor	0.236540172803487
Exp1 D2 donor	0.134567073450785
Exp1 D2 donor	0.144811039782888
Exp1 D2 donor	0.141374103920256
Exp1 D2 donor	0.133926144772125
Exp1 D2 donor	0.130180296108276
Exp1 D2 donor	0.185716499402212
Exp1 D2 donor	0.160487741563338
Exp1 D2 donor	0.122282267916516
Exp1 D2 donor	0.15629478704263
Exp1 D2 donor	0.196738430152223
Exp1 D2 donor	0.0964185623811312
Exp1 D2 donor	0.16420793824859
Exp1 D2 donor	0.140646182612942
Exp1 D2 donor	0.167223490428398
Exp1 D2 donor	0.381272014626138
Exp1 D2 donor	0.127236419556318
Exp1 D2 donor	0.164791456274333
Exp1 D2 donor	0.137273285532694
Exp1 D2 donor	0.159027861099685
Exp1 D2 donor	0.158972040453547
Exp1 D2 donor	0.162876874749732
Exp1 D2 donor	0.185010148084091
Exp1 D2 donor	0.150843589592877
Exp1 D2 donor	0.1494731012899
Exp1 D2 donor	0.196656541403627
Exp1 D2 donor	0.168652228147693
Exp1 D2 donor	0.15165924821905
Exp1 D2 donor	0.128841518855439
Exp1 D2 donor	0.109349515313633
Exp1 D2 donor	0.152339043004541
Exp1 D2 donor	0.123153603896336
Exp1 D2 donor	0.121609599273908
Exp1 D2 donor	0.114639466727035
Exp1 D2 donor	0.118016857563873
Exp1 D2 donor	0.139198997119761
Exp1 D2 donor	0.144195817759733
Exp1 D2 donor	0.145006198180693
Exp1 D2 donor	0.118799960613014
Exp1 D2 donor	0.166159910143819
Exp1 D2 donor	0.144160968022436
Exp1 D2 donor	0.170354748337449
Exp1 D2 donor	0.164831340536221
Exp1 D2 donor	0.103920399801227
Exp1 D2 donor	0.149226527088989
Exp1 D2 donor	0.124056199106237
Exp1 D2 donor	0.13973625361321
Exp1 D2 donor	0.132122183706993
Exp1 D2 donor	0.148309813076564
Exp1 D2 donor	0.183168169719157
Exp1 D2 donor	0.117303341212632
Exp1 D2 donor	0.170211493318972
Exp1 D2 donor	0.179496089569901
Exp1 D2 donor	0.151533327922976
Exp1 D2 donor	0.130765018504754
Exp1 D2 donor	0.137020471587088
Exp1 D2 donor	0.158888443426113
Exp1 D2 donor	0.139519970605637
Exp1 D2 donor	0.123829265135912
Exp1 D2 donor	0.140494766321702
Exp1 D2 donor	0.15554309379809
Exp1 D2 donor	0.207267722057557
Exp1 D2 donor	0.122874560870914
Exp1 D2 donor	0.115674404378828
Exp1 D2 donor	0.100112175975236
Exp1 D2 donor	0.133857191980949
Exp1 D2 donor	0.188587402787081
Exp1 D2 acceptor	0.138293179569871
Exp1 D2 acceptor	0.194853144159458
Exp1 D2 acceptor	0.139469065259045
Exp1 D2 acceptor	0.189783578707522
Exp1 D2 acceptor	0.153238082616374
Exp1 D2 acceptor	0.137362247509272
Exp1 D2 acceptor	0.167717350822071
Exp1 D2 acceptor	0.170049252026004
Exp1 D2 acceptor	0.179368239834036
Exp1 D2 acceptor	0.151052418290593
Exp1 D2 acceptor	0.184642958480011
Exp1 D2 acceptor	0.140037256315965
Exp1 D2 acceptor	0.146676233801254
Exp1 D2 acceptor	0.174981693370466
Exp1 D2 acceptor	0.161835985531672
Exp1 D2 acceptor	0.164097275834381
Exp1 D2 acceptor	0.14960017314366
Exp1 D2 acceptor	0.203882850131058
Exp1 D2 acceptor	0.233528020881603
Exp1 D2 acceptor	0.146050467885207
Exp1 D2 acceptor	0.142335942282134
Exp1 D2 acceptor	0.105148061831974
Exp1 D2 acceptor	0.185028889061475
Exp1 D2 acceptor	0.167935213201723
Exp1 D2 acceptor	0.171270329324955
Exp1 D2 acceptor	0.127039232676385
Exp1 D2 acceptor	0.161596612493006
Exp1 D2 acceptor	0.129926150213906
Exp1 D2 acceptor	0.156999813351465
Exp1 D2 acceptor	0.228155471857715
Exp1 D2 acceptor	0.13378210395076
Exp1 D2 acceptor	0.14746948014139
Exp1 D2 acceptor	0.150946219566181
Exp1 D2 acceptor	0.122624793991558
Exp1 D2 acceptor	0.136855262220213
Exp1 D2 acceptor	0.121875859036199
Exp1 D2 acceptor	0.128952197759076
Exp1 D2 acceptor	0.155375081185962
Exp1 D2 acceptor	0.102915541877633
Exp1 D2 acceptor	0.138309066659698
Exp1 D2 acceptor	0.182854760345215
Exp1 D2 acceptor	0.21115546952839
Exp1 D2 acceptor	0.15156900067691
Exp1 D2 acceptor	0.138451681873119
Exp1 D2 acceptor	0.157805125722872
Exp1 D2 acceptor	0.150710985037878
Exp1 D2 acceptor	0.161099341828444
Exp1 D2 acceptor	0.156959713027611
Exp1 D2 acceptor	0.129008654752974
Exp1 D2 acceptor	0.128947054095643
Exp1 D2 acceptor	0.155358407075071
Exp1 D2 acceptor	0.115201843494129
Exp1 D2 acceptor	0.116618553389581
Exp1 D2 acceptor	0.15952717397395
Exp1 D2 acceptor	0.221036872018306
Exp1 D2 acceptor	0.142185570537383
Exp1 D2 acceptor	0.146133406872403
Exp1 D2 acceptor	0.1362874398497
Exp1 D2 acceptor	0.109160947381977
Exp1 D2 acceptor	0.153264254246117
Exp1 D2 acceptor	0.110050979077891
Exp1 D2 acceptor	0.124328291810789
Exp1 D2 acceptor	0.124578582321608
Exp1 D2 acceptor	0.140508932858251
Exp1 D2 acceptor	0.133743831902817
Exp1 D2 acceptor	0.120229304772927
Exp1 D2 acceptor	0.126157756417473
Exp1 D2 acceptor	0.129303383113903
Exp1 D2 acceptor	0.122140960567449
Exp1 D2 acceptor	0.150186008012151
Exp1 D2 both	0.336354665360628
Exp1 D2 both	0.29909305632545
Exp1 D2 both	0.302385951297674
Exp1 D2 both	0.335086121014539
Exp1 D2 both	0.387651250719232
Exp1 D2 both	0.337309621894448
Exp1 D2 both	0.320121923144163
Exp1 D2 both	0.334889592892773
Exp1 D2 both	0.300668931464992
Exp1 D2 both	0.28812326654783
Exp1 D2 both	0.33648485417395
Exp1 D2 both	0.293373169303928
Exp1 D2 both	0.309165016336194
Exp1 D2 both	0.281014088863323
Exp1 D2 both	0.350739652763094
Exp1 D2 both	0.330890992112046
Exp1 D2 both	0.2731087542715
Exp1 D2 both	0.342660416828051
Exp1 D2 both	0.30384717962284
Exp1 D2 both	0.320007559768133
Exp1 D2 both	0.34208250527853
Exp1 D2 both	0.364736004078352
Exp1 D2 both	0.393646992565908
Exp1 D2 both	0.381740494659879
Exp1 D2 both	0.248884916431029
Exp1 D2 both	0.298503120401955
Exp1 D2 both	0.303393143601495
Exp1 D2 both	0.28162603664528
Exp1 D2 both	0.396057328115444
Exp1 D2 both	0.299658005379717
Exp1 D2 both	0.362875377583374
Exp1 D2 both	0.272308201000978
Exp1 D2 both	0.326226610568667
Exp1 D2 both	0.31546968380261
Exp1 D2 both	0.400720384140571
Exp1 D2 both	0.300151928105359
Exp1 D2 both	0.301992684196258
Exp1 D2 both	0.352979909135589
Exp1 D2 both	0.326488802451477
Exp1 D2 both	0.280408343058985
Exp1 D2 both	0.265106271099346
Exp1 D2 both	0.291253290836214
Exp1 D2 both	0.314654931101444
Exp1 D2 both	0.308984688278495
Exp1 D2 both	0.356992101255641
Exp1 D2 both	0.328866742873312
Exp1 D2 both	0.291362032455874
Exp1 D2 both	0.297401703379429
Exp1 D2 both	0.353833573466513
Exp1 D2 both	0.314610877016303
Exp1 D2 both	0.364693528171042
Exp1 D2 both	0.361399807472626
Exp1 D2 both	0.272197812436414
Exp1 D2 both	0.300836679840362
Exp1 D2 both	0.358157671300185
Exp1 D2 both	0.354106480576755
Exp1 D2 both	0.346826305213816
Exp1 D2 both	0.3263265696604
Exp1 D2 both	0.312823165568676
Exp1 D2 both	0.246378266311467
Exp1 D2 both	0.406798777123978
Exp1 D2 both	0.322912257228998
Exp1 D2 both	0.31210715786287
Exp1 D2 both	0.293054065851507
Exp1 D2 both	0.286205841561142
Exp1 D2 both	0.336065714073785
Exp1 D2 both	0.314818502076041
Exp1 D2 both	0.280038576103185
Exp1 D2 both	0.317980695884153
Exp1 D2 both	0.293390367752253
Exp1 D2 both	0.313635110443712
Exp1 D2 both	0.361004094794247
Exp1 D2 both	0.326501407768407
Exp1 D2 both	0.3152474850962
Exp1 D2 both	0.371360272249118
Exp1 D2 both	0.36397806776308
Exp1 D2 both	0.346159658816338
Exp1 D2 both	0.359919868714734
Exp1 D2 both	0.335752510079014
Exp1 D2 both	0.272492224274419
Exp1 D2 both	0.319014532242104
Exp1 D2 both	0.258896230729727
Exp1 D2 both	0.28833147134638
Exp1 D2 both	0.325655844856708
Exp1 D2 both	0.285483009348512
Exp1 D2 both	0.307661367324414
Exp1 D2 both	0.4037357561172
Exp1 D2 both	0.314206368460178
Exp1 D2 both	0.301994672130386
Exp1 D2 both	0.278494205678198
Exp1 D2 both	0.309687354301023
Exp1 D2 both	0.236065743484893
Exp1 D2 both	0.290921489253546
Exp1 D2 both	0.368078822056651
Exp1 D2 both	0.313687131894038
Exp1 D2 both	0.340466569369444
Exp1 D2 both	0.285407127823049
Exp1 D2 both	0.372381689951798
Exp1 D2 both	0.278734415494474
Exp1 D2 both	0.273242505696643
Exp1 D2 both	0.283309028208648
Exp1 D2 both	0.334475520234622
Exp1 D2 both	0.295658492469656
Exp1 D2 both	0.318150622058202
Exp1 D2 both	0.368764050852164
Exp1 D2 both	0.327661122519137
Exp1 D2 both	0.336501984442246
Exp1 D2 both	0.33840889616305
Exp1 D2 both	0.312081610337302
Exp1 D2 both	0.283693030506437
Exp1 D2 both	0.272353154891078
Exp1 D2 both	0.322547269042119
Exp1 D2 both	0.257124598328568
Exp1 D2 both	0.354352193036694
Exp1 D2 both	0.342802132071304
Exp1 D2 both	0.312894201846046
Exp1 D2 both	0.361200748135252
Exp1 D2 both	0.264254061248817
Exp1 D2 both	0.33718710287664
Exp1 D2 both	0.329283585031488
Exp1 D2 both	0.325365537541617
Exp1 D2 both	0.307883426573164
Exp1 D2 both	0.341743741705415
Exp1 D2 both	0.302807530201819
Exp1 D2 both	0.329860479229702
Exp1 D2 both	0.302905056421581
Exp1 D2 both	0.295953124215888
Exp1 D2 both	0.266324422552261
Exp1 D2 both	0.345869115135477
Exp1 D2 both	0.346978753947969
Exp1 D2 both	0.297276060463789
Exp1 D2 both	0.308265943371147
Exp1 D2 both	0.32243279663762
Exp1 D2 both	0.314597047647639
Exp1 D2 both	0.152648007855314
Exp1 D2 both	0.357530203800609
Exp1 D2 both	0.311411428449691
Exp1 D2 both	0.323710084940385
Exp1 D2 both	0.297672850565103
Exp1 D2 both	0.308643510460974
Exp1 D2 both	0.263881825893343
Exp1 D2 both	0.294956777231081
Exp1 D2 both	0.299931541552069
Exp1 D2 both	0.302985361509932
Exp1 D2 both	0.39478481928656
Exp1 D2 both	0.301431435029493
Exp1 D2 both	0.254979426193362
Exp1 D2 both	0.314214307025265
Exp1 D2 both	0.360633840509714
Exp1 D2 both	0.33265479754493
Exp1 D2 both	0.317269300432341
Exp1 D2 both	0.287709043591724
Exp1 D2 both	0.339849312309421
Exp1 D2 both	0.350765218918279
Exp1 D2 both	0.293161758891564
Exp1 D2 both	0.322628506380408
Exp1 D2 both	0.353892901680181
Exp1 D2 both	0.328914477066267
Exp1 D2 both	0.380252769597247
Exp1 D2 both	0.281112385663736
Exp1 D2 both	0.303847200821976
Exp1 D2 both	0.32626592754898
Exp1 D2 both	0.319340338551349
Exp1 D2 both	0.289699303688446
Exp1 D2 both	0.358402959270476
Exp1 D2 both	0.342737627560591
Exp1 D2 both	0.334571869478297
Exp1 D2 both	0.314267722568963
Exp1 D2 both	0.399896643660912
Exp1 D2 both	0.278183767806493
Exp1 D2 both	0.251033012745831
Exp1 D2 both	0.244130606348375
Exp1 D2 both	0.218547200509925
Exp1 D2 both	0.357713892985774
Exp1 D2 both	0.333918241642061
Exp1 D2 both	0.262985098806805
Exp1 D2 both	0.342711425472376
Exp1 D2 both	0.275426391588817
Exp1 D2 both	0.34623138187278
Exp1 D2 both	0.370061974508375
Exp1 D2 both	0.227633424816183
Exp1 D2 both	0.35468766312276
Exp1 D2 both	0.31503134093404
Exp1 D2 both	0.335147500348766
Exp1 D2 both	0.299662571999287
Exp1 D2 both	0.384135906422166
Exp1 D2 both	0.314934480528512
Exp1 D2 both	0.296814831511583
Exp1 D2 both	0.252483044581036
Exp1 D2 both	0.281060633858577
Exp1 D2 both	0.256808711070356
Exp1 D2 both	0.307733372674348
Exp1 D2 both	0.269436771547946
Exp1 D2 both	0.240552576232639
Exp1 D2 both	0.24943424105969
Exp1 D2 both	0.297011239961749
Exp1 D2 both	0.240090128056101
Exp1 D2 both	0.243336138672766
Exp1 D2 both	0.296316680053927
Exp1 D2 both	0.35404673827338
Exp1 D2 both	0.356349772516372
Exp1 D2 both	0.257453850366605
Exp1 D2 both	0.281497127560217
Exp1 D2 both	0.257864799559673
Exp1 D2 both	0.298520630752561
Exp1 D2 both	0.342221505158575
Exp1 D2 both	0.269767805388339
Exp1 D2 both	0.286222886423765
Exp1 D2 both	0.329121442545695
Exp1 D2 both	0.295200864869268
Exp1 D2 both	0.330645282058754
Exp1 D2 both	0.278811389239848
Exp1 D2 both	0.262348878118205
Exp1 D2 both	0.351200995161853
Exp1 D2 both	0.26023035666857
Exp1 D2 both	0.323433978751655
Exp1 D2 both	0.265188063807183
Exp1 D2 both	0.383865101168698
Exp1 D2 both	0.355798927552774
Exp1 D2 both	0.290000813849957
Exp1 D2 both	0.376451969287809
Exp1 D2 both	0.286790986994958
Exp1 D2 both	0.30008139334648
Exp1 D2 both	0.309842343828136
Exp1 D2 both	0.314923072735247
Exp1 D2 both	0.278242395568494
Exp1 D2 both	0.311390085228368
Exp1 D2 both	0.297692308468596
Exp1 D2 both	0.297046339936155
Exp1 D2 both	0.323670342696802
Exp1 D2 both	0.353234453700408
Exp1 D2 both	0.303824692606447
Exp1 D2 both	0.304033221478771
Exp1 D2 both	0.325425396246143
Exp1 D2 both	0.302610609561944
Exp1 D2 both	0.335709676060699
Exp1 D2 both	0.31870059366643
Exp1 D2 both	0.245200552570577
Exp1 D2 both	0.298355312130019
Exp1 D2 both	0.265948335090463
Exp1 D2 both	0.278896595926906
Exp1 D2 both	0.373042545326455
Exp1 D2 both	0.336549334751427
Exp1 D2 both	0.349450530279022
Exp1 D2 both	0.263187347459212
Exp1 D2 both	0.245474405844595
Exp1 D2 both	0.276290342924651
Exp1 D2 both	0.339878236426237
Exp1 D2 both	0.277751198694751
Exp1 D2 both	0.268264307368209
Exp1 D2 both	0.25471772094633
Exp1 D2 both	0.394622417382938
Exp1 D2 both	0.35624407901404
Exp1 D2 both	0.316950241948214
Exp1 D2 both	0.332688257087749
Exp1 D2 both	0.212845249987896
Exp1 D2 both	0.354907020521656
Exp1 D2 both	0.335224963964919
Exp1 D2 both	0.263212524095956
Exp1 D2 both	0.319336925945582
Exp1 D2 both	0.266628987962338
Exp1 D2 both	0.30657389219134
Exp1 D2 both	0.231997983367611
Exp1 D2 both	0.33808349975131
Exp1 D2 both	0.315550583403016
Exp1 D2 both	0.311959765294339
Exp1 D2 both	0.334508262314605
Exp1 D2 both	0.301667123284372
Exp1 D2 both	0.302256857274686
Exp1 D2 both	0.284289167231721
Exp1 D2 both	0.217220630766979
Exp1 D2 both	0.29672015272512
Exp1 D2 both	0.343062188121492
Exp1 D2 both	0.362681827405243
Exp1 D2 both	0.281190844600133
Exp1 D2 both	0.328282079173411
Exp1 D2 both	0.366360977889646
Exp1 D2 both	0.290727972843782
Exp1 D2 both	0.299645859431373
Exp1 D2 both	0.279171903310191
Exp1 D2 both	0.322059082366892
Exp1 D2 both	0.300896476641463
Exp1 D2 both	0.29054003730845
Exp1 D2 both	0.256142141927769
Exp1 D2 both	0.344287852637698
Exp1 D2 both	0.348032744766841
Exp1 D2 both	0.291876126501924
Exp1 D2 both	0.266337246429516
Exp1 D2 both	0.314800596790975
Exp1 D2 both	0.32302204865008
Exp1 D2 both	0.263646561911826
Exp1 D2 both	0.359375144190674
Exp1 D2 both	0.262542843198889
Exp1 D2 both	0.276485997661919
Exp1 D2 both	0.297103904145557
Exp1 D2 both	0.31420808326019
Exp1 D2 both	0.300237554828823
Exp1 D2 both	0.324346805974123
Exp1 D2 both	0.303170545349093
Exp1 D2 both	0.312212407696712
Exp1 D2 both	0.398416431973524
Exp1 D2 both	0.305930904579997
Exp1 D2 both	0.336073403403303
Exp1 D2 both	0.382471782078421
Exp1 D2 both	0.331180472024546
Exp1 D2 both	0.312049979502197
Exp1 D2 both	0.279367854549231
Exp1 D2 both	0.341002785714012
Exp1 D2 both	0.354166442687738
Exp1 D2 both	0.274278541485805
Exp1 D2 both	0.347801176463622
Exp1 D2 both	0.307732143378758
Exp1 D2 both	0.315115607925253
Exp1 D2 both	0.304753226125062
Exp1 D2 both	0.329273589952825
Exp1 D2 both	0.271004762323491
Exp1 D2 both	0.314166579018637
Exp1 D2 both	0.317856092692223
Exp1 D2 both	0.291390184670096
Exp1 D2 both	0.363419302018002
Exp1 D2 both	0.390851028368093
Exp1 D2 both	0.311328777001873
Exp1 D2 both	0.311153340837804
Exp1 D2 both	0.330879351126196
Exp1 D2 both	0.27845902025776
Exp1 D2 both	0.277259638373346
Exp1 D2 both	0.304943262629337
Exp1 D2 both	0.324336598666452
Exp1 D2 both	0.365390344742591
Exp1 D2 both	0.322974517177263
Exp1 D2 both	0.324510123179323
Exp1 D2 both	0.289467858640813
Exp1 D2 both	0.323742922614912
Exp1 D2 both	0.277773454763516
Exp1 D2 both	0.260369514937868
Exp1 D2 both	0.232453957853054
Exp1 D2 both	0.307381419667274
Exp1 D2 both	0.315679592681651
Exp1 D2 both	0.318058484893993
Exp1 D2 both	0.413740050161874
Exp1 D2 both	0.327087557274936
Exp1 D2 both	0.297710743607251
Exp1 D2 both	0.346920890702047
Exp1 D2 both	0.34089090161855
Exp1 D2 both	0.328178578972342
Exp1 D2 both	0.313020667584304
Exp1 D2 both	0.310812268428118
Exp1 D2 both	0.328965525519755
Exp1 D2 both	0.321932436228177
Exp1 D2 both	0.297031318779634
Exp1 D2 both	0.375780621673464
Exp1 D2 both	0.327386647432236
Exp1 D2 both	0.316841602072866
Exp1 D2 both	0.247465167553769
Exp1 D2 both	0.312912087094904
Exp1 D2 both	0.300407555511495
Exp1 D2 both	0.30453200835973
Exp1 D2 both	0.359814065030343
Exp1 D2 both	0.406752140791263
Exp1 D2 both	0.373116725500908
Exp1 D2 both	0.340242414299464
Exp1 D2 both	0.349409861085622
Exp1 D2 both	0.32233081136487
Exp1 D2 both	0.25371288476481
Exp1 D2 both	0.345606713947988
Exp1 D2 both	0.260866460600527
Exp1 D2 both	0.295796378455963
Exp1 D2 both	0.298420207846727
Exp1 D2 both	0.293886441252496
Exp1 D2 both	0.22951642710045
Exp1 D2 both	0.352229996113984
Exp1 D2 both	0.26070721058917
Exp1 D2 both	0.352262108071413
Exp1 D2 both	0.291405358974505
Exp1 D2 both	0.333802936926306
Exp1 D2 both	0.365507584865273
Exp1 D2 both	0.327020897023167
Exp1 D2 both	0.302804828450664
Exp1 D2 both	0.368357073020313
Exp1 D2 both	0.341699401291148
Exp1 D2 both	0.366712785809008
Exp1 D2 both	0.380796532942371
Exp1 D2 both	0.315865153345963
Exp1 D2 both	0.291653238296034
Exp1 D2 both	0.276119953273845
Exp1 D2 both	0.252439455446246
Exp1 D2 both	0.370551485749586
Exp1 D2 both	0.300111685545145
Exp1 D2 both	0.285203822705203
Exp1 D2 both	0.424919959064933
Exp1 D2 both	0.246916619875706
Exp1 D2 both	0.334084968032387
Exp1 D2 both	0.284596576569214
Exp1 D2 both	0.368065124225234
Exp1 D2 both	0.334290002429091
Exp1 D2 both	0.32526999423284
Exp1 D2 both	0.321713833343659
Exp1 D2 both	0.262937867238641
Exp1 D2 both	0.296068622362945
Exp1 D2 both	0.309983952071697
Exp1 D2 both	0.241316690740393
Exp1 D2 both	0.38267499684607
Exp1 D2 both	0.294808135828166
Exp1 D2 both	0.260704773273137
Exp2 D1 donor	0.120801692832243
Exp2 D1 donor	0.142196101567111
Exp2 D1 donor	0.265061742578339
Exp2 D1 donor	0.116901809253963
Exp2 D1 donor	0.106019613510742
Exp2 D1 donor	0.160429301473594
Exp2 D1 donor	0.143148191437053
Exp2 D1 donor	0.125965673950218
Exp2 D1 donor	0.180022561265856
Exp2 D1 donor	0.248216760853461
Exp2 D1 donor	0.163103598330623
Exp2 D1 donor	0.183056958049283
Exp2 D1 donor	0.276823054285187
Exp2 D1 donor	0.263958216428895
Exp2 D1 donor	0.102368588718755
Exp2 D1 donor	0.186984172601657
Exp2 D1 donor	0.120565346497375
Exp2 D1 donor	0.251059315322219
Exp2 D1 donor	0.261705876173557
Exp2 D1 donor	0.118923155899783
Exp2 D1 donor	0.126840109030287
Exp2 D1 donor	0.177718259251333
Exp2 D1 donor	0.550448713976819
Exp2 D1 donor	0.126998443372704
Exp2 D1 donor	0.150965481022917
Exp2 D1 donor	0.127973347092028
Exp2 D1 donor	0.148931900299727
Exp2 D1 donor	0.164316942889306
Exp2 D1 donor	0.173920499042158
Exp2 D1 donor	0.175165425723084
Exp2 D1 donor	0.108879419428996
Exp2 D1 donor	0.153589507105561
Exp2 D1 donor	0.133549654140706
Exp2 D1 donor	0.156555752744376
Exp2 D1 donor	0.131286297452107
Exp2 D1 donor	0.114286458557673
Exp2 D1 donor	0.21616449231922
Exp2 D1 donor	0.144703137252065
Exp2 D1 donor	0.120077919137305
Exp2 D1 donor	0.138455441562393
Exp2 D1 donor	0.150879098877898
Exp2 D1 donor	0.123866439290677
Exp2 D1 donor	0.110716830681193
Exp2 D1 donor	0.240936903547983
Exp2 D1 donor	0.137434888414752
Exp2 D1 donor	0.14894408867812
Exp2 D1 donor	0.179578540412328
Exp2 D1 donor	0.231793862874818
Exp2 D1 donor	0.317143834885431
Exp2 D1 donor	0.168933696753688
Exp2 D1 donor	0.193926374542502
Exp2 D1 donor	0.257917123555567
Exp2 D1 donor	0.153528362867827
Exp2 D1 donor	0.139226420515241
Exp2 D1 donor	0.12391136507462
Exp2 D1 donor	0.117925866228592
Exp2 D1 donor	0.108611490020353
Exp2 D1 donor	0.0964979943258256
Exp2 D1 donor	0.114348424774621
Exp2 D1 donor	0.190865262949088
Exp2 D1 donor	0.220579840392633
Exp2 D1 donor	0.217365669449799
Exp2 D1 donor	0.137925269902458
Exp2 D1 donor	0.205880855017507
Exp2 D1 donor	0.14290120232024
Exp2 D1 donor	0.0813306996302329
Exp2 D1 donor	0.199069040565372
Exp2 D1 donor	0.10591567916422
Exp2 D1 donor	0.138318658807467
Exp2 D1 donor	0.148218069556565
Exp2 D1 donor	0.119867222113514
Exp2 D1 donor	0.177229180071823
Exp2 D1 donor	0.175148801280294
Exp2 D1 donor	0.162238423966172
Exp2 D1 donor	0.0925150161063311
Exp2 D1 donor	0.10658136686812
Exp2 D1 donor	0.378615503478881
Exp2 D1 donor	0.0972966488123403
Exp2 D1 donor	0.14171614078
Exp2 D1 donor	0.201658918287435
Exp2 D1 donor	0.108178095807358
Exp2 D1 donor	0.120160995531814
Exp2 D1 donor	0.129964195989211
Exp2 D1 donor	0.146361336331352
Exp2 D1 donor	0.147351939563623
Exp2 D1 donor	0.211653791382492
Exp2 D1 donor	0.100505109846314
Exp2 D1 acceptor	0.13159595227862
Exp2 D1 acceptor	0.141152200701503
Exp2 D1 acceptor	0.198565742965782
Exp2 D1 acceptor	0.13605789385402
Exp2 D1 acceptor	0.142824989181122
Exp2 D1 acceptor	0.124887344733122
Exp2 D1 acceptor	0.134463909446165
Exp2 D1 acceptor	0.164978521624672
Exp2 D1 acceptor	0.237682157811061
Exp2 D1 acceptor	0.18234445369284
Exp2 D1 acceptor	0.135313736686372
Exp2 D1 acceptor	0.170086982894789
Exp2 D1 acceptor	0.152355368587558
Exp2 D1 acceptor	0.158042545725282
Exp2 D1 acceptor	0.121960965580575
Exp2 D1 acceptor	0.217560363670969
Exp2 D1 acceptor	0.105983832863863
Exp2 D1 acceptor	0.240771068495054
Exp2 D1 acceptor	0.123179307362871
Exp2 D1 acceptor	0.141354789394313
Exp2 D1 acceptor	0.163806222378512
Exp2 D1 acceptor	0.159959593520549
Exp2 D1 acceptor	0.131844139583999
Exp2 D1 acceptor	0.1405696362781
Exp2 D1 acceptor	0.198242452955517
Exp2 D1 acceptor	0.140958833731358
Exp2 D1 acceptor	0.161122578450474
Exp2 D1 acceptor	0.146863384695399
Exp2 D1 acceptor	0.120187061456961
Exp2 D1 acceptor	0.199765682744547
Exp2 D1 acceptor	0.174276174085925
Exp2 D1 acceptor	0.171364183574915
Exp2 D1 acceptor	0.156959510031212
Exp2 D1 acceptor	0.128015039431005
Exp2 D1 acceptor	0.142777133128612
Exp2 D1 acceptor	0.134575816491738
Exp2 D1 acceptor	0.140391295022231
Exp2 D1 acceptor	0.134732801338853
Exp2 D1 acceptor	0.145405964807617
Exp2 D1 acceptor	0.166290507357003
Exp2 D1 acceptor	0.141920620955173
Exp2 D1 acceptor	0.187654924830741
Exp2 D1 acceptor	0.159433999738467
Exp2 D1 acceptor	0.145479701977315
Exp2 D1 acceptor	0.139370185119545
Exp2 D1 acceptor	0.137467976389442
Exp2 D1 acceptor	0.120599464980616
Exp2 D1 acceptor	0.142741906989304
Exp2 D1 acceptor	0.177559310048466
Exp2 D1 acceptor	0.162291521662166
Exp2 D1 acceptor	0.151545279268171
Exp2 D1 acceptor	0.150619679945286
Exp2 D1 acceptor	0.148071511300867
Exp2 D1 acceptor	0.130982033992748
Exp2 D1 acceptor	0.16218932216133
Exp2 D1 acceptor	0.149144655040924
Exp2 D1 acceptor	0.195657468183634
Exp2 D1 acceptor	0.136812434723976
Exp2 D1 acceptor	0.144570673240631
Exp2 D1 acceptor	0.144692722494118
Exp2 D1 acceptor	0.165840054020391
Exp2 D1 acceptor	0.135545131457358
Exp2 D1 acceptor	0.141170991216249
Exp2 D1 acceptor	0.128307113735067
Exp2 D1 acceptor	0.128958266984456
Exp2 D1 acceptor	0.123163996461868
Exp2 D1 acceptor	0.151129338291681
Exp2 D1 acceptor	0.137062173786741
Exp2 D1 acceptor	0.124481510197398
Exp2 D1 acceptor	0.17473002828505
Exp2 D1 acceptor	0.203994884188479
Exp2 D1 acceptor	0.158595510703823
Exp2 D1 acceptor	0.19397057179038
Exp2 D1 acceptor	0.150278620040489
Exp2 D1 acceptor	0.151861417323518
Exp2 D1 acceptor	0.130499335553557
Exp2 D1 acceptor	0.216776975115502
Exp2 D1 acceptor	0.14941937127927
Exp2 D1 acceptor	0.120616595318567
Exp2 D1 acceptor	0.161715855224169
Exp2 D1 acceptor	0.178420641151065
Exp2 D1 acceptor	0.157534298572543
Exp2 D1 acceptor	0.175289165205381
Exp2 D1 acceptor	0.129373519228674
Exp2 D1 acceptor	0.152245472386903
Exp2 D1 acceptor	0.152851445014545
Exp2 D1 acceptor	0.17804383580732
Exp2 D1 acceptor	0.300229315370523
Exp2 D1 acceptor	0.15889669719714
Exp2 D1 acceptor	0.167127519251996
Exp2 D1 acceptor	0.267544768289288
Exp2 D1 acceptor	0.155226289464374
Exp2 D1 acceptor	0.129672475259901
Exp2 D1 acceptor	0.149005789268387
Exp2 D1 acceptor	0.157263588021319
Exp2 D1 acceptor	0.174431011086353
Exp2 D1 acceptor	0.124973905218883
Exp2 D1 acceptor	0.154810050526315
Exp2 D1 acceptor	0.168679976080273
Exp2 D1 acceptor	0.148882685004537
Exp2 D1 acceptor	0.135565550845331
Exp2 D1 acceptor	0.208398104165095
Exp2 D1 acceptor	0.12476338422441
Exp2 D1 acceptor	0.169688786966597
Exp2 D1 acceptor	0.108633108403938
Exp2 D1 acceptor	0.132760001263255
Exp2 D1 acceptor	0.192920303898191
Exp2 D1 acceptor	0.149790709318611
Exp2 D1 acceptor	0.17420228981004
Exp2 D1 acceptor	0.121501641992404
Exp2 D1 acceptor	0.125347873811105
Exp2 D1 acceptor	0.16600949384689
Exp2 D1 acceptor	0.133616136549632
Exp2 D1 acceptor	0.145183210044356
Exp2 D1 acceptor	0.155992631912522
Exp2 D1 acceptor	0.135203074281198
Exp2 D1 acceptor	0.164620779715011
Exp2 D1 acceptor	0.148109048193547
Exp2 D1 acceptor	0.137470468693048
Exp2 D1 acceptor	0.182031004284305
Exp2 D1 acceptor	0.129661421557974
Exp2 D1 acceptor	0.151301906492036
Exp2 D1 acceptor	0.146065668088563
Exp2 D1 acceptor	0.207630086722592
Exp2 D1 acceptor	0.175584356783226
Exp2 D1 acceptor	0.164799458230561
Exp2 D1 acceptor	0.131966922310943
Exp2 D1 acceptor	0.162344155792783
Exp2 D1 acceptor	0.151510037707523
Exp2 D1 acceptor	0.153844796677306
Exp2 D1 acceptor	0.152064460688465
Exp2 D1 acceptor	0.195211991380415
Exp2 D1 acceptor	0.14284501645585
Exp2 D1 acceptor	0.107527849697178
Exp2 D1 acceptor	0.142827657569655
Exp2 D1 acceptor	0.150021348387114
Exp2 D1 acceptor	0.153625944984946
Exp2 D1 acceptor	0.148160658101614
Exp2 D1 acceptor	0.180223926500444
Exp2 D1 acceptor	0.150598455428241
Exp2 D1 acceptor	0.124133263334239
Exp2 D1 acceptor	0.13361881786857
Exp2 D1 acceptor	0.15660700907062
Exp2 D1 acceptor	0.155181795101231
Exp2 D1 acceptor	0.16135171118007
Exp2 D1 acceptor	0.166845593873504
Exp2 D1 acceptor	0.152965200132394
Exp2 D1 acceptor	0.141695650952113
Exp2 D1 acceptor	0.12898105201137
Exp2 D1 acceptor	0.134071343142052
Exp2 D1 acceptor	0.142773790179803
Exp2 D1 acceptor	0.146157786438975
Exp2 D1 acceptor	0.132946786084231
Exp2 D1 acceptor	0.148221283144674
Exp2 D1 acceptor	0.128625540359085
Exp2 D1 both	0.456612283263769
Exp2 D1 both	0.228021182468874
Exp2 D1 both	0.273044090511535
Exp2 D1 both	0.345040222124768
Exp2 D1 both	0.319466723119164
Exp2 D1 both	0.354925664815736
Exp2 D1 both	0.314513676440952
Exp2 D1 both	0.398996533505866
Exp2 D1 both	0.311658760607713
Exp2 D1 both	0.29126766215262
Exp2 D1 both	0.430567342793196
Exp2 D1 both	0.285758529738722
Exp2 D1 both	0.288634329819737
Exp2 D1 both	0.387564334517274
Exp2 D1 both	0.228797380426564
Exp2 D1 both	0.31351443692904
Exp2 D1 both	0.359483317870305
Exp2 D1 both	0.423216272947595
Exp2 D1 both	0.301887212126973
Exp2 D1 both	0.361151758432962
Exp2 D1 both	0.291310555129539
Exp2 D1 both	0.315737179545812
Exp2 D1 both	0.321585064934507
Exp2 D1 both	0.405667473000138
Exp2 D1 both	0.334146709414519
Exp2 D1 both	0.434584301046322
Exp2 D1 both	0.37225588208635
Exp2 D1 both	0.367885438902335
Exp2 D1 both	0.350582778645305
Exp2 D1 both	0.288874429378616
Exp2 D1 both	0.367861558817139
Exp2 D1 both	0.372220854483824
Exp2 D1 both	0.385163493462403
Exp2 D1 both	0.435505733869934
Exp2 D1 both	0.361640677257154
Exp2 D1 both	0.44191184914016
Exp2 D1 both	0.228648667022283
Exp2 D1 both	0.329469162880197
Exp2 D1 both	0.378231626024972
Exp2 D1 both	0.317049335790737
Exp2 D1 both	0.300664667233342
Exp2 D1 both	0.335233636434433
Exp2 D1 both	0.295686453672028
Exp2 D1 both	0.400831951021016
Exp2 D1 both	0.307193990629472
Exp2 D1 both	0.236885978307614
Exp2 D1 both	0.37532200439161
Exp2 D1 both	0.346027470822172
Exp2 D1 both	0.361997892993848
Exp2 D1 both	0.35761921687134
Exp2 D1 both	0.333727572813471
Exp2 D1 both	0.33390449393067
Exp2 D1 both	0.330144433661698
Exp2 D1 both	0.357318913029476
Exp2 D1 both	0.391736939728328
Exp2 D1 both	0.318331000333538
Exp2 D1 both	0.278893413977482
Exp2 D1 both	0.334351918423762
Exp2 D1 both	0.351957667065119
Exp2 D1 both	0.517963130205198
Exp2 D1 both	0.29105560419547
Exp2 D1 both	0.273077949580063
Exp2 D1 both	0.355833919525923
Exp2 D1 both	0.29904516247992
Exp2 D1 both	0.318666320337151
Exp2 D1 both	0.336823962447225
Exp2 D1 both	0.440154647325586
Exp2 D1 both	0.353516773237109
Exp2 D1 both	0.278999533282236
Exp2 D1 both	0.290528392063081
Exp2 D1 both	0.565038594781781
Exp2 D1 both	0.345729582492647
Exp2 D1 both	0.339102599715654
Exp2 D1 both	0.272201743351266
Exp2 D1 both	0.286825596834373
Exp2 D1 both	0.299313053857328
Exp2 D1 both	0.338883894347775
Exp2 D1 both	0.313430349530956
Exp2 D1 both	0.369598620506339
Exp2 D1 both	0.316393208335938
Exp2 D1 both	0.249459221427489
Exp2 D1 both	0.302608640353599
Exp2 D1 both	0.337831182276852
Exp2 D1 both	0.20791622126073
Exp2 D1 both	0.428607390132189
Exp2 D1 both	0.40234781464801
Exp2 D1 both	0.370471546116391
Exp2 D1 both	0.306304396270503
Exp2 D1 both	0.313688343730593
Exp2 D1 both	0.348047528256625
Exp2 D1 both	0.337821462749073
Exp2 D1 both	0.300528510325681
Exp2 D1 both	0.321599448547131
Exp2 D1 both	0.285531845053492
Exp2 D1 both	0.295641325234786
Exp2 D1 both	0.463505000903996
Exp2 D1 both	0.270864348806349
Exp2 D1 both	0.288519342092547
Exp2 D1 both	0.268462641813849
Exp2 D1 both	0.339020043876546
Exp2 D1 both	0.33324696039846
Exp2 D1 both	0.335552479095679
Exp2 D1 both	0.337364220833267
Exp2 D1 both	0.30496951424659
Exp2 D1 both	0.352175783137375
Exp2 D1 both	0.490006656391201
Exp2 D1 both	0.328318449364179
Exp2 D1 both	0.32880047029587
Exp2 D1 both	0.341966259477436
Exp2 D1 both	0.382166246913178
Exp2 D1 both	0.265168358595338
Exp2 D1 both	0.300862306424039
Exp2 D1 both	0.3166202512762
Exp2 D1 both	0.272950391554688
Exp2 D1 both	0.341107815920996
Exp2 D1 both	0.332431290928828
Exp2 D1 both	0.411590228611013
Exp2 D1 both	0.389885108094152
Exp2 D1 both	0.379402856442533
Exp2 D1 both	0.285495251912361
Exp2 D1 both	0.383588220872779
Exp2 D1 both	0.36811172840671
Exp2 D1 both	0.327604527778335
Exp2 D1 both	0.334444664774569
Exp2 D1 both	0.30273448844201
Exp2 D1 both	0.430740974624291
Exp2 D1 both	0.414223165633289
Exp2 D1 both	0.298512579289844
Exp2 D1 both	0.32403281143739
Exp2 D1 both	0.33593974052636
Exp2 D1 both	0.278566521571716
Exp2 D1 both	0.30470565961827
Exp2 D1 both	0.334598984764884
Exp2 D1 both	0.341142906504481
Exp2 D1 both	0.288079511350394
Exp2 D1 both	0.341384188239374
Exp2 D1 both	0.342080339731565
Exp2 D1 both	0.281191445971537
Exp2 D1 both	0.336521961971095
Exp2 D1 both	0.264223498707173
Exp2 D1 both	0.375381981703562
Exp2 D1 both	0.280026986093004
Exp2 D1 both	0.394422423093576
Exp2 D1 both	0.318719241860774
Exp2 D1 both	0.40083780806024
Exp2 D1 both	0.390796902439536
Exp2 D1 both	0.435150085229463
Exp2 D1 both	0.400188900226325
Exp2 D1 both	0.33721901750895
Exp2 D1 both	0.345715607869469
Exp2 D1 both	0.424847227770283
Exp2 D1 both	0.377848302158203
Exp2 D1 both	0.42183236744437
Exp2 D1 both	0.378788280827943
Exp2 D1 both	0.36038981993897
Exp2 D1 both	0.339969587203918
Exp2 D1 both	0.327378648398711
Exp2 D1 both	0.276537467792283
Exp2 D1 both	0.264835448330121
Exp2 D1 both	0.396654335031382
Exp2 D1 both	0.30335134506694
Exp2 D1 both	0.248452173999516
Exp2 D1 both	0.290851664416934
Exp2 D1 both	0.369809778396884
Exp2 D1 both	0.322722425897805
Exp2 D1 both	0.336314210092216
Exp2 D1 both	0.305042701174098
Exp2 D1 both	0.335833063768415
Exp2 D1 both	0.272360277122196
Exp2 D1 both	0.405281945051695
Exp2 D1 both	0.330585861716069
Exp2 D1 both	0.254742933560231
Exp2 D1 both	0.337662233486598
Exp2 D1 both	0.29679936352058
Exp2 D1 both	0.378688533451045
Exp2 D1 both	0.365106298754271
Exp2 D1 both	0.336915995429311
Exp2 D1 both	0.388133398804633
Exp2 D1 both	0.348750528686383
Exp2 D1 both	0.288844934425766
Exp2 D1 both	0.287186977293105
Exp2 D1 both	0.343084877745731
Exp2 D1 both	0.319369750277067
Exp2 D1 both	0.308318259661614
Exp2 D1 both	0.3634440186954
Exp2 D1 both	0.27906950641116
Exp2 D1 both	0.299105382114487
Exp2 D1 both	0.348864322817264
Exp2 D1 both	0.366465495298876
Exp2 D1 both	0.245459471560852
Exp2 D1 both	0.361241053561332
Exp2 D1 both	0.302109419023829
Exp2 D1 both	0.309358919647807
Exp2 D1 both	0.340963006186907
Exp2 D1 both	0.342129865101844
Exp2 D1 both	0.392267369572904
Exp2 D1 both	0.356460019401401
Exp2 D1 both	0.306907527675594
Exp2 D1 both	0.349812015135419
Exp2 D1 both	0.294160017527639
Exp2 D1 both	0.415624966922307
Exp2 D1 both	0.431804113788031
Exp2 D1 both	0.384459897577943
Exp2 D1 both	0.277895467989687
Exp2 D1 both	0.347296145477108
Exp2 D1 both	0.293175650978482
Exp2 D1 both	0.281758908644472
Exp2 D1 both	0.329989891389049
Exp2 D1 both	0.318574190008175
Exp2 D1 both	0.281639443008697
Exp2 D1 both	0.407776099621569
Exp2 D1 both	0.30695464347421
Exp2 D1 both	0.242802876701639
Exp2 D1 both	0.470242391630633
Exp2 D1 both	0.289429994607435
Exp2 D1 both	0.331179507656853
Exp2 D1 both	0.317340343496725
Exp2 D1 both	0.301324663867647
Exp2 D3 donor	0.135120229398386
Exp2 D3 donor	0.12610945567977
Exp2 D3 donor	0.141142127195112
Exp2 D3 donor	0.12704758282898
Exp2 D3 donor	0.223700453657729
Exp2 D3 donor	0.11545998939199
Exp2 D3 donor	0.131777936641695
Exp2 D3 donor	0.127549687825698
Exp2 D3 donor	0.134918017882624
Exp2 D3 donor	0.12145504901911
Exp2 D3 donor	0.129806398805503
Exp2 D3 donor	0.209277128482389
Exp2 D3 donor	0.12445202122755
Exp2 D3 donor	0.145568351295664
Exp2 D3 donor	0.23834908881473
Exp2 D3 donor	0.107899203336991
Exp2 D3 donor	0.202171020432308
Exp2 D3 donor	0.116123708860022
Exp2 D3 donor	0.23033772510788
Exp2 D3 donor	0.135291228776375
Exp2 D3 donor	0.124898127969021
Exp2 D3 donor	0.126912801373951
Exp2 D3 donor	0.320502788179323
Exp2 D3 donor	0.0808134814911
Exp2 D3 donor	0.164291412649268
Exp2 D3 donor	0.112119905241432
Exp2 D3 donor	0.251284755796563
Exp2 D3 donor	0.128063982082787
Exp2 D3 donor	0.124904129600061
Exp2 D3 donor	0.126826701855764
Exp2 D3 donor	0.13561698400459
Exp2 D3 donor	0.347587941463198
Exp2 D3 donor	0.118358095627616
Exp2 D3 donor	0.159322682080914
Exp2 D3 donor	0.14103736758557
Exp2 D3 donor	0.165595527604354
Exp2 D3 donor	0.131734358601039
Exp2 D3 donor	0.119128735734942
Exp2 D3 donor	0.15816653119498
Exp2 D3 donor	0.155774138469845
Exp2 D3 donor	0.0966248541305925
Exp2 D3 donor	0.147792414803458
Exp2 D3 donor	0.159440765136286
Exp2 D3 donor	0.1167984270991
Exp2 D3 donor	0.129662195931713
Exp2 D3 donor	0.144213770139556
Exp2 D3 donor	0.110742172381888
Exp2 D3 donor	0.130893129857161
Exp2 D3 donor	0.177875354923127
Exp2 D3 donor	0.41990710007798
Exp2 D3 donor	0.169850121286308
Exp2 D3 donor	0.114295430519763
Exp2 D3 donor	0.17142797469466
Exp2 D3 donor	0.107281406566283
Exp2 D3 donor	0.127565367134789
Exp2 D3 donor	0.120713690720693
Exp2 D3 donor	0.116709872215788
Exp2 D3 donor	0.385519177554218
Exp2 D3 donor	0.0971157774600214
Exp2 D3 donor	0.185097957775305
Exp2 D3 donor	0.153410696837434
Exp2 D3 donor	0.543982803339615
Exp2 D3 donor	0.406947091961531
Exp2 D3 donor	0.191236175281486
Exp2 D3 donor	0.416588538325247
Exp2 D3 donor	0.424121032766931
Exp2 D3 donor	0.16879233130786
Exp2 D3 donor	0.446828623240387
Exp2 D3 donor	0.491480389876152
Exp2 D3 donor	0.208929567028097
Exp2 D3 donor	0.146804992319122
Exp2 D3 donor	0.16979591100923
Exp2 D3 donor	0.147804925570512
Exp2 D3 donor	0.172734603741632
Exp2 D3 donor	0.372884009213404
Exp2 D3 donor	0.141326574707028
Exp2 D3 donor	0.143069305153391
Exp2 D3 donor	0.188848301591483
Exp2 D3 donor	0.14048900821308
Exp2 D3 donor	0.319754659275287
Exp2 D3 donor	0.204013878722709
Exp2 D3 donor	0.133706314638343
Exp2 D3 donor	0.12177013724507
Exp2 D3 donor	0.532512668172084
Exp2 D3 donor	0.157345692579956
Exp2 D3 donor	0.135854217107303
Exp2 D3 donor	0.18310441186352
Exp2 D3 donor	0.219117446392276
Exp2 D3 donor	0.158966787490849
Exp2 D3 donor	0.440828427205237
Exp2 D3 acceptor	0.12975890359648
Exp2 D3 acceptor	0.256287171449501
Exp2 D3 acceptor	0.122222637492013
Exp2 D3 acceptor	0.132328481303625
Exp2 D3 acceptor	0.152800283796659
Exp2 D3 acceptor	0.143363334775642
Exp2 D3 acceptor	0.126961353695816
Exp2 D3 acceptor	0.152275041150648
Exp2 D3 acceptor	0.153137937396647
Exp2 D3 acceptor	0.141277874771969
Exp2 D3 acceptor	0.12736631071448
Exp2 D3 acceptor	0.16931179032022
Exp2 D3 acceptor	0.128543640219003
Exp2 D3 acceptor	0.162608613780849
Exp2 D3 acceptor	0.152392217602047
Exp2 D3 acceptor	0.163589023467542
Exp2 D3 acceptor	0.148027358184337
Exp2 D3 acceptor	0.144902721594659
Exp2 D3 acceptor	0.15123163425825
Exp2 D3 acceptor	0.126595006184632
Exp2 D3 acceptor	0.156454773728097
Exp2 D3 acceptor	0.146322544362508
Exp2 D3 acceptor	0.148087222252408
Exp2 D3 acceptor	0.118438289239001
Exp2 D3 acceptor	0.147353780531571
Exp2 D3 acceptor	0.134737919200043
Exp2 D3 acceptor	0.186464807673382
Exp2 D3 acceptor	0.147496304923959
Exp2 D3 acceptor	0.137957525577477
Exp2 D3 acceptor	0.106997106382131
Exp2 D3 acceptor	0.12964476523931
Exp2 D3 acceptor	0.225922924956301
Exp2 D3 acceptor	0.167983781775652
Exp2 D3 acceptor	0.192672237180281
Exp2 D3 acceptor	0.164530722847437
Exp2 D3 acceptor	0.228958829913058
Exp2 D3 acceptor	0.120950909394146
Exp2 D3 acceptor	0.124555626475924
Exp2 D3 acceptor	0.128705105799778
Exp2 D3 acceptor	0.13985354078163
Exp2 D3 acceptor	0.133597174713978
Exp2 D3 acceptor	0.170749301543525
Exp2 D3 acceptor	0.146698034148294
Exp2 D3 acceptor	0.138687510889416
Exp2 D3 acceptor	0.191999659825667
Exp2 D3 acceptor	0.140920892593339
Exp2 D3 acceptor	0.125547205976962
Exp2 D3 acceptor	0.13346384601557
Exp2 D3 acceptor	0.152764926323827
Exp2 D3 acceptor	0.126915900504688
Exp2 D3 acceptor	0.129021143970896
Exp2 D3 acceptor	0.140608989264187
Exp2 D3 acceptor	0.134941151401158
Exp2 D3 acceptor	0.138814070710727
Exp2 D3 acceptor	0.14323457220427
Exp2 D3 acceptor	0.131972770338284
Exp2 D3 acceptor	0.172757828963193
Exp2 D3 acceptor	0.160609304351023
Exp2 D3 acceptor	0.140828529671631
Exp2 D3 acceptor	0.163645985447856
Exp2 D3 acceptor	0.131601514642547
Exp2 D3 acceptor	0.168679583667692
Exp2 D3 acceptor	0.132659656478779
Exp2 D3 acceptor	0.112971529026503
Exp2 D3 acceptor	0.129241591923183
Exp2 D3 acceptor	0.161980477571524
Exp2 D3 acceptor	0.143763704603582
Exp2 D3 acceptor	0.124294787275285
Exp2 D3 acceptor	0.117341291623597
Exp2 D3 acceptor	0.153443075434061
Exp2 D3 acceptor	0.179861982391778
Exp2 D3 acceptor	0.143972778943323
Exp2 D3 acceptor	0.132631331638632
Exp2 D3 acceptor	0.125549157669826
Exp2 D3 acceptor	0.139852488333692
Exp2 D3 acceptor	0.127099687363476
Exp2 D3 acceptor	0.203510498902523
Exp2 D3 acceptor	0.132148454776621
Exp2 D3 acceptor	0.122438033849747
Exp2 D3 acceptor	0.144777550875474
Exp2 D3 acceptor	0.167284422481827
Exp2 D3 acceptor	0.161042381953927
Exp2 D3 acceptor	0.157147081695783
Exp2 D3 acceptor	0.145597296794351
Exp2 D3 acceptor	0.144883501620981
Exp2 D3 acceptor	0.124839563887682
Exp2 D3 acceptor	0.130127218850031
Exp2 D3 acceptor	0.142873004155851
Exp2 D3 acceptor	0.141316074898477
Exp2 D3 acceptor	0.184369447771822
Exp2 D3 acceptor	0.13794805995952
Exp2 D3 acceptor	0.125299825666219
Exp2 D3 acceptor	0.128326128496416
Exp2 D3 acceptor	0.154783620711426
Exp2 D3 acceptor	0.203111533372591
Exp2 D3 acceptor	0.162730670710439
Exp2 D3 acceptor	0.147815353904095
Exp2 D3 acceptor	0.165284156611065
Exp2 D3 acceptor	0.134157536265365
Exp2 D3 acceptor	0.127495446895134
Exp2 D3 acceptor	0.133033419513131
Exp2 D3 acceptor	0.153197446602384
Exp2 D3 acceptor	0.160554534877701
Exp2 D3 acceptor	0.12099067028657
Exp2 D3 acceptor	0.122805920224453
Exp2 D3 acceptor	0.129186804760528
Exp2 D3 acceptor	0.26835062562571
Exp2 D3 acceptor	0.157412172830165
Exp2 D3 acceptor	0.13269432485326
Exp2 D3 acceptor	0.160887140039396
Exp2 D3 acceptor	0.128095118693049
Exp2 D3 acceptor	0.141203972459979
Exp2 D3 acceptor	0.161629176827865
Exp2 D3 acceptor	0.132987566753046
Exp2 D3 acceptor	0.1414095005569
Exp2 D3 acceptor	0.13581189031078
Exp2 D3 acceptor	0.140476313187839
Exp2 D3 acceptor	0.143104051506099
Exp2 D3 acceptor	0.15322359367526
Exp2 D3 acceptor	0.207876160613248
Exp2 D3 acceptor	0.142267430035027
Exp2 D3 acceptor	0.162653574315437
Exp2 D3 acceptor	0.142744882891435
Exp2 D3 acceptor	0.161540052670689
Exp2 D3 acceptor	0.132091155749468
Exp2 D3 acceptor	0.143062859433337
Exp2 D3 acceptor	0.146338744507791
Exp2 D3 acceptor	0.15151263785792
Exp2 D3 acceptor	0.14506449512008
Exp2 D3 acceptor	0.137429912432531
Exp2 D3 acceptor	0.166552805377271
Exp2 D3 acceptor	0.139833290353327
Exp2 D3 acceptor	0.122433155115538
Exp2 D3 acceptor	0.177584498747513
Exp2 D3 acceptor	0.155487637234584
Exp2 D3 acceptor	0.158016217827052
Exp2 D3 acceptor	0.146237978590522
Exp2 D3 acceptor	0.132755844321452
Exp2 D3 acceptor	0.157221544443578
Exp2 D3 acceptor	0.190279091724261
Exp2 D3 acceptor	0.144515636392933
Exp2 D3 acceptor	0.200999599495445
Exp2 D3 acceptor	0.111572666379472
Exp2 D3 acceptor	0.178072594532608
Exp2 D3 acceptor	0.15353242364236
Exp2 D3 acceptor	0.122426883464488
Exp2 D3 acceptor	0.117473382808843
Exp2 D3 acceptor	0.143014818748357
Exp2 D3 acceptor	0.165678685744107
Exp2 D3 acceptor	0.119854661790071
Exp2 D3 acceptor	0.127797274661114
Exp2 D3 acceptor	0.187084333613018
Exp2 D3 acceptor	0.175174899495244
Exp2 D3 acceptor	0.171084682855643
Exp2 D3 acceptor	0.150045368817992
Exp2 D3 acceptor	0.120810804364894
Exp2 D3 acceptor	0.12029422048549
Exp2 D3 acceptor	0.173765368583624
Exp2 D3 acceptor	0.132729428605515
Exp2 D3 acceptor	0.133666566732696
Exp2 D3 acceptor	0.138351000451506
Exp2 D3 acceptor	0.134047612106195
Exp2 D3 acceptor	0.169494786001676
Exp2 D3 acceptor	0.136719611561082
Exp2 D3 both	0.317109726681392
Exp2 D3 both	0.345302757637685
Exp2 D3 both	0.459181591324939
Exp2 D3 both	0.304732746866837
Exp2 D3 both	0.304605135575085
Exp2 D3 both	0.382029386100608
Exp2 D3 both	0.303058372619613
Exp2 D3 both	0.302172131264555
Exp2 D3 both	0.326982269890998
Exp2 D3 both	0.34318958625866
Exp2 D3 both	0.379871048456998
Exp2 D3 both	0.307478785176005
Exp2 D3 both	0.32642596616155
Exp2 D3 both	0.332540965339451
Exp2 D3 both	0.491077572868031
Exp2 D3 both	0.45855443877724
Exp2 D3 both	0.386905764780439
Exp2 D3 both	0.286819305264965
Exp2 D3 both	0.327320563243586
Exp2 D3 both	0.383207135246206
Exp2 D3 both	0.326207102132706
Exp2 D3 both	0.400786656801659
Exp2 D3 both	0.375343925628791
Exp2 D3 both	0.391418148014909
Exp2 D3 both	0.344123897861126
Exp2 D3 both	0.26855363837076
Exp2 D3 both	0.357530883672356
Exp2 D3 both	0.475171895153284
Exp2 D3 both	0.432607150447876
Exp2 D3 both	0.410259603742901
Exp2 D3 both	0.351746944995197
Exp2 D3 both	0.414453224490447
Exp2 D3 both	0.312761005183539
Exp2 D3 both	0.413091474550513
Exp2 D3 both	0.41782624329382
Exp2 D3 both	0.355758004554474
Exp2 D3 both	0.417541230604417
Exp2 D3 both	0.414771180718099
Exp2 D3 both	0.329869240413096
Exp2 D3 both	0.313414917490676
Exp2 D3 both	0.359890299636853
Exp2 D3 both	0.419660776952833
Exp2 D3 both	0.295622043971705
Exp2 D3 both	0.330308750655594
Exp2 D3 both	0.367445748250491
Exp2 D3 both	0.323903459836182
Exp2 D3 both	0.3146845634516
Exp2 D3 both	0.359651778931
Exp2 D3 both	0.333078303018123
Exp2 D3 both	0.2945654886113
Exp2 D3 both	0.327325119089264
Exp2 D3 both	0.305097209515477
Exp2 D3 both	0.367672009157385
Exp2 D3 both	0.409883758827861
Exp2 D3 both	0.341177143496713
Exp2 D3 both	0.325357813114399
Exp2 D3 both	0.386036293353166
Exp2 D3 both	0.251865156152345
Exp2 D3 both	0.464346154706672
Exp2 D3 both	0.335107811527267
Exp2 D3 both	0.32101572683792
Exp2 D3 both	0.425974605267503
Exp2 D3 both	0.357237930789175
Exp2 D3 both	0.410201619781103
Exp2 D3 both	0.383246968540081
Exp2 D3 both	0.355629437964087
Exp2 D3 both	0.369751782891736
Exp2 D3 both	0.37859729320468
Exp2 D3 both	0.384621280404387
Exp2 D3 both	0.419369770297934
Exp2 D3 both	0.273931138531475
Exp2 D3 both	0.403214427063086
Exp2 D3 both	0.391913571941327
Exp2 D3 both	0.433055882580858
Exp2 D3 both	0.340556239604323
Exp2 D3 both	0.371988958841736
Exp2 D3 both	0.354251359813576
Exp2 D3 both	0.33621714871491
Exp2 D3 both	0.400438538672677
Exp2 D3 both	0.418573810762184
Exp2 D3 both	0.311001285274431
Exp2 D3 both	0.411632810141877
Exp2 D3 both	0.409962332229409
Exp2 D3 both	0.362731720578915
Exp2 D3 both	0.318094453476307
Exp2 D3 both	0.335251559466648
Exp2 D3 both	0.416238932371662
Exp2 D3 both	0.427441443764749
Exp2 D3 both	0.425077892104657
Exp2 D3 both	0.339271580066023
Exp2 D3 both	0.38220163589752
Exp2 D3 both	0.314333460831896
Exp2 D3 both	0.360970333581819
Exp2 D3 both	0.355849770422067
Exp2 D3 both	0.307851196543383
Exp2 D3 both	0.417914814797961
Exp2 D3 both	0.348096872617224
Exp2 D3 both	0.39893399652275
Exp2 D3 both	0.429507554175752
Exp2 D3 both	0.450467026909914
Exp2 D3 both	0.445414550427437
Exp2 D3 both	0.40323835661454
Exp2 D3 both	0.336838039530479
Exp2 D3 both	0.352864854513653
Exp2 D3 both	0.346049516831233
Exp2 D3 both	0.279572670884317
Exp2 D3 both	0.387539686571616
Exp2 D3 both	0.313475339204695
Exp2 D3 both	0.429074662304441
Exp2 D3 both	0.363177566339291
Exp2 D3 both	0.384513361723007
Exp2 D3 both	0.36341140699237
Exp2 D3 both	0.355995481501427
Exp2 D3 both	0.481532675986515
Exp2 D3 both	0.429463917098929
Exp2 D3 both	0.429793496050871
Exp2 D3 both	0.370373394335555
Exp2 D3 both	0.357811083517625
Exp2 D3 both	0.442518693807246
Exp2 D3 both	0.376901619572634
Exp2 D3 both	0.303627344907916
Exp2 D3 both	0.408143422897077
Exp2 D3 both	0.362264361413864
Exp2 D3 both	0.446039446171468
Exp2 D3 both	0.332500807171578
Exp2 D3 both	0.426639083542568
Exp2 D3 both	0.359677260746508
Exp2 D3 both	0.387160306363925
Exp2 D3 both	0.264670426207421
Exp2 D3 both	0.297631272627009
Exp2 D3 both	0.283874402038014
Exp2 D3 both	0.41528554715871
Exp2 D3 both	0.272524300554057
Exp2 D3 both	0.358884678901264
Exp2 D3 both	0.350911105115613
Exp2 D3 both	0.420264530904747
Exp2 D3 both	0.348906089554451
Exp2 D3 both	0.277647689791681
Exp2 D3 both	0.355625299067433
Exp2 D3 both	0.342152612850247
Exp2 D3 both	0.423402236354527
Exp2 D3 both	0.369933439046998
Exp2 D3 both	0.244499817621118
Exp2 D3 both	0.358055089141132
Exp2 D3 both	0.340434729775609
Exp2 D3 both	0.3748403929612
Exp2 D3 both	0.372798371546583
Exp2 D3 both	0.315953415125282
Exp2 D3 both	0.282096256534427
Exp2 D3 both	0.431059284467624
Exp2 D3 both	0.349599453712506
Exp2 D3 both	0.445190225163705
Exp2 D3 both	0.414279454889357
Exp2 D3 both	0.36983333331678
Exp2 D3 both	0.329295445977893
Exp2 D3 both	0.325669957877704
Exp2 D3 both	0.404414657356658
Exp2 D3 both	0.380867028544678
Exp2 D3 both	0.338141802821036
Exp2 D3 both	0.24603677179545
Exp2 D3 both	0.348648626074204
Exp2 D3 both	0.336388264868817
Exp2 D3 both	0.302898590305245
Exp2 D3 both	0.326317724431454
Exp2 D3 both	0.401990076362479
Exp2 D3 both	0.432503955359802
Exp2 D3 both	0.374473748027775
Exp2 D3 both	0.27743163797023
Exp2 D3 both	0.335926174519952
Exp2 D3 both	0.331105503053876
Exp2 D3 both	0.364452335890269
Exp2 D3 both	0.338096246955194
Exp2 D3 both	0.264869515417218
Exp2 D3 both	0.431182575391773
Exp2 D3 both	0.256143225124145
Exp2 D3 both	0.300637781675117
Exp2 D3 both	0.244789644037253
Exp2 D3 both	0.425872294925718
Exp2 D3 both	0.468755768172985
Exp2 D3 both	0.371794728053701
Exp2 D3 both	0.35141622678318
Exp2 D3 both	0.363455525256774
Exp2 D3 both	0.341951589452922
Exp2 D3 both	0.425102726247716
Exp2 D3 both	0.2976252305281
Exp2 D3 both	0.400116994305598
Exp2 D3 both	0.376440552289994
Exp2 D3 both	0.290501549177008
Exp2 D3 both	0.405643992344202
Exp2 D3 both	0.39010410567712
Exp2 D3 both	0.247170185836499
Exp2 D3 both	0.316178992238236
Exp2 D3 both	0.30778444305586
Exp2 D3 both	0.437444960149042
Exp2 D3 both	0.287554170262535
Exp2 D3 both	0.370140403134499
Exp2 D3 both	0.40952774541932
Exp2 D3 both	0.328209112223171
Exp2 D3 both	0.397530412565519
Exp2 D3 both	0.347750731659791
Exp2 D3 both	0.362113097258993
Exp2 D3 both	0.532078200461068
Exp2 D3 both	0.17511272297128
Exp2 D3 both	0.388173035563297
Exp2 D3 both	0.325094679157591
[truncated: 1,109 more rows]
