# Supplementary material for: FRET-FISH probes chromatin compaction at individual genomic loci in single cells
Source: Nat Commun. 2022 Nov 5;13:6680. doi: 10.1038/s41467-022-34183-y (PMC9637210; doi:10.1038/s41467-022-34183-y)
Supplement: Supplementary file 8 — Source Data [file 41467_2022_34183_MOESM8_ESM.zip › Suppl Fig 1/Suppl Fig 1b.txt]

Source data for Supplementary Figure 1b in Mota et al	FRET-FISH probes chromatin compaction at individual genomic loci in single cells
D1 donor	0.0986761195519252
D1 donor	0.0774762331884828
D1 donor	0.075891305325052
D1 donor	0.0973245607619777
D1 donor	0.0893922693349036
D1 donor	0.0845471445568376
D1 donor	0.0801614082270039
D1 donor	0.0720480084184683
D1 donor	0.0895918707976482
D1 donor	0.0799596059427264
D1 donor	0.0816007327556853
D1 donor	0.0743631287306381
D1 donor	0.0796498638659902
D1 donor	0.0992230514537799
D1 donor	0.0899477897093648
D1 donor	0.0880346450440064
D1 donor	0.0971726781572787
D1 donor	0.0907196697607061
D1 donor	0.0783896066831593
D1 donor	0.0883470565228065
D1 donor	0.0799359568083184
D1 donor	0.0814000444097876
D1 donor	0.0712029503137183
D1 donor	0.106785027013206
D1 donor	0.0814380323038415
D1 donor	0.0870724508453632
D1 donor	0.0612508120802649
D1 donor	0.0872525368194946
D1 donor	0.0910928013152261
D1 donor	0.108703444004611
D1 donor	0.0853652145641517
D1 donor	0.0977115280551606
D1 donor	0.123151480971071
D1 donor	0.106007779802904
D1 donor	0.132073853693019
D1 donor	0.0890746619206321
D1 donor	0.0826789372526514
D1 donor	0.0837696320031181
D1 donor	0.0745102704216822
D1 donor	0.0813466013802367
D1 donor	0.0853828253892818
D1 donor	0.0636941452576559
D1 donor	0.070019292758503
D1 donor	0.0879211962298154
D1 donor	0.112636302290919
D1 donor	0.083879095983959
D1 donor	0.080285501390065
D1 donor	0.0903842456001614
D1 donor	0.0891638961879959
D1 donor	0.0773735553664807
D1 donor	0.0877131655496849
D1 donor	0.0853334977643791
D1 donor	0.0836097083288486
D1 donor	0.0794334143687716
D1 donor	0.0828300367930212
D1 donor	0.0869857073550126
D1 donor	0.0880675455931169
D1 donor	0.100476193579943
D1 donor	0.0902791620089397
D1 donor	0.0910447300413709
D1 donor	0.0751348128631796
D1 donor	0.130699332991959
D1 donor	0.0803180416359376
D1 donor	0.059355897059542
D1 donor	0.0988498148153912
D1 donor	0.071042640102286
D1 donor	0.0763718909372158
D1 donor	0.0979505375410918
D1 donor	0.0701008614813872
D1 donor	0.0918054960423192
D1 donor	0.0866562571562808
D1 donor	0.0944612320542545
D1 donor	0.0724002946678432
D1 donor	0.0711575650184498
D1 donor	0.140348367402106
D1 donor	0.149963709124764
D1 donor	0.0836927368733639
D1 donor	0.103885249385694
D1 donor	0.104349117574787
D1 donor	0.0755646330868022
D1 donor	0.0649840532744672
D1 donor	0.112865438422891
D1 donor	0.131593662971705
D1 donor	0.0855133635002092
D1 donor	0.0654667563299761
D1 donor	0.0765835988086757
D1 donor	0.0904710741729838
D1 donor	0.0756031426981677
D1 donor	0.0669068130343915
D1 donor	0.105373931911937
D1 donor	0.093787849365954
D1 donor	0.0967824923290078
D1 donor	0.0824849041552072
D1 donor	0.0760766825848313
D1 donor	0.0917392928916502
D1 donor	0.074463850528123
D1 donor	0.10213665755781
D1 donor	0.0617530801176022
D1 donor	0.0782699457008519
D1 donor	0.0925385271835764
D1 donor	0.0972081654375421
D1 donor	0.0787753214440107
D1 donor	0.0763283624076954
D1 donor	0.069703448304633
D1 donor	0.0919479768149586
D1 donor	0.0782365105322979
D1 donor	0.0604978876234555
D1 donor	0.107621139361869
D1 donor	0.0672459785817469
D1 donor	0.0979535489537365
D1 donor	0.0808840412564424
D1 donor	0.0884220116218718
D1 donor	0.0921596259896756
D1 donor	0.078118845873028
D1 donor	0.102723839361
D1 donor	0.0694491223615668
D1 donor	0.0778108534958999
D1 donor	0.0809377382159642
D1 donor	0.0867239841193947
D1 donor	0.0944901745644708
D1 donor	0.0781758618037685
D1 donor	0.0728778873019614
D1 donor	0.115392893024657
D1 donor	0.0989496230329715
D1 donor	0.0977093187720909
D1 donor	0.0669164342819625
D1 donor	0.234810160856311
D1 donor	0.0702245848173383
D1 donor	0.0850266686546906
D1 donor	0.0811216387019005
D1 donor	0.0767448382649515
D1 donor	0.0702283045275691
D1 donor	0.0827117502395159
D1 donor	0.0758066606596158
D1 donor	0.0893197923689299
D1 donor	0.0930473907354763
D1 donor	0.112556216720005
D1 donor	0.0811586475967715
D1 donor	0.107335242412389
D1 donor	0.0868106811856357
D1 donor	0.0798211694980577
D1 donor	0.0693948703241866
D1 donor	0.0886503868250459
D1 donor	0.0927713822257795
D1 donor	0.0842593406703504
D1 donor	0.0973332657007115
D1 donor	0.125698583971152
D1 donor	0.0815341523196281
D1 donor	0.109122363390183
D1 donor	0.0919671028084824
D1 donor	0.100033903748278
D1 donor	0.14020172242828
D1 donor	0.0766427766212603
D1 donor	0.0857441814581109
D1 donor	0.0629473429329298
D1 donor	0.0794440857152798
D1 donor	0.223202446449666
D1 donor	0.0812258772849918
D1 donor	0.105240827160618
D1 donor	0.10177061921503
D1 donor	0.100936021238447
D1 donor	0.0769577854290898
D1 donor	0.112884321429321
D1 donor	0.13487660485811
D1 donor	0.0836340425025526
D1 donor	0.102340880107035
D1 donor	0.0924219681211699
D1 donor	0.0987921863698692
D1 donor	0.0945539195705619
D1 donor	0.110378157021468
D1 donor	0.116554832966776
D1 donor	0.0886571198113716
D1 donor	0.0880913566381874
D1 donor	0.0898269865804355
D1 donor	0.0690413969395905
D1 donor	0.0995658534145242
D1 donor	0.0940115414744489
D1 donor	0.145169849576482
D1 donor	0.102674271147406
D1 donor	0.13714542593186
D1 donor	0.126009925576026
D1 donor	0.111314923790448
D1 donor	0.0676047567714693
D1 donor	0.115041072565742
D1 donor	0.100380522880045
D1 donor	0.136034808398345
D1 donor	0.16823527927264
D1 donor	0.106508035244768
D1 donor	0.409250260464297
D1 donor	0.17885276318178
D1 donor	0.130473009510347
D1 donor	0.120419613174833
D1 donor	0.0848124232856727
D1 donor	0.141232031072828
D1 donor	0.14570267577492
D1 donor	0.10171848400661
D1 donor	0.123049958220872
D1 donor	0.10235513760693
D1 donor	0.108941143772448
D1 donor	0.129507885329899
D1 donor	0.143791652647441
D1 donor	0.0851277051294463
D1 donor	0.171914508045526
D1 donor	0.0897284325533663
D1 donor	0.13549430001192
D1 donor	0.147670930147869
D1 donor	0.250424887221413
D1 donor	0.101817644012802
D1 donor	0.156163134648218
D1 donor	0.117150941942009
D1 donor	0.127763542010336
D1 donor	0.164080838017477
D1 donor	0.150088702511273
D1 donor	0.111872063534612
D1 donor	0.134115986375522
D1 donor	0.130354218541599
D1 donor	0.131091859555898
D1 donor	0.137330047152963
D1 donor	0.172857317838415
D1 donor	0.197428381955375
D1 donor	0.117577940139859
D1 donor	0.145262554774516
D1 donor	0.161276851194953
D1 donor	0.164645265462162
D1 donor	0.122768601367877
D1 donor	0.177866174911693
D1 donor	0.142422901587784
D1 donor	0.107898278163146
D1 donor	0.136180316610522
D1 donor	0.124655101357776
D1 donor	0.117293804197609
D1 donor	0.166110557521139
D1 donor	0.105327615867592
D1 donor	0.112338507651396
D1 donor	0.198613923428061
D1 donor	0.174297418130496
D1 donor	0.121427129100307
D1 donor	0.137254124827748
D1 donor	0.185210448440928
D1 donor	0.168445484851932
D1 donor	0.0985778686547762
D1 donor	0.0638995034351859
D1 donor	0.168172930388331
D1 donor	0.167399221139685
D1 donor	0.149890542626922
D1 donor	0.140346367666217
D1 donor	0.112112158205735
D1 acceptor	0.0886359685183659
D1 acceptor	0.0908464919645889
D1 acceptor	0.105580619254575
D1 acceptor	0.363546654341883
D1 acceptor	0.295931047373074
D1 acceptor	0.228924718070373
D1 acceptor	0.0571375560039501
D1 acceptor	0.0664271252410044
D1 acceptor	0.0858011650005858
D1 acceptor	0.0718813747178189
D1 acceptor	0.0899874180922519
D1 acceptor	0.079578059836155
D1 acceptor	0.455660889346743
D1 acceptor	0.0758194675842561
D1 acceptor	0.0695611885276924
D1 acceptor	0.074649989548201
D1 acceptor	0.0791640613565332
D1 acceptor	0.0690177318033053
D1 acceptor	0.0775519540978828
D1 acceptor	0.0797446144566874
D1 acceptor	0.0789336693375255
D1 acceptor	0.0883563439695073
D1 acceptor	0.0695460820297471
D1 acceptor	0.0963878958452129
D1 acceptor	0.0821247274911419
D1 acceptor	0.095206570261209
D1 acceptor	0.0724031751250502
D1 acceptor	0.0717504921628684
D1 acceptor	0.0750257160593125
D1 acceptor	0.37193119492309
D1 acceptor	0.493955204866705
D1 acceptor	0.0754551680741205
D1 acceptor	0.101604311820218
D1 acceptor	0.0804169722758225
D1 acceptor	0.0687552717025991
D1 acceptor	0.062814534515187
D1 acceptor	0.0759179497955199
D1 acceptor	0.0861713613968736
D1 acceptor	0.0595639276636236
D1 acceptor	0.0739839910511005
D1 acceptor	0.0785698333947473
D1 acceptor	0.0649409949188012
D1 acceptor	0.0940243139190342
D1 acceptor	0.0786651240567058
D1 acceptor	0.0782616923588633
D1 acceptor	0.0807928166937748
D1 acceptor	0.112654551239106
D1 acceptor	0.0847818673589102
D1 acceptor	0.080649486473184
D1 acceptor	0.0826017488846419
D1 acceptor	0.0741474831328553
D1 acceptor	0.0702427481078566
D1 acceptor	0.0715115480161816
D1 acceptor	0.0709947953983818
D1 acceptor	0.0826675810092095
D1 acceptor	0.0807352420244468
D1 acceptor	0.074680114343019
D1 acceptor	0.0893475222993237
D1 acceptor	0.101882811302874
D1 acceptor	0.0724144375659668
D1 acceptor	0.0846588261069298
D1 acceptor	0.0690337981727546
D1 acceptor	0.0821387617489782
D1 acceptor	0.0685938610735433
D1 acceptor	0.0703513515018273
D1 acceptor	0.0808549435442464
D1 acceptor	0.0765986465823773
D1 acceptor	0.0709776082266051
D1 acceptor	0.0804728742701925
D1 acceptor	0.058341239238829
D1 acceptor	0.0687585966552584
D1 acceptor	0.0685936465883766
D1 acceptor	0.0651329476323936
D1 acceptor	0.0909501999947559
D1 acceptor	0.0843885734475571
D1 acceptor	0.0707694129208577
D1 acceptor	0.0793985508756871
D1 acceptor	0.0630355513919587
D1 acceptor	0.0839357219517297
D1 acceptor	0.0768081506726821
D1 acceptor	0.0890354410941563
D1 acceptor	0.0629374198106373
D1 acceptor	0.091698782883575
D1 acceptor	0.0776566864962613
D1 acceptor	0.0670993388409331
D1 acceptor	0.168315997558171
D1 acceptor	0.0531528985272227
D1 acceptor	0.0680909052783224
D1 acceptor	0.0789615464090068
D1 acceptor	0.0817492850719342
D1 acceptor	0.0758054812396037
D1 acceptor	0.0690798532647928
D1 acceptor	0.0644702313521755
D1 acceptor	0.0744090534350179
D1 acceptor	0.0684955823971701
D1 acceptor	0.0646577606550464
D1 acceptor	0.106928188782004
D1 acceptor	0.103433682398079
D1 acceptor	0.0738927425239859
D1 acceptor	0.0725253579332591
D1 acceptor	0.0881374696562822
D1 acceptor	0.075375454042257
D1 acceptor	0.0876519436606297
D1 acceptor	0.0620368788109755
D1 acceptor	0.0786072245298284
D1 acceptor	0.0721114198638723
D1 acceptor	0.0721808651244242
D1 acceptor	0.0842401014033103
D1 acceptor	0.0677480345836346
D1 acceptor	0.0789990464243232
D1 acceptor	0.0718187929234837
D1 acceptor	0.0836343386415423
D1 acceptor	0.067219189275405
D1 acceptor	0.0739525142502624
D1 acceptor	0.0944748581898254
D1 acceptor	0.0781785650310074
D1 acceptor	0.0880241101303943
D1 acceptor	0.0857111256391429
D1 acceptor	0.0682041652572512
D1 acceptor	0.0680745839841368
D1 acceptor	0.0632580980603796
D1 acceptor	0.0839414081651147
D1 acceptor	0.0629412553434618
D1 acceptor	0.0818720661905283
D1 acceptor	0.0723668010003773
D1 acceptor	0.0817297603841489
D1 acceptor	0.101933785016886
D1 acceptor	0.102415923534719
D1 acceptor	0.0904971937505999
D1 acceptor	0.0655973081884584
D1 acceptor	0.0875516204411505
D1 acceptor	0.0748204301337466
D1 acceptor	0.0897168634066528
D1 acceptor	0.0747612149480943
D1 acceptor	0.0720206576993363
D1 acceptor	0.0713414170145572
D1 acceptor	0.0748703468856971
D1 acceptor	0.0785565385275499
D1 acceptor	0.0866406568424249
D1 acceptor	0.0704880489017351
D1 acceptor	0.0955019921214735
D1 acceptor	0.0791572823988275
D1 acceptor	0.0781820007760739
D1 acceptor	0.0823906952576718
D1 acceptor	0.10955214871706
D1 acceptor	0.0670948894763876
D1 acceptor	0.0856392510731837
D1 acceptor	0.0644582083490648
D1 acceptor	0.109466495177419
D1 acceptor	0.074525764967153
D1 acceptor	0.074854812674879
D1 acceptor	0.0730743677565454
D1 acceptor	0.0721270752057751
D1 acceptor	0.0704337817229735
D1 acceptor	0.0630601605894377
D1 acceptor	0.0605704324677407
D1 acceptor	0.0667411179958922
D1 acceptor	0.0774775372556335
D1 acceptor	0.074330208637775
D1 acceptor	0.0713230586578813
D1 acceptor	0.071541399893464
D1 acceptor	0.0761842422960171
D1 acceptor	0.0717561594810149
D1 acceptor	0.0674488196168714
D1 acceptor	0.0839000112617563
D1 acceptor	0.0680283332315554
D1 acceptor	0.0749181031633959
D1 acceptor	0.0865287845902377
D1 acceptor	0.0801326540147646
D1 acceptor	0.0768590327992951
D1 acceptor	0.0693645393286169
D1 acceptor	0.101815919508623
D1 acceptor	0.0665610740317738
D1 acceptor	0.0733971099733027
D1 acceptor	0.0658226138416299
D1 acceptor	0.0740419095077152
D1 acceptor	0.0788615764891184
D1 acceptor	0.0676386950833926
D1 acceptor	0.0630267022951589
D1 acceptor	0.0871957693724593
D1 acceptor	0.0759244419586865
D1 acceptor	0.0819085616150353
D1 acceptor	0.075847462313783
D1 acceptor	0.0761941794388701
D1 acceptor	0.0821454034075725
D1 acceptor	0.0752923104459481
D1 acceptor	0.0809825502191176
D1 acceptor	0.0707887538819042
D1 acceptor	0.0746580779751967
D1 acceptor	0.0842754289399536
D1 acceptor	0.087920790237834
D1 acceptor	0.0779527706435995
D1 acceptor	0.0735295598674986
D1 acceptor	0.0776619317749804
D1 acceptor	0.0951135775531233
D1 acceptor	0.091400176684041
D1 acceptor	0.0619283068137681
D1 acceptor	0.0657420175788951
D1 acceptor	0.101272543114613
D1 acceptor	0.0796988711474754
D1 acceptor	0.0697970844552386
D1 acceptor	0.0684478503034735
D1 acceptor	0.0759729099290997
D1 acceptor	0.0692556970316022
D1 acceptor	0.0614206152543709
D1 acceptor	0.0803401514981713
D1 acceptor	0.0846537704888819
D1 acceptor	0.0895854074918501
D1 acceptor	0.0877777486777998
D1 acceptor	0.0912842486969949
D1 acceptor	0.0736775621746574
D1 acceptor	0.0592053479151482
D1 acceptor	0.0699029711902956
D1 acceptor	0.102871958014863
D1 acceptor	0.0715115384946077
D1 acceptor	0.0771980642125969
D1 acceptor	0.0612082437253592
D1 acceptor	0.0794195137274216
D1 acceptor	0.0941801203694384
D1 acceptor	0.0815288389745967
D1 acceptor	0.0828766038364319
D1 acceptor	0.0753626739614638
D1 acceptor	0.0609978422905993
D1 acceptor	0.0656609464172165
D1 acceptor	0.075934075745659
D1 acceptor	0.0730548072121428
D1 acceptor	0.070400315797127
D1 acceptor	0.0673392231085908
D1 acceptor	0.0829019392895738
D1 acceptor	0.0888297719499056
D1 acceptor	0.0813657166116904
D1 acceptor	0.0792846895625626
D1 acceptor	0.0691132866611619
D1 acceptor	0.0689956956495978
D1 acceptor	0.0919354586669695
D1 acceptor	0.0840349774563973
D1 acceptor	0.0834545719995049
D1 acceptor	0.0738858141161733
D1 acceptor	0.0654149994067872
D1 acceptor	0.0813577919519514
D1 acceptor	0.0875974771765349
D1 acceptor	0.0760119359062939
D1 acceptor	0.0725801606968959
D1 acceptor	0.0946824728850563
D1 acceptor	0.0805018179670768
D1 acceptor	0.0667142740385469
D1 acceptor	0.0841307658258284
D1 acceptor	0.0732439932358303
D1 acceptor	0.0715084633019305
D1 acceptor	0.0740053030576005
D1 acceptor	0.0845518066535285
D1 acceptor	0.058165017612798
D1 acceptor	0.0774035782216135
D1 acceptor	0.0641468873085082
D1 acceptor	0.0755359860307689
D1 acceptor	0.0747616053661227
D1 acceptor	0.0864584058833016
D1 acceptor	0.0905137655040108
D1 acceptor	0.0735222022829056
D1 acceptor	0.0625115782209005
D1 acceptor	0.0738569640188295
D1 acceptor	0.0847591157822059
D1 acceptor	0.0741874100700486
D1 acceptor	0.0734168507451395
D1 acceptor	0.0812239744536045
D1 acceptor	0.0686580686465926
D1 acceptor	0.078969504038183
D1 acceptor	0.0716768674723861
D1 acceptor	0.0696794770163668
D1 acceptor	0.0623212109210596
D1 acceptor	0.060178278528956
D1 acceptor	0.0789304939486856
D1 acceptor	0.0776023304031214
D1 acceptor	0.0914628243985315
D1 acceptor	0.0819125422873864
D1 acceptor	0.0775884634226573
D1 acceptor	0.0611086166710211
D1 acceptor	0.0705018064445947
D1 acceptor	0.0619327996436848
D1 acceptor	0.0610665037362177
D1 acceptor	0.0643456404207092
D1 acceptor	0.0705251967103664
D1 acceptor	0.065185490670107
D1 acceptor	0.0754085270383287
D1 acceptor	0.0773606995184035
D1 acceptor	0.0743806132145497
D1 acceptor	0.0625622954199387
D1 acceptor	0.0688104300785227
D1 acceptor	0.0800156817696485
D1 acceptor	0.0994858319997164
D1 acceptor	0.0868390130653442
D1 acceptor	0.0702795615141729
D1 acceptor	0.0800965401430646
D1 acceptor	0.0701148778864751
D1 acceptor	0.0749090533471037
D1 acceptor	0.066891314229103
D1 acceptor	0.0735567493688581
D1 acceptor	0.0641515885524516
D1 acceptor	0.0814906386554524
D1 acceptor	0.0825687083633504
D1 acceptor	0.0590539340235125
D1 acceptor	0.0663659254883155
D1 acceptor	0.100590038370849
D1 acceptor	0.0745133737391749
D1 acceptor	0.0928960029004158
D1 acceptor	0.0780512773818162
D1 acceptor	0.0857120338134115
D1 acceptor	0.0798575480929473
D1 acceptor	0.0684025178540307
D1 acceptor	0.0715145058637127
D1 acceptor	0.0740185678526281
D1 acceptor	0.0930704058925365
D1 acceptor	0.0749749330323423
D1 acceptor	0.076328368895936
D1 acceptor	0.0682697055551827
D1 acceptor	0.081627633952189
D1 acceptor	0.0781434354617218
D1 acceptor	0.0743414363086624
D1 acceptor	0.0693674943458044
D1 acceptor	0.0855389029776515
D1 acceptor	0.0685671586138422
D1 acceptor	0.0787972915659389
D1 acceptor	0.0731401107055144
D1 acceptor	0.0894433812710172
D1 acceptor	0.0703681283721792
D1 acceptor	0.0856829870774919
D1 acceptor	0.0737494932170777
D1 acceptor	0.0633846488686013
D1 acceptor	0.0873669877134778
D1 acceptor	0.0823381896312059
D1 acceptor	0.0854047816375248
D1 acceptor	0.0827251187410509
D1 acceptor	0.0828471716342182
D1 acceptor	0.061608042800563
D1 acceptor	0.0700412506092348
D1 acceptor	0.0632569685041157
D1 acceptor	0.0794348814841354
D1 acceptor	0.0679060489387361
D1 acceptor	0.0755820991985969
D1 acceptor	0.0818971699795178
D1 acceptor	0.0805273224907355
D1 acceptor	0.0697679391392211
D1 acceptor	0.0726378125403095
D1 acceptor	0.0811975945122978
D1 acceptor	0.0687602780261508
D1 acceptor	0.0628196091879698
D1 acceptor	0.0834135415941935
D1 acceptor	0.0804507227286875
D1 acceptor	0.0699862091338687
D1 acceptor	0.0683042243938217
D1 acceptor	0.0709294114914227
D1 acceptor	0.0796694412873901
D1 acceptor	0.0794696841869776
D1 acceptor	0.0947495323900067
D1 acceptor	0.0621050857531242
D1 acceptor	0.0745942037267445
D1 acceptor	0.0705831167378064
D1 acceptor	0.0756046948417622
D1 acceptor	0.0732741229626786
D1 acceptor	0.0808366490425998
D1 acceptor	0.0789684474110666
D1 acceptor	0.0934049043205376
D1 acceptor	0.108913143608194
D1 acceptor	0.104823906764115
D1 acceptor	0.0918954891228976
D1 acceptor	0.0800722410427747
D1 acceptor	0.087133173945439
D1 acceptor	0.0782267950781672
D1 acceptor	0.0702318007388421
D1 acceptor	0.0792985866656138
D1 acceptor	0.0655301279762436
D1 acceptor	0.0826637235390525
D1 acceptor	0.060933339292743
D1 acceptor	0.0829694675884592
D1 acceptor	0.0725049809261586
D1 acceptor	0.0822492358131826
D1 acceptor	0.0760324403867563
D1 acceptor	0.0850737104226767
D1 acceptor	0.0724849274119936
D1 acceptor	0.0728885436964066
D1 acceptor	0.0759595562136566
D1 acceptor	0.0767437595748419
D1 acceptor	0.0674035189079186
D1 acceptor	0.0633100140731957
D1 acceptor	0.0674353558434973
D1 acceptor	0.0693171229034383
D1 acceptor	0.0668192882795671
D1 acceptor	0.0874151535261975
D1 acceptor	0.0922723957489284
D1 acceptor	0.0654164273237768
D1 acceptor	0.0687289451741719
D1 acceptor	0.0766432101253894
D1 acceptor	0.0841581359973617
D1 acceptor	0.0789319478569184
D1 acceptor	0.0805577596877679
D1 acceptor	0.0681597906178751
D1 acceptor	0.0719200281994863
D1 acceptor	0.073334617863188
D1 acceptor	0.0657845773628015
D1 acceptor	0.0920319503797006
D1 acceptor	0.074301412645705
D1 acceptor	0.0631309795229379
D1 acceptor	0.0843676236253883
D1 acceptor	0.0715095755846724
D1 acceptor	0.0768655248059176
D1 acceptor	0.069218697939671
D1 acceptor	0.0547912368014147
D1 acceptor	0.0687120165068166
D1 acceptor	0.0632472522974699
D1 acceptor	0.0958921269142311
D1 acceptor	0.11376034744076
D1 acceptor	0.0703885099510861
D1 acceptor	0.0694144555744524
D1 acceptor	0.0810890560894987
D1 acceptor	0.0611744947994063
D1 acceptor	0.0852307913707843
D1 acceptor	0.069560073822163
D1 acceptor	0.0664164387123323
D1 acceptor	0.0620129692119776
D1 acceptor	0.0779532293899604
D1 acceptor	0.0771614549283576
D1 acceptor	0.0691431189536116
D1 acceptor	0.0756895253914154
D1 acceptor	0.0818106597456125
D1 acceptor	0.102386638560179
D1 acceptor	0.0852382964493855
D1 acceptor	0.0912293532769521
D1 acceptor	0.0796043204203147
D1 acceptor	0.0647991760663244
D1 acceptor	0.071367653100655
D1 acceptor	0.0799400518144538
D1 acceptor	0.0670807268236449
D1 both	0.321757853826524
D1 both	0.252882168979661
D1 both	0.311792349351124
D1 both	0.26971181122882
D1 both	0.391128339327044
D1 both	0.243147808107102
D1 both	0.292665278890155
D1 both	0.288874446496775
D1 both	0.274558065991082
D1 both	0.283910764962646
D1 both	0.657490001154834
D1 both	0.349420858480584
D1 both	0.410939808882551
D1 both	0.274269325755394
D1 both	0.316617260607876
D1 both	0.290315763691067
D1 both	0.333626141899204
D1 both	0.252652008194852
D1 both	0.338706785937742
D1 both	0.309480500239867
D1 both	0.318384816873928
D1 both	0.328379333512045
D1 both	0.308522871289522
D1 both	0.41164804109167
D1 both	0.245767550637916
D1 both	0.373707597909722
D1 both	0.276954854009993
D1 both	0.346020325828365
D1 both	0.357025495843287
D1 both	0.406473845230777
D1 both	0.301570752960303
D1 both	0.328434930480741
D1 both	0.31718090672091
D1 both	0.317822542211298
D1 both	0.253023423937242
D1 both	0.341866794022049
D1 both	0.329626159688714
D1 both	0.306295039726552
D1 both	0.304864424502836
D1 both	0.343610931556414
D1 both	0.342762985522967
D1 both	0.355189789449442
D1 both	0.386316677674244
D1 both	0.39676785873219
D1 both	0.348667572694258
D1 both	0.359190596027168
D1 both	0.28458761563725
D1 both	0.318507942328261
D1 both	0.310710587935819
D1 both	0.275895944846026
D1 both	0.268223286013921
D1 both	0.2839559916585
D1 both	0.334178699650801
D1 both	0.358042536132239
D1 both	0.416676403628339
D1 both	0.358072426823665
D1 both	0.263267768094266
D1 both	0.3536735029114
D1 both	0.323761274862827
D1 both	0.308977051972565
D1 both	0.306528744563817
D1 both	0.266819369436386
D1 both	0.368254908343405
D1 both	0.282133147001919
D1 both	0.315322534449238
D1 both	0.409165328128629
D1 both	0.328274014373255
D1 both	0.401969762741843
D1 both	0.311421531264672
D1 both	0.366886466825944
D1 both	0.324611296731512
D1 both	0.353780784506358
D1 both	0.318474930845107
D1 both	0.320623468488901
D1 both	0.262143323919506
D1 both	0.355198454208058
D1 both	0.330611587624783
D1 both	0.445079107188036
D1 both	0.334918926436413
D1 both	0.317695824397467
D1 both	0.317762799002387
D1 both	0.302606073947172
D1 both	0.352030118390962
D1 both	0.363201004833806
D1 both	0.306494137433792
D1 both	0.31486856961387
D1 both	0.326090066402388
D1 both	0.308435240639615
D1 both	0.32676910819877
D1 both	0.236663807690192
D1 both	0.287498587358506
D1 both	0.246330639622206
D1 both	0.367670912121604
D1 both	0.276850908389328
D1 both	0.293090294432879
D1 both	0.32826269307111
D1 both	0.281929420031517
D1 both	0.33403158121084
D1 both	0.325434744616927
D1 both	0.254279192258906
D1 both	0.238757313826264
D1 both	0.349933669411713
D1 both	0.324553604529556
D1 both	0.331243972978876
D1 both	0.313362230535768
D1 both	0.34162711186956
D1 both	0.335189391403335
D1 both	0.28927934395761
D1 both	0.334533045726387
D1 both	0.410871494557014
D1 both	0.288824450857826
D1 both	0.282523091310487
D1 both	0.330418884726223
D1 both	0.290973916536298
D1 both	0.347010355551699
D1 both	0.335943134582427
D1 both	0.37514466965757
D1 both	0.235593903602435
D1 both	0.362615905130517
D1 both	0.333844344446541
D1 both	0.328271574421329
D1 both	0.333212777570528
D1 both	0.352785667135598
D1 both	0.349053950339271
D1 both	0.335721962100646
D1 both	0.283696374596576
D1 both	0.343097308362871
D1 both	0.395958294104793
D1 both	0.290668592786944
D1 both	0.379989461057503
D1 both	0.358438584198244
D1 both	0.381365234099593
D1 both	0.314706382307377
D1 both	0.340093495379474
D1 both	0.301179396495277
D1 both	0.285850286532966
D1 both	0.296678797992648
D1 both	0.368532902967312
D1 both	0.305515238226082
D1 both	0.259168398030422
D1 both	0.384265350711566
D1 both	0.305125825029734
D1 both	0.404793676365482
D1 both	0.200857952645688
D1 both	0.287096657214777
D1 both	0.347103972467483
D1 both	0.320879450511324
D1 both	0.334026575303018
D1 both	0.358130758799839
D1 both	0.323805493486849
D1 both	0.415344770497361
D1 both	0.345934860085755
D1 both	0.378121895175188
D1 both	0.317315630034083
D1 both	0.373575605261544
D1 both	0.3929551590533
D1 both	0.303028531057102
D1 both	0.414231589074917
D1 both	0.314228370299448
D1 both	0.258656739906452
D1 both	0.290636937379675
D1 both	0.316918087150529
D1 both	0.297748992105087
D1 both	0.34810453241376
D1 both	0.321399283702111
D1 both	0.346031350323901
D1 both	0.320391989389773
D1 both	0.380534230195579
D1 both	0.372570699028949
D1 both	0.267325339838618
D1 both	0.347145363882392
D1 both	0.465441351758401
D1 both	0.335058973670346
D1 both	0.353887781761162
D1 both	0.267568764173948
D1 both	0.247329135468617
D1 both	0.290633556034381
D1 both	0.308591896044889
D1 both	0.343792408305667
D1 both	0.352602850180426
D1 both	0.359996454648418
D1 both	0.303830730706446
D1 both	0.334648215858176
D1 both	0.30286798635254
D1 both	0.288689218761449
D1 both	0.272597731971521
D1 both	0.303983214195646
D1 both	0.358400411394736
D1 both	0.327539678634291
D1 both	0.339302256930971
D1 both	0.318631550701428
D1 both	0.276457293294863
D1 both	0.354859983857563
D1 both	0.310390288856574
D1 both	0.259641215533821
D1 both	0.293130669009232
D1 both	0.335330831153784
D1 both	0.319698831506577
D1 both	0.388790358290545
D1 both	0.320439200518769
D1 both	0.346510725253484
D1 both	0.300777882296526
D1 both	0.411565093495582
D1 both	0.424483143880133
D1 both	0.331928551720361
D1 both	0.317517910743373
D1 both	0.321569036036866
D1 both	0.324231054091755
D1 both	0.316909083060762
D1 both	0.272966508182059
D1 both	0.316718447158999
D1 both	0.304714568711322
D1 both	0.333797052112749
D1 both	0.268493242178514
D1 both	0.334319269106033
D1 both	0.257032164588509
D1 both	0.350373229236702
D1 both	0.348381625745408
D1 both	0.358041646028613
D1 both	0.343855172950531
D1 both	0.336361902740559
D1 both	0.291079389607827
D1 both	0.315683267695816
D1 both	0.347642752051022
D1 both	0.2533553967161
D1 both	0.307015420106271
D1 both	0.297496819714445
D1 both	0.339030537980786
D1 both	0.310560002304624
D1 both	0.285153820690656
D1 both	0.311583337967056
D1 both	0.374169478440053
D1 both	0.271411993896956
D1 both	0.303624580469617
D1 both	0.316751905369696
D1 both	0.3715750605675
D1 both	0.36059455206832
D1 both	0.264054508646504
D1 both	0.320990118077425
D1 both	0.34096560565072
D1 both	0.324771205489639
D1 both	0.352846220627998
D1 both	0.407364465901276
D1 both	0.387868743756067
D1 both	0.360198630390844
D1 both	0.332385335580635
D1 both	0.305900310248015
D1 both	0.290478356138585
D1 both	0.324215871946451
D1 both	0.372844809188188
D1 both	0.321309622003099
D1 both	0.320557132913389
D1 both	0.3020339225748
D1 both	0.354118815967362
D1 both	0.339428402961634
D1 both	0.358266757478431
D1 both	0.30752020558655
D1 both	0.33877718321993
D1 both	0.360211979190229
D1 both	0.347224183642869
D1 both	0.299741856949359
D1 both	0.323004741779488
D1 both	0.324715265563204
D1 both	0.260369666858949
D1 both	0.456244363975341
D1 both	0.303394128757711
D1 both	0.339751205794275
D1 both	0.330899993537278
D1 both	0.344470977538411
D1 both	0.370842340110405
D1 both	0.418516395279749
D1 both	0.352091695682833
D1 both	0.314425629173264
D1 both	0.372730360697188
D1 both	0.279542678876835
D1 both	0.349354009464659
D1 both	0.379162748004378
D1 both	0.245044469231601
D1 both	0.30351964049681
D1 both	0.334951593525582
D1 both	0.335206073819373
D1 both	0.355842204821669
D1 both	0.328955264534138
D1 both	0.339798312077976
D1 both	0.368935363416964
D1 both	0.533248762400032
D1 both	0.266975348954588
D1 both	0.36549250783246
D1 both	0.357667163313513
D1 both	0.364962782767302
D1 both	0.380700799505567
D1 both	0.40241799074868
D1 both	0.249653545993013
D1 both	0.299046709213855
D1 both	0.316407674469326
D1 both	0.290962250762432
D1 both	0.296144835288966
D1 both	0.323799099098187
D1 both	0.356629364600501
D1 both	0.350003683917776
D1 both	0.354791830166513
D1 both	0.307684181122696
D1 both	0.332697296228782
D1 both	0.285070666372513
D1 both	0.309771342349734
D1 both	0.279644736598186
D1 both	0.318661415549487
D1 both	0.35886907672628
D1 both	0.361177679668666
D1 both	0.23805530316352
D1 both	0.327836740802081
D1 both	0.261409447927962
D1 both	0.342266630594629
D1 both	0.314442108915603
D1 both	0.340356786049811
D1 both	0.228586588906734
D1 both	0.259244749634192
D1 both	0.331701297212536
D1 both	0.291733565202135
D1 both	0.400205605624426
D1 both	0.318137348645882
D1 both	0.354339836802132
D1 both	0.306826933200659
D1 both	0.227938903523908
D1 both	0.310073316741017
D1 both	0.222563621077658
D1 both	0.294626645206575
D1 both	0.344646252012264
D1 both	0.294650007786941
D1 both	0.358178111057234
D1 both	0.274354056162942
D1 both	0.275553224476713
D1 both	0.344050499098826
D1 both	0.26877463455483
D1 both	0.290750678773309
D1 both	0.302371521919289
D1 both	0.313525916568434
D1 both	0.378515726336659
D1 both	0.322668790189429
D1 both	0.292028139993518
D1 both	0.338599320473019
D1 both	0.295472121148852
D1 both	0.278504732896507
D1 both	0.278193519318974
D1 both	0.317727112354358
D1 both	0.26693754781898
D1 both	0.323407405523065
D1 both	0.38180296654367
D1 both	0.379845459699163
D1 both	0.306014709184688
D1 both	0.336080377290785
D1 both	0.3142228439013
D1 both	0.300708371644266
D1 both	0.383653911819281
D1 both	0.33940077041709
D1 both	0.439789604765895
D1 both	0.320593020922358
D1 both	0.328943201985926
D1 both	0.355218500399061
D1 both	0.321807785638116
D1 both	0.364067298149208
D1 both	0.348168382061428
D1 both	0.335331139578315
D1 both	0.349285871211123
D1 both	0.372610652935519
D1 both	0.336190839517298
D1 both	0.323527647333196
D1 both	0.36297765174873
D1 both	0.317367056573147
D1 both	0.277811870632759
D1 both	0.274402596522713
D1 both	0.302141511777692
D1 both	0.284127449512281
D1 both	0.381058241263951
D1 both	0.332350529876584
D1 both	0.391220926526972
D1 both	0.257342428709432
D1 both	0.289643629273384
D1 both	0.296989138476309
D1 both	0.314769506198443
D1 both	0.427388448147896
D1 both	0.396412764707799
D1 both	0.315863798922782
D1 both	0.414545597405593
D1 both	0.271166414304924
D1 both	0.27950959575843
D1 both	0.34609984882755
D1 both	0.319031714499353
D1 both	0.311751938524973
D1 both	0.291377500681308
D1 both	0.349783574670394
D1 both	0.317908033199499
D1 both	0.331158344387013
D1 both	0.333406619860776
D1 both	0.300684152627161
D1 both	0.288243383662801
D1 both	0.39197499920541
D1 both	0.309025716966253
D1 both	0.239867249695947
D1 both	0.336076851410515
D1 both	0.356069018576418
D1 both	0.362878637951286
D1 both	0.366197271365321
D1 both	0.279212060600007
D1 both	0.297494992466456
D1 both	0.308341497666363
D1 both	0.291188746164637
D1 both	0.321533379191248
D1 both	0.400956602323454
D1 both	0.293780177402612
D1 both	0.358499945073975
D1 both	0.407598130591479
D1 both	0.243008770955703
D1 both	0.250578760038987
D1 both	0.277385711562801
D1 both	0.393812290389712
D1 both	0.362902038663429
D1 both	0.310679122661316
D1 both	0.340600337995003
D1 both	0.333359258599876
D1 both	0.386059685733625
D1 both	0.42678474634359
D1 both	0.29021243541378
D1 both	0.321666722182862
D1 both	0.304772078782586
D1 both	0.332586684463533
D1 both	0.310273437213811
D1 both	0.299953434781014
D1 both	0.364240951712538
D1 both	0.355407704724343
D1 both	0.33345981157809
D1 both	0.37986074032508
D1 both	0.276516452331865
D1 both	0.366144034916064
D1 both	0.278385694338429
D1 both	0.273833864697321
D1 both	0.295474485706911
D1 both	0.276138222603813
D1 both	0.326689673789454
D1 both	0.382759547652418
D1 both	0.228522243865686
D1 both	0.300182121951288
D1 both	0.377313092232756
D1 both	0.382333048073309
D1 both	0.30577330082171
D1 both	0.297074292568673
D1 both	0.371068136238397
D1 both	0.360074845908312
D1 both	0.311934303816861
D1 both	0.324957116446286
D1 both	0.398726876664303
D1 both	0.324516903998987
D1 both	0.26251747424774
D1 both	0.32546931118459
D1 both	0.29019036555014
D1 both	0.268292058453381
D1 both	0.326832788284537
D1 both	0.345153927287473
D1 both	0.246886376584601
D1 both	0.30738057498199
D1 both	0.302043455144504
D1 both	0.399861942414238
D1 both	0.37969070297308
D1 both	0.28399100967477
D1 both	0.336171744150827
D1 both	0.366037131194015
D1 both	0.299747826589824
D1 both	0.356545940062794
D1 both	0.313175582451947
D1 both	0.287103169990458
D1 both	0.323125488727829
D1 both	0.307041017142581
D1 both	0.295519035800464
D1 both	0.365674043967781
D1 both	0.388029488674695
D1 both	0.352559113449055
D1 both	0.342600102140602
D1 both	0.278636169814096
D1 both	0.33608374549499
D1 both	0.26511123825138
D1 both	0.26939134924335
D1 both	0.356014851445487
D1 both	0.351494326661443
D1 both	0.280744969258993
D1 both	0.290419348482561
D1 both	0.274778351534034
D1 both	0.3045500760592
D1 both	0.256830650799598
D1 both	0.342982517525404
D1 both	0.332916474121308
D1 both	0.35744568379852
D1 both	0.319298475819955
D1 both	0.363683547586738
D1 both	0.231266459455163
D1 both	0.338433006304351
D1 both	0.297544000701253
D1 both	0.288569411588548
D1 both	0.206288259416878
D1 both	0.290234258372218
D1 both	0.320489922609004
D1 both	0.352754526268715
D1 both	0.317212436040865
D1 both	0.132052283414803
D1 both	0.304727282161763
D1 both	0.30968772807649
D1 both	0.314983425905181
D1 both	0.243207012933598
D1 both	0.340981871567812
D1 both	0.240342261486818
D1 both	0.284330244702992
D1 both	0.274075296101258
D1 both	0.370930867933103
D1 both	0.296534247627646
D1 both	0.281348506693323
D1 both	0.244210939559803
D1 both	0.304505612288144
D1 both	0.323134194777129
D1 both	0.269950378125855
D1 both	0.354796181933784
D1 both	0.367145801855383
D1 both	0.295891157873052
D1 both	0.355714966071619
D1 both	0.400469982138125
D1 both	0.345485091070579
D1 both	0.311371991083818
D1 both	0.312409842619932
D1 both	0.363502550908726
D1 both	0.34747822161239
D1 both	0.382083155742776
D1 both	0.333570751984026
D1 both	0.270538510059452
D1 both	0.274971516028931
D1 both	0.276419895640783
D1 both	0.265064228703508
D1 both	0.322241308657011
D1 both	0.257613241051944
D1 both	0.380849657206597
D1 both	0.249979476784485
D1 both	0.349929271585086
D1 both	0.337250976729728
D1 both	0.389237954508969
D1 both	0.305315988111465
D1 both	0.34096581792726
D1 both	0.257123024731172
D1 both	0.395056739887129
D1 both	0.364700954807333
D1 both	0.389075694407146
D1 both	0.360273635350479
D1 both	0.256585694986562
D1 both	0.367559314770602
D1 both	0.393824970609311
D1 both	0.303325218220407
D1 both	0.357242582023152
D1 both	0.305546099540756
D1 both	0.317703866651615
D1 both	0.347758317899337
D1 both	0.315385450149533
D1 both	0.357080065176503
D1 both	0.266141570803793
D1 both	0.339075797555657
D1 both	0.33206855367077
D1 both	0.296858719489127
D1 both	0.311857552191227
D1 both	0.317078385988015
D1 both	0.274826980029242
D1 both	0.326818431134046
D1 both	0.33257861640048
D1 both	0.452839046468905
D1 both	0.334914344473948
D1 both	0.285875419090667
D1 both	0.301589882377529
D1 both	0.301600679516885
D1 both	0.295094237365141
D1 both	0.354829519144551
D1 both	0.317172393529216
D1 both	0.285758776686105
D1 both	0.355280571198277
D1 both	0.370183674403239
D1 both	0.323877405025087
D1 both	0.327142824927491
D1 both	0.354998677495644
D1 both	0.291893400611502
D1 both	0.304336218761092
D1 both	0.296801087465302
D1 both	0.368138427883184
D1 both	0.432904253047434
D1 both	0.310951841968927
D1 both	0.277788893064598
D1 both	0.258758487432798
D1 both	0.300729248563289
D1 both	0.359068712455171
D1 both	0.381314881370861
D1 both	0.370470661615425
D1 both	0.368787308380889
D1 both	0.298520632344472
D1 both	0.241165739487883
D1 both	0.306891466683866
D1 both	0.314046427964159
D1 both	0.278510832675471
D1 both	0.276596405686616
D1 both	0.309651692316335
D1 both	0.366011122306914
D1 both	0.326425659214167
D1 both	0.27645151123448
D1 both	0.29981670511726
D1 both	0.257194634213759
D1 both	0.295494797464974
D1 both	0.425422331567703
D1 both	0.317905104740653
D1 both	0.29785866673655
D1 both	0.299575724979427
D1 both	0.330268768653347
D1 both	0.373942595083985
D1 both	0.328206418439977
D1 both	0.274008900693517
D1 both	0.318245298044576
D1 both	0.336105726024288
D1 both	0.303342425859531
D1 both	0.2377576796653
D1 both	0.320046548626904
D1 both	0.212033758951803
D1 both	0.323565420974259
D1 both	0.344979086088992
D1 both	0.286812676380031
D1 both	0.231508324599555
D1 both	0.276050274109691
D1 both	0.297790799319174
D1 both	0.273326349576562
D1 both	0.305293337115111
D1 both	0.247648069044086
D1 both	0.353441827286834
D1 both	0.348748000882566
D1 both	0.36558055943538
D1 both	0.314655206307824
D1 both	0.270422111888913
D1 both	0.303854672838312
D1 both	0.304359105533893
D1 both	0.287466075238397
D1 both	0.338927032222671
D1 both	0.295198167342498
D1 both	0.284603012128303
D1 both	0.282563530641385
D1 both	0.34623662585516
D1 both	0.283373809191892
D1 both	0.296458316298514
D1 both	0.274654542075813
D1 both	0.320678186427056
D1 both	0.292810579520205
D1 both	0.247771324901232
D1 both	0.324573262502708
D1 both	0.327058906508238
D1 both	0.294110972789299
D1 both	0.269473993250285
D1 both	0.286058389740215
D1 both	0.288270640998494
D1 both	0.294737771024373
D1 both	0.342418493078304
D1 both	0.239136117987635
D1 both	0.284900072947961
D1 both	0.238552932714614
D1 both	0.238713958157874
D1 both	0.34478515279954
D1 both	0.241258639335335
D1 both	0.327020404222841
D1 both	0.310778171707024
D1 both	0.334185724731096
D1 both	0.311340661360602
D1 both	0.264489574416194
D1 both	0.333921628739608
D1 both	0.301807606406713
D1 both	0.268842178663403
D1 both	0.295024406840254
D1 both	0.270886427084041
D1 both	0.251082820501215
D1 both	0.329825949627128
D1 both	0.389218405713046
D1 both	0.335917139935515
D1 both	0.323470991618277
D1 both	0.316155483914532
D1 both	0.260733875703363
D1 both	0.307786920970337
D1 both	0.35754366603247
D1 both	0.344894946653808
D1 both	0.275951980168016
D1 both	0.349281715901313
D1 both	0.350226279858061
D1 both	0.353991210742633
D1 both	0.235152787442426
D1 both	0.324250687452071
D1 both	0.325696669524767
D1 both	0.356081639184581
D1 both	0.331024659079945
D1 both	0.317001929389226
D1 both	0.332625032402192
D1 both	0.304722969171414
D1 both	0.304045190898622
D1 both	0.319252367361355
D1 both	0.273264447897049
D1 both	0.319646609543568
D1 both	0.346841704805642
D1 both	0.413145256717359
D1 both	0.25346421672973
D1 both	0.361525789946531
D1 both	0.281945827710905
D2 donor	0.0919460783343754
D2 donor	0.0839658471217151
D2 donor	0.0828796360960738
D2 donor	0.109448563098548
D2 donor	0.0837040508091541
D2 donor	0.0943500318148608
D2 donor	0.108529274227423
D2 donor	0.130873386077842
D2 donor	0.0946512281644428
D2 donor	0.0970589859673093
D2 donor	0.130990424076737
D2 donor	0.0876761351706446
D2 donor	0.102868512395136
D2 donor	0.130307773238877
D2 donor	0.0885885894180372
D2 donor	0.102363726337351
D2 donor	0.105445579159397
D2 donor	0.104159375203415
D2 donor	0.119378049792135
D2 donor	0.116880765921653
D2 donor	0.100507107163868
D2 donor	0.0981640064468311
D2 donor	0.0993037034788353
D2 donor	0.101305512436068
D2 donor	0.10389230493617
D2 donor	0.122403178728273
D2 donor	0.110311407429461
D2 donor	0.121774311378779
D2 donor	0.15899557232399
D2 donor	0.0932343227130154
D2 donor	0.0796180287351258
D2 donor	0.105908432865307
D2 donor	0.0932712812065089
D2 donor	0.177413229963476
D2 donor	0.0985881875359544
D2 donor	0.0819122621120991
D2 donor	0.0825720312753482
D2 donor	0.0834031144756491
D2 donor	0.0934448251580088
D2 donor	0.110359641307817
D2 donor	0.0969208919909513
D2 donor	0.097393367943311
D2 donor	0.104877720870268
D2 donor	0.115280872378673
D2 donor	0.101892689875508
D2 donor	0.0656745244170534
D2 donor	0.098718764815085
D2 donor	0.102612757174835
D2 donor	0.107773416131878
D2 donor	0.0782594295480509
D2 donor	0.100114428852969
D2 donor	0.0692919831133693
D2 donor	0.114658700497835
D2 donor	0.125574948672474
D2 donor	0.131260600203128
D2 donor	0.102658349581063
D2 donor	0.0877780859903433
D2 donor	0.0959603655284124
D2 donor	0.0743473854051529
D2 donor	0.0966647944488718
D2 donor	0.0877924257996232
D2 donor	0.0884753730940018
D2 donor	0.0667078950662395
D2 donor	0.0906512409370785
D2 donor	0.100068197935596
D2 donor	0.0991954634184435
D2 donor	0.110191203242993
D2 donor	0.131698525245309
D2 donor	0.094808213501235
D2 donor	0.0889885835415782
D2 donor	0.123056462816915
D2 donor	0.110355488247451
D2 donor	0.0939889231763195
D2 donor	0.10015238269702
D2 donor	0.0714628230816894
D2 donor	0.0704929761489511
D2 donor	0.0826851372295727
D2 donor	0.0793969003294829
D2 donor	0.0792741456187952
D2 donor	0.103182176366841
D2 donor	0.0972663185733958
D2 donor	0.12229337790398
D2 donor	0.0976016552978754
D2 donor	0.108524210632487
D2 donor	0.106746647568974
D2 donor	0.0840851515374261
D2 donor	0.120652343165997
D2 donor	0.0968896769533636
D2 donor	0.142196713159735
D2 donor	0.11068736541236
D2 donor	0.119574439899263
D2 donor	0.0952904299349503
D2 donor	0.104251713517479
D2 donor	0.102476147388492
D2 donor	0.110955508473293
D2 donor	0.0942534068620786
D2 donor	0.0804446831941185
D2 donor	0.10806425595561
D2 donor	0.123555755149206
D2 donor	0.151381499537041
D2 donor	0.16401008762632
D2 donor	0.105441662835108
D2 donor	0.135940553004562
D2 donor	0.107277603796015
D2 donor	0.0831020642415719
D2 donor	0.113276819093323
D2 donor	0.120839481041672
D2 donor	0.140312917059953
D2 donor	0.134108364025078
D2 donor	0.101559109340935
D2 donor	0.0954966484899682
D2 donor	0.109163862498913
D2 donor	0.0840939990318504
D2 donor	0.111287536279121
D2 donor	0.0840124686085102
D2 donor	0.0914837173964836
D2 donor	0.118539401684773
D2 donor	0.121917249555807
D2 donor	0.127558659505213
D2 donor	0.103160569004696
D2 donor	0.109807303404244
D2 donor	0.0926446683847997
D2 donor	0.139225646335676
D2 donor	0.135154753401797
D2 donor	0.0921219353875596
D2 donor	0.0675678294812364
D2 donor	0.100423551107663
D2 donor	0.102507676325671
D2 donor	0.100825980262482
D2 donor	0.101488434190025
D2 donor	0.093200300325278
D2 donor	0.074835527399338
D2 donor	0.0924340880931454
D2 donor	0.0982788711432195
D2 donor	0.100791635438368
D2 donor	0.0854619265347847
D2 donor	0.0809004708730682
D2 donor	0.0763847832338942
D2 donor	0.0981281396242816
D2 donor	0.0845430771540063
D2 donor	0.129522696438685
D2 donor	0.0737260171368904
D2 donor	0.0746129207613053
D2 donor	0.0906075658571715
D2 donor	0.064780873771249
D2 donor	0.0909901173386538
D2 donor	0.0868713012847774
D2 donor	0.0843629309564424
D2 donor	0.111143247431133
D2 donor	0.0864335224786692
D2 donor	0.0837721683106019
D2 donor	0.0882556425013963
D2 donor	0.120779488629786
D2 donor	0.100995415819597
D2 donor	0.0687726088729252
D2 donor	0.0636906043739774
D2 donor	0.107896663803289
D2 donor	0.0994036531683093
D2 donor	0.0800623937585088
D2 donor	0.11108504614685
D2 donor	0.0930364091485761
D2 donor	0.0948791449517605
D2 donor	0.0797172226752314
D2 donor	0.0777093420346249
D2 donor	0.120788227015201
D2 donor	0.103743174133127
D2 donor	0.122006984369249
D2 donor	0.116965498849949
D2 donor	0.101521654333539
D2 donor	0.0863165531336061
D2 donor	0.101758555264029
D2 donor	0.0808500265105225
D2 donor	0.0751895779403434
D2 donor	0.082892909077825
D2 donor	0.0878990850403646
D2 donor	0.097049895034542
D2 donor	0.105113471460912
D2 donor	0.115840198793553
D2 donor	0.103384264038718
D2 donor	0.0944974140640408
D2 donor	0.119505861686089
D2 donor	0.12657587416069
D2 donor	0.0936306727811387
D2 donor	0.0784463649835681
D2 donor	0.145649500194984
D2 donor	0.100807089505439
D2 donor	0.11136730798106
D2 donor	0.0977281982473304
D2 donor	0.0970489776496895
D2 donor	0.0865812000861597
D2 donor	0.0884249597076288
D2 donor	0.124496512200244
D2 donor	0.104122097129843
D2 donor	0.085609080920096
D2 donor	0.0942845341405628
D2 donor	0.0933673600111722
D2 donor	0.11526420757988
D2 donor	0.111714904118232
D2 donor	0.137257483700189
D2 donor	0.0861934527147628
D2 donor	0.0791600257801339
D2 donor	0.0848472264403805
D2 donor	0.0852221810039559
D2 donor	0.0991894189739244
D2 donor	0.0785942033155425
D2 donor	0.0932834390004537
D2 donor	0.114525259001821
D2 donor	0.142308491008546
D2 donor	0.0992628917412259
D2 donor	0.0935699000288689
D2 donor	0.112514734230685
D2 donor	0.0851674075671343
D2 donor	0.0984095262705356
D2 donor	0.109512905941733
D2 donor	0.131828535878725
D2 donor	0.0715711800159755
D2 donor	0.0976030020887493
D2 donor	0.0998564175561942
D2 donor	0.0858247802552123
D2 donor	0.0781773122775037
D2 donor	0.0841408957059649
D2 donor	0.10745827378008
D2 donor	0.0957288567931658
D2 donor	0.0949015209040773
D2 donor	0.112078218311633
D2 donor	0.0921850308298504
D2 donor	0.0884088106844978
D2 donor	0.100583064808105
D2 donor	0.100197330755012
D2 donor	0.10720208003177
D2 donor	0.087944897472306
D2 donor	0.118250585023577
D2 donor	0.0873942233368581
D2 donor	0.119213888089888
D2 donor	0.0909082926572459
D2 donor	0.114850224946684
D2 donor	0.13619746015318
D2 donor	0.0883508550756528
D2 donor	0.0934210609868105
D2 donor	0.0970507745638766
D2 donor	0.109387962513077
D2 donor	0.0922856834691519
D2 donor	0.111568296343257
D2 donor	0.101627687759086
D2 donor	0.0919774901444691
D2 donor	0.11869225140238
D2 donor	0.122756356938852
D2 donor	0.0977736581657389
D2 donor	0.107423041826689
D2 donor	0.0972301809814981
D2 donor	0.0875390264672177
D2 donor	0.0872584779148729
D2 donor	0.088790151059401
D2 donor	0.139202470029123
D2 donor	0.115339947947265
D2 donor	0.115422950334331
D2 donor	0.0724191619255879
D2 donor	0.100671114352025
D2 donor	0.117859888122096
D2 donor	0.104306324418187
D2 donor	0.111183585807265
D2 donor	0.0881486077648461
D2 donor	0.112550403266144
D2 donor	0.0894862773214329
D2 donor	0.0884982419081074
D2 donor	0.0870961080895999
D2 donor	0.092014362346891
D2 donor	0.103228702243627
D2 donor	0.110487474508094
D2 donor	0.106755879102776
D2 donor	0.112433707030981
D2 donor	0.129745320369985
D2 donor	0.124316121258992
D2 donor	0.0798563977435859
D2 donor	0.131438099298303
D2 donor	0.0923947046690062
D2 donor	0.131579272883596
D2 donor	0.0807199245200064
D2 donor	0.105670383072802
D2 donor	0.120526079068874
D2 donor	0.0813328059210379
D2 donor	0.0868206757724409
D2 donor	0.108040822274881
D2 donor	0.0961411933785444
D2 donor	0.108349337788283
D2 donor	0.130015255186633
D2 donor	0.0999407409434713
D2 donor	0.0886236215560533
D2 donor	0.0859309344382938
D2 donor	0.10624219977809
D2 donor	0.111479304065589
D2 donor	0.082137072968591
D2 donor	0.0848236979008494
D2 donor	0.101269862175672
D2 donor	0.149708843370446
D2 donor	0.1351964484726
D2 donor	0.0904817648206904
D2 donor	0.0937854678053497
D2 donor	0.119739043409409
D2 donor	0.116306395198064
D2 donor	0.109303776634728
D2 donor	0.114965105597352
D2 donor	0.0770036974957869
D2 donor	0.117430512027311
D2 donor	0.0994792563757011
D2 donor	0.0872919544840511
D2 donor	0.125769617611987
D2 donor	0.172632359103913
D2 donor	0.0844444054340137
D2 donor	0.0914793018476377
D2 donor	0.0995841347079755
D2 donor	0.108944807835892
D2 donor	0.112371671643462
D2 donor	0.0856994261001641
D2 donor	0.105130344255947
D2 donor	0.107451210529196
D2 donor	0.125081305032049
D2 donor	0.0676995276629836
D2 donor	0.119831465860937
D2 donor	0.0856724429274043
D2 donor	0.0968080599787074
D2 donor	0.0850668945044518
D2 donor	0.122557697542176
D2 donor	0.0839341177730122
D2 donor	0.122288543473368
D2 donor	0.0925477121063649
D2 donor	0.111835910332361
D2 donor	0.0832119246552801
D2 donor	0.105525276744133
D2 donor	0.0986354359948321
D2 donor	0.0988762477484045
D2 donor	0.0965834640926199
D2 donor	0.103913267154264
D2 donor	0.0811278971683199
D2 donor	0.125097984173466
D2 donor	0.117832355110641
D2 donor	0.0956598390896791
D2 donor	0.115513680231603
D2 donor	0.107305702211163
D2 donor	0.0890282625482539
D2 donor	0.0968208630583696
D2 donor	0.0821701054253889
D2 donor	0.101538421777531
D2 donor	0.106112902823373
D2 donor	0.0978620022310574
D2 donor	0.115068494849975
D2 donor	0.104887787365875
D2 donor	0.120927533597033
D2 donor	0.119731963246971
D2 donor	0.106184170106276
D2 acceptor	0.129397612378779
D2 acceptor	0.131362659557612
D2 acceptor	0.102467371480823
D2 acceptor	0.118528844160954
D2 acceptor	0.120212333670115
D2 acceptor	0.083065399113556
D2 acceptor	0.119071439201431
D2 acceptor	0.109928818724026
D2 acceptor	0.0988273039082045
D2 acceptor	0.11192223451847
D2 acceptor	0.110052756248822
D2 acceptor	0.109911352912413
D2 acceptor	0.0843437344661801
D2 acceptor	0.0895749757732332
D2 acceptor	0.0766690734030173
D2 acceptor	0.118090402306913
D2 acceptor	0.119333064268223
D2 acceptor	0.121733086245692
D2 acceptor	0.116397467510921
D2 acceptor	0.0948791386605916
D2 acceptor	0.095325832542513
D2 acceptor	0.128201879418166
D2 acceptor	0.110469461360242
D2 acceptor	0.117609315938247
D2 acceptor	0.11609348892727
D2 acceptor	0.101597287480847
D2 acceptor	0.0654963585073535
D2 acceptor	0.122773531018202
D2 acceptor	0.129997217589182
D2 acceptor	0.108176534816488
D2 acceptor	0.125970968105144
D2 acceptor	0.119221605167826
D2 acceptor	0.106390801977995
D2 acceptor	0.125178129466952
D2 acceptor	0.113693150648278
D2 acceptor	0.121730286051823
D2 acceptor	0.118383160140882
D2 acceptor	0.126355859004042
D2 acceptor	0.114630175848315
D2 acceptor	0.110322825643377
D2 acceptor	0.110995707913104
D2 acceptor	0.135417734282595
D2 acceptor	0.114550056853182
D2 acceptor	0.118744697402025
D2 acceptor	0.121841648223558
D2 acceptor	0.105369539834387
D2 acceptor	0.0997326000236454
D2 acceptor	0.110624692240405
D2 acceptor	0.116579403509496
D2 acceptor	0.104362480179138
D2 acceptor	0.107006949737263
D2 acceptor	0.119895564434724
D2 acceptor	0.126414504932001
D2 acceptor	0.107500289300756
D2 acceptor	0.157871587454165
D2 acceptor	0.103469126082998
D2 acceptor	0.13991461968079
D2 acceptor	0.113410333404702
D2 acceptor	0.0874239795828325
D2 acceptor	0.138933445519771
D2 acceptor	0.105782550532254
D2 acceptor	0.111610286091394
D2 acceptor	0.129841593298163
D2 acceptor	0.123784910386047
D2 acceptor	0.117911259033432
D2 acceptor	0.12238355838319
D2 acceptor	0.118916965651672
D2 acceptor	0.107358228602102
D2 acceptor	0.137958921668678
D2 acceptor	0.119485122528711
D2 acceptor	0.134558597466378
D2 acceptor	0.12338475137449
D2 acceptor	0.120390849918921
D2 acceptor	0.120028620845552
D2 acceptor	0.112242421216057
D2 acceptor	0.109292144977858
D2 acceptor	0.10238103620564
D2 acceptor	0.10363143420626
D2 acceptor	0.124459567825485
D2 acceptor	0.121757607455201
D2 acceptor	0.128857196861903
D2 acceptor	0.104843728946863
D2 acceptor	0.105961388587795
D2 acceptor	0.093795608987935
D2 acceptor	0.121715003681329
D2 acceptor	0.138116026205448
D2 acceptor	0.103690714803102
D2 acceptor	0.114280407301021
D2 acceptor	0.106036445328735
D2 acceptor	0.10429784601964
D2 acceptor	0.0908464572708827
D2 acceptor	0.122197318029483
D2 acceptor	0.114255820153542
D2 acceptor	0.109386825724948
D2 acceptor	0.0948544919230989
D2 acceptor	0.0946479283366307
D2 acceptor	0.0904983885381554
D2 acceptor	0.102471949861063
D2 acceptor	0.104461436161827
D2 acceptor	0.110129493272858
D2 acceptor	0.0912681874514982
D2 acceptor	0.105792211709747
D2 acceptor	0.120456609983785
D2 acceptor	0.14798490321244
D2 acceptor	0.108677154220948
D2 acceptor	0.0908656718019581
D2 acceptor	0.13629833787811
D2 acceptor	0.128828855037908
D2 acceptor	0.0971880803973166
D2 acceptor	0.0959862686059168
D2 acceptor	0.125007276266179
D2 acceptor	0.12653875266398
D2 acceptor	0.124389677236546
D2 acceptor	0.121874907476
D2 acceptor	0.0991175760495995
D2 acceptor	0.108331572579542
D2 acceptor	0.0995822889183145
D2 acceptor	0.104008193476213
D2 acceptor	0.136795331166766
D2 acceptor	0.107516137268343
D2 acceptor	0.112662685507943
D2 acceptor	0.109934200131832
D2 acceptor	0.105486365187189
D2 acceptor	0.111139548003887
D2 acceptor	0.125995685248224
D2 acceptor	0.141550786420016
D2 acceptor	0.143734614049682
D2 acceptor	0.110883204088883
D2 acceptor	0.128633778914078
D2 acceptor	0.107242547984672
D2 acceptor	0.0825934617402519
D2 acceptor	0.0958143388352532
D2 acceptor	0.123371763419103
D2 acceptor	0.12994282302291
D2 acceptor	0.127515650828389
D2 acceptor	0.149722704974456
D2 acceptor	0.111146017519111
D2 acceptor	0.115591277101766
D2 acceptor	0.110062642009543
D2 acceptor	0.105100837543684
D2 acceptor	0.105231504068041
D2 acceptor	0.116244393747374
D2 acceptor	0.110315110447786
D2 acceptor	0.108027222797357
D2 acceptor	0.106132484669965
D2 acceptor	0.102558834759092
D2 acceptor	0.107422735404763
D2 acceptor	0.101642699052664
D2 acceptor	0.122487355350242
D2 acceptor	0.134471062077997
D2 acceptor	0.122802364186028
D2 acceptor	0.0988840010230806
D2 acceptor	0.119783857885717
D2 acceptor	0.461283654743068
D2 acceptor	0.584700889835901
D2 acceptor	0.421757263036199
D2 acceptor	0.727974077159051
D2 acceptor	0.734335927199954
D2 acceptor	0.0977854804541652
D2 acceptor	0.110204177449021
D2 acceptor	0.129096695943206
D2 acceptor	0.103912975396758
D2 acceptor	0.125620523250196
D2 acceptor	0.123821997488986
D2 acceptor	0.109640113400539
D2 acceptor	0.116377101455596
D2 acceptor	0.112361348220636
D2 acceptor	0.11460044256935
D2 acceptor	0.124268537037403
D2 acceptor	0.102361346003264
D2 acceptor	0.0942362699470908
D2 acceptor	0.106394274060964
D2 acceptor	0.129687708873115
D2 acceptor	0.110535770677475
D2 acceptor	0.121961352412502
D2 acceptor	0.102379755248751
D2 acceptor	0.128953145207457
D2 acceptor	0.136021303333282
D2 acceptor	0.121411064528743
D2 acceptor	0.13299917271839
D2 acceptor	0.119067045854173
D2 acceptor	0.10632203275694
D2 acceptor	0.114921124844585
D2 acceptor	0.104811563447623
D2 acceptor	0.0782613095515647
D2 acceptor	0.118742309234006
D2 acceptor	0.117475552730175
D2 acceptor	0.0905291493949138
D2 acceptor	0.115143206878917
D2 acceptor	0.107095027898745
D2 acceptor	0.134833964341433
D2 acceptor	0.122653146992396
D2 acceptor	0.146785733658196
D2 acceptor	0.125439444362699
D2 acceptor	0.140624713314671
D2 acceptor	0.13797694531495
D2 acceptor	0.126584662904892
D2 acceptor	0.168661928031433
D2 acceptor	0.129876286892498
D2 acceptor	0.111530995198213
D2 acceptor	0.122736280421355
D2 acceptor	0.130739860894788
D2 acceptor	0.102107678162626
D2 acceptor	0.129512065732708
D2 acceptor	0.0963525513159891
D2 acceptor	0.10841076964099
D2 acceptor	0.111321029004556
D2 acceptor	0.104182385999326
D2 acceptor	0.126979281136642
D2 acceptor	0.116533669577332
D2 acceptor	0.116766783016426
D2 acceptor	0.111611931938797
D2 acceptor	0.110545678003008
D2 acceptor	0.108285434847373
D2 acceptor	0.121836531237794
D2 acceptor	0.114020577841667
D2 acceptor	0.11958895504439
D2 acceptor	0.102331926317338
D2 acceptor	0.128942130293729
D2 acceptor	0.106410405101227
D2 acceptor	0.100898889228313
D2 acceptor	0.108778163705403
D2 acceptor	0.134989561601331
D2 acceptor	0.13645386702986
D2 acceptor	0.119148589006728
D2 acceptor	0.0967661529895996
D2 acceptor	0.118563887692997
D2 acceptor	0.116876455798661
D2 acceptor	0.101260996025114
D2 acceptor	0.087035033592082
D2 acceptor	0.117550662741705
D2 acceptor	0.12572798978242
D2 acceptor	0.0861651214258425
D2 acceptor	0.139937508626515
D2 acceptor	0.12096644697022
D2 acceptor	0.112998486838362
D2 acceptor	0.107760781025332
D2 acceptor	0.123520355932854
D2 acceptor	0.10631546276504
D2 acceptor	0.138294273510709
D2 acceptor	0.133950797989325
D2 acceptor	0.113433872061642
D2 acceptor	0.126432318909243
D2 acceptor	0.102139809480683
D2 acceptor	0.124023498210766
D2 acceptor	0.11479188902793
D2 acceptor	0.109117924541568
D2 acceptor	0.107083019067137
D2 acceptor	0.136464386499836
D2 acceptor	0.126927426682448
D2 acceptor	0.106193159305374
D2 acceptor	0.103265986580673
D2 acceptor	0.114857156789101
D2 acceptor	0.114561505643618
D2 acceptor	0.137796146034073
D2 acceptor	0.120577524810574
D2 acceptor	0.124882490523526
D2 acceptor	0.132867400154466
D2 acceptor	0.132590288236329
D2 acceptor	0.122074557177224
D2 acceptor	0.103559635755243
D2 acceptor	0.144108637703557
D2 acceptor	0.114452478503251
D2 acceptor	0.111539491091259
D2 acceptor	0.093493440567883
D2 acceptor	0.115957856821303
[truncated: 1,774 more rows]
