# Supplementary material for: FRET-FISH probes chromatin compaction at individual genomic loci in single cells
Source: Nat Commun. 2022 Nov 5;13:6680. doi: 10.1038/s41467-022-34183-y (PMC9637210; doi:10.1038/s41467-022-34183-y)
Supplement: Supplementary file 8 — Source Data [file 41467_2022_34183_MOESM8_ESM.zip › Suppl Fig 2/Suppl Fig 2d.txt]

Source data for Supplementary Figure 2d in Mota et al, FRET-FISH probes chromatin compaction at individual genomic loci in single cells
Sample	Distance (micron)
control	0.872066511224918
control	0.411096095821889
control	0.636867333123626
control	0.636867333123626
control	0.872066511224918
control	0.83240615086627
control	0.662872536767062
control	0.536003731330296
control	0.39
control	0.801373820385967
control	0.700071424927486
control	0.712039324756716
control	0.76909037180295
control	0.842496290793022
control	0.700071424927486
control	0.712039324756716
control	0.290688837074973
control	0.595734840344259
control	0.536003731330296
control	0.595734840344259
control	0.318433666561813
control	0.595734840344259
control	0.712039324756716
control	0.700071424927486
control	0.431161222746202
control	0.790759128938769
control	0.581377674149945
control	0.411096095821889
control	0.700071424927486
control	0.700071424927486
control	0.801373820385967
control	0.872066511224918
control	0.872066511224918
control	0.700071424927486
control	0.83240615086627
control	0.700071424927486
control	0.712039324756716
control	0.91
control	0.76909037180295
control	0.83240615086627
control	0.39
control	0.411096095821889
control	0.486415460280612
control	0.712039324756716
control	0.26
control	0.712039324756716
control	0.225166604983954
control	0.675499814951862
control	0.581377674149945
control	0.662872536767062
control	0.595734840344259
control	0.76909037180295
control	0.76909037180295
control	0.39
control	0.39
control	0.712039324756716
control	0.76909037180295
control	0.411096095821889
control	0.83240615086627
control	0.700071424927486
control	0.536003731330296
control	0.411096095821889
control	0.872066511224918
control	0.83240615086627
control	0.700071424927486
control	0.700071424927486
control	0.65
control	0.536003731330296
control	0.581377674149945
control	0.842496290793022
control	0.609754048777046
control	0.801373820385967
control	0.536003731330296
control	0.790759128938769
control	0.636867333123626
control	0.801373820385967
control	0.468721665810319
control	0.411096095821889
control	0.39
control	0.712039324756716
control	0.872066511224918
control	0.842496290793022
control	0.468721665810319
control	0.700071424927486
control	0.581377674149945
control	0.842496290793022
control	0.842496290793022
control	0.712039324756716
control	0.536003731330296
control	0.842496290793022
control	0.39
control	0.91
control	0.431161222746202
control	0.450333209967908
control	0.842496290793022
control	0.712039324756716
control	0.636867333123626
control	0.712039324756716
control	0.595734840344259
control	0.712039324756716
control	0.712039324756716
control	0.411096095821889
control	0.551543289325507
control	0.700071424927486
control	0.712039324756716
control	0.411096095821889
control	0.700071424927486
control	0.411096095821889
control	0.486415460280612
control	0.411096095821889
control	0.76909037180295
control	0.411096095821889
control	0.609754048777046
control	0.801373820385967
control	0.675499814951862
control	0.842496290793022
control	0.700071424927486
control	0.411096095821889
control	0.411096095821889
control	0.91
control	0.581377674149945
control	0.712039324756716
G1S50	0.842496290793022
G1S50	0.411096095821889
G1S50	0.486415460280612
G1S50	0.842496290793022
G1S50	0.536003731330296
G1S50	0.700071424927486
G1S50	0.700071424927486
G1S50	0.411096095821889
G1S50	0.712039324756716
G1S50	0.411096095821889
G1S50	0.39
G1S50	0.675499814951862
G1S50	0.76909037180295
G1S50	0.700071424927486
G1S50	0.712039324756716
G1S50	0.411096095821889
G1S50	0.842496290793022
G1S50	0.712039324756716
G1S50	0.536003731330296
G1S50	0.91
G1S50	0.712039324756716
G1S50	0.411096095821889
G1S50	0.536003731330296
G1S50	0.595734840344259
G1S50	0.872066511224918
G1S50	0.712039324756716
G1S50	0.450333209967908
G1S50	0.536003731330296
G1S50	0.39
G1S50	0.411096095821889
G1S50	0.536003731330296
G1S50	0.636867333123626
G1S50	0.872066511224918
G1S50	0.700071424927486
G1S50	0.746793144049944
G1S50	0.76909037180295
G1S50	0.486415460280612
G1S50	0.411096095821889
G1S50	0.842496290793022
G1S50	0.842496290793022
G1S50	0.431161222746202
G1S50	0.636867333123626
G1S50	0.536003731330296
G1S50	0.675499814951862
G1S50	0.790759128938769
G1S50	0.712039324756716
G1S50	0.581377674149945
G1S50	0.700071424927486
G1S50	0.801373820385967
G1S50	0.712039324756716
G1S50	0.662872536767062
G1S50	0.411096095821889
G1S50	0.790759128938769
G1S50	0.842496290793022
G1S50	0.581377674149945
G1S50	0.76909037180295
G1S50	0.801373820385967
G1S50	0.700071424927486
G1S50	0.486415460280612
G1S50	0.700071424927486
G1S50	0.842496290793022
G1S50	0.411096095821889
G1S50	0.318433666561813
G1S50	0.91
G1S50	0.536003731330296
G1S50	0.411096095821889
G1S50	0.411096095821889
G1S50	0.91
G1S50	0.536003731330296
G1S50	0.842496290793022
G1S50	0.486415460280612
G1S50	0.712039324756716
G1S50	0.83240615086627
G1S50	0.700071424927486
G1S50	0.872066511224918
G1S50	0.700071424927486
G1S50	0.83240615086627
G1S50	0.712039324756716
G1S50	0.39
G1S50	0.712039324756716
G1S50	0.609754048777046
G1S50	0.801373820385967
G1S50	0.39
G1S50	0.486415460280612
G1S50	0.746793144049944
G1S50	0.842496290793022
G1S50	0.411096095821889
G1S50	0.91
G1S50	0.700071424927486
G1S50	0.842496290793022
G1S50	0.486415460280612
G1S50	0.842496290793022
G1S50	0.411096095821889
G1S50	0.91
G1S50	0.872066511224918
G1S50	0.712039324756716
G1S50	0.700071424927486
G1S50	0.712039324756716
G1S50	0.83240615086627
G1S50	0.712039324756716
G1S50	0.700071424927486
G1S50	0.91
G1S50	0.842496290793022
G1S50	0.712039324756716
G1S50	0.83240615086627
G1S50	0.411096095821889
G1S50	0.872066511224918
G1S50	0.91
G1S50	0.468721665810319
G1S50	0.662872536767062
G1S50	0.872066511224918
G1S50	0.91
G1S50	0.675499814951862
G1S50	0.842496290793022
G1S50	0.318433666561813
G1S50	0.581377674149945
G1S50	0.76909037180295
G1S50	0.822192191643779
G1S50	0.636867333123626
G1S50	0.411096095821889
G1S50	0.76909037180295
G1S50	0.83240615086627
G1S50	0.595734840344259
G1S50	0.842496290793022
G1S50	0.83240615086627
G1S50	0.700071424927486
G1S50	0.536003731330296
G1S50	0.76909037180295
G1S50	0.595734840344259
G1S50	0.83240615086627
G1S50	0.790759128938769
G1S50	0.83240615086627
G1S50	0.486415460280612
G1S50	0.700071424927486
G1S50	0.450333209967908
G1S50	0.790759128938769
G1S50	0.801373820385967
G1S50	0.700071424927486
G1S150	0.581377674149945
G1S150	0.746793144049944
G1S150	0.225166604983954
G1S150	0.746793144049944
G1S150	0.595734840344259
G1S150	0.700071424927486
G1S150	0.636867333123626
G1S150	0.636867333123626
G1S150	0.700071424927486
G1S150	0.842496290793022
G1S150	0.636867333123626
G1S150	0.801373820385967
G1S150	0.468721665810319
G1S150	0.636867333123626
G1S150	0.595734840344259
G1S150	0.609754048777046
G1S150	0.700071424927486
G1S150	0.411096095821889
G1S150	0.801373820385967
G1S150	0.700071424927486
G1S150	0.700071424927486
G1S150	0.91
G1S150	0.712039324756716
G1S150	0.411096095821889
G1S150	0.581377674149945
G1S150	0.411096095821889
G1S150	0.39
G1S150	0.83240615086627
G1S150	0.595734840344259
G1S150	0.411096095821889
G1S150	0.712039324756716
G1S150	0.595734840344259
G1S150	0.700071424927486
G1S150	0.411096095821889
G1S150	0.700071424927486
G1S150	0.411096095821889
G1S150	0.609754048777046
G1S150	0.790759128938769
G1S150	0.76909037180295
G1S150	0.700071424927486
G1S150	0.609754048777046
G1S150	0.83240615086627
G1S150	0.468721665810319
G1S150	0.411096095821889
G1S150	0.183847763108502
G1S150	0.842496290793022
G1S150	0.39
G1S150	0.83240615086627
G1S150	0.83240615086627
G1S150	0.712039324756716
G1S150	0.712039324756716
G1S150	0.411096095821889
G1S150	0.486415460280612
G1S150	0.595734840344259
G1S150	0.842496290793022
G1S150	0.411096095821889
G1S150	0.801373820385967
G1S150	0.411096095821889
G1S150	0.822192191643779
G1S150	0.842496290793022
G1S150	0.636867333123626
G1S150	0.712039324756716
G1S150	0.842496290793022
G1S150	0.842496290793022
G1S150	0.76909037180295
G1S150	0.91
G1S150	0.790759128938769
G1S150	0.411096095821889
G1S150	0.822192191643779
G1S150	0.700071424927486
G1S150	0.83240615086627
G1S150	0.712039324756716
G1S150	0.801373820385967
G1S150	0.712039324756716
G1S150	0.83240615086627
G1S150	0.411096095821889
G1S150	0.712039324756716
G1S150	0.712039324756716
G1S150	0.595734840344259
G1S150	0.700071424927486
G1S150	0.758023746329889
G1S150	0.700071424927486
G1S150	0.700071424927486
G1S150	0.700071424927486
G1S150	0.536003731330296
G1S150	0.609754048777046
G1S150	0.712039324756716
G1S150	0.712039324756716
G1S150	0.468721665810319
G1S150	0.842496290793022
G1S150	0.801373820385967
G1S150	0.700071424927486
G1S150	0.636867333123626
G1S150	0.712039324756716
G1S150	0.700071424927486
G1S150	0.842496290793022
G1S150	0.83240615086627
G1S150	0.712039324756716
G1S150	0.411096095821889
G1S150	0.411096095821889
G1S150	0.290688837074973
G1S150	0.662872536767062
G1S150	0.39
G1S150	0.411096095821889
G1S150	0.675499814951862
G1S150	0.712039324756716
G1S150	0.636867333123626
G1S150	0.842496290793022
G1S150	0.636867333123626
G1S150	0.411096095821889
G1S150	0.76909037180295
G1S150	0.700071424927486
G1S150	0.636867333123626
G1S150	0.712039324756716
G1S150	0.486415460280612
G1S150	0.872066511224918
G1S150	0.700071424927486
G1S150	0.411096095821889
G1S150	0.842496290793022
G1S150	0.411096095821889
G1S150	0.822192191643779
G1S150	0.91
G1S150	0.712039324756716
G1S150	0.712039324756716
G1S150	0.83240615086627
G1S150	0.700071424927486
G1S150	0.318433666561813
G1S150	0.636867333123626
G1S150	0.83240615086627
G1S150	0.842496290793022
G1S150	0.595734840344259
G1S150	0.76909037180295
G1S150	0.486415460280612
G1S150	0.411096095821889
G1S150	0.675499814951862
G1S150	0.91
G1S150	0.662872536767062
G1S150	0.700071424927486
G1S150	0.76909037180295
G1S150	0.700071424927486
G1S150	0.486415460280612
G1S150	0.700071424927486
G1S150	0.700071424927486
G1S150	0.712039324756716
G1S150	0.700071424927486
G1S150	0.712039324756716
G1S150	0.801373820385967
G1S150	0.700071424927486
G1S150	0.700071424927486
G1S150	0.91
G1S150	0.486415460280612
G1S150	0.801373820385967
G1S150	0.26
G1S150	0.39
G1S150	0.801373820385967
G1S150	0.712039324756716
G1S150	0.636867333123626
G1S150	0.411096095821889
G1S150	0.662872536767062
G1S150	0.595734840344259
G1S150	0.700071424927486
G1S150	0.712039324756716
G1S150	0.712039324756716
G1S150	0.411096095821889
G1S150	0.581377674149945
G1S150	0.486415460280612
G1S150	0.662872536767062
G1S150	0.790759128938769
G1S150	0.662872536767062
G1S150	0.700071424927486
G1S150	0.712039324756716
G1S150	0.712039324756716
G1S150	0.790759128938769
G1S150	0.842496290793022
G1S150	0.83240615086627
G1S150	0.700071424927486
G1S150	0.78
G1S150	0.411096095821889
G1S150	0.411096095821889
G1S150	0.700071424927486
G1S150	0.595734840344259
G1S150	0.842496290793022
G1S150	0.700071424927486
G1S150	0.675499814951862
G1S150	0.636867333123626
G1S150	0.712039324756716
G1S150	0.822192191643779
G1S150	0.842496290793022
G1S150	0.83240615086627
G1S150	0.39
G1S150	0.636867333123626
G1S150	0.801373820385967
G1S150	0.842496290793022
G1S150	0.712039324756716
G1S150	0.712039324756716
G1S150	0.39
G1S150	0.39
G1S150	0.790759128938769
G1S150	0.468721665810319
G1S150	0.595734840344259
G1S150	0.367695526217005
G1S150	0.636867333123626
G1S150	0.700071424927486
G1S150	0.411096095821889
G1S150	0.822192191643779
G1S150	0.700071424927486
G1S150	0.581377674149945
G1S150	0.411096095821889
G1S150	0.700071424927486
G1S150	0.842496290793022
G1S150	0.83240615086627
G1S150	0.411096095821889
G1S150	0.609754048777046
G1S150	0.801373820385967
G1S150	0.536003731330296
G1S150	0.76909037180295
G1S150	0.801373820385967
G1S150	0.700071424927486
G1S150	0.367695526217005
G1S150	0.712039324756716
G1S150	0.566656862660288
G1S150	0.83240615086627
G1S150	0.801373820385967
G1S150	0.83240615086627
G1S150	0.700071424927486
G1S150	0.411096095821889
G1S150	0.486415460280612
G1S150	0.91
G1S150	0.636867333123626
G1S150	0.700071424927486
G1S150	0.700071424927486
G1S150	0.712039324756716
G2S50	0.700071424927486
G2S50	0.842496290793022
G2S50	0.872066511224918
G2S50	0.83240615086627
G2S50	0.662872536767062
G2S50	0.609754048777046
G2S50	0.758023746329889
G2S50	0.700071424927486
G2S50	0.486415460280612
G2S50	0.700071424927486
G2S50	0.83240615086627
G2S50	0.411096095821889
G2S50	0.822192191643779
G2S50	0.636867333123626
G2S50	0.411096095821889
G2S50	0.450333209967908
G2S50	0.746793144049944
G2S50	0.700071424927486
G2S50	0.431161222746202
G2S50	0.431161222746202
G2S50	0.790759128938769
G2S50	0.801373820385967
G2S50	0.536003731330296
G2S50	0.83240615086627
G2S50	0.712039324756716
G2S50	0.712039324756716
G2S50	0.595734840344259
G2S50	0.790759128938769
G2S50	0.536003731330296
G2S50	0.636867333123626
G2S50	0.636867333123626
G2S50	0.91
G2S50	0.551543289325507
G2S50	0.595734840344259
G2S50	0.39
G2S50	0.411096095821889
G2S50	0.636867333123626
G2S50	0.842496290793022
G2S50	0.712039324756716
G2S50	0.581377674149945
G2S50	0.595734840344259
G2S50	0.712039324756716
G2S50	0.595734840344259
G2S50	0.76909037180295
G2S50	0.595734840344259
G2S50	0.822192191643779
G2S50	0.595734840344259
G2S50	0.700071424927486
G2S50	0.595734840344259
G2S50	0.872066511224918
G2S50	0.318433666561813
G2S50	0.83240615086627
G2S50	0.83240615086627
G2S50	0.712039324756716
G2S50	0.225166604983954
G2S50	0.91
G2S50	0.636867333123626
G2S50	0.636867333123626
G2S50	0.566656862660288
G2S50	0.595734840344259
G2S50	0.536003731330296
G2S50	0.746793144049944
G2S50	0.595734840344259
G2S50	0.801373820385967
G2S50	0.790759128938769
G2S50	0.801373820385967
G2S50	0.662872536767062
G2S50	0.712039324756716
G2S50	0.581377674149945
G2S50	0.91
G2S50	0.700071424927486
G2S50	0.842496290793022
G2S50	0.822192191643779
G2S50	0.700071424927486
G2S50	0.26
G2S50	0.536003731330296
G2S50	0.39
G2S50	0.636867333123626
G2S50	0.842496290793022
G2S50	0.712039324756716
G2S50	0.609754048777046
G2S50	0.712039324756716
G2S50	0.536003731330296
G2S50	0.636867333123626
G2S50	0.39
G2S50	0.790759128938769
G2S50	0.83240615086627
G2S50	0.411096095821889
G2S50	0.83240615086627
G2S50	0.712039324756716
G2S50	0.486415460280612
G2S50	0.712039324756716
G2S50	0.450333209967908
G2S50	0.486415460280612
G2S50	0.581377674149945
G2S50	0.83240615086627
G2S50	0.801373820385967
G2S50	0.700071424927486
G2S50	0.700071424927486
G2S50	0.700071424927486
G2S50	0.662872536767062
G2S50	0.76909037180295
G2S50	0.675499814951862
G2S50	0.712039324756716
G2S50	0.700071424927486
G2S50	0.842496290793022
G2S50	0.39
G2S50	0.700071424927486
G2S50	0.566656862660288
G2S50	0.83240615086627
G2S50	0.486415460280612
G2S50	0.636867333123626
G2S50	0.662872536767062
G2S50	0.700071424927486
G2S50	0.468721665810319
G2S50	0.411096095821889
G2S50	0.76909037180295
G2S50	0.712039324756716
G2S50	0.636867333123626
G2S50	0.411096095821889
G2S50	0.551543289325507
G2S50	0.551543289325507
G2S50	0.595734840344259
G2S50	0.712039324756716
G2S50	0.609754048777046
G2S50	0.700071424927486
G2S50	0.712039324756716
G2S50	0.411096095821889
G2S50	0.675499814951862
G2S50	0.536003731330296
G2S50	0.536003731330296
G2S50	0.636867333123626
G2S50	0.872066511224918
G2S50	0.842496290793022
G2S50	0.431161222746202
G2S50	0.712039324756716
G2S50	0.536003731330296
G2S50	0.801373820385967
G2S300	0.536003731330296
G2S300	0.83240615086627
G2S300	0.712039324756716
G2S300	0.411096095821889
G2S300	0.842496290793022
G2S300	0.712039324756716
G2S300	0.700071424927486
G2S300	0.411096095821889
G2S300	0.636867333123626
G2S300	0.842496290793022
G2S300	0.872066511224918
G2S300	0.91
G2S300	0.801373820385967
G2S300	0.411096095821889
G2S300	0.700071424927486
G2S300	0.712039324756716
G2S300	0.450333209967908
G2S300	0.842496290793022
G2S300	0.700071424927486
G2S300	0.842496290793022
G2S300	0.26
G2S300	0.411096095821889
G2S300	0.662872536767062
G2S300	0.636867333123626
G2S300	0.486415460280612
G2S300	0.581377674149945
G2S300	0.290688837074973
G2S300	0.712039324756716
G2S300	0.450333209967908
G2S300	0.83240615086627
G2S300	0.662872536767062
G2S300	0.700071424927486
G2S300	0.486415460280612
G2S300	0.712039324756716
G2S300	0.790759128938769
G2S300	0.83240615086627
G2S300	0.662872536767062
G2S300	0.536003731330296
G2S300	0.662872536767062
G2S300	0.700071424927486
G2S300	0.536003731330296
G2S300	0.700071424927486
G2S300	0.700071424927486
G2S300	0.411096095821889
G2S300	0.183847763108502
G2S300	0.450333209967908
G2S300	0.486415460280612
G2S300	0.872066511224918
G2S300	0.712039324756716
G2S300	0.595734840344259
G2S300	0.551543289325507
G2S300	0.65
G2S300	0.65
G2S300	0.595734840344259
G2S300	0.700071424927486
G2S300	0.842496290793022
G2S300	0.551543289325507
G2S300	0.39
G2S300	0.486415460280612
G2S300	0.712039324756716
G2S300	0.431161222746202
G2S300	0.662872536767062
G2S300	0.675499814951862
G2S300	0.581377674149945
G2S300	0.486415460280612
G2S300	0.39
G2S300	0.83240615086627
G2S300	0.700071424927486
G2S300	0.700071424927486
G2S300	0.842496290793022
G2S300	0.595734840344259
G2S300	0.842496290793022
G2S300	0.712039324756716
G2S300	0.712039324756716
G2S300	0.790759128938769
G2S300	0.700071424927486
G2S300	0.411096095821889
G2S300	0.595734840344259
G2S300	0.595734840344259
G2S300	0.91
G2S300	0.486415460280612
G2S300	0.790759128938769
G2S300	0.700071424927486
G2S300	0.712039324756716
G2S300	0.790759128938769
G2S300	0.700071424927486
G2S300	0.411096095821889
G2S300	0.411096095821889
G2S300	0.712039324756716
G2S300	0.411096095821889
G2S300	0.450333209967908
G2S300	0.700071424927486
G2S300	0.636867333123626
G2S300	0.842496290793022
G2S300	0.842496290793022
G2S300	0.411096095821889
G2S300	0.83240615086627
G2S300	0.636867333123626
G2S300	0.39
G2S300	0.712039324756716
G2S300	0.790759128938769
G2S300	0.39
G2S300	0.822192191643779
G2S300	0.712039324756716
G2S300	0.700071424927486
G2S300	0.411096095821889
G2S300	0.83240615086627
G2S300	0.700071424927486
G2S300	0.700071424927486
G2S300	0.842496290793022
G2S300	0.675499814951862
G2S300	0.842496290793022
G2S300	0.712039324756716
G2S300	0.411096095821889
G2S300	0.801373820385967
G2S300	0.700071424927486
G2S300	0.83240615086627
G2S300	0.411096095821889
G2S300	0.700071424927486
G2S300	0.700071424927486
G2S300	0.636867333123626
G2S300	0.801373820385967
G2S300	0.790759128938769
G2S300	0.636867333123626
G2S300	0.595734840344259
G2S300	0.700071424927486
G2S300	0.735391052434009
G2S300	0.700071424927486
G2S300	0.183847763108502
G2S300	0.700071424927486
G2S300	0.76909037180295
G2S300	0.842496290793022
G2S300	0.13
G2S300	0.595734840344259
G2S300	0.536003731330296
G2S300	0.700071424927486
G2S300	0.712039324756716
G2S300	0.700071424927486
G2S300	0.581377674149945
G2S300	0.636867333123626
G2S300	0.700071424927486
G2S300	0.712039324756716
G2S300	0.536003731330296
G2S300	0.636867333123626
G2S300	0.636867333123626
G2S300	0.790759128938769
G2S300	0.662872536767062
G2S300	0.595734840344259
G2S300	0.842496290793022
G2S300	0.411096095821889
G2S300	0.486415460280612
G2S300	0.636867333123626
G2S300	0.700071424927486
G2S300	0.411096095821889
G2S300	0.536003731330296
G2S300	0.801373820385967
G2S300	0.712039324756716
G2S300	0.39
G2S300	0.468721665810319
G2S300	0.675499814951862
G2S300	0.595734840344259
G2S300	0.83240615086627
G2S300	0.468721665810319
G2S300	0.486415460280612
G2S300	0.468721665810319
G2S300	0.636867333123626
G2S300	0.595734840344259
G2S300	0.801373820385967
G2S300	0.801373820385967
G2S300	0.700071424927486
G2S300	0.431161222746202
G2S300	0.595734840344259
G2S300	0.662872536767062
G2S300	0.83240615086627
G2S300	0.52
G2S300	0.536003731330296
G4S50	0.712039324756716
G4S50	0.609754048777046
G4S50	0.581377674149945
G4S50	0.636867333123626
G4S50	0.83240615086627
G4S50	0.712039324756716
G4S50	0.662872536767062
G4S50	0.83240615086627
G4S50	0.636867333123626
G4S50	0.39
G4S50	0.636867333123626
G4S50	0.712039324756716
G4S50	0.675499814951862
G4S50	0.712039324756716
G4S50	0.83240615086627
G4S50	0.700071424927486
G4S50	0.700071424927486
G4S50	0.700071424927486
G4S50	0.595734840344259
G4S50	0.609754048777046
G4S50	0.431161222746202
G4S50	0.78
G4S50	0.595734840344259
G4S50	0.822192191643779
G4S50	0.790759128938769
G4S50	0.595734840344259
G4S50	0.468721665810319
G4S50	0.700071424927486
G4S50	0.83240615086627
G4S50	0.411096095821889
G4S50	0.746793144049944
G4S50	0.595734840344259
G4S50	0.822192191643779
G4S50	0.39
G4S50	0.76909037180295
G4S50	0.700071424927486
G4S50	0.790759128938769
G4S50	0.83240615086627
G4S50	0.318433666561813
G4S50	0.700071424927486
G4S50	0.318433666561813
G4S50	0.39
G4S50	0.318433666561813
G4S50	0.790759128938769
G4S50	0.26
G4S50	0.39
G4S50	0.551543289325507
G4S50	0.39
G4S50	0.450333209967908
G4S50	0.411096095821889
G4S50	0.662872536767062
G4S50	0.801373820385967
G4S50	0.76909037180295
G4S50	0.83240615086627
G4S50	0.411096095821889
G4S50	0.790759128938769
G4S50	0.595734840344259
G4S50	0.609754048777046
G4S50	0.662872536767062
G4S50	0.83240615086627
G4S50	0.450333209967908
G4S50	0.536003731330296
G4S50	0.431161222746202
G4S50	0.790759128938769
G4S50	0.78
G4S50	0.83240615086627
G4S50	0.486415460280612
G4S50	0.662872536767062
G4S50	0.536003731330296
G4S50	0.822192191643779
G4S50	0.39
G4S50	0.801373820385967
G4S50	0.662872536767062
G4S50	0.700071424927486
G4S50	0.700071424927486
G4S50	0.712039324756716
G4S50	0.318433666561813
G4S50	0.39
G4S50	0.450333209967908
G4S50	0.83240615086627
G4S50	0.290688837074973
G4S50	0.486415460280612
G4S50	0.468721665810319
G4S50	0.712039324756716
G4S50	0.468721665810319
G4S50	0.551543289325507
G4S50	0.83240615086627
G4S50	0.712039324756716
G4S50	0.76909037180295
G4S50	0.83240615086627
G4S50	0.662872536767062
G4S50	0.801373820385967
G4S50	0.595734840344259
G4S50	0.411096095821889
G4S50	0.595734840344259
G4S50	0.712039324756716
G4S50	0.486415460280612
G4S50	0.636867333123626
G4S50	0.76909037180295
G4S50	0.790759128938769
G4S50	0.662872536767062
G4S50	0.486415460280612
G4S50	0.13
G4S50	0.790759128938769
G4S50	0.225166604983954
G4S50	0.367695526217005
G4S50	0.536003731330296
G4S50	0.636867333123626
G4S50	0.83240615086627
G4S50	0.842496290793022
G4S50	0.712039324756716
G4S50	0.91
G4S50	0.662872536767062
G4S50	0.712039324756716
G4S50	0.595734840344259
G4S50	0.76909037180295
G4S50	0.83240615086627
G4S50	0.712039324756716
G4S50	0.431161222746202
G4S50	0.83240615086627
G4S50	0.595734840344259
G4S50	0.801373820385967
G4S50	0.468721665810319
G4S50	0.609754048777046
G4S50	0.83240615086627
G4S50	0.411096095821889
G4S50	0.83240615086627
G4S50	0.700071424927486
G4S300	0.700071424927486
G4S300	0.712039324756716
G4S300	0.700071424927486
G4S300	0.39
G4S300	0.39
G4S300	0.609754048777046
G4S300	0.700071424927486
G4S300	0.700071424927486
G4S300	0.609754048777046
G4S300	0.76909037180295
G4S300	0.822192191643779
G4S300	0.790759128938769
G4S300	0.790759128938769
G4S300	0.801373820385967
G4S300	0.83240615086627
G4S300	0.712039324756716
G4S300	0.486415460280612
G4S300	0.595734840344259
G4S300	0.801373820385967
G4S300	0.712039324756716
G4S300	0.636867333123626
G4S300	0.842496290793022
G4S300	0.39
G4S300	0.411096095821889
G4S300	0.486415460280612
G4S300	0.700071424927486
G4S300	0.536003731330296
G4S300	0.712039324756716
G4S300	0.700071424927486
G4S300	0.801373820385967
G4S300	0.842496290793022
G4S300	0.712039324756716
G4S300	0.78
G4S300	0.83240615086627
G4S300	0.700071424927486
G4S300	0.411096095821889
G4S300	0.83240615086627
G4S300	0.700071424927486
G4S300	0.636867333123626
G4S300	0.700071424927486
G4S300	0.790759128938769
G4S300	0.700071424927486
G4S300	0.486415460280612
G4S300	0.842496290793022
G4S300	0.536003731330296
G4S300	0.712039324756716
G4S300	0.318433666561813
G4S300	0.609754048777046
G4S300	0.675499814951862
G4S300	0.700071424927486
G4S300	0.842496290793022
G4S300	0.712039324756716
G4S300	0.636867333123626
G4S300	0.83240615086627
G4S300	0.536003731330296
G4S300	0.712039324756716
G4S300	0.662872536767062
G4S300	0.790759128938769
G4S300	0.486415460280612
G4S300	0.675499814951862
G4S300	0.636867333123626
G4S300	0.636867333123626
G4S300	0.65
G4S300	0.675499814951862
G4S300	0.65
G4S300	0.842496290793022
G4S300	0.595734840344259
G4S300	0.842496290793022
G4S300	0.662872536767062
G4S300	0.801373820385967
G4S300	0.581377674149945
G4S300	0.700071424927486
G4S300	0.551543289325507
G4S300	0.842496290793022
G4S300	0.790759128938769
G4S300	0.801373820385967
G4S300	0.39
G4S300	0.83240615086627
G4S300	0.290688837074973
G4S300	0.700071424927486
G4S300	0.700071424927486
G4S300	0.712039324756716
G4S300	0.431161222746202
G4S300	0.83240615086627
G4S300	0.39
G4S300	0.411096095821889
G4S300	0.26
G4S300	0.411096095821889
G4S300	0.39
G4S300	0.486415460280612
G4S300	0.581377674149945
G4S300	0.712039324756716
G4S300	0.468721665810319
G4S300	0.636867333123626
G4S300	0.83240615086627
G4S300	0.712039324756716
