# Supplementary material for: FRET-FISH probes chromatin compaction at individual genomic loci in single cells
Source: Nat Commun. 2022 Nov 5;13:6680. doi: 10.1038/s41467-022-34183-y (PMC9637210; doi:10.1038/s41467-022-34183-y)
Supplement: Supplementary file 8 — Source Data [file 41467_2022_34183_MOESM8_ESM.zip › Suppl Fig 2/Suppl Fig 2c.txt]

Source data for Supplementary Figure 2c in Mota et al	FRET-FISH probes chromatin compaction at individual genomic loci in single cells
Design	FRET efficiency (%)
G1-S50	42.1883417929664
G1-S50	47.8569484595161
G1-S50	47.0072395346925
G1-S50	34.7083694033818
G1-S50	44.0376660995476
G1-S50	43.9869079783389
G1-S50	44.3711267918316
G1-S50	43.5091903707103
G1-S50	43.0115719724291
G1-S50	41.5103761313012
G1-S50	46.8079930586371
G1-S50	43.2871803154619
G1-S50	45.8760049871312
G1-S50	42.6688268788347
G1-S50	39.6484842355339
G1-S50	38.6693429088276
G1-S50	47.2514659896273
G1-S50	47.6719961859707
G1-S50	46.7910565301427
G1-S50	38.5716320779174
G1-S50	47.0964504605288
G1-S50	40.1092693372232
G1-S50	40.0712572008939
G1-S50	41.6428323825028
G1-S50	38.0691827407862
G1-S50	38.7271894059122
G1-S50	43.5525147783597
G1-S50	43.6188478838927
G1-S50	39.5560346640665
G1-S50	40.0536452888626
G1-S50	34.253874581383
G1-S50	35.5046584912806
G1-S50	41.9619059477743
G1-S50	44.9429202068469
G1-S50	49.5000354991385
G1-S50	37.7178401517195
G1-S50	42.6022088995973
G1-S50	42.9593488585863
G1-S50	42.4275388170027
G1-S50	43.4976560803893
G1-S50	39.7147341808809
G1-S50	35.1930327785626
G1-S50	39.518723682594
G1-S50	42.9125497760892
G1-S50	35.4305133556065
G1-S50	39.3147865346831
G1-S50	44.4651823860835
G1-S50	44.2673648648301
G1-S50	41.5943536530343
G1-S50	45.0963724532192
G1-S50	45.282457039794
G1-S50	32.1967661332459
G1-S50	39.6983993660868
G1-S50	39.441193690206
G1-S50	40.2631775428943
G1-S50	41.3638124706635
G1-S50	40.2886304749397
G1-S50	42.6407339986168
G1-S50	48.5034678765561
G1-S50	38.6865857152279
G1-S50	37.7164401046828
G1-S50	43.9093323751572
G1-S50	42.0870562984536
G1-S50	40.7918966499766
G1-S50	38.8280421181578
G1-S50	40.8542278083647
G1-S50	42.0312603295563
G1-S50	47.362542611463
G1-S50	44.6872470600155
G1-S50	39.4483683854192
G1-S50	39.9458894546744
G1-S50	38.5314019224412
G1-S50	44.5686290049211
G1-S50	43.6359860710758
G1-S50	38.0221225113642
G1-S50	46.1145528368452
G1-S50	33.0732427983574
G1-S50	43.642834844458
G1-S50	41.6127731927647
G1-S50	43.2486396796756
G1-S50	39.9070195581461
G1-S50	38.5152618326573
G1-S50	35.9060404261133
G1-S50	44.5741558024492
G1-S50	41.6092529793695
G1-S50	38.0719250020924
G1-S50	40.4356961183383
G1-S50	39.2826987677889
G1-S50	52.9109475521379
G1-S50	44.0746182298064
G1-S50	41.855687568486
G1-S50	52.4634506504793
G1-S50	48.6079329137094
G1-S50	44.0291521078928
G1-S50	36.701848202601
G1-S50	38.9999311375026
G1-S50	41.0432614608964
G1-S50	46.6954776938731
G1-S50	39.0045942228573
G1-S50	44.4588763288215
G1-S50	41.8855049878788
G1-S50	38.9116356004494
G1-S50	43.3085483616907
G1-S50	39.8343657780391
G1-S50	39.5023284716746
G1-S50	38.8491397570188
G1-S50	41.154365978349
G1-S50	44.4977704380612
G1-S50	45.2130584764
G1-S50	33.5566413775784
G1-S50	38.1593401436499
G1-S50	39.3396452137633
G1-S50	45.582607202888
G1-S50	38.3613019964679
G1-S50	47.1776237768265
G1-S50	41.1448901311427
G1-S50	42.8499951639093
G1-S50	35.8093613763302
G1-S50	42.785575561693
G1-S50	40.980822240585
G1-S50	34.4525985503746
G1-S50	42.7075734412279
G1-S50	42.1454554930833
G1-S50	41.6943981744478
G1-S50	42.3286794004522
G1-S50	39.9880210152104
G1-S50	47.2516008537063
G1-S50	44.2182320299095
G1-S50	36.7742405105077
G1-S50	38.0910463315593
G1-S50	40.633063612788
G1-S50	36.4024883288214
G1-S50	42.5426000712404
G1-S50	36.4772684701676
G1-S50	41.7213411510984
G1-S50	36.0066654144173
G1-S50	42.2219825791909
G1-S50	45.3916804672597
G1-S50	40.9544949104059
G1-S50	35.5872921708538
G1-S50	45.6227395814608
G1-S50	40.5063510358263
G1-S50	39.6320874107359
G1-S50	41.3597979751886
G1-S50	44.1287752084085
G1-S50	40.5354877797857
G1-S50	43.3260344754159
G1-S50	35.6622762129741
G1-S50	42.547685919037
G1-S50	47.2991120426309
G1-S50	40.8651963723189
G1-S50	41.4413673038804
G1-S50	40.6693425223273
G1-S50	38.0576524150319
G1-S50	49.016550116553
G1-S50	41.5642158162778
G1-S50	39.648780132706
G1-S50	43.6811486471484
G1-S50	49.108003684715
G1-S50	35.9627672015946
G1-S50	39.7623837622643
G1-S50	37.6128987324487
G1-S50	39.0929984325743
G1-S50	40.2911594554618
G1-S50	44.6463008234754
G1-S50	52.2048046126866
G1-S50	40.5908966402663
G1-S50	49.251167935115
G1-S50	37.5182456998688
G1-S50	33.2427572413029
G1-S50	41.5630950646277
G1-S50	37.5438702587991
G1-S50	34.7272710191314
G1-S50	37.6025307004235
G1-S50	36.8580116663342
G1-S50	39.2517136149253
G1-S50	38.1160152077599
G1-S50	37.4586878297283
G1-S50	40.9601677759017
G1-S50	36.7537629474579
G1-S50	48.8196929316715
G1-S50	41.7752709013433
G1-S50	37.8302446207486
G1-S50	40.4646791973987
G1-S50	40.0127573718064
G1-S50	50.3736077052797
G1-S50	39.3822106012498
G1-S50	41.3157414097817
G1-S50	41.0108704985951
G1-S50	29.2881777337914
G1-S50	39.9784297411353
G1-S50	38.7145127741995
G1-S50	48.6141085474064
G1-S50	43.0657186701104
G1-S50	48.3414712294005
G1-S50	44.6636292892336
G1-S50	42.3223204484737
G1-S50	51.2801528125216
G1-S50	42.8134545535525
G1-S50	48.8600654246869
G1-S50	42.9069218313693
G1-S50	41.1950578145131
G1-S50	46.8484258584935
G1-S50	36.8024062375905
G1-S50	36.322905216848
G1-S50	39.4531348052198
G1-S50	45.8627222260173
G1-S50	39.1867783511113
G1-S50	43.3843365114351
G1-S50	43.109874098472
G1-S50	40.6403199213037
G1-S50	47.6190412267337
G1-S50	44.4752675157132
G1-S50	42.0293790684013
G1-S50	40.3765425618797
G1-S50	43.6936629118547
G1-S50	43.4722584563303
G1-S50	41.5136345909995
G1-S50	42.5699137948207
G1-S50	41.9315787279421
G1-S50	38.6517508652201
G1-S50	49.8031860643963
G1-S50	42.9068494288299
G1-S50	49.5945525453644
G1-S50	49.236866926
G1-S50	40.7964680242067
G1-S50	39.5341872013541
G1-S50	45.2867787952144
G1-S50	42.4817146362465
G1-S50	49.7202018412645
G1-S50	31.6020837598815
G1-S50	39.4857550877536
G1-S50	41.2877516637334
G1-S50	42.046801314676
G1-S50	45.8679002286906
G1-S50	37.3062034057814
G1-S50	40.8768358997818
G1-S50	41.2038062618687
G1-S50	44.7585917390628
G1-S50	46.0699262038394
G1-S50	34.4283018768999
G1-S50	41.9980659806565
G1-S50	45.416664066733
G1-S50	44.6486180206667
G1-S50	39.1947267781587
G1-S50	39.9099189272492
G1-S50	39.6953983976915
G1-S50	36.5136885633931
G1-S50	42.9918044625131
G1-S50	39.5740482329633
G1-S50	41.7195218308227
G1-S50	40.1544511142519
G1-S50	44.5784369407971
G1-S50	40.9748397356249
G1-S50	41.4743465893656
G1-S50	37.9631438404299
G1-S50	51.5901939162301
G1-S50	42.2766327624945
G1-S50	40.8407279847887
G1-S50	41.621419071232
G1-S50	34.8580130958892
G1-S50	54.3065405236432
G1-S50	43.4129443177071
G1-S50	40.1616695047291
G1-S50	41.444407011065
G1-S50	42.8688896961591
G1-S50	39.2358523521916
G1-S50	46.6578495273427
G1-S50	43.5324472134116
G1-S50	41.4801533019506
G1-S50	44.50877683133
G1-S50	39.7705618854913
G1-S50	49.8737675439708
G1-S50	40.2347417121879
G1-S50	33.363227192842
G1-S50	35.6403176978597
G1-S50	43.3700249196154
G1-S50	42.6533430243827
G1-S50	49.791074818083
G1-S50	37.0670798173178
G1-S50	38.8839499954259
G1-S50	43.2826979122729
G1-S50	40.2432698421239
G1-S50	37.2442520077963
G1-S50	39.2194980717805
G1-S50	40.2494707852614
G1-S50	34.3996847692016
G1-S50	46.1752119868522
G1-S50	41.4368953273981
G1-S50	46.3384138087033
G1-S50	43.3891046291787
G1-S50	46.9849048935236
G1-S50	43.69494117522
G1-S50	42.6596136166532
G1-S50	41.3289362693999
G1-S50	41.3097162344122
G1-S50	40.703885013053
G1-S50	41.9566591660992
G1-S50	38.7686864435951
G1-S50	38.7857660297101
G1-S50	39.1840359372196
G1-S50	47.0432123628569
G1-S50	46.6344917529908
G1-S50	37.6778054320182
G1-S50	43.8310476593675
G1-S50	46.562488775066
G1-S50	43.9657586369139
G1-S50	47.9634008026212
G1-S50	43.1910880545911
G1-S50	39.7056038840716
G1-S50	43.3680496827283
G1-S50	47.5978178521707
G1-S50	44.5669764284413
G1-S50	14.5212014195859
G1-S50	34.9281945680812
G1-S50	38.336409181934
G1-S50	43.7849965288137
G1-S50	39.730070408009
G1-S50	47.2031872170181
G1-S50	39.0983902397925
G1-S50	44.6205866794682
G1-S50	44.2951466723055
G1-S50	32.9589297521177
G1-S50	37.9146104966045
G1-S50	41.5174667564041
G1-S50	45.5899968114613
G1-S50	43.9517987688783
G1-S50	44.3586863371751
G1-S50	42.2772471987434
G1-S50	45.0264345464728
G1-S50	43.3721141426202
G1-S50	34.0951947327521
G1-S50	37.8809806498406
G1-S50	42.6069243494654
G1-S50	49.410401662704
G1-S50	39.5132711727201
G1-S50	41.1681031598954
G1-S50	45.3742683193367
G1-S50	50.1755123025325
G1-S50	44.096821317537
G1-S50	39.0790231020496
G1-S50	39.856020468676
G1-S50	42.9947019917277
G1-S50	40.3487543325777
G1-S50	42.5524409777959
G1-S50	41.1643172190379
G1-S50	43.4261924469667
G1-S50	42.431443147084
G1-S50	45.8693179177963
G1-S50	44.2769457277824
G1-S50	38.1207126944931
G1-S50	43.649711113701
G1-S50	42.0063788350208
G1-S50	48.6154943949151
G1-S50	41.7904859649637
G1-S50	45.4793132943776
G1-S50	37.3053436660431
G1-S50	47.5766778015357
G1-S50	47.2490072177432
G1-S50	41.3679210514946
G1-S50	42.8775544457069
G1-S50	38.8997943306026
G1-S50	43.9622121522195
G1-S50	46.9776664483625
G1-S50	47.1008626880273
G1-S50	40.3459492444544
G1-S50	44.7157921035045
G1-S50	37.1849060106921
G1-S50	38.6323135480614
G1-S50	38.9753841231934
G1-S50	41.6227515464694
G1-S50	47.7603534002952
G1-S50	47.2762437784605
G1-S50	41.2726671555589
G1-S50	45.6101563535509
G1-S50	44.8749234601555
G1-S50	38.706258899251
G1-S50	39.8743951196279
G1-S50	42.3767108771771
G1-S50	41.5135121086764
G1-S50	41.7141524429853
G1-S50	44.9527218918102
G1-S50	37.1530379485314
G1-S50	36.0111668521538
G1-S50	41.4873399050218
G1-S50	43.8037944597504
G1-S50	39.8840368744202
G1-S50	41.803355034276
G1-S50	38.3546116453689
G1-S50	39.3857933837243
G1-S50	38.65287251867
G1-S50	37.3775376064548
G1-S50	40.0363137054939
G1-S50	46.955253180137
G1-S50	41.7982814047054
G1-S50	38.6010868687391
G1-S50	44.6463780257195
G1-S50	57.0134747749474
G1-S50	38.9010302877444
G1-S50	31.6530578863702
G1-S50	38.2713608981046
G1-S50	37.422272389617
G1-S50	54.1946399931658
G1-S50	41.8857415963621
G1-S50	39.5882418481683
G1-S50	42.6109268185726
G1-S50	31.1806032686525
G1-S50	34.6188507261773
G1-S50	42.8628916698676
G1-S50	38.3850194297727
G1-S50	37.8488429258907
G1-S50	43.5190308532724
G1-S50	39.7350361972261
G1-S50	16.4480094323419
G1-S50	38.3103575751847
G1-S50	41.9804393747137
G1-S50	39.1131418464666
G1-S50	42.2461512549776
G1-S50	36.9941826188481
G1-S50	40.6259393672954
G1-S50	38.5609336491166
G1-S50	38.7669850208084
G1-S150	39.2118319465189
G1-S150	40.8381461732652
G1-S150	39.9605396080535
G1-S150	38.12426143689
G1-S150	42.9023463541383
G1-S150	36.3660972590121
G1-S150	33.5207611767304
G1-S150	37.6225257728373
G1-S150	42.4315908241527
G1-S150	41.151158151234
G1-S150	39.6433982003083
G1-S150	43.2478797595317
G1-S150	41.5434746198868
G1-S150	32.9518660237282
G1-S150	45.8563868585844
G1-S150	39.32488405159
G1-S150	41.7247797521139
G1-S150	37.8904507327307
G1-S150	45.8736517543715
G1-S150	23.6716583267884
G1-S150	42.6972503043186
G1-S150	39.9049833742246
G1-S150	44.0428882391822
G1-S150	34.6452456976587
G1-S150	18.2175846738889
G1-S150	37.920128965289
G1-S150	36.4576270332181
G1-S150	44.0523453379468
G1-S150	14.5633816033452
G1-S150	35.341040345117
G1-S150	35.0440276185229
G1-S150	39.8153903586282
G1-S150	40.6838556688763
G1-S150	32.9695909240976
G1-S150	32.168020075444
G1-S150	21.7203574023918
G1-S150	35.3386283496215
G1-S150	27.613228533185
G1-S150	34.8372732531631
G1-S150	38.9244620178457
G1-S150	44.6751949081127
G1-S150	38.8298529736752
G1-S150	41.3772945687798
G1-S150	42.7769959597627
G1-S150	36.1644474245623
G1-S150	17.0792558540155
G1-S150	17.1303660430705
G1-S150	34.984808577287
G1-S150	36.2615499551266
G1-S150	19.8684122585734
G1-S150	43.6705385899734
G1-S150	36.0716286691078
G1-S150	36.5195663218477
G1-S150	37.2671860644313
G1-S150	38.9996997757304
G1-S150	37.1340429976998
G1-S150	36.5175266527483
G1-S150	39.9436822961964
G1-S150	37.5971829312312
G1-S150	35.2193808187006
G1-S150	37.5405492425809
G1-S150	38.0833383975146
G1-S150	34.4490631293027
G1-S150	35.1744555608042
G1-S150	37.9893334859539
G1-S150	38.7626109737027
G1-S150	30.0596036805857
G1-S150	22.4163508269278
G1-S150	37.3763831113967
G1-S150	38.5112573607828
G1-S150	29.9168033301561
G1-S150	17.6274997770862
G1-S150	12.5862470714785
G1-S150	36.2831525766365
G1-S150	18.0165075803899
G1-S150	38.9001408526801
G1-S150	37.3204857930545
G1-S150	39.0935848897117
G1-S150	31.6517055301772
G1-S150	12.063236633962
G1-S150	30.4838808106448
G1-S150	30.1330833571025
G1-S150	37.0553682730505
G1-S150	37.9030625274316
G1-S150	39.0240750662434
G1-S150	33.112202441725
G1-S150	35.6385392405308
G1-S150	27.6538108832379
G1-S150	36.3082306097121
G1-S150	23.5355853254063
G1-S150	34.8697839869461
G1-S150	37.622525032158
G1-S150	40.1209955003305
G1-S150	40.5872236472963
G1-S150	36.3124635926211
G1-S150	41.7535583722596
G1-S150	41.2426988630372
G1-S150	35.3525390152292
G1-S150	45.0680801892254
G1-S150	33.908784126922
G1-S150	36.6912914643546
G1-S150	36.4729080514773
G1-S150	17.1015705620215
G1-S150	42.926591425623
G1-S150	38.7185604503538
G1-S150	35.1707139833055
G1-S150	37.1688968161484
G1-S150	41.8797195973262
G1-S150	36.1952285931365
G1-S150	30.8110654998479
G1-S150	38.5672378577267
G1-S150	31.4530694218213
G1-S150	36.5591552332582
G1-S150	40.3070715761248
G1-S150	33.7614213676828
G1-S150	39.4036359477606
G1-S150	40.2802047173456
G1-S150	41.7133722274459
G1-S150	40.0055492508116
G1-S150	36.1290580400052
G1-S150	30.2151198909458
G1-S150	16.4378532136092
G1-S150	37.9334799669342
G1-S150	33.7166603411889
G1-S150	37.3483112817198
G1-S150	35.4730971443774
G1-S150	34.9050489014467
G1-S150	36.5224596386849
G1-S150	41.5762732019122
G1-S150	41.6596606884006
G1-S150	34.6342590245393
G1-S150	27.6548569913771
G1-S150	1.05315673839797e-05
G1-S150	9.77490575015287e-06
G1-S150	39.8652305970878
G1-S150	37.566768033556
G1-S150	36.4239776638348
G1-S150	38.3354172619158
G1-S150	37.2828746933906
G1-S150	40.5092013811383
G1-S150	35.1140565714503
G1-S150	40.5786999671567
G1-S150	21.9619031979174
G1-S150	22.955718813738
G1-S150	17.6956088606938
G1-S150	16.7489651005898
G1-S150	43.9767849556958
G1-S150	41.1458775130757
G1-S150	19.855074440828
G1-S150	44.4779736626679
G1-S150	37.8011982998886
G1-S150	41.4424730486052
G1-S150	44.744962941338
G1-S150	37.7537158211896
G1-S150	44.4332240424988
G1-S150	39.2517081604569
G1-S150	23.4251977797646
G1-S150	44.278555580445
G1-S150	21.9096523811666
G1-S150	1.41930526961763e-05
G1-S150	31.5252273359907
G1-S150	1.09019983692847e-05
G1-S150	41.6234146345518
G1-S150	14.3420386866319
G1-S150	15.6864408129914
G1-S150	41.1248653667984
G1-S150	36.7204475193124
G1-S150	21.3539907530916
G1-S150	17.24742166068
G1-S150	39.4215582844247
G1-S150	33.7873404537247
G1-S150	21.9605798674826
G1-S150	34.6216160623006
G1-S150	35.3369336251155
G1-S150	40.9954783356071
G1-S150	34.6887206022524
G1-S150	17.6403615994295
G1-S150	40.503934481812
G1-S150	31.4752800336616
G1-S150	40.7503702936682
G1-S150	40.0026807891454
G1-S150	44.6556228187529
G1-S150	18.4993236640367
G1-S150	39.1528360853931
G1-S150	18.5098484458259
G1-S150	31.5977772631561
G1-S150	14.8216572465804
G1-S150	19.394819207531
G1-S150	31.8650742190931
G1-S150	35.5176869099801
G1-S150	17.592143796637
G1-S150	35.6055139768609
G1-S150	20.1949491651155
G1-S150	41.6776886572254
G1-S150	36.671719956619
G1-S150	29.5824044393786
G1-S150	39.162363823385
G1-S150	38.275061220337
G1-S150	40.3260134549925
G1-S150	32.6949453817879
G1-S150	21.2157716269332
G1-S150	35.1491680918393
G1-S150	46.4760376966391
G1-S150	38.2543931845176
G1-S150	33.0021379316875
G1-S150	38.5132503529799
G1-S150	21.6590733161584
G1-S150	20.0067255101372
G1-S150	34.9819076873502
G1-S150	40.2902121502742
G1-S150	36.5811608582312
G1-S150	42.8303126431809
G1-S150	40.0232448230323
G1-S150	35.7493003323937
G1-S150	44.232770926391
G1-S150	36.392650825627
G1-S150	38.6245447024884
G1-S150	39.3772627114982
G1-S150	37.6453873279651
G1-S150	21.3385446604763
G1-S150	37.6059430277658
G1-S150	37.5973209851135
G1-S150	35.1219321332487
G1-S150	35.699328156082
G1-S150	35.9267268402793
G1-S150	32.8778527815324
G1-S150	39.8248880958968
G1-S150	37.3355881324297
G1-S150	33.8025406362266
G1-S150	39.3096712075329
G1-S150	33.5990758671109
G1-S150	41.1536652286743
G1-S150	38.0306459624517
G1-S150	42.7610969313698
G1-S150	22.5714037725474
G1-S150	43.5056218834765
G1-S150	40.7436610485724
G1-S150	37.7318907110316
G1-S150	9.97320832992045
G1-S150	41.0718114196715
G1-S150	37.8854076890558
G1-S150	41.7403461686264
G1-S150	36.8725236986702
G1-S150	36.3035198244365
G1-S150	34.1097192345012
G1-S150	39.0364959804789
G1-S150	38.3504351473003
G1-S150	34.6468386957011
G1-S150	22.0045917570456
G1-S150	40.1167335141979
G1-S150	44.8950793835923
G1-S150	55.1593760588438
G1-S150	43.4724527400145
G1-S150	39.3849392600676
G1-S150	15.4730464490863
G1-S150	39.7862358687529
G1-S150	24.369936956183
G1-S150	38.9170765305138
G1-S150	32.7516338435498
G1-S150	41.7576234246312
G1-S150	39.0508227259796
G1-S150	35.3528801393074
G1-S150	41.6585277432293
G1-S150	37.2115044876144
G1-S150	35.9952156389123
G1-S150	42.2569543369229
G1-S150	38.9739455978309
G1-S150	42.1927370670212
G1-S150	39.5989240673032
G1-S150	31.058337035362
G1-S150	39.1273343221188
G1-S150	33.0173062019748
G1-S150	39.9676814281521
G1-S150	38.2708449651365
G1-S150	44.5085145574071
G1-S150	43.6679247355634
G1-S150	35.6831094614988
G1-S150	1.22735716484437e-05
G1-S150	1.29729272265435e-05
G1-S150	41.5561037845448
G1-S150	11.2030358279286
G1-S150	37.0669679823986
G1-S150	42.6009727072226
G1-S150	39.6530386633931
G1-S150	41.4587913479408
G1-S150	37.4173494235293
G1-S150	31.7109714858615
G1-S150	33.359124148337
G1-S150	35.5462819943299
G1-S150	36.6426586839017
G1-S150	40.8535351921899
G1-S150	36.6000236577099
G1-S150	37.2228627615983
G1-S150	30.30747219472
G1-S150	39.103787399564
G1-S150	35.4382238513994
G1-S150	33.0381019279531
G1-S150	37.420402815817
G1-S150	30.9360250378427
G1-S150	38.2929520249251
G1-S150	37.0875667089404
G1-S150	36.8133296688746
G1-S150	41.6663771778473
G1-S150	26.4127581821299
G1-S150	40.7982296983818
G1-S150	35.5339119593992
G1-S150	1.59497921748142e-05
G1-S150	1.52810651929481e-05
G1-S150	36.6256736522507
G1-S150	34.0289799182132
G1-S150	33.0475781430779
G1-S150	28.0951903602779
G1-S150	1.28154964350919e-05
G1-S150	1.3094324233358e-05
G1-S150	36.1519976582347
G1-S150	39.3162460976226
G1-S150	40.542681821329
G1-S150	40.9216995972852
G1-S150	39.110066849213
G1-S150	36.162080286482
G1-S150	36.0970417514551
G1-S150	34.7578528947487
G1-S150	36.8427587989346
G1-S150	30.7602245522779
G1-S150	37.2177241178654
G1-S150	31.8480616430262
G1-S150	37.6702655480597
G1-S150	38.1755222926493
G2-S50	41.1069238253583
G2-S50	24.5034869250987
G2-S50	41.8022448990538
G2-S50	20.6296528543547
G2-S50	40.620036283179
G2-S50	39.0751399942627
G2-S50	36.9680289425226
G2-S50	41.6403536042013
G2-S50	42.9446793756247
G2-S50	42.8384262883339
G2-S50	39.9367039244152
G2-S50	36.6890703005074
G2-S50	38.1274284577737
G2-S50	40.9205664883114
G2-S50	37.5485319070849
G2-S50	20.9757005230374
G2-S50	38.4679445289603
G2-S50	37.6630899009386
G2-S50	26.298602918114
G2-S50	28.5799132263568
G2-S50	32.5309264765417
G2-S50	38.7739894205332
G2-S50	15.9048526269463
G2-S50	15.2870017972075
G2-S50	36.9246820647393
G2-S50	41.20205821023
G2-S50	38.4837459899922
G2-S50	41.2738867252611
G2-S50	41.9973173722803
G2-S50	26.258040517015
G2-S50	21.2704578963284
G2-S50	36.7505307690967
G2-S50	17.9136628224159
G2-S50	41.0829307835897
G2-S50	38.0003948862204
G2-S50	42.2500308622181
G2-S50	41.4493190183559
G2-S50	38.1890188189382
G2-S50	41.3848812115101
G2-S50	13.4440559268303
G2-S50	40.838572717405
G2-S50	41.6254861191036
G2-S50	40.7354255289358
G2-S50	42.3167372667662
G2-S50	40.1041341998118
G2-S50	43.8750870129946
G2-S50	39.2769016726384
G2-S50	37.8905984771286
G2-S50	37.7532602892678
G2-S50	35.776342264547
G2-S50	42.2396249797715
G2-S50	42.4412132568551
G2-S50	44.8146232876862
G2-S50	38.8025379000777
G2-S50	23.54480923831
G2-S50	44.7124445070566
G2-S50	43.2819726523651
G2-S50	31.9848664482213
G2-S50	37.5510138617031
G2-S50	36.1750710371677
G2-S50	42.5418571318453
G2-S50	32.2045155208371
G2-S50	34.4913349167098
G2-S50	38.9468213517503
G2-S50	37.5710657663079
G2-S50	38.1058476406412
G2-S50	40.9342415976066
G2-S50	41.9691489103842
G2-S50	38.0562860809736
G2-S50	34.9051684967993
G2-S50	33.778963889174
G2-S50	46.644130606648
G2-S50	28.8289585652402
G2-S50	42.6921426332808
G2-S50	37.1934323613209
G2-S50	40.4856194160726
G2-S50	40.559162640911
G2-S50	40.8087420152
G2-S50	41.5577236708077
G2-S50	42.3236453392425
G2-S50	42.2612804699074
G2-S50	38.9523100980511
G2-S50	38.9385052920537
G2-S50	41.4438334168808
G2-S50	36.6537912983804
G2-S50	36.7582999112507
G2-S50	40.3212136134849
G2-S50	38.3485884450814
G2-S50	45.3705871038769
G2-S50	45.1365354255929
G2-S50	45.3626255542164
G2-S50	41.4980892219833
G2-S50	46.0036539198948
G2-S50	45.0155491318664
G2-S50	37.8424754500572
G2-S50	40.2529550530642
G2-S50	39.7600270895438
G2-S50	41.2645345621661
G2-S50	50.1885665711571
G2-S50	36.9366450410233
G2-S50	44.4059109918631
G2-S50	35.5478957993235
G2-S50	16.51407345939
G2-S50	40.8532758806073
G2-S50	40.9106339444142
G2-S50	36.9753569910244
G2-S50	38.2631018182557
G2-S50	39.9683351439548
G2-S50	36.6141897348684
G2-S50	42.9631406281279
G2-S50	35.607598488471
G2-S50	36.7531065401334
G2-S50	38.7597982698828
G2-S50	37.7334833796839
G2-S50	39.0696967752122
G2-S50	34.5414895446038
G2-S50	45.8846998487509
G2-S50	37.2807273146982
G2-S50	41.6948709327006
G2-S50	38.992955690771
G2-S50	44.6484882645326
G2-S50	35.864115800572
G2-S50	37.6230728794955
G2-S50	41.0233645909659
G2-S50	40.8091429561397
G2-S50	23.4734489726418
G2-S50	36.1902094606305
G2-S50	35.879329532431
G2-S50	34.0151459072055
G2-S50	41.673409718623
G2-S50	41.3027789294611
G2-S50	41.8706368383577
G2-S50	20.5079565699523
G2-S50	33.6002746755972
G2-S50	45.815282742024
G2-S50	36.6464668365691
G2-S50	36.8111447583557
G2-S50	39.4959131857748
G2-S50	37.4235240244912
G2-S50	39.6734358586638
G2-S50	42.6361027470396
G2-S50	41.4126124565539
G2-S50	38.9836090574068
G2-S50	37.1048150565498
G2-S50	37.333860346309
G2-S50	38.9019558208522
G2-S50	38.4033045598487
G2-S50	39.8892553571395
G2-S50	33.2164397897743
G2-S50	43.6932261832384
G2-S50	18.1320621603374
G2-S50	34.9313170574166
G2-S50	16.6805533408806
G2-S50	39.3987075097036
G2-S50	37.2099552146856
G2-S50	40.8495960230575
G2-S50	38.7890426891353
G2-S50	40.4119162081729
G2-S50	38.6779629455452
G2-S50	32.1403213724976
G2-S50	35.3256592511989
G2-S50	38.2035162355227
G2-S50	35.2736578141089
G2-S50	45.4472963427573
G2-S50	36.1529276526845
G2-S50	35.3953490373068
G2-S50	35.0856278843547
G2-S50	1.66050586642474e-05
G2-S50	1.60346646559714e-05
G2-S50	1.9757780970464e-05
G2-S50	39.6611423125879
G2-S50	41.8320603766862
G2-S50	24.9774182917561
G2-S50	39.0777712344822
G2-S50	25.4274615190324
G2-S50	25.6957354443559
G2-S50	20.8053086236656
G2-S50	34.4885584316768
G2-S50	28.8200720974343
G2-S50	38.9290936091196
G2-S50	18.533570538573
G2-S50	34.122594483534
G2-S50	43.2030889899554
G2-S50	37.1491871122324
G2-S50	20.1394699608328
G2-S50	38.0340318628233
G2-S50	39.8502059321499
G2-S50	39.8469718980591
G2-S50	43.8522131806324
G2-S50	44.3493010305139
G2-S50	36.7219603077899
G2-S50	43.6582844564305
G2-S50	35.6375937831134
G2-S50	19.1118892412606
G2-S50	33.2517828237294
G2-S50	23.2840724110673
G2-S50	38.0405514373798
G2-S50	39.6577087207586
G2-S50	38.62213260783
G2-S50	31.110610183332
G2-S50	24.5184072985816
G2-S50	42.4273111505022
G2-S50	36.3904279990865
G2-S50	26.4974029012282
G2-S50	42.2720060547435
G2-S50	24.3297716913491
G2-S50	24.0291870049213
G2-S50	16.500556679455
G2-S50	17.279218020488
G2-S50	40.9670163972952
G2-S50	40.7540699519792
G2-S50	35.7929988652939
G2-S50	37.7544374135412
G2-S50	22.1542920960749
G2-S50	42.6891205631197
G2-S50	35.3307357124666
G2-S50	38.1506659887209
G2-S50	18.3103669253586
G2-S50	35.9810219910462
G2-S50	42.4384085344164
G2-S50	40.9046065815349
G2-S50	39.4904677304943
G2-S50	14.3047684178562
G2-S50	33.9231626949517
G2-S50	36.4078459256517
G2-S50	41.8626868719391
G2-S50	33.4136676029709
G2-S50	38.7646918044727
G2-S50	33.0147425757466
G2-S50	38.1705211439339
G2-S50	25.3314402321877
G2-S50	41.8954240987045
G2-S50	36.5348765771074
G2-S50	21.3575481347994
G2-S50	2.05183301433994e-05
G2-S50	37.2679921089234
G2-S50	3.18294211215004e-05
G2-S50	37.7728327771686
G2-S50	40.9228293775535
G2-S50	38.473728916678
G2-S50	39.2841154116411
G2-S50	41.7961918815339
G2-S50	37.6020703532988
G2-S50	40.2371078189657
G2-S50	37.6500997888884
G2-S50	42.1261789563528
G2-S50	39.556485375419
G2-S50	38.0351783657487
G2-S50	41.207051877292
G2-S50	43.5037448420303
G2-S50	39.1706638750778
G2-S50	42.0259085964303
G2-S50	43.4983964274534
G2-S50	37.171130810193
G2-S50	36.8083590651458
G2-S50	33.5395827559834
G2-S50	1.96032411362632e-05
G2-S50	2.50919617424461e-05
G2-S50	1.98681847421664e-05
G2-S50	40.0822133138476
G2-S50	40.3447603122286
G2-S50	41.2064178588559
G2-S50	39.5215801054613
G2-S50	41.5599791099929
G2-S50	40.5188774624791
G2-S50	39.3125164260118
G2-S50	40.4123629636136
G2-S50	40.4498546805414
G2-S50	37.8156867096984
G2-S50	34.3154878350445
G2-S50	36.8112673836641
G2-S50	42.9514650342221
G2-S50	38.2240014540831
G2-S50	41.0745112823881
G2-S50	37.9257332764675
G2-S50	37.3805197069276
G2-S50	40.3630496811612
G2-S50	40.2815341458217
G2-S50	35.0427822366319
G2-S50	43.5981325971607
G2-S50	38.237914844673
G2-S50	36.512985744626
G2-S50	42.4383547273168
G2-S50	40.2239566519097
G2-S50	2.55306052276788e-05
G2-S50	42.7752598216768
G2-S50	34.4597136461098
G2-S50	6.17738625604028e-05
G2-S50	3.91307157428674e-05
G2-S50	14.7993907283242
G2-S50	35.6185820669414
G2-S50	38.7826089169222
G2-S50	32.4152642924806
G2-S50	37.1202916796138
G2-S50	38.3832352002606
G2-S50	44.6617852241967
G2-S50	45.4484257068944
G2-S50	31.5953122143249
G2-S50	24.3038698295482
G2-S50	38.7666443522987
G2-S50	49.2070152522512
G2-S50	36.8840723285676
G2-S50	23.5365045329942
G2-S50	25.6363408301555
G2-S50	33.2056508224901
G2-S50	28.0434035222399
G2-S50	40.7714315407276
G2-S50	40.9701427699013
G2-S50	35.6439168544672
G2-S50	32.2615558620302
G2-S50	37.952704743495
G2-S50	40.5334787063382
G2-S50	39.8786567713919
G2-S50	14.6572957961008
G2-S50	11.2101077862662
G2-S50	41.1874427092453
G2-S50	41.2293687087125
G2-S50	36.0413850084887
G2-S50	35.0771497363291
G2-S50	19.5907492522899
G2-S50	40.5173471398467
G2-S50	41.1127879012291
G2-S50	39.2364867085145
G2-S50	35.6520265654517
G2-S50	38.9503134504544
G2-S50	36.7163576020742
G2-S50	40.4684227039135
G2-S50	40.3419383179055
G2-S50	33.9918198615928
G2-S50	16.5008219314506
G2-S50	17.1339264323216
G2-S50	37.1125132429627
G2-S50	35.3548448196458
G2-S50	40.8870535411543
G2-S50	40.9268564792001
G2-S50	46.368060679974
G2-S50	35.6442592857457
G2-S50	99.9999537766718
G2-S50	99.9999637766589
G2-S50	37.2666777980019
G2-S50	31.3035093935212
G2-S50	38.736107011911
G2-S50	38.3144245099176
G2-S50	42.395971372489
G2-S50	37.6457716858949
G2-S50	66.3215329880475
G2-S50	28.3501380465439
G2-S50	18.8828006849236
G2-S50	40.6769938143323
G2-S50	25.6954266671489
G2-S50	36.2243207242895
G2-S50	35.7266854868195
G2-S50	74.9612407040992
G2-S50	27.4915936285221
G2-S50	40.9657985619527
G2-S50	25.6671402714466
G2-S50	38.7402786331961
G2-S50	42.9437740250917
G2-S50	19.1038438913077
G2-S50	41.4955522590317
G2-S50	38.5889251022602
G2-S50	22.3042247014844
G2-S50	20.5050836095603
G2-S50	26.3009735459342
G2-S50	30.1931189294931
G2-S50	41.0144447779042
G2-S50	29.3912160334417
G2-S50	38.4809990739197
G2-S50	44.7831595393092
G2-S50	41.2231657477088
G2-S50	38.0762148728474
G2-S50	41.1844446845407
G2-S50	36.4645477111176
G2-S50	1.99252763947218e-05
G2-S50	1.63542626301248e-05
G2-S50	38.4727019907534
G2-S50	43.8222432338661
G2-S50	39.1098808842618
G2-S50	28.8995901440285
G2-S50	40.8503359017376
G2-S50	41.9353705003837
G2-S50	42.506879955961
G2-S300	39.3520485119683
G2-S300	35.3440447251031
G2-S300	37.5393871994964
G2-S300	39.6305790851453
G2-S300	30.3240708112026
G2-S300	36.2780393727697
G2-S300	40.3462264155098
G2-S300	40.1185915721974
G2-S300	40.021460318305
G2-S300	40.1902549341107
G2-S300	39.5113981421445
G2-S300	36.0224217575235
G2-S300	48.3481336350707
G2-S300	33.0829182019114
G2-S300	40.9608293240067
G2-S300	36.4519049918471
G2-S300	35.5111654003759
G2-S300	35.6886371868893
G2-S300	33.8518609359811
G2-S300	48.5466515556864
G2-S300	43.1934809354931
G2-S300	38.3297015052423
G2-S300	41.4325338478154
G2-S300	45.2807278876949
G2-S300	34.3131022452851
G2-S300	14.0513259150996
G2-S300	32.2957786931318
G2-S300	40.2218629397434
G2-S300	38.0598746638831
G2-S300	38.5863486385232
G2-S300	37.4878573468205
G2-S300	40.3835246517107
G2-S300	40.662646778975
G2-S300	45.7128577833416
G2-S300	36.8265640830658
G2-S300	41.3215234620894
G2-S300	46.5223751520066
G2-S300	38.2451953851483
G2-S300	35.409424215815
G2-S300	43.8980009185294
G2-S300	42.6098018105033
G2-S300	39.1342891227417
G2-S300	35.5948473651653
G2-S300	41.9342343874705
G2-S300	38.8793945428773
G2-S300	47.4606582488995
G2-S300	37.9022836891845
G2-S300	37.2355589757716
G2-S300	38.6803991486894
G2-S300	39.9554579326743
G2-S300	41.4447016618666
G2-S300	40.96286146003
G2-S300	35.4448043179068
G2-S300	37.2322185887011
G2-S300	39.1290778328119
G2-S300	38.7673188578249
G2-S300	36.6095990182737
G2-S300	35.8316569710283
G2-S300	36.6814461664526
G2-S300	37.358849062008
G2-S300	42.0697679201879
G2-S300	36.087816091253
G2-S300	36.6432379712549
G2-S300	35.3414596439459
G2-S300	37.79963089593
G2-S300	36.6780262811815
G2-S300	42.8945792404991
G2-S300	39.6835112723685
G2-S300	43.7841684841307
G2-S300	42.6111722646694
G2-S300	41.5660623973862
G2-S300	40.3161712285894
G2-S300	36.6222462023105
G2-S300	43.2385349567788
G2-S300	40.9513561186525
G2-S300	41.3081570593738
G2-S300	33.1921783905154
G2-S300	41.8726872344189
G2-S300	35.5324461358604
G2-S300	40.5132859314103
G2-S300	39.6529928118759
G2-S300	18.2443749894746
G2-S300	43.0449090156938
G2-S300	69.2974884595858
G2-S300	22.2512929496838
G2-S300	36.2384482369282
G2-S300	36.6531921144548
G2-S300	35.4269431507797
G2-S300	34.2648594601288
G2-S300	45.7059087691616
G2-S300	43.5702707921198
G2-S300	35.4025153104884
G2-S300	39.7060649063873
G2-S300	35.0434993942879
G2-S300	40.8142437785186
G2-S300	31.5343692941737
G2-S300	41.1581850321968
G2-S300	38.0203142617107
G2-S300	41.9098208037128
G2-S300	35.9448512853449
G2-S300	40.9565748132942
G2-S300	38.6677947334841
G2-S300	38.7970183343744
G2-S300	31.6708201128438
G2-S300	39.7806772601996
G2-S300	99.9999388258197
G2-S300	32.2161878710504
G2-S300	39.2184328148566
G2-S300	37.1796559688038
G2-S300	36.8399415148309
G2-S300	37.1648106622448
G2-S300	40.0509738564349
G2-S300	36.8314482604355
G2-S300	32.3460665189659
G2-S300	39.7769643724123
G2-S300	29.372394641907
G2-S300	40.3783947988652
G2-S300	34.8152826901807
G2-S300	39.3065504542897
G2-S300	36.7396402846281
G2-S300	35.4534316761192
G2-S300	40.5921056714842
G2-S300	42.4954549235675
G2-S300	33.8615475237495
G2-S300	44.8011544098784
G2-S300	37.2488914765472
G2-S300	40.685740943836
G2-S300	39.7613876637771
G2-S300	36.7411544495159
G2-S300	35.7717127231807
G2-S300	36.0242779172544
G2-S300	38.7172493881011
G2-S300	36.9524577665503
G2-S300	37.4432450410161
G2-S300	35.7843701988596
G2-S300	39.9086989680946
G2-S300	39.8894693289914
G2-S300	40.1179109399808
G2-S300	36.3623451722664
G2-S300	45.6126876973279
G2-S300	42.5319742275723
G2-S300	38.6411241287967
G2-S300	44.4654444323876
G2-S300	31.9033869232583
G2-S300	34.0250391011522
G2-S300	37.176770709101
G2-S300	34.4275111640114
G2-S300	36.0681435413627
G2-S300	38.0457177781982
G2-S300	38.5578917829484
G2-S300	41.688234457278
G2-S300	38.5134922575898
G2-S300	32.0844595413662
G2-S300	39.2601177739291
G2-S300	35.0060747278485
G2-S300	38.0726912730278
G2-S300	38.9079802005332
G2-S300	39.2783142448813
G2-S300	39.9275422989807
G2-S300	35.0406518789267
G2-S300	40.5080459475874
G2-S300	41.0280588668677
G2-S300	46.6758598404386
G2-S300	42.322931263469
G2-S300	39.1175153443468
G2-S300	42.9563764158255
G2-S300	40.4202505630167
G2-S300	41.8504412786079
G2-S300	40.0829331402242
G2-S300	34.4289680155802
G2-S300	40.8158594031544
G2-S300	38.3999047745246
G2-S300	37.0817593725535
G2-S300	34.8467218685329
G2-S300	36.6966201775823
G2-S300	35.914222261439
G2-S300	39.8148399769808
G2-S300	40.1908548723776
G2-S300	38.7706772117154
G2-S300	36.3929610602873
G2-S300	43.3909327137022
G2-S300	39.8412740598592
G2-S300	39.8568540755593
G2-S300	36.8624970528684
G2-S300	40.6298975577403
G2-S300	36.5966168612862
G2-S300	35.2167477515123
G2-S300	32.400093969213
G2-S300	35.8267378126347
G2-S300	39.1219843161921
G2-S300	46.6973233088649
G2-S300	41.0946186911005
G2-S300	41.7848145024004
G2-S300	36.9464769520863
G2-S300	37.3779807984747
G2-S300	42.867636120951
G2-S300	36.1955799789245
G2-S300	34.0434214397368
G2-S300	39.8805383634344
G2-S300	35.3536820547268
G2-S300	41.0739303944103
G2-S300	38.6902141990734
G2-S300	35.245911131429
G2-S300	44.6588172798021
G2-S300	37.5876683408732
G2-S300	38.0627286846234
G2-S300	36.1975866836245
G2-S300	37.2952101484333
G2-S300	38.6944594950532
G2-S300	37.2374372855038
G2-S300	42.0317230568365
G2-S300	36.66254020659
G2-S300	12.8919945334803
G2-S300	9.84258143109333
G2-S300	41.9490882399127
G2-S300	39.2639404415878
G2-S300	34.6511655983302
G2-S300	34.1577485261912
G2-S300	37.2982583223423
G2-S300	34.9723947281581
G2-S300	43.5870013304899
G2-S300	35.3993985016386
G2-S300	38.0475233031139
G2-S300	38.5179969607409
G2-S300	41.2719826442856
G2-S300	32.5154547963004
G2-S300	43.0153835938903
G2-S300	38.0554597550043
G2-S300	37.473946327855
G2-S300	44.8298490751325
G2-S300	33.9078472324599
G2-S300	35.7935206685018
G2-S300	35.2898146702678
G2-S300	39.7905767695792
G2-S300	28.6938311274959
G2-S300	34.3313956075593
G2-S300	36.2442624095317
G2-S300	37.410305270057
G2-S300	44.2049830573049
G2-S300	37.3347635043414
G2-S300	34.065421111408
G2-S300	37.2873688458185
G2-S300	40.5604564440201
G2-S300	37.2134676797663
G2-S300	31.8674573217752
G2-S300	41.5958185932024
G2-S300	42.2543696697337
G2-S300	36.0113698693961
G2-S300	38.8401113076063
G2-S300	38.3451349551554
G2-S300	35.0368444672367
G2-S300	30.7448669789678
G2-S300	31.6938982680509
G2-S300	38.8703620916385
G2-S300	37.432776661426
G2-S300	38.5047366174839
G2-S300	37.1439349612948
G2-S300	36.6728228692033
G2-S300	36.7874624430932
G2-S300	40.939530911066
G2-S300	39.3714371134403
G2-S300	40.799853251745
G2-S300	36.937461856666
G2-S300	36.8998170980959
G2-S300	35.0628240593593
G2-S300	39.4646862230391
G2-S300	29.9747245716094
G2-S300	38.252681595858
G2-S300	37.1955113302391
G2-S300	11.3470946256024
G2-S300	36.2641414816932
G2-S300	40.2066687262098
G2-S300	37.0331086503913
G2-S300	34.0595865938921
G2-S300	39.5875434596084
G2-S300	42.1227225727576
G2-S300	36.5624527331076
G2-S300	39.4833108009861
G2-S300	33.368847612285
G2-S300	34.7074039661156
G2-S300	37.242512910034
G2-S300	40.6811719167325
G2-S300	40.4667173727146
G2-S300	42.6094040870987
G2-S300	44.1463987290594
G2-S300	35.3581161511076
G2-S300	41.129064392789
G2-S300	42.4209257290903
G2-S300	39.330675843447
G2-S300	37.5395566588029
G2-S300	37.5218974800322
G2-S300	36.8676986734173
G2-S300	36.7911117855009
G2-S300	36.227361941746
G2-S300	31.0577876009428
G2-S300	39.8518940602044
G2-S300	36.9659017659467
G2-S300	39.0817259113037
G2-S300	41.5172582707972
G2-S300	35.8993030391686
G2-S300	40.7696079098587
G2-S300	45.2958400083616
G2-S300	40.2353278379148
G2-S300	38.7890219838506
G2-S300	40.5359991380182
G2-S300	37.7338714858654
G2-S300	36.6019847651807
G2-S300	37.2721206959406
G2-S300	41.6361138788885
G2-S300	41.8364218325398
G2-S300	39.91728109071
G2-S300	37.443890172682
G2-S300	39.0923190054718
G2-S300	41.2614764360474
G2-S300	34.3711751457056
G2-S300	43.8663619539311
G2-S300	41.0760952005336
G2-S300	36.6098332189699
G2-S300	37.6792275646135
G2-S300	35.9445303397933
G2-S300	33.3000189600106
G2-S300	38.956049378759
G2-S300	36.7777530311426
G2-S300	41.7769840603966
G2-S300	33.404955604887
G2-S300	37.6573292161158
G2-S300	37.8152999418848
G2-S300	41.2673874139199
G2-S300	34.1481985956881
G2-S300	21.5298799460008
G2-S300	39.3691752343348
G2-S300	40.348945743682
G2-S300	43.3518925680486
G2-S300	35.6036415241848
G2-S300	32.1341415937022
G2-S300	37.5564991359435
G2-S300	36.0445679497836
G2-S300	41.2114586332679
G2-S300	33.2715727072758
G2-S300	38.5635354736278
G2-S300	38.3565417314831
G2-S300	37.799204578851
G2-S300	34.2013338144978
G2-S300	20.0739383758276
G2-S300	30.5167865325934
G2-S300	40.9556774993384
G2-S300	35.5713893327621
G2-S300	37.8463824762419
G2-S300	35.6869789067905
G2-S300	15.3559914999465
G2-S300	34.5691019592261
G2-S300	34.2263872352244
G2-S300	33.3754652442552
G2-S300	37.6385852249787
G2-S300	40.9794917509863
G2-S300	32.7084641512385
G4-S50	39.0412720646825
G4-S50	57.6697253659148
G4-S50	46.4363570526832
G4-S50	33.4995593445474
G4-S50	42.4391580461357
G4-S50	59.3359394785429
G4-S50	35.5241736644304
G4-S50	43.0237338153153
G4-S50	45.265080887291
G4-S50	58.0360359232724
G4-S50	42.1673726115933
G4-S50	45.0536917455278
G4-S50	58.3427433078773
G4-S50	55.6333402207232
G4-S50	59.8228760795585
G4-S50	40.7026948080842
G4-S50	39.4062405708651
G4-S50	41.7552906205231
G4-S50	40.8772942360335
G4-S50	53.5672900852996
G4-S50	64.5362506775691
G4-S50	3.52362988337468e-05
G4-S50	64.8828446179743
G4-S50	45.2620356240956
G4-S50	67.8677565228761
G4-S50	66.4248279956536
G4-S50	54.2179458174832
G4-S50	42.581709620118
G4-S50	43.7145370153476
G4-S50	37.6294016438756
G4-S50	37.3541317403932
G4-S50	58.0206580598852
G4-S50	53.7367875564233
G4-S50	47.7793173380469
G4-S50	32.6903367145074
G4-S50	40.3879888388144
G4-S50	41.6631038885818
G4-S50	45.9138183226036
G4-S50	55.8381371534814
G4-S50	43.6009547356896
G4-S50	37.416559453038
G4-S50	41.4167227983388
G4-S50	59.7229068863106
G4-S50	46.4630621973973
G4-S50	35.4461550224293
G4-S50	40.4927646064386
G4-S50	46.8626136808903
G4-S50	35.8940634821056
G4-S50	46.2430521414237
G4-S50	39.1376884007122
G4-S50	56.3652829665211
G4-S50	69.4820374251344
G4-S50	37.2019927277022
G4-S50	39.9978914121003
G4-S50	40.2409586620736
G4-S50	49.1338777613746
G4-S50	38.7191741699199
G4-S50	37.8642261757662
G4-S50	41.4227034334073
G4-S50	42.106616305799
G4-S50	43.865517463599
G4-S50	41.7304631133875
G4-S50	34.002166828744
G4-S50	37.3983428657139
G4-S50	44.3052237750788
G4-S50	40.6593907003147
G4-S50	43.010075732395
G4-S50	58.8971862820143
G4-S50	37.3539094003468
G4-S50	37.6179800398051
G4-S50	36.7874597097296
G4-S50	38.423741328122
G4-S50	35.5377454877259
G4-S50	46.413157268543
G4-S50	38.7830426523088
G4-S50	35.0677458554183
G4-S50	46.3193642468277
G4-S50	39.9645162865966
G4-S50	36.549319432511
G4-S50	34.2986634373217
G4-S50	42.950785185902
G4-S50	69.109446398598
G4-S50	41.1623706436582
G4-S50	46.2560530165443
G4-S50	62.6837303617237
G4-S50	42.2319052619128
G4-S50	36.928895393155
G4-S50	37.6871661379778
G4-S50	37.9374566749724
G4-S50	35.8370368422635
G4-S50	41.8603551764153
G4-S50	44.2123433124638
G4-S50	41.8215934323555
G4-S50	42.370252092269
G4-S50	39.8611940494421
G4-S50	40.4236600576271
G4-S50	45.7980013847098
G4-S50	36.3840083698399
G4-S50	44.8037400341448
G4-S50	71.4879086588058
G4-S50	45.0503417098039
G4-S50	61.877054059892
G4-S50	37.2226050777624
G4-S50	41.6291647972762
G4-S50	36.5554485338883
G4-S50	99.9999832410979
G4-S50	39.8390193963727
G4-S50	40.3824572808201
G4-S50	41.7114273933412
G4-S50	55.1220082878499
G4-S50	43.1597370530737
G4-S50	43.4648564090041
G4-S50	55.39627324609
G4-S50	43.8239982565897
G4-S50	47.1133068262073
G4-S50	48.8381238457348
G4-S50	40.7338108672742
G4-S50	38.7709235803423
G4-S50	48.9566787320237
G4-S50	46.179530431222
G4-S50	41.2596834437711
G4-S50	40.7373143684893
G4-S50	43.7158364333273
G4-S50	20.2518995269336
G4-S50	50.4677062074224
G4-S50	46.4927507822224
G4-S50	53.1560865397428
G4-S50	44.3224277677348
G4-S50	51.0528066496315
G4-S50	33.869887937401
G4-S50	40.4177095636506
G4-S50	48.7626940426615
G4-S50	43.2104421025194
G4-S50	49.7683822724351
G4-S50	44.0364195867045
G4-S50	44.1427614641958
G4-S50	49.1397265882
G4-S50	43.4338189681187
G4-S50	38.8428271486935
G4-S50	43.0608155764245
G4-S50	56.3121187318488
G4-S50	43.1979324173307
G4-S50	52.2700302542609
G4-S50	42.7130606831379
G4-S50	41.4830981684323
G4-S50	36.5658643269855
G4-S50	36.8289801037033
G4-S50	47.7794325057175
G4-S50	41.9349634964574
G4-S50	38.4565879475721
G4-S50	55.0018064169033
G4-S50	56.3279595994538
G4-S50	41.5123245475674
G4-S50	60.0211628803784
G4-S50	41.0795053739969
G4-S50	59.7051478536537
G4-S50	44.6380441564153
G4-S50	42.0748607841346
G4-S50	60.1122851485959
G4-S50	56.0098401063578
G4-S50	47.0403168736633
G4-S50	48.1607198042619
G4-S50	53.2491710940825
G4-S50	39.3926987413052
G4-S50	53.8216298849013
G4-S50	55.669718354335
G4-S50	41.7449277478605
G4-S50	45.439702504461
G4-S50	44.1805279245572
G4-S50	60.7679669102938
G4-S50	59.731095743338
G4-S50	58.5050502458521
G4-S50	49.4860651914989
G4-S50	44.4039435811433
G4-S50	54.7435790797312
G4-S50	40.2752622834651
G4-S50	40.0101167196802
G4-S50	47.9431690155866
G4-S50	41.9377954385958
G4-S50	40.8332861527521
G4-S50	40.3294794213707
G4-S50	37.8924861477104
G4-S50	33.7222637189899
G4-S50	59.3095586545031
G4-S50	41.979366843729
G4-S50	62.8352259074157
G4-S50	67.7619130149859
G4-S50	59.6386945190671
G4-S50	49.0499469571261
G4-S50	56.9574264101535
G4-S50	36.6494990651349
G4-S50	35.3758384212282
G4-S50	42.5281869436079
G4-S50	49.757115896833
G4-S50	41.2648955298095
G4-S50	43.8962950237445
G4-S50	56.4350037606982
G4-S50	45.9922053948277
G4-S50	43.8538081517581
G4-S50	60.7486751927466
G4-S50	43.486496112648
G4-S50	42.3975615250622
G4-S50	36.2305008995083
G4-S50	39.4435507906926
G4-S50	42.0337239473623
G4-S50	42.7351416398168
G4-S50	39.349196610056
G4-S50	36.7816937141218
G4-S50	42.2515633007194
G4-S50	45.7220178374341
G4-S50	48.0341541476363
G4-S50	45.9189070187103
G4-S50	44.2138394724046
G4-S50	42.6611241280426
G4-S50	33.9122202606518
G4-S50	41.2128961693389
G4-S50	61.078617068178
G4-S50	38.5551498420111
G4-S50	36.072021974152
G4-S50	44.3630456697135
G4-S50	40.2230026079944
G4-S50	47.9303335337923
G4-S50	40.3043234354292
G4-S50	40.6406711387629
G4-S50	44.3779733829428
G4-S50	45.7662850639403
G4-S50	41.2254739417676
G4-S50	52.248869246948
G4-S50	44.356893835132
G4-S50	48.0588946138783
G4-S50	39.7400421849638
G4-S50	37.4509419373198
G4-S50	38.603062196797
G4-S50	38.8943742328267
G4-S50	43.9648936400264
G4-S50	32.4356900627682
G4-S50	44.4781802396404
G4-S50	40.5776334257113
G4-S50	41.1797447695645
G4-S50	41.9724261752643
G4-S50	37.4301820373384
G4-S50	44.3359229388182
G4-S50	38.221058835207
G4-S50	45.0832424519858
G4-S50	40.4892997464636
G4-S50	34.3663567959406
G4-S50	41.4753054003447
G4-S50	55.2813926279643
G4-S50	45.9204210958416
G4-S50	44.9367531536852
G4-S50	40.3012806390161
G4-S50	40.7023266133175
G4-S50	42.0686170005186
G4-S50	44.3968276313143
G4-S50	40.3971961814556
G4-S50	44.6719858313489
G4-S50	44.6471646678772
G4-S50	44.1208844303356
G4-S50	1.4258400244117e-05
G4-S50	41.2589701691303
G4-S50	41.2320673356268
G4-S50	42.7032153497858
G4-S50	48.9865897194595
G4-S50	37.3217318620545
G4-S50	40.7706568564434
G4-S50	39.4205220855181
G4-S50	39.7253106283089
G4-S50	40.7536262709063
G4-S50	44.8039926076429
G4-S50	41.7218608186122
G4-S50	37.3378985883015
G4-S50	47.632854032907
G4-S50	59.3930400356624
G4-S50	49.8637310494775
G4-S50	45.2879235040633
G4-S50	41.1490954967854
G4-S50	38.7112107599807
G4-S50	47.9812519492148
G4-S50	41.5795868727889
G4-S50	40.7568470742589
G4-S50	38.3530543606055
G4-S50	47.2110825966731
G4-S50	42.8397359991535
G4-S50	44.2364285943771
G4-S50	45.3711419766256
G4-S50	41.4609192259838
G4-S50	46.8377632146638
G4-S50	49.3022163107385
G4-S50	45.6156165034692
G4-S50	39.8319149353173
G4-S50	50.0017823054112
G4-S50	44.5978088714923
G4-S50	45.1563538639262
G4-S50	44.6381704126826
G4-S50	43.8093283728713
G4-S50	44.3132594190671
G4-S50	48.039201533721
G4-S50	70.0889434956883
G4-S50	46.5307839225825
G4-S50	42.5121488824675
G4-S50	38.1223478758858
G4-S50	52.3951887465442
G4-S50	39.7046285656781
G4-S50	33.4879376204833
G4-S50	30.6989294864555
G4-S50	41.4100605456475
G4-S50	39.1360686751689
G4-S50	47.5465784528929
G4-S50	43.2967616386282
G4-S50	42.0164743627961
G4-S50	42.5041815904246
G4-S50	45.2912387633557
G4-S50	50.3282253256091
G4-S50	42.6131106808315
G4-S50	42.1148499816248
G4-S50	45.4677095243074
G4-S50	40.0675635855717
G4-S50	40.1548500917739
G4-S50	39.9810421480032
G4-S50	60.6118590244743
G4-S50	40.6360752322424
G4-S50	40.4280764914806
G4-S50	43.4091885324533
G4-S50	41.4292706257041
G4-S50	68.5421832632532
G4-S50	39.3702403581261
G4-S50	39.3363282687751
G4-S50	46.0835053900669
G4-S50	51.2411918918785
G4-S300	33.9884282414812
G4-S300	28.6264349771029
G4-S300	28.7488195715352
G4-S300	34.9887767739357
G4-S300	34.8897538363359
G4-S300	36.7060843550616
G4-S300	31.8240913683623
G4-S300	34.845217555268
G4-S300	40.7888736039723
G4-S300	29.7705973083666
G4-S300	35.5075396413853
G4-S300	35.8151942247839
G4-S300	25.7910977515461
G4-S300	37.6461945242804
G4-S300	31.0272726699375
G4-S300	35.4740436298326
G4-S300	31.8066881337886
G4-S300	35.0348663108477
G4-S300	33.6853879859187
G4-S300	35.4340777944506
G4-S300	37.1557100820037
G4-S300	32.0081384815685
G4-S300	33.624838765759
G4-S300	33.1821093873108
G4-S300	35.0694670990722
G4-S300	34.568991637123
G4-S300	37.4503843006114
G4-S300	34.9325051746741
G4-S300	34.2240377164836
G4-S300	32.2594698969222
G4-S300	29.5782512990864
G4-S300	32.1050612621324
G4-S300	34.8150599642727
G4-S300	31.2855205235225
G4-S300	40.4013340320257
G4-S300	35.4973099357156
G4-S300	31.7456247478077
G4-S300	30.9983455645709
G4-S300	35.3341341205627
G4-S300	29.4880696130397
G4-S300	37.2009394484379
G4-S300	34.5895105890219
G4-S300	32.2131014380482
G4-S300	34.8501376959878
G4-S300	32.8528711675678
G4-S300	33.4843020933775
G4-S300	35.7699825323645
G4-S300	37.8728804909313
G4-S300	38.0080064556572
G4-S300	35.9616161035762
G4-S300	37.683539974203
G4-S300	30.8752308456365
G4-S300	35.6204948345014
G4-S300	38.3841024621837
G4-S300	33.9908014626371
G4-S300	36.9221249214522
G4-S300	34.3588274077218
G4-S300	32.8159172069353
G4-S300	32.1364582732
G4-S300	35.2365089351904
G4-S300	27.2665831919617
G4-S300	28.8145221587689
G4-S300	34.8080551724997
G4-S300	36.7919566072761
G4-S300	35.4656500223614
G4-S300	33.925893409404
G4-S300	37.7561025075419
G4-S300	40.0931965562664
G4-S300	38.0288256582844
G4-S300	40.8448411990053
G4-S300	33.2662978580664
G4-S300	38.445109435534
G4-S300	30.6412260810028
G4-S300	29.3636705949435
G4-S300	33.5767223881468
G4-S300	38.5180143004732
G4-S300	35.588892362877
G4-S300	35.8432305979619
G4-S300	30.7034348707618
G4-S300	40.7130728366997
G4-S300	37.0273120950131
G4-S300	38.7201926049011
G4-S300	35.3133273602243
G4-S300	31.9899860874967
G4-S300	30.4494819363019
G4-S300	38.5776909220588
G4-S300	35.4992534064098
G4-S300	39.8826670410686
G4-S300	37.5567999361578
G4-S300	37.1538110099094
G4-S300	38.3574707892268
G4-S300	36.097135431858
G4-S300	44.4077670052156
G4-S300	38.1930417658012
G4-S300	35.0388697622786
G4-S300	40.5331422536407
G4-S300	34.436313506826
G4-S300	33.1415952404815
G4-S300	31.3674308291244
G4-S300	36.1622733309442
G4-S300	39.012301232295
G4-S300	34.178660845835
G4-S300	33.6002956417899
G4-S300	38.4264471870422
G4-S300	29.5420066280614
G4-S300	36.3149951671361
G4-S300	33.8892285891544
G4-S300	34.0573574187981
G4-S300	32.1928278315086
G4-S300	28.8065757623799
G4-S300	27.4301336973098
G4-S300	30.3362031870134
G4-S300	33.5948295577565
G4-S300	33.5968639001981
G4-S300	34.5265247849564
G4-S300	32.4635733418124
G4-S300	30.8273095578597
G4-S300	34.4447051810975
G4-S300	26.1618685194673
G4-S300	39.843835068341
G4-S300	32.2173293850861
G4-S300	32.1768123406005
G4-S300	37.5503894420968
G4-S300	29.8716230415821
G4-S300	31.9673791230087
G4-S300	38.9180267009768
G4-S300	31.1741780651383
G4-S300	37.4511639414574
G4-S300	38.5678629291207
G4-S300	34.8818594532781
G4-S300	35.4029360951647
G4-S300	39.7152932041123
G4-S300	34.0371390220742
G4-S300	33.5591323328187
G4-S300	33.3579942207844
G4-S300	26.7485563197726
G4-S300	35.0291172374743
G4-S300	27.5065964847489
G4-S300	33.1627798894462
G4-S300	39.3967999479118
G4-S300	38.2370618984588
G4-S300	37.8943192038729
G4-S300	33.1612598498887
G4-S300	30.2884515154612
G4-S300	61.7851343209117
G4-S300	41.542027105748
G4-S300	34.160586292055
G4-S300	34.6422107997494
G4-S300	35.7380459804317
G4-S300	37.0690582286584
G4-S300	32.9021475519673
G4-S300	34.5281821126512
G4-S300	32.9048551402453
G4-S300	35.3100266865111
G4-S300	35.1156291909849
G4-S300	99.9999822132771
G4-S300	99.999977700839
G4-S300	32.3134603524781
G4-S300	38.3590255335306
G4-S300	35.9982011657909
G4-S300	43.9258570881879
G4-S300	34.8786069913151
G4-S300	31.049626824772
G4-S300	37.6306426914737
G4-S300	26.6380473660192
G4-S300	39.3386709193007
G4-S300	34.366789905294
G4-S300	33.5340441643169
G4-S300	34.0752016153362
G4-S300	35.7381562916918
G4-S300	34.487859278978
G4-S300	37.3049878233709
G4-S300	38.3558044754016
G4-S300	36.8911449661275
G4-S300	31.7198023331222
G4-S300	34.4670726946404
G4-S300	35.5176252037825
G4-S300	36.5003376845513
G4-S300	31.0901005872431
G4-S300	30.3941669795394
G4-S300	28.8003199779216
[truncated: 183 more rows]
