# Supplementary material for: FRET-FISH probes chromatin compaction at individual genomic loci in single cells
Source: Nat Commun. 2022 Nov 5;13:6680. doi: 10.1038/s41467-022-34183-y (PMC9637210; doi:10.1038/s41467-022-34183-y)
Supplement: Supplementary file 8 — Source Data [file 41467_2022_34183_MOESM8_ESM.zip › Suppl Fig 2/Suppl Fig 2b.txt]

Source data for Supplementary Figure 2b in Mota et al	FRET-FISH probes chromatin compaction at individual genomic loci in single cells
Design	FRET efficiency (%)
G1-S50	16.2575996397208
G1-S50	21.0382709844188
G1-S50	19.0208847967662
G1-S50	14.9206216227537
G1-S50	19.5259507659477
G1-S50	27.1962784040079
G1-S50	13.7093527754171
G1-S50	23.8839285714286
G1-S50	16.007061101304
G1-S50	19.8953673515809
G1-S50	15.3383964622188
G1-S50	13.7037869423531
G1-S50	17.6053400083438
G1-S50	15.9927488796012
G1-S50	13.030303030303
G1-S50	13.5093087175232
G1-S50	12.5509693111095
G1-S50	15.6706910149851
G1-S50	16.9768051369414
G1-S50	22.9330781123463
G1-S50	19.8043462026734
G1-S50	14.5623380362799
G1-S50	18.0358131807273
G1-S50	19.2139452895476
G1-S50	18.8129099292162
G1-S50	17.4552055275793
G1-S50	15.286869464767
G1-S50	20.2506332489001
G1-S50	20.0239002165957
G1-S50	19.0674972705671
G1-S50	18.0756395995551
G1-S50	23.9929947460595
G1-S50	21.2720272471494
G1-S50	20.6179178470255
G1-S50	18.5664756244251
G1-S50	22.2004237620654
G1-S50	21.3636716626543
G1-S50	20.8422337503814
G1-S50	16.7777777777778
G1-S50	14.9086730373775
G1-S50	18.0251077384298
G1-S50	21.1946433306815
G1-S50	16.8215297450425
G1-S50	21.4142199753711
G1-S50	23.3662516101331
G1-S50	20.6086447621436
G1-S50	14.6531215842603
G1-S50	16.1035868432802
G1-S50	19.4190002617116
G1-S50	19.7130930683756
G1-S50	22.7715003138732
G1-S50	20.9587067861716
G1-S50	16.1746692797648
G1-S50	19.0443639346504
G1-S50	16.0757314974182
G1-S50	14.6978804175894
G1-S50	21.1179613645705
G1-S50	18.9383856572458
G1-S50	16.6828177413343
G1-S50	21.1750764049149
G1-S50	19.4526450171547
G1-S50	16.4223348065107
G1-S50	22.3735546570192
G1-S50	21.5303275077104
G1-S50	17.6292462698893
G1-S50	12.3858173076923
G1-S50	18.1158324512324
G1-S50	21.6388733742919
G1-S50	22.7946627131208
G1-S50	16.6321715373789
G1-S50	17.8287441677072
G1-S50	15.473398629696
G1-S50	18.4384350477051
G1-S50	25.0515463917526
G1-S50	18.2429447852761
G1-S50	20.0402096646801
G1-S50	21.0121716848174
G1-S50	16.0673998871968
G1-S50	17.6784191071936
G1-S50	21.7145512274452
G1-S50	13.6066475224537
G1-S50	13.0298348942744
G1-S50	11.9833658660782
G1-S50	18.643006263048
G1-S50	16.633329824192
G1-S50	15.5222929936306
G1-S50	15.2409600802156
G1-S50	20.0699121834769
G1-S50	18.1888165721884
G1-S50	14.7982062780269
G1-S50	20.209271200876
G1-S50	14.826274049575
G1-S50	15.8743185415323
G1-S50	25.0289997323102
G1-S50	13.1020451117269
G1-S50	18.2141270546424
G1-S50	22.1548507462687
G1-S50	19.2143134966939
G1-S50	19.5718654434251
G1-S50	15.6262098335269
G1-S50	21.518654755649
G1-S50	20.4058703742715
G1-S50	18.6518282988871
G1-S50	18.5634197617379
G1-S50	19.4861027794441
G1-S50	22.208842250129
G1-S50	19.74918151046
G1-S50	20.8352071956312
G1-S50	25.9397097134351
G1-S50	16.9003429493645
G1-S50	16.2520175877999
G1-S50	15.9836825514556
G1-S50	17.7959649790636
G1-S50	22.9418221734358
G1-S50	21.7543859649123
G1-S50	14.5910095799558
G1-S50	14.7012138188609
G1-S50	11.2006921776065
G1-S50	18.5504668741663
G1-S50	26.0466773561375
G1-S50	19.2174343734522
G1-S50	19.3552821499759
G1-S50	20.1509733810091
G1-S50	21.1208857879569
G1-S50	19.1098139365195
G1-S50	19.6987861531545
G1-S50	26.3998460650375
G1-S50	16.4941504982909
G1-S50	19.2415730337079
G1-S50	22.02416918429
G1-S50	24.3100411039342
G1-S50	17.2401783226526
G1-S50	16.580792901102
G1-S50	18.6344701900547
G1-S50	17.8752359193404
G1-S50	21.7480992514882
G1-S50	21.7676690581591
G1-S50	8.89890090969094
G1-S50	12.4136579630628
G1-S50	21.2533875338753
G1-S50	18.137882018479
G1-S50	19.2302063515293
G1-S50	19.6256918147393
G1-S50	19.376490329418
G1-S50	20.7038748666904
G1-S50	18.9697762278407
G1-S50	14.3502432244614
G1-S50	17.3095361014824
G1-S50	18.1824493196334
G1-S50	19.212684527064
G1-S50	16.6630552546046
G1-S50	14.6663064036747
G1-S50	20.4873164218959
G1-S50	22.0578778135048
G1-S50	19.2760296751087
G1-S50	16.9862843666605
G1-S50	16.3636363636364
G1-S50	15.2765185856754
G1-S50	18.5462232701846
G1-S50	18.9290161892902
G1-S50	18.9549106173554
G1-S50	14.2934488359502
G1-S50	18.3942252896853
G1-S50	23.0745171631871
G1-S50	28.0810028929605
G1-S50	18.3042997736961
G1-S50	17.9474588755217
G1-S150	10.6730207256215
G1-S150	13.2103051342956
G1-S150	15.5724860863457
G1-S150	11.5885199399299
G1-S150	14.317645074224
G1-S150	15.3242123518643
G1-S150	17.1590424559907
G1-S150	12.962112034755
G1-S150	9.96547486687343
G1-S150	12.5247016046162
G1-S150	13.9060402684564
G1-S150	12.8812563431441
G1-S150	16.6213985194653
G1-S150	11.731886865556
G1-S150	14.4435596257217
G1-S150	12.1653516757705
G1-S150	19.5735048844413
G1-S150	19.6996520358952
G1-S150	12.2697503069996
G1-S150	13.8386538763957
G1-S150	18.5638537906137
G1-S150	13.7684740128476
G1-S150	19.0954773869347
G1-S150	16.1804600691219
G1-S150	6.9031789923712
G1-S150	11.7694695640437
G1-S150	16.613762031538
G1-S150	14.1728502837189
G1-S150	13.0758041053823
G1-S150	12.0466010088878
G1-S150	14.2761043426265
G1-S150	15.6754164123136
G1-S150	16.5373446946256
G1-S150	12.1454195791264
G1-S150	11.1473943189443
G1-S150	13.4419256609793
G1-S150	12.3440199654444
G1-S150	12.7307107329305
G1-S150	12.2343743502308
G1-S150	10.7890369894545
G1-S150	11.9795539033457
G1-S150	12.7948618139354
G1-S150	6.0941650244195
G1-S150	14.4173007609131
G1-S150	13.7581429488944
G1-S150	12.9091422121896
G1-S150	12.1551663002624
G1-S150	11.7387431162941
G1-S150	14.4685253757351
G1-S150	11.5513767629281
G1-S150	13.0874129304425
G1-S150	10.5444962786226
G1-S150	11.8490118216258
G1-S150	13.4031094400976
G1-S150	10.574676224801
G1-S150	8.41409428092845
G1-S150	10.1390341195151
G1-S150	9.50769127651731
G1-S150	10.6158382836873
G1-S150	10.8036658442016
G1-S150	12.5300775331967
G1-S150	11.8819890554366
G1-S150	8.68106432226965
G1-S150	12.1228706300883
G1-S150	13.6941440082734
G1-S150	12.2246658771781
G1-S150	12.5340828054868
G1-S150	15.9882563694268
G1-S150	12.8417595845425
G1-S150	9.43152454780362
G1-S150	12.9136542643861
G1-S150	10.881096213349
G1-S150	12.1133692562264
G1-S150	14.384133611691
G1-S150	12.4625004518018
G1-S150	14.4319916595301
G1-S150	12.4499378538876
G1-S150	14.6014053792101
G1-S150	9.93476544646196
G1-S150	12.7489873470581
G1-S150	10.0725416442773
G1-S150	14.8437823298159
G1-S150	9.3360018836826
G1-S150	14.5951267536303
G1-S150	11.0631741140216
G1-S150	10.4006191722257
G1-S150	11.1442107529969
G1-S150	15.4909207777599
G1-S150	11.7574202680586
G1-S150	8.75300189970967
G1-S150	16.04043161172
G1-S150	17.3422015891438
G1-S150	15.1392186488237
G1-S150	14.8033765698991
G1-S150	13.169281709749
G1-S150	11.9257302216351
G1-S150	17.0110164207026
G1-S150	12.3056760665221
G1-S150	13.2780973641281
G1-S150	11.1147588823229
G1-S150	9.90961470194697
G1-S150	12.057235820454
G1-S150	11.587439689947
G1-S150	10.5386112913692
G1-S150	13.981011260764
G1-S150	17.3833939794906
G1-S150	12.80649295173
G1-S150	13.024148259079
G1-S150	13.8385137232297
G1-S150	14.4766780432309
G1-S150	11.6979860747174
G1-S150	14.8492865917037
G1-S150	13.2382969069046
G1-S150	10.5854982551377
G1-S150	12.4296247866042
G1-S150	12.4047981721249
G1-S150	14.9115601555227
G1-S150	13.1719074042935
G1-S150	11.1933642525865
G1-S150	14.0533823211584
G1-S150	15.4261800074164
G1-S150	11.2593412676446
G1-S150	10.8100987925357
G1-S150	10.257585861954
G1-S150	11.3845689264684
G1-S150	13.6857781087118
G1-S150	16.5463123435394
G1-S150	15.5617552487233
G1-S150	12.460721638314
G1-S150	12.9351848167748
G1-S150	12.8741385812734
G1-S150	13.5815663474692
G1-S150	8.79689188493799
G1-S150	14.1650626546726
G2-S50	24.8073261401759
G2-S50	27.4227029389271
G2-S50	18.9358675976209
G2-S50	19.8724509881112
G2-S50	20.200230353504
G2-S50	23.785304620712
G2-S50	13.3471645919779
G2-S50	16.1271292677531
G2-S50	15.859274267821
G2-S50	22.5579053373615
G2-S50	26.845350231204
G2-S50	15.4962991079901
G2-S50	21.6633363191621
G2-S50	20.2612826603325
G2-S50	28.3088235294118
G2-S50	16.8370584502573
G2-S50	19.1651838671412
G2-S50	16.3100524828421
G2-S50	13.2835024025627
G2-S50	17.3387768705216
G2-S50	12.6724494010739
G2-S50	21.1464864424721
G2-S50	19.6157218001169
G2-S50	14.8536616003015
G2-S50	24.6435433309738
G2-S50	18.4126349460216
G2-S50	18.1772087717074
G2-S50	20.1241593378169
G2-S50	21.361631753032
G2-S50	23.1970447485518
G2-S50	21.723678365171
G2-S50	22.1648597487524
G2-S50	20.5013709361535
G2-S50	16.2277814351547
G2-S50	15.6596515048654
G2-S50	18.6825717042365
G2-S50	15.0390262033079
G2-S50	19.2990546460687
G2-S50	23.7952283141097
G2-S50	15.8191670996956
G2-S50	16.3343615980739
G2-S50	19.9739034427381
G2-S50	13.6119526301294
G2-S50	13.6614253624668
G2-S50	22.8113078352734
G2-S50	23.1704410011919
G2-S50	18.0844948986923
G2-S50	20.2857319562125
G2-S50	15.8389345282549
G2-S50	13.8362781238083
G2-S50	16.4576500096469
G2-S50	17.851378850607
G2-S50	16.4453524004086
G2-S50	18.7167749556999
G2-S50	15.4122644592092
G2-S50	20.3662037396229
G2-S50	21.6922315685304
G2-S50	18.4285443158095
G2-S50	23.9116630212376
G2-S50	25.6414342629482
G2-S50	17.2467837784889
G2-S50	17.5136876006441
G2-S50	21.9734660033167
G2-S50	27.0376616076447
G2-S50	17.4149956408021
G2-S50	23.0013163668276
G2-S50	22.2212700317079
G2-S50	21.6985942166217
G2-S50	21.8300747556067
G2-S50	27.6842813867385
G2-S50	14.2847526085493
G2-S50	21.6529724504592
G2-S50	22.3614373966762
G2-S50	23.8422610522295
G2-S50	29.3797190098442
G2-S50	13.9366792222335
G2-S50	18.2783629770333
G2-S50	17.9929824561403
G2-S50	20.9118113008273
G2-S50	18.4673366834171
G2-S50	18.3307818790044
G2-S50	20.8290928828279
G2-S50	16.7855377445096
G2-S50	20.5737934904602
G2-S50	23.5677352637022
G2-S50	18.6110878134698
G2-S50	14.7613334475962
G2-S50	14.7896169143814
G2-S50	19.8640322923306
G2-S50	26.7207241184235
G2-S50	18.5417804478427
G2-S50	16.9729056368732
G2-S50	18.8131313131313
G2-S50	19.6763439366579
G2-S50	24.5156188216686
G2-S50	18.1565382528486
G2-S50	20.7360226468507
G2-S50	28.6243863340347
G2-S50	17.4965737779808
G2-S50	15.4215257531584
G2-S50	24.7843485993775
G2-S50	22.8083028083028
G2-S50	22.1486722970402
G2-S50	22.8985507246377
G2-S50	13.1565262610504
G2-S50	18.6063333869153
G2-S50	18.2447876982753
G2-S50	17.1880012832852
G2-S300	7.64671013633669
G2-S300	8.5188770571152
G2-S300	10.0737100737101
G2-S300	9.4633346988939
G2-S300	5.29695024077047
G2-S300	8.89903023388477
G2-S300	10.2535832414553
G2-S300	7.98333911836168
G2-S300	8.97727272727273
G2-S300	10.1226993865031
G2-S300	9.75143403441682
G2-S300	6.72645739910314
G2-S300	5.59766763848396
G2-S300	16.9578622816033
G2-S300	8.04552590266876
G2-S300	7.25716412355787
G2-S300	7.51494449188727
G2-S300	5.86283185840708
G2-S300	8.83448642895157
G2-S300	7.3909830007391
G2-S300	12.8219484882419
G2-S300	7.313769751693
G2-S300	8.38709677419355
G2-S300	10.0728155339806
G2-S300	10.0064143681847
G2-S300	10.0064143681847
G2-S300	8.49705304518664
G2-S300	9.28131416837782
G2-S300	8.58666666666667
G2-S300	8.71868978805395
G2-S300	7.1507454445058
G2-S300	7.61388977381332
G2-S300	12.6899696048632
G2-S300	6.13496932515337
G2-S300	7.66580534022394
G2-S300	7.48738081884465
G2-S300	8.90764181903423
G2-S300	8.12720848056537
G2-S300	14.0699523052464
G2-S300	10.5193951347798
G2-S300	9.56221198156682
G2-S300	10.6100795755968
G2-S300	10.012285012285
G4-S50	8.42315369261477
G4-S50	8.56983861992209
G4-S50	6.43618977565281
G4-S50	7.39318290926548
G4-S50	7.50407830342577
G4-S50	17.5
G4-S50	14.2857142857143
G4-S50	10.6169871794872
G4-S50	8.43949044585987
G4-S50	9.120221096269
G4-S50	7.91011235955056
G4-S50	10.0778369520688
G4-S50	15.050784856879
G4-S50	10.3350369108461
G4-S50	14.1074856046065
G4-S50	9.9047619047619
G4-S50	15.2877697841727
G4-S50	12.8353879622915
G4-S50	11.1464968152866
G4-S50	12.379280070237
G4-S50	11.863173216885
G4-S50	8.63636363636364
G4-S50	10.0550964187328
G4-S50	9.66729441305712
G4-S50	8.31295843520783
G4-S50	9.83146067415731
G4-S50	7.83410138248848
G4-S50	7.2636815920398
G4-S50	8.09739524348811
G4-S50	21.2338593974175
G4-S50	14.2335766423358
G4-S50	10.3153745072273
G4-S50	7.25552050473186
G4-S50	7.27205610926541
G4-S50	12.2760451227605
G4-S50	9.41814595660749
G4-S50	9.84887962480459
G4-S50	16.8800931315483
G4-S50	14.1385767790262
G4-S50	10.8449477351916
G4-S50	9.33159722222222
G4-S50	8.47457627118644
G4-S50	9.03381642512077
G4-S50	10.3718199608611
G4-S50	13.4357005758157
G4-S50	7.64023210831721
G4-S50	6.3573883161512
G4-S50	7.43718592964824
G4-S50	22.4466891133558
G4-S50	16.6238217652099
G4-S50	11.7469879518072
G4-S50	9.55385308697611
G4-S50	8.91555936562366
G4-S50	11.070110701107
G4-S50	7.74891774891775
G4-S50	12.3499142367067
G4-S50	11.3554757630162
G4-S50	8.92307692307692
G4-S50	10.2389078498293
G4-S50	7.14011516314779
G4-S50	8.62142552283397
G4-S50	9.74669603524229
G4-S50	10.0917431192661
G4-S50	13.0731102850062
G4-S50	10.8436787433494
G4-S50	8.31259333001493
G4-S50	8.82673447148565
G4-S50	11.378002528445
G4-S50	15.0772025431426
G4-S50	11.4357682619647
G4-S50	13.7885751805647
G4-S50	9.43496801705757
G4-S50	11.5961800818554
G4-S50	6.04054613156806
G4-S50	6.66436464088398
G4-S50	7.1830985915493
G4-S50	16.6828322017459
G4-S50	10.3555832813475
G4-S50	7.9136690647482
G4-S50	8.0301685891748
G4-S50	14.4607843137255
G4-S50	8.2904516866781
G4-S50	12.2002820874471
G4-S50	8.80672268907563
G4-S50	10.4305215260763
G4-S50	10.5990783410138
G4-S50	6.18664802516602
G4-S50	10.8585858585859
G4-S50	13.3843212237094
G4-S50	10.5781865965834
G4-S50	11.5384615384615
G4-S50	7.21107927411652
G4-S50	15.0980392156863
G4-S50	7.66509433962264
G4-S50	9.06623235613464
G4-S50	8.70967741935484
G4-S50	8.93066980023502
G4-S50	9.01234567901234
G4-S50	21.1212516297262
G4-S50	6.87554395126197
G4-S50	12.2987765614939
G4-S50	5.48686244204019
G4-S50	11.6167023554604
G4-S50	11.986301369863
G4-S50	8.57763300760043
G4-S50	10.1764926774315
G4-S50	11.4864864864865
G4-S50	16.6500498504487
G4-S50	20.6939281288724
G4-S50	10.2969046114972
G4-S300	6.57439446366782
G4-S300	7.30858468677494
G4-S300	7.56115641215715
G4-S300	4.12213740458015
G4-S300	6.7577457916565
G4-S300	9.83767830791933
G4-S300	6.77432059866089
G4-S300	8.01594331266608
G4-S300	6.26829268292683
G4-S300	6.85092619817701
G4-S300	10.5805565097904
G4-S300	8.52742299023291
G4-S300	4.97335701598579
G4-S300	7.74228478613969
G4-S300	6.34291377601586
G4-S300	7.20678285445125
G4-S300	6.62100456621005
G4-S300	9.37354988399072
G4-S300	7.43430152143845
G4-S300	8.43853820598007
G4-S300	8.35686053077357
G4-S300	9.87100392596747
G4-S300	9.5264017419706
G4-S300	6.53098420413123
G4-S300	8.76350540216086
G4-S300	9.07216494845361
G4-S300	10.6092884533447
G4-S300	14.2857142857143
G4-S300	6.94704049844237
G4-S300	6.89514483884129
G4-S300	6.80611926319076
G4-S300	6.09508329947176
G4-S300	6.75465838509317
G4-S300	7.23684210526316
G4-S300	8.72374798061389
G4-S300	8.93669838642946
G4-S300	10.9877913429523
G4-S300	5.32030401737242
G4-S300	5.40027137042062
G4-S300	10.2140672782875
G4-S300	8.3080040526849
G4-S300	9.20104780615586
G4-S300	7.89066529138731
G4-S300	7.38000379434642
G4-S300	6.74429888403688
G4-S300	9.26216640502355
G4-S300	7.3487616727568
G4-S300	7.53894080996885
G4-S300	10.8531994981179
G4-S300	6.10613810741688
G4-S300	4.95145631067961
G4-S300	7.47282608695652
G4-S300	7.43609604957397
G4-S300	7.86885245901639
G4-S300	5.88442565186751
G4-S300	5.91924735397883
G4-S300	5.39750066471683
G4-S300	6.43699002719855
G4-S300	7.71739130434783
G4-S300	6.04631217838765
G4-S300	5.33082470994042
G4-S300	8.70406189555126
G4-S300	6.23875224955009
G4-S300	10.9497882637629
G4-S300	6.97211155378486
G4-S300	15.7360406091371
G4-S300	7.09895513214505
G4-S300	6.75822190097579
G4-S300	7.62439807383628
G4-S300	5.63549160671463
G4-S300	12.9337539432177
G4-S300	7.13640469738031
G4-S300	7.60725342768686
G4-S300	5.31289910600255
G4-S300	5.31289910600255
G4-S300	8.18038804404824
G4-S300	6.93126258268622
G4-S300	4.88673962840417
G4-S300	9.35013262599469
G4-S300	9.87895353377587
G4-S300	7.65810276679842
G4-S300	9.95292535305985
G4-S300	9.29791271347248
G4-S300	12.4423963133641
G4-S300	6.51607298001738
G4-S300	5.11213720316623
G4-S300	8.5972850678733
G4-S300	7.00489312387329
G4-S300	6.82148040638607
G4-S300	5.30799475753604
G4-S300	10.0856954515491
G4-S300	9.02147971360382
G4-S300	7.39866194411649
G4-S300	7.24191063174114
G4-S300	7.15203426124197
G4-S300	6.30538513974097
G4-S300	8.20933812211391
G4-S300	8.15688996876085
G4-S300	6.53546230969179
G4-S300	7.98626019750966
G4-S300	8.03616273229533
G4-S300	7.65379113018598
G4-S300	5.46272493573265
G4-S300	7.4963959634791
G4-S300	7.33987844787284
G4-S300	14.5631067961165
