# Supplementary material for: FRET-FISH probes chromatin compaction at individual genomic loci in single cells
Source: Nat Commun. 2022 Nov 5;13:6680. doi: 10.1038/s41467-022-34183-y (PMC9637210; doi:10.1038/s41467-022-34183-y)
Supplement: Supplementary file 8 — Source Data [file 41467_2022_34183_MOESM8_ESM.zip › Suppl Fig 3/Suppl Fig 3c.txt]

Source data for Supplementary Figure 3c in Mota et al	FRET-FISH probes chromatin compaction at individual genomic loci in single cells
Cy3	AF488	Cy5	AF594
0.0995254379595402	0.308283636211147	0.0659582157484092	0.125664373555599
0.110230264245995	0.2514850622361	0.0438255566054583	0.0709995442458968
0.0996379087677482	0.284345200772474	NaN	0.0951464610065095
1.26113421548303	NaN	0.0586346406251732	0.0834627445129126
0.05782883614523	0.272189279272914	NaN	0.0997573959099105
0.0698768331993646	NaN	0.0402873803610698	0.0889851765146575
0.0994247100319725	NaN	0.056444552579979	0.0912948880619779
0.111024740716787	NaN	0.0942919890501149	0.0902698508859483
0.0846639439500136	0.249056826089073	0.0693501771067573	0.103959309033287
0.0778124570310258	0.322044650361814	NaN	0.120179679703877
0.0926028942745783	NaN	NaN	0.0952628497751129
0.067833461209995	0.59309094077417	0.0787710909605588	0.0907572932471049
0.0747857671023126	0.295089368715394	0.0581064611751202	0.0902678148468127
0.0922794147661974	0.274622002055348	NaN	0.0964308659863998
0.0870089669551115	0.24070317321786	0.0595837208748787	0.113598495527129
0.0697769321262137	0.252904196848691	0.0509437208178301	0.0790218522599409
0.0765879809025518	0.278695180956099	0.0624763953256362	0.0851965354650722
0.0858038824560123	0.278637423980355	NaN	0.092392171210683
0.115090233855983	NaN	0.0614674844570318	0.0882463534121068
0.0743103813475233	0.260819173137743	0.0725103352340013	0.0793656022072854
0.0892534521085863	0.265232974456587	0.0468427130953919	0.0849851978336435
0.0666941817528268	0.318263960087113	NaN	0.104937092778271
0.0657005367923142	0.322611223277526	0.0660677974041093	0.098913936072156
0.0724880807551713	0.242170324557645	0.0462976374280002	NaN
0.0987373972375919	0.272698521587184	0.0554710584392817	0.0823736247828853
0.0973596507978008	0.277281861284441	0.0789233789148326	0.0896976287067028
0.102353473799392	0.280199688002941	NaN	NaN
0.11702534055013	0.24390676000652	NaN	0.106048706443375
0.0697532812855106	0.331599406501995	NaN	0.0719925136078437
0.0793949161624572	0.239638528766899	NaN	NaN
0.0775835292186294	0.30376515600091	NaN	0.0888804808744266
0.0720918255261392	0.251375275218917	NaN	0.0948935965601004
0.0650433444992363	0.259979830047802	NaN	NaN
0.06425176844694	0.258907995994121	0.0475565341096257	0.0953172102349707
0.0859556452654078	0.293978876608777	0.0614159815565025	0.0809964771470337
0.101672021384374	0.236738016474792	0.111248840451305	0.087918212019206
0.129250886725806	0.250799468723972	0.439170762811079	0.0846870791532102
0.108585472448357	0.203543631816026	0.0467216091252907	0.091944674307372
0.0822326331073326	0.248420667465502	0.0630806259533742	0.0798484163332531
0.096084903322616	0.253417514071259	0.0557809011937595	0.0856632303765107
0.0926367434064768	NaN	0.0436626906187782	0.104626853944149
0.0780612673311966	0.275050557073346	0.0547759722699249	0.0772776975653544
0.100672536610474	0.24950538804669	0.0450425669810421	0.0986292707316197
0.084894893850765	0.297289940693839	0.0482225423476367	0.102226797365646
0.0791494875183719	0.0977847954387981	NaN	0.0939101437963755
0.0906550958821507	0.128518508018289	NaN	0.0839272349058993
0.090398787021837	NaN	0.0486550809475012	0.0845825417952051
0.0506939018131988	0.153360482013705	NaN	0.0807421864155091
0.09202473094185	NaN	0.0450482758427401	0.0852148296994675
0.0818071347541916	NaN	0.0472838933504266	0.0776598035824347
0.097348744133846	NaN	NaN	0.102047746131531
0.107543210990878	0.288598868520337	NaN	0.0772937791068282
0.0916833565068624	1.00465746068061	0.0312328157280785	0.0907829102126066
0.0743413984322942	NaN	NaN	0.0787348451005682
0.112118310489966	0.356947308313614	0.0448629816887712	0.0873597551211416
0.0725432694871475	0.123193378376174	0.0698865791247534	0.104005686305505
0.0934353422861026	1.65563803601197	0.0506484705021481	0.0743460937701294
0.0894114652961623	0.29581688869583	NaN	0.0862832853862862
0.115462018300486	0.258278257667457	0.0779655037951656	0.071299845288822
0.099887944741762	0.224001821993859	0.0809144247239261	0.0991973619246395
0.100979036912367	0.286256593483234	0.0543725988473068	NaN
0.0723509923043459	NaN	0.0404158756492815	0.105658972001233
0.102949538995688	0.290006765731192	0.0640156294292836	0.0914336650705696
0.0856491620844351	0.278183036998235	0.0815455496046299	0.49105057277185
0.0555975047085117	0.273865726022077	0.0495008393697321	NaN
0.103198702839076	0.0992403367044451	0.0513708168933591	0.121337969913541
0.0812799975911839	0.311649555938635	0.0608857154570206	0.101177029190583
0.0860110333863608	0.258045764474885	0.0667203575050148	0.110165855947288
0.0725068893120763	0.383827179483183	0.0355934155739041	0.0929873779420529
0.0865164132322637	1.55008587300518	NaN	0.088857317490701
0.0644321678176758	0.371052482796011	NaN	0.127226621825284
0.0675847271854386	1.16211121775626	NaN	0.0896184531853163
0.0726663189357528	0.316339624627335	NaN	0.0820092345428039
0.100277640485501	0.208597675174838	NaN	0.0426227103300841
0.0958000495186136	0.306128558826862	NaN	0.15275239910133
0.103652020580735	0.287160170926834	0.0570052062064305	0.0995455202204551
0.104360078862424	0.259194004994488	0.0555806276358667	0.090511318203946
0.078153160882735	NaN	0.0610430277493732	NaN
0.100527147617706	0.295776583801343	0.057330221487475	NaN
0.0945236383873691	0.28971349819655	NaN	0.0971627985578416
0.0665780222545663	0.349023136004236	NaN	0.0959908118576467
0.110426305665745	0.242173641368924	0.0510961421231476	0.0934288459325548
0.0972431006530383	0.249396236417909	NaN	0.0810307733670689
0.0608720084911851	NaN	NaN	0.073986770832165
0.0964276211436328	0.26254830726204	0.0776672344056532	0.0929240175430746
0.127631230031721	0.303282803290096	NaN	0.0964293524952016
0.0968403418854796	NaN	0.0626516841511686	0.0761923905095885
0.10176587371668	NaN	0.0817695217642751	0.0913599354481881
0.097359683604002	NaN	NaN	NaN
0.125434006018018	NaN	0.0667307937266732	0.0927487725315852
0.0690062360967103	NaN	NaN	0.101634871469978
0.0805636230897865	NaN	NaN	0.101982370325008
0.112382946613075	NaN	NaN	0.0979899860919284
0.0980783867564795	NaN	NaN	0.0917742900745576
0.0847301898902883	NaN	NaN	0.083944077560573
0.101402610405078	NaN	NaN	0.0911934018572685
0.100724323463832	NaN	NaN	0.0921864867049682
0.0737451548838222	NaN	NaN	0.0995349456542835
0.0649638109375894	NaN	NaN	NaN
0.0932624997882455	NaN	0.0777904383901437	0.0804125462989902
0.0876607640554256	NaN	NaN	0.0859928358894439
0.0954906809217248	NaN	NaN	0.0757585206192204
0.0753660009056979	NaN	NaN	0.076656247384961
0.0710912968142842	NaN	0.0524196456809484	0.0864721679863869
0.056296810784318	NaN	NaN	0.116390995022069
0.0664907096264832	NaN	0.124093986571354	0.0910343417398916
0.0682970234681354	NaN	0.10113157746179	0.0810829399881104
0.0629430733750112	NaN	NaN	0.0742069921082959
0.083042338770728	NaN	NaN	NaN
0.106172952961757	NaN	NaN	NaN
0.10972371512127	NaN	NaN	NaN
0.107848722476844	NaN	NaN	NaN
0.0838173174412492	NaN	NaN	NaN
0.0799539274275198	NaN	NaN	NaN
0.0826362707776661	NaN	NaN	NaN
0.0702567702249	NaN	NaN	NaN
0.0854089191052757	NaN	NaN	NaN
0.115946014820514	NaN	NaN	NaN
0.0704543496119348	NaN	NaN	NaN
0.0792861402045551	NaN	NaN	NaN
0.0871958512366065	NaN	NaN	NaN
0.0761975951683679	NaN	NaN	NaN
0.102683570902857	NaN	NaN	NaN
0.0869149540762973	NaN	NaN	NaN
0.0745656351913027	NaN	NaN	NaN
0.08955211397452	NaN	NaN	NaN
0.0756637726950272	NaN	NaN	NaN
0.0845785799518739	NaN	NaN	NaN
0.0942162768672382	NaN	NaN	NaN
0.073431996956098	NaN	NaN	NaN
0.0816510122461218	NaN	NaN	NaN
0.118024893963375	NaN	NaN	NaN
0.10575820263116	NaN	NaN	NaN
0.121393499079994	NaN	NaN	NaN
0.118201043128621	NaN	NaN	NaN
0.101900664067228	NaN	NaN	NaN
0.0796165249012085	NaN	NaN	NaN
0.103663788166692	NaN	NaN	NaN
0.117671550738713	NaN	NaN	NaN
0.0730786806182809	NaN	NaN	NaN
0.106947083506923	NaN	NaN	NaN
0.10230618731339	NaN	NaN	NaN
0.104671882898043	NaN	NaN	NaN
0.105999925968583	NaN	NaN	NaN
0.082504334280768	NaN	NaN	NaN
0.0873527012249137	NaN	NaN	NaN
NaN	NaN	NaN	NaN
0.0676636944035467	NaN	NaN	NaN
0.0805648711263766	NaN	NaN	NaN
0.0758959703843355	NaN	NaN	NaN
0.0817001216613837	NaN	NaN	NaN
0.06339004128547	NaN	NaN	NaN
0.0935072612226781	NaN	NaN	NaN
0.0657892332876151	NaN	NaN	NaN
0.0800736724085639	NaN	NaN	NaN
0.0847109160599397	NaN	NaN	NaN
0.0847483888356233	NaN	NaN	NaN
0.0680895417988443	NaN	NaN	NaN
0.0690071427919462	NaN	NaN	NaN
0.0531966812443507	NaN	NaN	NaN
0.094781010287123	NaN	NaN	NaN
0.0727188902488299	NaN	NaN	NaN
0.103105412631235	NaN	NaN	NaN
0.0724760737052997	NaN	NaN	NaN
0.0711186940552284	NaN	NaN	NaN
0.0845860814389735	NaN	NaN	NaN
0.0658870785358242	NaN	NaN	NaN
0.0813067805771541	NaN	NaN	NaN
0.0793570340531452	NaN	NaN	NaN
0.0744237754247928	NaN	NaN	NaN
0.0590458174431199	NaN	NaN	NaN
0.0593422828978644	NaN	NaN	NaN
0.0561604573350459	NaN	NaN	NaN
0.102023857222289	NaN	NaN	NaN
0.107283247251839	NaN	NaN	NaN
0.104696573510074	NaN	NaN	NaN
0.0538458003049072	NaN	NaN	NaN
0.0643589085633127	NaN	NaN	NaN
0.0692993339216934	NaN	NaN	NaN
0.0523172279550301	NaN	NaN	NaN
0.0641105985032702	NaN	NaN	NaN
0.0849373948604762	NaN	NaN	NaN
0.0669051158049674	NaN	NaN	NaN
0.0917988922438738	NaN	NaN	NaN
0.113812186621222	NaN	NaN	NaN
0.0832219999605247	NaN	NaN	NaN
0.0778867552703188	NaN	NaN	NaN
0.103647685367339	NaN	NaN	NaN
0.098525296998306	NaN	NaN	NaN
0.0698871591052955	NaN	NaN	NaN
0.0746623690404975	NaN	NaN	NaN
0.0600213163033078	NaN	NaN	NaN
0.0873043902555374	NaN	NaN	NaN
0.0667470250347785	NaN	NaN	NaN
0.079385150179667	NaN	NaN	NaN
0.0932496899353921	NaN	NaN	NaN
0.0795180463814984	NaN	NaN	NaN
0.0923509877857014	NaN	NaN	NaN
0.0802430788219701	NaN	NaN	NaN
0.0898358197610778	NaN	NaN	NaN
0.0957277028385634	NaN	NaN	NaN
0.0853696272441142	NaN	NaN	NaN
0.106096015532313	NaN	NaN	NaN
0.0863684479592361	NaN	NaN	NaN
0.0866178712342427	NaN	NaN	NaN
0.0696734649964046	NaN	NaN	NaN
NaN	NaN	NaN	NaN
0.105088834175925	NaN	NaN	NaN
0.0964371738995095	NaN	NaN	NaN
0.0989436460937972	NaN	NaN	NaN
0.0964333145772785	NaN	NaN	NaN
0.115469518201565	NaN	NaN	NaN
0.0652768514605479	NaN	NaN	NaN
0.0885284513321262	NaN	NaN	NaN
0.0762390052188033	NaN	NaN	NaN
0.0712989998560404	NaN	NaN	NaN
0.163391781737102	NaN	NaN	NaN
0.110864115974188	NaN	NaN	NaN
0.0775550343297504	NaN	NaN	NaN
0.0630580953838295	NaN	NaN	NaN
0.0903632085354036	NaN	NaN	NaN
0.0686248763014358	NaN	NaN	NaN
0.0682739739532484	NaN	NaN	NaN
0.0836016605250292	NaN	NaN	NaN
0.0805731648702335	NaN	NaN	NaN
0.0899134466699648	NaN	NaN	NaN
0.0792583778453082	NaN	NaN	NaN
0.090348705047378	NaN	NaN	NaN
0.0957468226501757	NaN	NaN	NaN
0.0633581859260906	NaN	NaN	NaN
0.0843831580857956	NaN	NaN	NaN
0.0929175144442568	NaN	NaN	NaN
0.0850248683545189	NaN	NaN	NaN
0.0807263457655459	NaN	NaN	NaN
0.0653649018171856	NaN	NaN	NaN
0.0813456688788851	NaN	NaN	NaN
0.0810427348125172	NaN	NaN	NaN
0.0729784395706461	NaN	NaN	NaN
0.0594192728241105	NaN	NaN	NaN
0.0901601575945512	NaN	NaN	NaN
0.0666609530664146	NaN	NaN	NaN
0.0813062255710466	NaN	NaN	NaN
0.0681384865846516	NaN	NaN	NaN
0.086694116603659	NaN	NaN	NaN
0.0689365722514012	NaN	NaN	NaN
0.134490405431938	NaN	NaN	NaN
0.101322690901188	NaN	NaN	NaN
0.125153663910178	NaN	NaN	NaN
0.101291657614883	NaN	NaN	NaN
0.0915752702567702	NaN	NaN	NaN
0.115282477411191	NaN	NaN	NaN
0.06523768951214	NaN	NaN	NaN
0.055461778863356	NaN	NaN	NaN
0.0768523285747963	NaN	NaN	NaN
NaN	NaN	NaN	NaN
0.111667375557851	NaN	NaN	NaN
0.0920217137951495	NaN	NaN	NaN
0.0738558107871438	NaN	NaN	NaN
0.0872100106444983	NaN	NaN	NaN
0.07862215269837	NaN	NaN	NaN
0.0815459205294374	NaN	NaN	NaN
0.0696866634436337	NaN	NaN	NaN
0.0743155184199344	NaN	NaN	NaN
0.0948077568653998	NaN	NaN	NaN
0.0725503387647184	NaN	NaN	NaN
0.0827516595569917	NaN	NaN	NaN
0.0765283077840853	NaN	NaN	NaN
0.0733693505301308	NaN	NaN	NaN
0.0642584355898131	NaN	NaN	NaN
0.0845837493502288	NaN	NaN	NaN
0.0521161250812894	NaN	NaN	NaN
0.0974795031262815	NaN	NaN	NaN
0.123711246367608	NaN	NaN	NaN
0.0995135773628019	NaN	NaN	NaN
0.105163361066887	NaN	NaN	NaN
0.0772235118951161	NaN	NaN	NaN
0.0649558131296265	NaN	NaN	NaN
0.0689695908278239	NaN	NaN	NaN
0.0712642990295398	NaN	NaN	NaN
0.0821131780784794	NaN	NaN	NaN
0.0870843910681522	NaN	NaN	NaN
0.0779642971398165	NaN	NaN	NaN
NaN	NaN	NaN	NaN
0.0890560175290781	NaN	NaN	NaN
0.111102263770911	NaN	NaN	NaN
0.0962829437838589	NaN	NaN	NaN
NaN	NaN	NaN	NaN
0.0872800482261477	NaN	NaN	NaN
0.0732154356754712	NaN	NaN	NaN
0.0999091121479081	NaN	NaN	NaN
0.0842264962800098	NaN	NaN	NaN
0.0637011514098432	NaN	NaN	NaN
0.0674877457219052	NaN	NaN	NaN
0.0637472333783299	NaN	NaN	NaN
0.0885722572435111	NaN	NaN	NaN
0.0764780220552179	NaN	NaN	NaN
0.063483254178887	NaN	NaN	NaN
0.0755591731269868	NaN	NaN	NaN
0.0749801218886212	NaN	NaN	NaN
0.0954630128844578	NaN	NaN	NaN
0.108323517845235	NaN	NaN	NaN
0.0897685487923625	NaN	NaN	NaN
0.0985670105762602	NaN	NaN	NaN
0.0786315368369127	NaN	NaN	NaN
0.0649619441653633	NaN	NaN	NaN
0.066586713749928	NaN	NaN	NaN
0.0871585053467879	NaN	NaN	NaN
0.0776999025181126	NaN	NaN	NaN
0.0960897259023463	NaN	NaN	NaN
0.0914829005137232	NaN	NaN	NaN
0.0849467779582935	NaN	NaN	NaN
0.0776057892404543	NaN	NaN	NaN
0.0752651085180204	NaN	NaN	NaN
0.0717702154901499	NaN	NaN	NaN
0.0702550242524251	NaN	NaN	NaN
0.0707405214403721	NaN	NaN	NaN
0.0928708456584773	NaN	NaN	NaN
0.0955092749155608	NaN	NaN	NaN
0.0999226499546058	NaN	NaN	NaN
0.079486444005037	NaN	NaN	NaN
0.0726884079478178	NaN	NaN	NaN
0.103105645086755	NaN	NaN	NaN
0.0995618434785676	NaN	NaN	NaN
0.076796573535451	NaN	NaN	NaN
0.0630969249646552	NaN	NaN	NaN
0.0737289666946825	NaN	NaN	NaN
0.0592231911283468	NaN	NaN	NaN
0.0733216801430629	NaN	NaN	NaN
0.0872350591644194	NaN	NaN	NaN
0.0824336640201673	NaN	NaN	NaN
0.102370800675078	NaN	NaN	NaN
0.0790011134801515	NaN	NaN	NaN
0.0993268231614915	NaN	NaN	NaN
0.101673999626545	NaN	NaN	NaN
0.0756866720403033	NaN	NaN	NaN
0.0955601474999469	NaN	NaN	NaN
0.0862327122600373	NaN	NaN	NaN
0.0816778984140006	NaN	NaN	NaN
0.0679166634541389	NaN	NaN	NaN
0.071507919768374	NaN	NaN	NaN
0.0948528006547106	NaN	NaN	NaN
0.0948293905206554	NaN	NaN	NaN
0.0913477218612674	NaN	NaN	NaN
0.0561409512420483	NaN	NaN	NaN
0.0829448656988425	NaN	NaN	NaN
NaN	NaN	NaN	NaN
NaN	NaN	NaN	NaN
NaN	NaN	NaN	NaN
NaN	NaN	NaN	NaN
NaN	NaN	NaN	NaN
NaN	NaN	NaN	NaN
NaN	NaN	NaN	NaN
NaN	NaN	NaN	NaN
NaN	NaN	NaN	NaN
NaN	NaN	NaN	NaN
NaN	NaN	NaN	NaN
NaN	NaN	NaN	NaN
NaN	NaN	NaN	NaN
NaN	NaN	NaN	NaN
NaN	NaN	NaN	NaN
NaN	NaN	NaN	NaN
NaN	NaN	NaN	NaN
NaN	NaN	NaN	NaN
NaN	NaN	NaN	NaN
NaN	NaN	NaN	NaN
NaN	NaN	NaN	NaN
NaN	NaN	NaN	NaN
NaN	NaN	NaN	NaN
NaN	NaN	NaN	NaN
NaN	NaN	NaN	NaN
NaN	NaN	NaN	NaN
NaN	NaN	NaN	NaN
NaN	NaN	NaN	NaN
NaN	NaN	NaN	NaN
NaN	NaN	NaN	NaN
NaN	NaN	NaN	NaN
NaN	NaN	NaN	NaN
NaN	NaN	NaN	NaN
NaN	NaN	NaN	NaN
NaN	NaN	NaN	NaN
NaN	NaN	NaN	NaN
NaN	NaN	NaN	NaN
NaN	NaN	NaN	NaN
NaN	NaN	NaN	NaN
NaN	NaN	NaN	NaN
NaN	NaN	NaN	NaN
NaN	NaN	NaN	NaN
NaN	NaN	NaN	NaN
NaN	NaN	NaN	NaN
NaN	NaN	NaN	NaN
NaN	NaN	NaN	NaN
NaN	NaN	NaN	NaN
NaN	NaN	NaN	NaN
NaN	NaN	NaN	NaN
NaN	NaN	NaN	NaN
NaN	NaN	NaN	NaN
NaN	NaN	NaN	NaN
NaN	NaN	NaN	NaN
NaN	NaN	NaN	NaN
NaN	NaN	NaN	NaN
NaN	NaN	NaN	NaN
NaN	NaN	NaN	NaN
NaN	NaN	NaN	NaN
NaN	NaN	NaN	NaN
NaN	NaN	NaN	NaN
NaN	NaN	NaN	NaN
NaN	NaN	NaN	NaN
NaN	NaN	NaN	NaN
NaN	NaN	NaN	NaN
NaN	NaN	NaN	NaN
NaN	NaN	NaN	NaN
NaN	NaN	NaN	NaN
NaN	NaN	NaN	NaN
NaN	NaN	NaN	NaN
NaN	NaN	NaN	NaN
NaN	NaN	NaN	NaN
NaN	NaN	NaN	NaN
NaN	NaN	NaN	NaN
NaN	NaN	NaN	NaN
NaN	NaN	NaN	NaN
NaN	NaN	NaN	NaN
NaN	NaN	NaN	NaN
NaN	NaN	NaN	NaN
NaN	NaN	NaN	NaN
NaN	NaN	NaN	NaN
NaN	NaN	NaN	NaN
NaN	NaN	NaN	NaN
NaN	NaN	NaN	NaN
NaN	NaN	NaN	NaN
NaN	NaN	NaN	NaN
NaN	NaN	NaN	NaN
NaN	NaN	NaN	NaN
NaN	NaN	NaN	NaN
NaN	NaN	NaN	NaN
NaN	NaN	NaN	NaN
NaN	NaN	NaN	NaN
NaN	NaN	NaN	NaN
NaN	NaN	NaN	NaN
NaN	NaN	NaN	NaN
NaN	NaN	NaN	NaN
NaN	NaN	NaN	NaN
NaN	NaN	NaN	NaN
NaN	NaN	NaN	NaN
NaN	NaN	NaN	NaN
NaN	NaN	NaN	NaN
NaN	NaN	NaN	NaN
NaN	NaN	NaN	NaN
NaN	NaN	NaN	NaN
NaN	NaN	NaN	NaN
NaN	NaN	NaN	NaN
NaN	NaN	NaN	NaN
NaN	NaN	NaN	NaN
NaN	NaN	NaN	NaN
NaN	NaN	NaN	NaN
NaN	NaN	NaN	NaN
NaN	NaN	NaN	NaN
NaN	NaN	NaN	NaN
NaN	NaN	NaN	NaN
NaN	NaN	NaN	NaN
NaN	NaN	NaN	NaN
NaN	NaN	NaN	NaN
NaN	NaN	NaN	NaN
NaN	NaN	NaN	NaN
NaN	NaN	NaN	NaN
NaN	NaN	NaN	NaN
NaN	NaN	NaN	NaN
NaN	NaN	NaN	NaN
NaN	NaN	NaN	NaN
NaN	NaN	NaN	NaN
NaN	NaN	NaN	NaN
NaN	NaN	NaN	NaN
NaN	NaN	NaN	NaN
NaN	NaN	NaN	NaN
NaN	NaN	NaN	NaN
NaN	NaN	NaN	NaN
NaN	NaN	NaN	NaN
NaN	NaN	NaN	NaN
NaN	NaN	NaN	NaN
NaN	NaN	NaN	NaN
NaN	NaN	NaN	NaN
NaN	NaN	NaN	NaN
NaN	NaN	NaN	NaN
NaN	NaN	NaN	NaN
NaN	NaN	NaN	NaN
NaN	NaN	NaN	NaN
NaN	NaN	NaN	NaN
NaN	NaN	NaN	NaN
NaN	NaN	NaN	NaN
NaN	NaN	NaN	NaN
NaN	NaN	NaN	NaN
NaN	NaN	NaN	NaN
NaN	NaN	NaN	NaN
NaN	NaN	NaN	NaN
NaN	NaN	NaN	NaN
NaN	NaN	NaN	NaN
NaN	NaN	NaN	NaN
NaN	NaN	NaN	NaN
NaN	NaN	NaN	NaN
NaN	NaN	NaN	NaN
NaN	NaN	NaN	NaN
NaN	NaN	NaN	NaN
NaN	NaN	NaN	NaN
NaN	NaN	NaN	NaN
NaN	NaN	NaN	NaN
NaN	NaN	NaN	NaN
NaN	NaN	NaN	NaN
NaN	NaN	NaN	NaN
NaN	NaN	NaN	NaN
NaN	NaN	NaN	NaN
NaN	NaN	NaN	NaN
NaN	NaN	NaN	NaN
NaN	NaN	NaN	NaN
NaN	NaN	NaN	NaN
NaN	NaN	NaN	NaN
NaN	NaN	NaN	NaN
NaN	NaN	NaN	NaN
NaN	NaN	NaN	NaN
NaN	NaN	NaN	NaN
NaN	NaN	NaN	NaN
NaN	NaN	NaN	NaN
NaN	NaN	NaN	NaN
NaN	NaN	NaN	NaN
NaN	NaN	NaN	NaN
NaN	NaN	NaN	NaN
NaN	NaN	NaN	NaN
NaN	NaN	NaN	NaN
NaN	NaN	NaN	NaN
NaN	NaN	NaN	NaN
NaN	NaN	NaN	NaN
NaN	NaN	NaN	NaN
NaN	NaN	NaN	NaN
NaN	NaN	NaN	NaN
NaN	NaN	NaN	NaN
NaN	NaN	NaN	NaN
NaN	NaN	NaN	NaN
NaN	NaN	NaN	NaN
NaN	NaN	NaN	NaN
NaN	NaN	NaN	NaN
NaN	NaN	NaN	NaN
NaN	NaN	NaN	NaN
NaN	NaN	NaN	NaN
NaN	NaN	NaN	NaN
NaN	NaN	NaN	NaN
NaN	NaN	NaN	NaN
NaN	NaN	NaN	NaN
NaN	NaN	NaN	NaN
NaN	NaN	NaN	NaN
NaN	NaN	NaN	NaN
NaN	NaN	NaN	NaN
NaN	NaN	NaN	NaN
NaN	NaN	NaN	NaN
NaN	NaN	NaN	NaN
NaN	NaN	NaN	NaN
NaN	NaN	NaN	NaN
NaN	NaN	NaN	NaN
NaN	NaN	NaN	NaN
NaN	NaN	NaN	NaN
NaN	NaN	NaN	NaN
NaN	NaN	NaN	NaN
NaN	NaN	NaN	NaN
NaN	NaN	NaN	NaN
NaN	NaN	NaN	NaN
NaN	NaN	NaN	NaN
NaN	NaN	NaN	NaN
NaN	NaN	NaN	NaN
NaN	NaN	NaN	NaN
NaN	NaN	NaN	NaN
NaN	NaN	NaN	NaN
NaN	NaN	NaN	NaN
NaN	NaN	NaN	NaN
NaN	NaN	NaN	NaN
NaN	NaN	NaN	NaN
NaN	NaN	NaN	NaN
NaN	NaN	NaN	NaN
NaN	NaN	NaN	NaN
NaN	NaN	NaN	NaN
NaN	NaN	NaN	NaN
NaN	NaN	NaN	NaN
NaN	NaN	NaN	NaN
NaN	NaN	NaN	NaN
NaN	NaN	NaN	NaN
NaN	NaN	NaN	NaN
NaN	NaN	NaN	NaN
NaN	NaN	NaN	NaN
NaN	NaN	NaN	NaN
NaN	NaN	NaN	NaN
NaN	NaN	NaN	NaN
NaN	NaN	NaN	NaN
NaN	NaN	NaN	NaN
NaN	NaN	NaN	NaN
NaN	NaN	NaN	NaN
NaN	NaN	NaN	NaN
NaN	NaN	NaN	NaN
NaN	NaN	NaN	NaN
NaN	NaN	NaN	NaN
NaN	NaN	NaN	NaN
NaN	NaN	NaN	NaN
NaN	NaN	NaN	NaN
NaN	NaN	NaN	NaN
NaN	NaN	NaN	NaN
NaN	NaN	NaN	NaN
NaN	NaN	NaN	NaN
NaN	NaN	NaN	NaN
NaN	NaN	NaN	NaN
NaN	NaN	NaN	NaN
NaN	NaN	NaN	NaN
NaN	NaN	NaN	NaN
NaN	NaN	NaN	NaN
NaN	NaN	NaN	NaN
NaN	NaN	NaN	NaN
NaN	NaN	NaN	NaN
NaN	NaN	NaN	NaN
NaN	NaN	NaN	NaN
NaN	NaN	NaN	NaN
NaN	NaN	NaN	NaN
NaN	NaN	NaN	NaN
NaN	NaN	NaN	NaN
NaN	NaN	NaN	NaN
NaN	NaN	NaN	NaN
NaN	NaN	NaN	NaN
NaN	NaN	NaN	NaN
NaN	NaN	NaN	NaN
NaN	NaN	NaN	NaN
NaN	NaN	NaN	NaN
NaN	NaN	NaN	NaN
NaN	NaN	NaN	NaN
NaN	NaN	NaN	NaN
NaN	NaN	NaN	NaN
NaN	NaN	NaN	NaN
NaN	NaN	NaN	NaN
NaN	NaN	NaN	NaN
NaN	NaN	NaN	NaN
NaN	NaN	NaN	NaN
NaN	NaN	NaN	NaN
NaN	NaN	NaN	NaN
NaN	NaN	NaN	NaN
NaN	NaN	NaN	NaN
NaN	NaN	NaN	NaN
NaN	NaN	NaN	NaN
NaN	NaN	NaN	NaN
NaN	NaN	NaN	NaN
NaN	NaN	NaN	NaN
NaN	NaN	NaN	NaN
NaN	NaN	NaN	NaN
NaN	NaN	NaN	NaN
NaN	NaN	NaN	NaN
NaN	NaN	NaN	NaN
NaN	NaN	NaN	NaN
NaN	NaN	NaN	NaN
NaN	NaN	NaN	NaN
NaN	NaN	NaN	NaN
NaN	NaN	NaN	NaN
NaN	NaN	NaN	NaN
NaN	NaN	NaN	NaN
NaN	NaN	NaN	NaN
NaN	NaN	NaN	NaN
NaN	NaN	NaN	NaN
NaN	NaN	NaN	NaN
NaN	NaN	NaN	NaN
NaN	NaN	NaN	NaN
NaN	NaN	NaN	NaN
NaN	NaN	NaN	NaN
NaN	NaN	NaN	NaN
NaN	NaN	NaN	NaN
NaN	NaN	NaN	NaN
NaN	NaN	NaN	NaN
NaN	NaN	NaN	NaN
NaN	NaN	NaN	NaN
NaN	NaN	NaN	NaN
NaN	NaN	NaN	NaN
NaN	NaN	NaN	NaN
NaN	NaN	NaN	NaN
NaN	NaN	NaN	NaN
NaN	NaN	NaN	NaN
NaN	NaN	NaN	NaN
NaN	NaN	NaN	NaN
NaN	NaN	NaN	NaN
NaN	NaN	NaN	NaN
NaN	NaN	NaN	NaN
NaN	NaN	NaN	NaN
NaN	NaN	NaN	NaN
NaN	NaN	NaN	NaN
NaN	NaN	NaN	NaN
NaN	NaN	NaN	NaN
NaN	NaN	NaN	NaN
NaN	NaN	NaN	NaN
NaN	NaN	NaN	NaN
NaN	NaN	NaN	NaN
NaN	NaN	NaN	NaN
NaN	NaN	NaN	NaN
NaN	NaN	NaN	NaN
NaN	NaN	NaN	NaN
NaN	NaN	NaN	NaN
NaN	NaN	NaN	NaN
NaN	NaN	NaN	NaN
NaN	NaN	NaN	NaN
NaN	NaN	NaN	NaN
NaN	NaN	NaN	NaN
NaN	NaN	NaN	NaN
NaN	NaN	NaN	NaN
NaN	NaN	NaN	NaN
NaN	NaN	NaN	NaN
NaN	NaN	NaN	NaN
NaN	NaN	NaN	NaN
NaN	NaN	NaN	NaN
NaN	NaN	NaN	NaN
NaN	NaN	NaN	NaN
NaN	NaN	NaN	NaN
NaN	NaN	NaN	NaN
NaN	NaN	NaN	NaN
NaN	NaN	NaN	NaN
NaN	NaN	NaN	NaN
NaN	NaN	NaN	NaN
NaN	NaN	NaN	NaN
NaN	NaN	NaN	NaN
NaN	NaN	NaN	NaN
NaN	NaN	NaN	NaN
NaN	NaN	NaN	NaN
NaN	NaN	NaN	NaN
NaN	NaN	NaN	NaN
NaN	NaN	NaN	NaN
NaN	NaN	NaN	NaN
NaN	NaN	NaN	NaN
NaN	NaN	NaN	NaN
NaN	NaN	NaN	NaN
NaN	NaN	NaN	NaN
NaN	NaN	NaN	NaN
NaN	NaN	NaN	NaN
NaN	NaN	NaN	NaN
NaN	NaN	NaN	NaN
NaN	NaN	NaN	NaN
NaN	NaN	NaN	NaN
NaN	NaN	NaN	NaN
NaN	NaN	NaN	NaN
NaN	NaN	NaN	NaN
NaN	NaN	NaN	NaN
NaN	NaN	NaN	NaN
NaN	NaN	NaN	NaN
NaN	NaN	NaN	NaN
NaN	NaN	NaN	NaN
NaN	NaN	NaN	NaN
NaN	NaN	NaN	NaN
NaN	NaN	NaN	NaN
NaN	NaN	NaN	NaN
NaN	NaN	NaN	NaN
NaN	NaN	NaN	NaN
NaN	NaN	NaN	NaN
NaN	NaN	NaN	NaN
NaN	NaN	NaN	NaN
NaN	NaN	NaN	NaN
NaN	NaN	NaN	NaN
NaN	NaN	NaN	NaN
NaN	NaN	NaN	NaN
NaN	NaN	NaN	NaN
NaN	NaN	NaN	NaN
NaN	NaN	NaN	NaN
NaN	NaN	NaN	NaN
NaN	NaN	NaN	NaN
NaN	NaN	NaN	NaN
NaN	NaN	NaN	NaN
NaN	NaN	NaN	NaN
NaN	NaN	NaN	NaN
NaN	NaN	NaN	NaN
NaN	NaN	NaN	NaN
NaN	NaN	NaN	NaN
NaN	NaN	NaN	NaN
NaN	NaN	NaN	NaN
NaN	NaN	NaN	NaN
NaN	NaN	NaN	NaN
NaN	NaN	NaN	NaN
NaN	NaN	NaN	NaN
NaN	NaN	NaN	NaN
NaN	NaN	NaN	NaN
NaN	NaN	NaN	NaN
NaN	NaN	NaN	NaN
NaN	NaN	NaN	NaN
NaN	NaN	NaN	NaN
NaN	NaN	NaN	NaN
NaN	NaN	NaN	NaN
NaN	NaN	NaN	NaN
NaN	NaN	NaN	NaN
NaN	NaN	NaN	NaN
NaN	NaN	NaN	NaN
NaN	NaN	NaN	NaN
NaN	NaN	NaN	NaN
NaN	NaN	NaN	NaN
NaN	NaN	NaN	NaN
NaN	NaN	NaN	NaN
NaN	NaN	NaN	NaN
NaN	NaN	NaN	NaN
NaN	NaN	NaN	NaN
NaN	NaN	NaN	NaN
NaN	NaN	NaN	NaN
NaN	NaN	NaN	NaN
NaN	NaN	NaN	NaN
NaN	NaN	NaN	NaN
NaN	NaN	NaN	NaN
NaN	NaN	NaN	NaN
NaN	NaN	NaN	NaN
NaN	NaN	NaN	NaN
NaN	NaN	NaN	NaN
NaN	NaN	NaN	NaN
NaN	NaN	NaN	NaN
NaN	NaN	NaN	NaN
NaN	NaN	NaN	NaN
NaN	NaN	NaN	NaN
NaN	NaN	NaN	NaN
NaN	NaN	NaN	NaN
NaN	NaN	NaN	NaN
NaN	NaN	NaN	NaN
NaN	NaN	NaN	NaN
NaN	NaN	NaN	NaN
NaN	NaN	NaN	NaN
NaN	NaN	NaN	NaN
NaN	NaN	NaN	NaN
NaN	NaN	NaN	NaN
NaN	NaN	NaN	NaN
NaN	NaN	NaN	NaN
NaN	NaN	NaN	NaN
NaN	NaN	NaN	NaN
NaN	NaN	NaN	NaN
NaN	NaN	NaN	NaN
NaN	NaN	NaN	NaN
NaN	NaN	NaN	NaN
NaN	NaN	NaN	NaN
NaN	NaN	NaN	NaN
NaN	NaN	NaN	NaN
NaN	NaN	NaN	NaN
NaN	NaN	NaN	NaN
NaN	NaN	NaN	NaN
NaN	NaN	NaN	NaN
NaN	NaN	NaN	NaN
NaN	NaN	NaN	NaN
NaN	NaN	NaN	NaN
NaN	NaN	NaN	NaN
NaN	NaN	NaN	NaN
NaN	NaN	NaN	NaN
NaN	NaN	NaN	NaN
NaN	NaN	NaN	NaN
NaN	NaN	NaN	NaN
NaN	NaN	NaN	NaN
NaN	NaN	NaN	NaN
NaN	NaN	NaN	NaN
NaN	NaN	NaN	NaN
NaN	NaN	NaN	NaN
NaN	NaN	NaN	NaN
NaN	NaN	NaN	NaN
NaN	NaN	NaN	NaN
NaN	NaN	NaN	NaN
NaN	NaN	NaN	NaN
NaN	NaN	NaN	NaN
NaN	NaN	NaN	NaN
NaN	NaN	NaN	NaN
NaN	NaN	NaN	NaN
NaN	NaN	NaN	NaN
NaN	NaN	NaN	NaN
NaN	NaN	NaN	NaN
NaN	NaN	NaN	NaN
NaN	NaN	NaN	NaN
NaN	NaN	NaN	NaN
NaN	NaN	NaN	NaN
NaN	NaN	NaN	NaN
NaN	NaN	NaN	NaN
NaN	NaN	NaN	NaN
NaN	NaN	NaN	NaN
NaN	NaN	NaN	NaN
NaN	NaN	NaN	NaN
NaN	NaN	NaN	NaN
NaN	NaN	NaN	NaN
NaN	NaN	NaN	NaN
NaN	NaN	NaN	NaN
NaN	NaN	NaN	NaN
NaN	NaN	NaN	NaN
NaN	NaN	NaN	NaN
NaN	NaN	NaN	NaN
NaN	NaN	NaN	NaN
NaN	NaN	NaN	NaN
NaN	NaN	NaN	NaN
NaN	NaN	NaN	NaN
NaN	NaN	NaN	NaN
NaN	NaN	NaN	NaN
NaN	NaN	NaN	NaN
NaN	NaN	NaN	NaN
NaN	NaN	NaN	NaN
NaN	NaN	NaN	NaN
NaN	NaN	NaN	NaN
NaN	NaN	NaN	NaN
NaN	NaN	NaN	NaN
NaN	NaN	NaN	NaN
NaN	NaN	NaN	NaN
NaN	NaN	NaN	NaN
NaN	NaN	NaN	NaN
NaN	NaN	NaN	NaN
NaN	NaN	NaN	NaN
NaN	NaN	NaN	NaN
NaN	NaN	NaN	NaN
NaN	NaN	NaN	NaN
NaN	NaN	NaN	NaN
NaN	NaN	NaN	NaN
NaN	NaN	NaN	NaN
NaN	NaN	NaN	NaN
NaN	NaN	NaN	NaN
NaN	NaN	NaN	NaN
NaN	NaN	NaN	NaN
NaN	NaN	NaN	NaN
NaN	NaN	NaN	NaN
NaN	NaN	NaN	NaN
NaN	NaN	NaN	NaN
NaN	NaN	NaN	NaN
NaN	NaN	NaN	NaN
NaN	NaN	NaN	NaN
NaN	NaN	NaN	NaN
NaN	NaN	NaN	NaN
NaN	NaN	NaN	NaN
NaN	NaN	NaN	NaN
NaN	NaN	NaN	NaN
NaN	NaN	NaN	NaN
NaN	NaN	NaN	NaN
NaN	NaN	NaN	NaN
NaN	NaN	NaN	NaN
NaN	NaN	NaN	NaN
NaN	NaN	NaN	NaN
NaN	NaN	NaN	NaN
NaN	NaN	NaN	NaN
NaN	NaN	NaN	NaN
NaN	NaN	NaN	NaN
NaN	NaN	NaN	NaN
NaN	NaN	NaN	NaN
NaN	NaN	NaN	NaN
NaN	NaN	NaN	NaN
NaN	NaN	NaN	NaN
NaN	NaN	NaN	NaN
NaN	NaN	NaN	NaN
NaN	NaN	NaN	NaN
NaN	NaN	NaN	NaN
NaN	NaN	NaN	NaN
NaN	NaN	NaN	NaN
NaN	NaN	NaN	NaN
NaN	NaN	NaN	NaN
NaN	NaN	NaN	NaN
NaN	NaN	NaN	NaN
NaN	NaN	NaN	NaN
NaN	NaN	NaN	NaN
NaN	NaN	NaN	NaN
NaN	NaN	NaN	NaN
NaN	NaN	NaN	NaN
NaN	NaN	NaN	NaN
NaN	NaN	NaN	NaN
NaN	NaN	NaN	NaN
NaN	NaN	NaN	NaN
NaN	NaN	NaN	NaN
NaN	NaN	NaN	NaN
NaN	NaN	NaN	NaN
NaN	NaN	NaN	NaN
NaN	NaN	NaN	NaN
NaN	NaN	NaN	NaN
NaN	NaN	NaN	NaN
NaN	NaN	NaN	NaN
NaN	NaN	NaN	NaN
NaN	NaN	NaN	NaN
NaN	NaN	NaN	NaN
NaN	NaN	NaN	NaN
NaN	NaN	NaN	NaN
NaN	NaN	NaN	NaN
NaN	NaN	NaN	NaN
NaN	NaN	NaN	NaN
NaN	NaN	NaN	NaN
NaN	NaN	NaN	NaN
NaN	NaN	NaN	NaN
NaN	NaN	NaN	NaN
NaN	NaN	NaN	NaN
NaN	NaN	NaN	NaN
NaN	NaN	NaN	NaN
NaN	NaN	NaN	NaN
NaN	NaN	NaN	NaN
NaN	NaN	NaN	NaN
NaN	NaN	NaN	NaN
NaN	NaN	NaN	NaN
NaN	NaN	NaN	NaN
NaN	NaN	NaN	NaN
NaN	NaN	NaN	NaN
NaN	NaN	NaN	NaN
NaN	NaN	NaN	NaN
NaN	NaN	NaN	NaN
NaN	NaN	NaN	NaN
NaN	NaN	NaN	NaN
NaN	NaN	NaN	NaN
NaN	NaN	NaN	NaN
NaN	NaN	NaN	NaN
NaN	NaN	NaN	NaN
NaN	NaN	NaN	NaN
NaN	NaN	NaN	NaN
NaN	NaN	NaN	NaN
NaN	NaN	NaN	NaN
NaN	NaN	NaN	NaN
NaN	NaN	NaN	NaN
NaN	NaN	NaN	NaN
NaN	NaN	NaN	NaN
NaN	NaN	NaN	NaN
NaN	NaN	NaN	NaN
