# Supplementary material for: FRET-FISH probes chromatin compaction at individual genomic loci in single cells
Source: Nat Commun. 2022 Nov 5;13:6680. doi: 10.1038/s41467-022-34183-y (PMC9637210; doi:10.1038/s41467-022-34183-y)
Supplement: Supplementary file 8 — Source Data [file 41467_2022_34183_MOESM8_ESM.zip › Suppl Fig 3/Suppl Fig 3d.txt]

Source data for Supplementary Figure 3d in Mota et al, FRET-FISH probes chromatin compaction at individual genomic loci in single cells

FRET-FISH_score
15.4820425694787
64.8741093113368
37.2497739601921
58.0461442789059
19.7088252832232
4.78077517125835
8.04642130493121
4.03818060637225
4.45578151619446
4.38231951907728
5.2880798568819
11.9053334524944
2.64597372356597
14.7468789874322
14.6744310392011
5.15179352003546
4.33758510086446
7.34101677924777
6.4823862922257
13.4738333309263
4.55847475611307
14.4870253176035
8.81735125910496
5.21093039344819
6.27472326235738
5.24758884256682
9.79583470155473
39.0773599990022
12.9718155774395
11.971399421226
4.34340759702004
9.07508829604257
10.0497875501153
10.6573239406142
13.7575491216309
10.195652888963
11.3749397120973
10.376233574052
11.4323955410537
15.1106380094407
10.8793363501971
8.24063618715314
12.3784807253846
4.6734241636369
9.68697454523278
6.44238340263485
12.6771757484558
12.1933713413261
31.8335528782078
4.49638395858937
15.9679957560148
25.1402691954944
13.7017155140455
11.9553039835427
13.9448286986368
7.33997110034282
5.83442887775432
12.813313219733
18.2928899758569
14.857962545597
12.6177070236979
14.0556425909813
4.34387725271343
3.85232658401503
11.1340734375954
14.1104073278978
3.64357457400498
18.2874699264713
7.59393181781629
10.0604436215016
14.3311401752635
11.7887824156067
16.9153413081649
12.5212132263
5.62268202658521
4.76035538367536
13.216070774911
11.8576627640095
4.91565820569602
5.09624897194766
14.0256351084521
10.4493297865502
3.6194129631824
25.7960860688874
10.5512259581721
4.69928210134358
11.1240761488375
9.23903931264824
4.69928803072805
13.0744786011977
10.910379123272
10.103671677819
13.8922523805171
4.59463443926691
11.686613476652
13.7919895705926
13.4754159307725
11.967521591918
11.4058176360124
13.1647741739763
27.3507908371385
3.0366326044288
12.1206668807867
24.1058141808064
11.6679620011706
10.598983855876
18.2587532705346
21.7878128709482
12.5990215693188
15.234524386016
33.4861673909358
5.36255163243821
6.72338279675177
11.6480981214645
4.88219559661159
