# Supplementary material for: FRET-FISH probes chromatin compaction at individual genomic loci in single cells
Source: Nat Commun. 2022 Nov 5;13:6680. doi: 10.1038/s41467-022-34183-y (PMC9637210; doi:10.1038/s41467-022-34183-y)
Supplement: Supplementary file 8 — Source Data [file 41467_2022_34183_MOESM8_ESM.zip › Suppl Fig 4/Suppl Fig 4e.txt]

Source data for Supplementary Figure 4e in Mota et al, FRET-FISH probes chromatin compaction at individual genomic loci in single cells
FRET-FISH score (%)
Kdm5c_200_Rep1	Kdm5c_200_Rep2	Kdm5c_150_Rep1	Kdm5c_150_Rep2	Kdm5c_100_Rep1	Kdm5c_100_Rep2
41.3616147793363	18.3471601786854	36.3109919571046	32.7009485771343	37.9142502071251	23.0314823823754
39.7050791916985	35.8493696084937	44.1304981066123	46.7218099987836	47.1573448063921	25.4696840307430
40.2612060625605	30.7717426798737	45.2317880794702	47.6125666326415	40.4726916482978	37.8489847715736
37.7189567925263	20.9390542021411	49.2304285239730	34.2404459766742	39.8239030023095	49.2216981132075
41.5905427189683	34.4960454268911	44.4796691936596	41.7214851153975	42.2832325112455	30.3567318757192
16.3143561146414	35.8934391384441	38.5585327410804	38.4563303994584	46.2280292424950	49.8134328358209
40.2409217877095	37.9268143434096	47.1813341684936	40.6496840442338	48.7827715355805	44.0301724137931
21.4953271028037	23.9522594752187	44.8082319925164	50.5319720580333	49.0252817544928	39.9720865317516
40.6843391614965	24.5510057471264	35.7543609099255	46.2840323767476	50.7607640012949	34.1312489822505
39.4107744107744	29.7730307076101	41.6617033948779	41.6185546486164	44.2389758179232	47.4511730745609
13.7315061021340	43.1603773584906	52.2022637795276	41.5082462545638	43.3452777066803	42.9417227768749
22.7155210840688	27.8629240571724	46.4692799555185	33.5625442410759	49.6071241487690	44.8634735899731
40.4953145917001	33.5308469850122	54.1800274851122	27.9838769873852	43.7982104288800	44.3246311010216
40.8346709470305	42.3103495923725	48.5604878740604	42.9419672865785	43.4675550405562	50.0176449829432
22.1121778676099	26.2046204620462	45.2041387024609	29.0177133655395	45.2104600755139	43.9100817438692
30.8324527415757	38.3461694365626	44.6776859504132	21.4458950410238	33.8312928226441	43.4490876986463
23.3394271785497	36.1196013289037	45.4191942759372	41.4561816136619	46.4909544603868	45.5181023720350
20.8107336568655	37.6942046855734	48.2242729306488	37.7793734853245	49.3707250341997	30.2271279983018
21.9732419429249	34.4536895117145	46.5735414954807	49.2534218166736	33.7260247298218	45.5575702629193
12.5897263346792	34.2874396135266	46.2850853054485	28.8190030110405	47.1910112359551	39.9651317813558
29.4527091579091	37.1292236265154	44.6457504787156	28.5903902309530	44.8543354594036	43.1071930496998
17.1560854950212	22.3354537193301	50.6379359228806	35.1343514401701	35.0793280447970	29.2934063857926
36.2204724409449	38.8431944812948	42.7391603578802	28.6525442236296	49.4777864380359	48.7662537114774
26.5841988563426	25.4116157047223	30.2358658290862	40.2643411908979	46.4044758927102	46.1389694709214
19.6236050690373	40.3144381941439	44.4154715341156	38.6381996537796	43.2422313740172	44.5929688544312
39.7634371194990	24.6736386584926	40.6782170887013	46.3109274340586	25.8507268740356	53.1685236768802
35.0496985497800	40.6825646151649	47.3538416678816	27.6192838832382	47.9940343027591	35.9623379799462
37.0574861968171	18.6176873993679	35.9128913085748	41.6119032858029	45.4756740006198	46.3728716554586
33.8623289029954	22.7774026558632	34.3805980432686	30.6430047404886	43.7433534207728	26.4499068453633
42.7055702917772	23.4841467759174	44.9960474308300	37.3882580333414	48.6318758815233	44.0748720711015
20.3667611622962	21.1175081192796	47.2345290838931	38.4087057354384	47.2697636511818	41.6239096972807
58.9059133349294	19.4557747108454	42.1077210460772	29.7337509788567	40.0702390393112	52.4559111691705
25.2670501232539	40.4977375565611	46.6601316342249	32.5646338167733	46.2044138362811	34.3819095477387
21.6630838381864	25.5921925336365	49.6573386636208	28.2486744025206	50.4971897968007	43.3298397963767
19.7347194837785	19.4444444444444	43.2934508816121	42.9549902152642	53.7824111200214	45.1213346814965
40.7459734388245	24.0822753665978	45.9602436678423	44.7762780316718	48.8389856400855	35.7348916339966
39.1680814940577	34.4513655965501	44.5871285650291	40.6967296364006	49.7194471055153	36.1667903984162
45.1840250587314	32.6179647527004	33.2951945080092	43.3535967578521	44.9455921778899	42.4538399785925
42.1678559293238	36.4581807528929	51.5072264280798	47.3560396849749	43.9731070914039	52.2400377269512
37.9006531976303	42.6970443349754	48.6022695820648	43.8180896883709	46.3991289469591	36.4226304725345
39.7816392434261	26.3804457953394	46.0782808902533	29.4047619047619	45.7365502772366	27.2243107769424
17.8167006109980	21.6248180494905	47.6538353470076	29.9515320791917	45.6475259621258	49.3164500224115
39.6062031712842	38.8586339913774	43.3062880324544	50.9228876127974	48.9984804531013	30.2763242449279
19.8647580574339	25.7942697643872	44.0125391849530	45.4650491045638	50.7160493827160	37.9974187997419
25.7502027575020	15.6682361463238	42.4028776978417	41.9552388375459	45.7326399510554	22.3499592649588
22.2399203583873	24.1816164231552	27.2159800249688	29.2644533485976	49.5297805642633	34.5994254707948
24.5463414634146	21.9580777096115	47.1098651715392	44.1579870062906	42.9683157309616	53.7966856294831
18.1802290009615	40.5737175345652	47.6490747087046	51.1668551454714	44.5221771372604	28.9383697813121
45.9896309850564	25.6844345554803	42.6022422232749	50.9035307200445	41.6571265025758	19.0197014111391
42.9109834888729	23.0094829128646	27.0606776989756	29.0271730971326	47.8847556528082	30.9253246753247
22.2974934675312	46.0500713451810	43.1823686122548	28.6177280829687	47.7171136653895	47.5958456212335
20.6144697720515	46.0091991341991	29.2614331132306	32.4244081568873	23.8942307692308	33.6125943656785
21.5979541227526	21.2083268117076	60.0395569620253	44.8506571087216	36.4806246385194	22.3214285714286
35.1681195516812	29.0888382687927	45.3263019116678	41.0775105790071	47.8397593656002	17.6034396809571
24.1452487620844	42.8697441928845	46.2422997946612	40.3846153846154	47.9320931912588	29.6429083608203
16.9930227323880	17.2264289203713	36.6249577274264	41.0014340344168	22.3984718877170	26.0157529439289
13.3932057789926	21.4534180278282	33.9827874731054	22.1723182872970	58.2716264482969	44.0970750317931
40.6807131280389	16.1726804123711	45.9105158164719	22.5914477073673	48.6743927607557	43.1229773462783
25.1354638947252	31.8707755756673	43.6457564575646		42.7893070699965	50.1410437235543
35.6997219647822	16.8198060234814	45.9712330680073		45.8681066928490	36.9057498518080
31.4143681847338	20.0163142373094	47.8531206006570		39.1441157960982	33.7750064951936
23.9052670531639	19.5564516129032	39.1642011834320		36.3396392432908	48.5639089140634
15.5301869445296	44.1150828247602	38.0882018640600		29.6283934134401	39.6623265130920
37.6151484135107	25.2719033232628	46.6503932736642		45.5438717462506	33.9729119638826
38.5971034723434	40.2261335820026	29.2426662183744		49.9379074821484	49.3722429589413
27.2496950361265	40.6880792179764	47.4262492474413		48.9088376412320	39.0322870761759
42.3346097979665	29.8591549295775	49.0468902184500		45.5901426718547	28.3646746086443
35.1458683366427	45.9536820192558	45.6747404844291		36.6725768321513	34.2211530200189
23.6166238617791	27.5842749089551	48.5163977095263		31.3429547207227	32.5244126462342
36.9642554633237	44.0831196869518	40.0429909411945		46.7077570655442	44.4685915347201
15.2735513111039	20.1598709298915	50.8779322938615		24.2515485203028	46.5768050180168
18.9365079365079	37.8009863649550	38.0610412926391		42.9519918283963	19.6502247675349
37.6118925831202	26.0849406528190	36.6390532544379		32.0838323353293	33.8692579505300
21.5281209844816	40.6208621450640	50.8875739644970		47.9615208428768	42.4263756893113
23.9839034205231	25.3126277073968	23.6617405582923		36.7477935276812	31.5411778106846
36.9094673442500	40.4901141743247	43.3956916099773		36.2453274262772	44.6039664192724
21.6885140709506	31.7265662943176	51.0573248407643		42.2967657342657	50.2892065917276
27.9280535415505	41.6385394292728	50.0958843487240		42.9689684092815	45.8362104681674
23.1496614522531	21.9093933964679	49.0794856808884		45.7953063885267	44.7010690246800
21.0898082744702	23.7674984783932	31.6239316239316		48.3295583238958	44.7379114181227
25.4160818127131	21.7725897103329	46.2729618946410		41.8478260869565	35.8299784664357
18.0327868852459	17.7674138709192	43.8970157987127		35.5309959349594	33.7470680218921
21.9380888290713	25.0978792822186	48.5557481224726		48.0937972768533
40.2577050322131	15.1249654154754	25.8762600573384		45.3002803600413
57.9463858305409	27.0841487279843	28.7291817523534		47.4508050089446
24.7142224191405	28.2719984545542	31.5223069689688		38.3987116070402
22.7097189444325		29.5349707019075
37.6436316556077		42.9266419152477
19.8590070496475		48.2427643236858
20.0860982780344		45.7720588235294
19.1962573817011		52.6876136068554
40.7464212678937		26.4046021093001
41.7395306028532		31.2972852692479
42.0275014628438		43.3687744823727
23.8417641938292		24.9071305608408
41.2510860121633		33.0242651410535
28.7013843111404		48.7040303976116
18.8894277400582		43.0880541871921
22.4521758585972
41.4618876193458
31.9444444444444
26.7225223238893
26.0254035459116
41.4166666666667
40.9803921568627
34.2971086739781
