# Supplementary material for: FRET-FISH probes chromatin compaction at individual genomic loci in single cells
Source: Nat Commun. 2022 Nov 5;13:6680. doi: 10.1038/s41467-022-34183-y (PMC9637210; doi:10.1038/s41467-022-34183-y)
Supplement: Supplementary file 8 — Source Data [file 41467_2022_34183_MOESM8_ESM.zip › Suppl Fig 4/Suppl Fig 4d.txt]

Source data for Supplementary Figure 4d in Mota et al, FRET-FISH probes chromatin compaction at individual genomic loci in single cells
FRET-FISH score (%)
Magix_200_Rep1	Magix_200_Rep2	Magix_150_Rep1	Magix_150_Rep2	Magix_100_Rep1	Magix_100_Rep2
24.1452487620844	39.4759450171821	44.9026500811249	42.2929936305733	36.3072239784569	44.7848537005164
38.0866062437059	24.4332278210283	44.1676874914931	47.4865026994601	46.6912329187778	27.9657447704619
16.3143561146414	46.0091991341991	42.8620868662398	44.4673068129858	45.8438287153652	49.2216981132075
18.1258249010119	33.7738048970074	47.6493747105141	34.2404459766742	46.2730061349693	56.9459606986900
39.4107744107744	42.8697441928845	44.9966777408638	35.0394041742444	47.8847556528082	42.5349384253494
23.6729452054795	36.8870776915998	41.7368256937948	47.2433035714286	49.0252817544928	46.5789473684211
42.3346097979665	42.5602202339986	47.7961019490255	46.7282770342044	48.3746941628801	25.1377702416278
21.0163170163170	26.2046204620462	44.1610144500148	46.6755966877740	46.9961877218352	28.4851374980130
18.9365079365079	22.1911459165734	49.6290189612531	41.1903204708960	56.5499819559726	47.4511730745609
22.0322466335932	16.9968652037618	43.6457564575646	38.7224560534786	36.2966929977239	42.9417227768749
21.5281209844816	37.6942046855734	41.7249750107097	42.4482554701360	31.7010596765198	44.8634735899731
23.9839034205231	39.4042290476925	44.8328905048245	42.9419672865785	47.1707561342013	44.3246311010216
26.5841988563426	19.5153646231463	45.5085081123862	30.7152777777778	43.1871027747636	49.5556345538571
35.0496985497800	43.6503573391974	45.2041387024609	46.0917752284659	48.7195902688860	48.7600335449862
37.0574861968171	24.4154786150713	43.1372549019608	49.4031964394093	43.3696021761306	46.4896134630555
44.9889053254438	25.4116157047223	43.7063953488372	43.5595983866815	43.2598242414193	35.7349896480331
40.6726825266612	33.9345529502705	48.4005763688761	38.6438858574112	48.2028241335045	40.2551574375679
35.6830396200475	41.8301589574681	43.1920199501247	37.9024258273965	47.6617552850737	44.4780452401113
24.7142224191405	45.2038682697334	31.9598748786539	47.9692125518058	43.2422313740172	46.1389694709214
38.6050588529927	40.7229905518280	50.6379359228806	32.4244081568873	39.6364554405453	39.0322870761759
43.2851792402354	37.8009863649550	42.6909722222222	38.5429510891903	47.6525821596244	53.1685236768802
38.1686175729738	33.2685533827280	36.6390532544379	40.6515957446809	45.4756740006198	35.9623379799462
20.4835520402660	24.9676225716929	48.0097152880853	22.1723182872970	46.9913238175203	44.3440923896950
22.2399203583873	40.2266288951841	43.0618511478286	32.7009485771343	48.6077579269274	42.8536495904145
18.1666268799236	27.8405710886377	41.7475728155340	46.7218099987836	27.3282694848085	45.4818865345181
27.9045643153527	37.8277652069746	39.2985043185170	43.5853684547297	25.2727272727273	41.6239096972807
43.1637132173630	32.0333898526151	48.9670329670330	42.8187016481668	51.6710642040457	53.0816935916086
25.1354638947252	32.6179647527004	49.0794856808884	29.1423371502237	35.5528103767758	48.5250371839365
12.5897263346792	42.6970443349754	31.6239316239316	34.9676777722526	49.0775461226939	32.4590483619345
40.9365819941248	22.9620782323082	48.1446498448253	30.3683737646002	41.1369967080274	41.8778873767012
57.9463858305409	38.8586339913774	46.6601316342249	41.0803127221038	37.1742253232095	35.7348916339966
18.1242768665351	37.9268143434096	47.8008051289697	50.9228876127974	45.5163244201507	45.8362104681674
42.0275014628438	43.1603773584906	25.8762600573384	44.8451465391810	33.0929749808806	44.7010690246800
22.4521758585972	33.5308469850122	35.9614026829842	27.4338018960445	30.5964993090742	41.8601475006829
42.6069186980003	34.4536895117145	44.5871285650291	48.1430536451169	45.1272132123196	28.6000166763946
37.6118925831202	34.2874396135266	38.2437161947184	43.1792325990278	47.4340077716736	51.8610421836228
20.3667611622962	29.0588701161563	43.9226197412889	39.6246913580247	33.3259226322810	30.3567318757192
40.7459734388245	36.9201759899434	45.5890973036342	25.6157290792052	45.3392517438174	53.7966856294831
	22.6510597912053	42.6922476992669	40.8221716788813	43.7982104288800	19.0197014111391
	24.6736386584926	49.8616004026170	45.1029098651526	58.2716264482969	34.1312489822505
	23.4841467759174	47.0186335403727	46.2840323767476	42.7893070699965	30.2271279983018
	21.1175081192796	42.5940881925376	47.3560396849749	39.1441157960982	36.9057498518080
	19.4557747108454	54.2833412434741	33.5625442410759	49.1233373639661	44.0005205622072
	40.7638347622759	45.1585742351951	27.9838769873852	29.6283934134401	47.3604651162791
	19.1530584002214	44.6509085940702	21.4458950410238	44.8543354594036	49.3722429589413
	29.0888382687927	32.0986077404522	37.7793734853245	48.5120453471894	48.1896075179657
	22.3354537193301	48.5290512380485	49.2534218166736	31.3429547207227	44.4685915347201
	20.4992529880478	47.8008419219045	28.8190030110405	43.3098084401556	52.4559111691705
	45.9536820192558	60.0395569620253	28.5903902309530	47.2697636511818	34.3819095477387
	26.0849406528190	42.7136479591837	38.6381996537796	50.0738770685579	44.6479979063073
	25.3126277073968	37.1097234611954	45.6640917019686	49.6680322079390	50.2892065917276
	25.5921925336365	46.3021582733813	50.5319720580333	48.9168307832147	44.1555285540705
	40.2261335820026	36.1233480176211	43.3535967578521	50.2370990237099	25.4696840307430
	40.6880792179764	48.2242729306488	29.9515320791917	41.5477281655100	34.5994254707948
		46.2850853054485	41.9552388375459	45.1874205844981	52.5459904461836
		44.6457504787156	44.1579870062906	43.4889058913542	33.8692579505300
		33.2716734492539	51.1668551454714	45.6471271038886	42.4263756893113
		46.8005952380952	50.9035307200445	50.7160493827160	45.1213346814965
		44.8739939305977	29.0271730971326	41.6571265025758	35.8299784664357
		42.8928781636257	41.0775105790071	22.3984718877170	30.2763242449279
		34.3805980432686	45.8879321103207	48.6318758815233	33.9729119638826
		46.2729618946410	40.6967296364006	42.2967657342657	44.6039664192724
		43.8970157987127	40.3846153846154	45.7953063885267
		50.4725085910653		49.7194471055153
		37.8989022210876		41.8478260869565
		33.2951945080092		38.3987116070402
		48.6022695820648
		31.3868613138686
		47.6538353470076
		26.4046021093001
		44.0125391849530
		26.4610254272614
		46.7505779604418
		48.1359649122807
		41.8483412322275
		36.3109919571046
		44.1304981066123
		54.1800274851122
		40.5284888521883
		48.5163977095263
		40.0429909411945
		50.8875739644970
		37.4224405377456
		50.0958843487240
		49.6573386636208
		45.7720588235294
		31.2972852692479
		34.4762659795858
		47.1098651715392
		47.6490747087046
		42.6022422232749
		39.1642011834320
		41.5105217641972
		48.5557481224726
		42.4028776978417
		33.0242651410535
		48.7040303976116
		43.0880541871921
