# Supplementary material for: FRET-FISH probes chromatin compaction at individual genomic loci in single cells
Source: Nat Commun. 2022 Nov 5;13:6680. doi: 10.1038/s41467-022-34183-y (PMC9637210; doi:10.1038/s41467-022-34183-y)
Supplement: Supplementary file 8 — Source Data [file 41467_2022_34183_MOESM8_ESM.zip › Suppl Fig 4/Suppl Fig 4c.txt]

Source data for Supplementary Figure 4c in Mota et al	FRET-FISH probes chromatin compaction at individual genomic loci in single cells
Atp2b3_1	Atp2b3_2	Atp2b3_3	Kdm5c_1	Kdm5c_2	Kdm5c_3	Pbdc1_1	Pbdc1_2	Pbdc1_3	Ddx3x_1	Ddx3x_2	Ddx3x_3	Tent5d_1	Tent5d_2	Tent5d_3	Magix_1	Magix_2	Magix_3
45.5759027896628	22.2858425957112	18.2843137254902	25.8802177858439	32.5085463128764	38.1220036369648	28.5485325052589	21.8955154877485	27.2272621539893	35.8960476448295	37.583099423844	36.9441658308258	35.0846468184472	30.7272056109265	34.0462935833578	20.1575710991545	26.3902830756876	30.5609284332689
39.5374248770716	19.8727765343386	18.791639451339	23.5765928603705	31.1613645074741	33.7942122186495	37.1414379734261	18.4581117976721	35.7734398107069	33.9531901250401	33.8707454871159	42.0442753372535	20.210479507893	22.1591446683698	17.3824493048791	30.8228053126012	17.8384833557247	10.7774983976729
42.2612306530766	25.9248637797534	39.7721222447024	43.0981346309813	39.1444866920152	35.9726962457338	37.9988678177187	35.8478296211998	41.1647915287889	37.3659117997616	33.2906530089629	43.8906752411576	36.381823378108	37.663099252309	29.0945985119335	26.6794889407886	36.9466280513033	26.7691888949374
25.1647772211969	22.8155844155844	23.1567021091163	26.1770604526788	44.3055555555556	37.2503975967485	33.7694704049844	44.8610874382137	37.7560668137409	36.3323961262106	34.5016891891892	37.7219644856823	34.7029077117573	32.9598345112912	30.4005722460658	24.3711512368229	26.5421618562535	28.8309268747089
44.7988904299584	30.8157505711598	38.9108554996405	20.6846266021951	42.6774638180565	37.752808988764	34.2900302114804	40.0554097404491	21.0488441126203	35.8867743483128	40.03227408143	39.9650959860384	35.0788578497062	20.7281641547122	21.6690303799358	31.2084347120843	28.1183523496422	20.3640500568828
28.8814259881168	47.4173169825344	35.2864794676189	28.4008843036109	29.8212605832549	39.7598511753763	34.6205456985239	43.1424559213606	36.8904037755637	36.4230225988701	36.1719767855028	36.5648731620617	39.2780461621041	30.3208425177566	35.4391119817173	31.4130803117587	36.7904937701892	16.2438840797892
39.8821617228769	43.2535749681439	34.0957285671009	29.6194679708935	45.9247834855855	35.8299264104661	35.877640203933	40.6703910614525	35.0907868190989	38.9670014347202	25.2856822764956	39.9683544303797	30.5408271474019	33.4644342060906	18.7960235640648	20.1407688142934	44.5729537366548	15.2972277793655
30.8355437665783	30.988326848249	42.3349436392915	25.6152311273695	42.9492039423806	28.7961210974456	36.7729831144465	40.1086113266098	26.5085351329893	25.060055731719	28.3660844250364	42.5087663372649	27.5005051525561	38.4261838440111	38.9534006937114	16.2977867203219	36.7589505725467	17.5678707650886
42.4194190210903	37.593573123973	37.8624689312345	20.3449554896142	40.0273224043716	38.0820127430158	35.2669902912621	36.1042183622829	33.2481227033072	42.0784188715333	24.4208703182507	40.7363943083468	31.0111668886385	36.8262943983036	33.7790185130767	20.2329594477998	26.8667381207574	31.6946606582002
41.6061423531853	39.6427878081926	23.2445339900007	39.6671949286846	35.3209658421673	39.571325648415	34.0362298330031	29.3034541821296	28.3050847457627	42.5326603325416	26.8644584434058	43.4798336046301	44.0168457740343	36.3737952227965	31.3071702567129	35.6493606532121	24.2941826584949	31.3899010931806
45.9787556904401	20.6837460371862	28.4879677284741	36.5620094191523	39.2770246784845	29.8466014281936	35.6550129234118	38.3961320440147	37.5950801100502	44.5985067804358	31.3197969543147	48.939903494663	33.8952707742802	36.1641084492899	29.3141109654871	34.7951946736141	33.2408049965302	20.9267207121284
45.5231288465356	43.3692421991085	43.0935377112001	33.4460547504026	32.3452862926547	31.0138371474188	34.0406976744186	38.7949260042283	44.3145441892832	39.5042602633617	30.0590841949778	33.870761356366	15.0327671526013	36.2523796573293	30.0062460961899	17.3154362416107	17.9234486266531	16.1009394500446
41.9036995724112	45.1510035640593	37.0135548753826	16.5570911042533	42.9293780549469	41.4274128142741	33.3486607656052	43.5919639764461	37.8285517952242	42.3615857826384	19.0051342479589	31.3369886123998	36.1226611226611	41.1631730374024	38.5771157056633	19.3082735903895	28.6006546644845	29.5891266989533
43.8221709006928	28.2413151364764	19.7701362498841	27.599454703185	39.2313851080865	39.3837645664626	26.1287004229055	28.0849629130142	20.4406575436785	35.3342918763479	33.0701200252685	39.5528660279038	20.5128205128205	39.7659994361432	31.9138400594207	27.2747180554035	22.7307692307692	32.5312648409055
33.184165232358	20.7588816480975	19.0259674648883	38.1746458669536	37.7303588748788	36.3737075332349	34.870823752198	43.319118692253	36.8288166975257	25.9446776981971	17.7053730751437	42.0969993021633	34.3950995405819	20.9657947686117	19.15687371759	33.1235797937424	33.9812992125984	32.1030042918455
43.340144900613	44.7993767043241	29.149855907781	39.0746430507862	58.8063522540902	39.78590544157	37.7437912165006	33.0987068259944	39.4301793879705	38.2164678498691	30.4667194033224	37.2938530734633	25.0054884742042	39.6243842364532	42.8646448733097	21.3878760255242	21.1909711909712	20.388130429877
44.4044006069803	34.2197833122274	37.0860927152318	26.2624951317668	37.4900840869427	38.1546606163736	32.3953143934294	22.9115044247788	28.9071105127891	40.4735242361222	36.0671578693079	39.1733029958286	29.7255508310785	30.1777991350312	38.0688124306326	34.2509996924023	32.8893340010015	31.8550106609808
43.1585415813191	39.3778841223722	42.6083801922728	22.2603808929129	44.2121684867395	35.7098186366479	33.2107682206172	42.151643106297	43.3765790372141	39.2073934837093	34.4994246260069	38.9622466059141	36.6619115549215	22.7954779033916	38.2795698924731	17.229115624753	35.8690971723841	30.2642796248934
48.0207115416736	34.3377527788938	29.3375766148043	38.230626818302	39.8828615255892	24.2985145012969	32.146972218666	42.2792986773301	36.2611475685681	31.1542525092446	16.5288662017399	40.6949152542373	34.8792439621981	38.4186910103667	32.0273715282437	21.398784701537	19.670548870729	16.1380815086106
41.4292937805495	26.5173510300014	38.2432432432432	36.3459841129744	42.9054625401657	26.4144473654132	29.4437070109811	44.2620363062352	32.5373134328358	40.187728141839	29.4966236955187	41.0574070842785	32.7054157888214	39.3646408839779	45.1449122064734	15.7482263652863	24.0958824020713	16.5662371372949
27.5546401190068	26.7616696588869	30.3390054082575	34.8474801061008	35.4432450114491	23.3458912173299	21.9605534294966	35.5767971716643	36.2170596393897	38.2076997735361	27.2114677775055	41.7353102690829	32.1795444394819	36.4384021483719	13.1364166342791	32.9835843628363	17.9136091988804	20.4075605434141
31.8859577257087	26.8214899010549	34.7916306415355	25.4547302103445	43.6512950094757	37.207615593835	35.7534449548081	41.3716435779032	26.2235046054822	35.9586600142552	26.5922521339462	43.6637851756483	28.7543655413271	39.2627173213136	33.9849837087406	9.14945134202256	21.2466323781533	17.4695222405272
46.6428287644021	33.4173625334804	40.0452915644461	41.4643257377662	45.1723600062393	22.1419185282523	33.8093850189449	25.2365930599369	35.1028300228511	34.3293070565798	30.0204778156997	42.3823246878002	38.7859943220224	34.0261481729802	21.5526655415467	21.3775023832221	22.0714136562957	31.7437097717964
36.5091946734306	29.8753709198813	29.8551148836529	22.1845109534094	41.0691244239631	16.4013026958567	26.02300376023	21.4578477859037	36.9951834012597	42.1900963775341	38.7523887523887	40.5561207188878	26.259753518559	35.0829562594268	24.3448345644035	39.1319751992914	36.8758212877792	17.261151239854
41.5013613380008	45.8686773484134	27.9080675422139	34.4514804039021	41.6125455409473	15.8962020965802	31.4382896015549	40.3308880911503	36.1180175700315	38.0428730512249	30.9302325581395	41.9108280254777	33.8083045753089	27.2397094430993	21.0936747857899	28.0829442460862	33.1837670754811	13.0163637332765
43.2906403940887	44.4300936390055	36.2243422954611	43.8902007083825	40.1900882552614	34.981610134859	35.9530135645364	34.1665388744058	37.6140700182512	32.0592286501377	21.3326446280992	40.8413672217353	14.4685039370079	23.9554317548747	12.026902281419	34.5394240916629	27.8254288597376	25.6938044034818
41.826748822037	39.7238727717581	24.0415584415584	41.0374844554983	40.1224846894138	41.0318911232988	32.8162124388539	39.7817715019255	44.9955555555556	31.0494605576573	20.0125733445096	36.941263391208	38.9133442334298	32.3822066139889	18.830121402496	40.312596719282	32.0104198590254	19.6483652066626
43.5331791496175	31.8002795070512	41.6900942616173	44.269340974212	35.8985024958403	18.3331938749895	36.1840207672339	43.9142001995344	41.1960514233241	31.6105023775067	18.0253623188406	40.9467455621302	31.5553457635119	38.576718724843	28.9884516680924	38.2445661191306	18.1221273801707	29.7550890585242
39.9873856827499	41.2099644128114	37.1350984385608	44.1712797134484	38.8146426496223	38.8826456895168	37.7225519287834	34.073316781072	29.2572749238365	39.5551257253385	27.7181462305847	34.7437957507588	40.4613466334165	42.3011015911873	25.0328371278459	21.3537374926427	24.7848537005164	18.6348929815829
45.6247871978209	50.555642510565	39.5925776522791	40.0160901045857	42.1696847753186	25.1278380036817	32.9313929313929	33.2007003024033	34.8526387936943	34.4241922120961	29.2424883622514	39.7388745862449	42.0340529036181	24.1356816699282	20.8795993903767	37.4217311233886	44.1243411595592	15.722916959393
43.9630166787527	68.3447961970264	24.2349760353939	42.4925913730655	33.2017229002154	42.5660027790644	33.5852225020991	30.7869249394673	36.7464905037159	38.8888888888889	32.4131007654662	42.6092282564312	36.7688902940247	25.9255273353422	37.9431133529494	25.8785942492013	50.0358844368434	39.8051296747385
44.116489571035	40.1573426573427	37.3168214654283	44.6349206349206	31.7947247706422	41.9380844888746	32.1569221448046	38.4669978708304	39.3168604651163	26.4235294117647	19.0538888366406	32.6373212942062	39.3851431587281	24.9726177437021	36.9500496195832	30.0801282051282	18.946098149638	18.8799723876089
28.6276002029427	39.9611882370503	39.5631067961165	37.5107591668101	47.0295349100373	48.3982257269591	30.9085722436172	41.1714039621016	37.7004373177843	39.4651011089367	28.4095813552007	37.7011083303539	16.122579612738	24.3083943340622	21.0182767624021	32.4397692568714	35.6430707876371	14.8975284264996
40.4852030282175	28.6434071679817	29.0780141843972	24.2264851485149	39.1106442577031	39.6308155961575	33.4818941504178	41.5907059874888	29.8686968994814	36.4768174012593	34.1111111111111	39.0012529085377	41.072472238457	37.4941561477326	20.2323991797676	18.0479016532429	36.6926780674083	28.6489235463638
42.4839311631765	43.1702753274526	14.0555656878838	45.1694788711363	34.0677708554931	48.3341704336179	30.3669607467076	44.1227653852239	39.3496884735203	35.052827843381	19.9377977766014	40.7511737089202	20.7694141960099	39.3582737845033	41.5030467163169	17.9764146268953	30.4959598774032	27.2080115830116
43.6832181018228	46.5563267485318	44.8674878686077	36.1058601134215	50.6549707602339	26.1545101424256	30.3372371948638	16.3588997011723	38.6519421172886	38.3732371269269	36.0882734746863	43.9019792648445	34.5597354278628	36.4902506963788	31.6323424977174	23.9027928908234	28.191389358902	14.9193548387097
39.9684977357748	33.0397267661334	14.0867595122276	35.9568447117085	31.3722915298752	23.3460373302062	32.1590337191746	45.4179394612608	33.368964902904	35.8596973865199	32.4429808513233	38.9025080143315	38.9446366782007	16.8539325842697	34.6070656092285	37.5266175266175	26.7966316760872	34.5681179775281
26.3051251489869	48.7599122659018	35.0371924470723	25.6494539285336	47.1656976744186	24.1828428303068	35.9756959163487	39.1631512940372	38.9125450376679	38.8153428377461	23.1970640949048	38.1757935123823	33.1478905887807	25.2826510721248	33.991088478676	33.8002980625931	28.9988081048868	27.76188530173
43.3489827856025	34.8107882082375	45.6003889158969	29.7752808988764	42.4285488709932	39.9679829242263	34.3861740166865	41.1701802627559	16.1364331599878	36.0806816205877	33.5671801128565	44.2947998503554	42.0590081607031	32.8360603144049	30.7643108410617	32.2984653378021	36.7734618656082	31.4090909090909
39.7338754389207	28.299057412168	30.119375573921	16.9508196721311	45.5824995760556	18.4674698795181	33.7827485828099	43.551912568306	40.6698564593301	30.1959370116601	26.9373914481846	34.8404255319149	38.4937940288494	35.8616209192789	31.7261806812572	34.4833750446907	34.7037484885127	16.6400967511407
44.1212367778682	47.4022096148104	42.2636859707798	33.4558823529412	36.8295994568907	42.2451994091581	33.4583444950442	41.9359803016313	34.8925219497427	22.8166318719555	23.391864466602	44.0348277139681	26.9701810436635	46.9379478166824	29.6399389422645	18.8789076536112	35.0940556809631	31.3309061488673
42.3142050799624	33.2873721705159	41.8464730290456	38.8009592326139	44.8947368421053	28.1186703205052	35.3002845589337	37.5128821710752	29.6965699208443	33.723792547322	27.8030191997655	44.7560291643298	23.4631216681288	23.4887272074014	25.5142199450509	18.2677678765486	34.7285258026559	33.1175298804781
44.1939311747754	41.3221635403387	20.9202226345083	29.0233837689133	37.8085751407536	34.6919579871453	18.4015206372194	21.4070118411888	26.4285714285714	33.4524898162773	34.0988835725678	41.5288176911022	19.2441456063065	26.4873140857393	17.9614181438999	19.0822111977321	42.2824536376605	28.6227067269343
45.5710955710956	49.0762124711316	42.6107408859271	41.538705081526	40.3893951946976	24.122768446047	30.7440603215251	24.0947546531303	34.7643827695866	39.8709677419355	24.5619305096626	40.9509202453988	22.3296075300445	30.1040744021258	37.4253123302553	21.3709677419355	32.3369221025966	11.5416816170315
30.2285432423545	41.2675549153763	26.6973221530971	31.5624182151269	37.8969654199012	25.6009778622844	35.930023923445	18.6721034005232	37.4877008855362	31.6319741469442	32.0338311087617	46.2190247801759	29.0077003850193	33.6338690709526	33.0282227307399	22.0291953190976	33.5044270499166	20.057679784166
48.4135667396061	47.2853828306264	42.8002276607854	40.6203840472674	42.8172942817294	36.1839530332681	35.0712435233161	37.1398559423769	36.4332399626517	38.731089842544	34.3247588424437	39.6188747731397	38.7209442370228	33.2165381920112	24.3512195121951	22.0685900925422	26.9582461165583	15.6088791621072
46.8700405572209	40.3087143415397	17.2496761058671	39.8280278082693	58.0926430517711	38.9944134078212	31.9566339700568	42.3629343629344	19.4952205265806	37.2190109184329	18.5082872928177	40.4949587534372	33.2688821752266	21.889979456745	18.063990519923	35.1169383416017	17.3503028444376	17.7613403439979
42.3158708679683	41.411003236246	30.1521287074532	31.2591425677957	42.4877071571663	43.4930858117068	28.5362985138458	37.7525989954445	35.8370464672183	38.5416666666667	34.584755403868	41.237322515213	35.6916930248044	30.099706744868	38.2419127988748	32.3935772964899	30.5121727147451	28.6734086853064
45.5197132616487	40.8913948180964	44.5818610129564	28.0492942911312	65.4834418539523	48.1965174129353	32.0853153291392	20.2085947302384	43.1282142223799	27.7090401117541	32.2186408810099	43.5370565507552	34.3276936776492	36.98670605613	33.8892917573121	10.8253008612331	33.0816831683168	11.4531171038728
29.0679304897314	41.1350081330201	41.8796992481203	36.6651097617936	33.658387932348	42.2678690714763	35.11951257616	44.0341349883631	42.0902612826603	37.8333584450806	37.7376539519311	35.4066985645933	41.8759982575868	34.3652849740933	34.7202521670607	34.6350613915416	30.5337078651685	28.5714285714286
34.9332485696122	28.9064943187741	36.4412687347508	30.0393841747225	36.9487678339818	22.4741298212606	21.0219771685952	48.3477259643063	37.5602629656684	24.8812285935256	37.5638551481439	40.0755803491092	17.0846286701209	22.8065134099617	20.4249731407425	23.3494545045552	25.9586166980177	16.4416466495486
45.2951096121417	48.2783669911376	52.4240465416936	36.2941861970737	43.7207690975229	36.412157153447	27.3375514713267	45.4512722035526	28.171334431631	32.530303030303	20.8071820131882	40.3914259086673	32.7122408687068	28.4923477694562	33.0570779307579	42.4010641835717	28.251352047386	16.6590874639988
46.2084853138798	34.3803935105281	39.9551295125433	40.2583083950228	38.3984867591425	41.9400352733686	34.4884038199181	46.3117027176927	43.6715135492399	36.0796563842249	32.6162479957242	41.7013888888889	37.3371510379384	33.3187006145742	22.5161835068956	37.2318973418882	36.7040606730921	20.8461302211302
32.4409448818898	58.086500655308	40.7797270955166	40.2663934426229	37.0330459770115	23.5208936698386	29.7486432447872	47.0344659602972	25.1728247914184	26.6659149847784	39.0949011954135	39.2549019607843	37.6523913723038	37.1508736130596	16.4838400942354	19.7135004580661	23.6553929644345	13.628912071535
44.1490393945275	34.0128068303095	29.2909397861564	40.7899960301707	43.463230672533	17.8895981975216	34.6263291897559	38.975326104039	35.0536535513541	39.409963818536	22.2537494933117	38.1825848619018	31.0884886452623	32.2427954893499	33.9476878931685	39.0043868014496	31.5057415494097	32.0498301245753
39.7017892644135	30.2775553776354	22.479200061064	21.3757471380812	33.7321792260692	40.6652148089487	29.6312490890541	41.9208424110385	38.9468455042226	36.8374427875388	40.3314917127072	37.2496662216288	29.6171302222739	25.6610401014733	36.8469717984281	35.5598894848042	24.0368852459016	19.6040213377103
40.3624661246612	45.5689376235844	42.0089619118745	28.0127599243856	34.2232320363533	23.0850563909774	33.6501901140684	26.4322712290064	37.2396642834939	36.1968761351253	31.610813855252	40.4794123332689	34.4057780695995	28.3937823834197	18.6491935483871	29.4741627519321	20.7044172017902	11.221799003809
39.6958725561188	39.6277106121666	41.5218312844426	19.3877551020408	29.5070617557463	39.5809272397294	28.9700727959019	45.3076923076923	38.1654239639327	29.9165169607947	39.5206766917293	35.2975270479134	41.180800942285	33.8233397807866	21.3206189276718	27.6093849080533	24.1079923882017	32.5266073771687
37.6353325313628	42.69889224572	42.150021805495	33.7477148080439	39.828376978843	35.5147645650439	36.6135004272287	35.3536857781087	39.1764906885358	39.3824155765135	33.5912768202603	39.0226628895184	37.9474184352233	30.1036269430052	36.5519839276745	27.3267032803919	23.7201760481816	33.621867881549
39.3637941006362	60.1684121143504	41.8093819806404	35.3198948290973	41.4022787028922	41.0202360876897	30.7590057158049	61.4438104688663	40.666975451598	36.4633117795895	34.1512805241215	35.8132749817651	37.1290545203589	34.2609174817468	29.9511208494859	24.3588003799701	29.2996270203067	19.500710068017
66.1191489361702	27.9947134446714	29.3516151522194	40.4478897502153	43.1393113092117	42.5649530127142	32.4289556776985	30.1923545166788	39.595738013162	34.5526596555403	22.543956043956	44.1182682154171	43.311235764066	23.4433245892586	34.1842397336293	13.7606623181134	38.1554543921767	18.7828761026139
42.7848467322152	41.6151545363908	43.0306139900804	36.7824042052843	45.5814843152257	41.6976917349218	29.2976285033473	28.0911062906725	39.3346911065852	40.0225116578228	16.6346808642357	38.7369194051772	39.6666152183979	26.0865299715491	17.676679979163	10.3875239998433	15.6987424049739	34.1873042983205
48.4316433221543	20.7611116490752	44.3397842096249	24.0674442776302	38.2963232617401	35.3546291283162	28.8066723695466	41.4859693877551	41.9033627162912	36.0076149034539	18.4220183486239	38.3403151805306	39.5578551269991	33.5828180930687	33.8469184890656	26.9882971101027	22.4890350877193	27.4845178413447
45.2139756047137	43.677269200931	44.778730103201	33.2251908396947	44.9615312441359	35.2359822509076	29.9064188743904	38.3377571333776	37.2697070371489	41.4155188872221	30.8998498325055	42.2158888493053	38.0931649978233	35.9915938502378	31.8669527896996	21.0263788968825	27.1021343647042	35.7967392597882
46.9739554056586	41.5802075019952	38.8723051409619	38.0872794800371	31.5546503733876	33.9163897148854	31.1732605729877	33.9602742133943	36.7738071471352	33.4835586713403	19.2365607589219	39.5413758723829	34.9618658118713	41.5937803692906	28.5955578076176	39.3978219090327	25.6205980833622	11.0831703455341
42.979992979993	46.0805715419726	42.4226254002134	20.8670946017047	32.2395128552097	43.879173290938	21.7903534387272	32.4623911322249	14.4224978923281	35.6320049813201	37.3652694610778	38.3275261324042	43.5642333043154	14.9373754625676	32.9360289680145	26.7365008105749	35.3168334210988	32.8099278206914
43.2050657574282	29.365671641791	20.8121827411168	38.4899785950574	31.0992796742875	35.4020979020979	33.6472602739726	40.603371783496	33.3128362797848	18.699128944738	35.9524159201057	39.5278125558934	22.5540679711638	31.8625118934348	25.0257731958763	32.7554014403841	17.1989472935486	22.741935483871
42.6206621459912	47.9061430666449	44.4058976582827	38.9184234647113	41.3798572561459	43.468339988591	31.9367588932806	42.4177631578947	28.0737704918033	30.0058038305281	32.1163366336634	36.7783321454027	34.2053307008884	23.442583921911	25.1012926876326	15.7972079353417	26.373508224922	17.0781730693382
45.2168861347792	39.2843401308195	41.2003530450132	41.3461538461538	41.2518482010843	40.1559824995244	28.7047200878156	42.1701602959309	37.8850957535387	36.7097401695151	31.3449704885094	38.5224274406332	42.0200462606014	34.7102761430512	23.4835588208942	17.2252533125487	26.2935990801073	15.444275838813
47.9054179854776	30.8173520664547	40.5217391304348	25.2038234467248	44.0938881268099	29.718978570512	31.5230807208097	31.9520340012143	34.9464285714286	43.1490384615385	30.5839324000504	33.9231878358894	25.6555504796711	28.5227147728523	24.1730480776822	33.1075057942592	19.5278611945279	34.0627041149575
46.862179000152	39.2506511721098	28.2477128782547	31.1446910938754	43.659261850621	35.9583468922877	30.6883365200765	40.8815075055893	35.4323158062969	40.7488299531981	19.9867965010728	34.610472541507	15.578916630165	39.1233196960842	19.0319176998154	36.4434097421203	36.4455364455364	20.5304432108556
44.2911122063414	18.7596183441059	27.6197283774124	40.6803685329553	27.2067570782774	40.2075725542956	41.2100753051156	42.1664420485175	29.6069663450224	34.1343093570974	24.875447950354	44.376952447067	21.428029440777	36.8052237617455	12.1811012399639	32.9096264145094	19.8233020430701	21.8958487768718
45.3498366855768	39.437984496124	39.6626127893292	37.5878220140515	50.8070714834743	36.2788144895719	35.7798165137615	38.628818061089	44.0969507427678	37.8204120144677	34.0240724655664	38.0124421757856	24.4948486542608	34.3559294078839	21.3689936536718	33.4929927266276	24.2253023748565	27.5288923516426
48.8522769344687	43.9612609191037	37.1544058205335	39.2961876832845	33.656588705077	39.1642371234208	33.124403869737	24.6181974618197	38.3599245153543	27.6302754111353	22.0024147859199	39.8902104300091	45.9328696703961	36.5479638780031	19.0656565656566	37.8938524016244	33.9252908756889	15.7967032967033
45.9396299902629	23.2627646326276	38.4646878198567	35.9315320413071	42.0732657833203	40.7414829659319	32.8867761452031	41.6	28.6426523744235	28.2090035625607	33.1333235767598	26.0787102892366	26.708822643782	39.7322623828648	14.7648862765142	32.8229829692069	31.3891982182628	27.1762984637893
42.3256719906506	42.2253422253422	33.6686787391013	29.3873837444399	33.4523036988968	39.5106297633373	34.4181841663438	36.7277298850575	28.7781350482315	34.405097051415	39.2690513219285	39.6328293736501	41.3762939203966	28.1686310063463	29.9490229396771	27.8701760051671	16.3066954643628	31.2944738834217
45.2843903325459	26.9483682415977	37.3493975903614	44.4695652173913	42.3453766074709	34.5685455810717	32.6645264847512	17.7780900850256	40.0033772374198	31.2005751258088	28.6261851926568	37	48.2939632545932	35.5157795572303	16.0440778986763	14.0576323987539	37.34335839599	12.2294967264731
23.8303454306952	37.9060701689252	39.2474166504192	15.7029898690388	35.3145839373732	32.0124926800703	32.6570173171362	36.9860393956779	39.544360066679	38.4206285253828	39.7818530504615	39.4308943089431	32.9687338767929	31.3645887899424	26.4625681705503	35.8001144382987	19.5024686669199	27.2460018814675
47.1055290890717	27.7049601644821	27.204767063922	36.3280613076798	25.9406729046387	34.0258722069777	34.2678713792187	34.4368811881188	36.4658352362551	37.8026978709573	35.2388814363843	40.0949667616334	48.141770698809	16.9562243502052	27.5977895763355	17.6635591122845	20.2314858379599	36.2130360736956
24.9810390595374	39.3269713711703	38.3336446852232	23.4521028037383	36.3880998654507	30.1029883504981	35.0358950217724	39.0766235572243	26.7851938210434	38.9297987236132	22.6525313717006	42.6549623790756	34.5780206435944	27.9129620963968	35.406573261752	35.9134696636809	18.6914117981252	30.4627249357326
39.9238692342141	47.5828018926147	28.3355176933159	36.8651194080054	42.1011182863443	41.1926605504587	32.0829781187837	38.3529866615117	27.8277827782778	42.1727833712244	25.8654052891851	39.7894736842105	31.0934944004027	34.9182465643495	14.5126612517917	23.7510334238809	35.3164900842162	35.3277257578162
17.5801867641088	36.1439010680157	43.5781544256121	43.139320516197	30.4689655172414	37.1644148096157	34.7954393024816	35.0096711798839	39.4515050167224	31.36442603234	21.1021859362655	34.8192174343734	29.9729875742842	40.6639928698752	22.3609095307209	30.6872037914692	30.1019749580483	34.7785255908593
31.4400831817	45.7931556059747	27.7597402597403	42.859375	35.6746210415729	39.9267399267399	33.5133710973521	33.2343332343332	42.0294032862496	30.8855552867167	14.9179157744468	40.5569719552853	27.0895080023711	37.4695863746959	16.3692363438717	29.1362633633124	25.1804225167301	24.9486776959304
65.4239093594151	47.6682997641081	20.1916288451841	38.2343846629561	30.2920217968422	27.6060885608856	33.627260499178	35.1752640440839	37.1923427529626	42.2737955346651	32.5063241875851	38.1525423728814	27.9724722075172	21.9223484848485	20.8364706687658	25.0199840127898	29.0870786516854	34.080231297434
52.483888292159	33.0101569713758	41.8716478638802	45.4973513831666	37.1261378413524	22.4026526101003	35.0048483169414	40.1281208935611	35.3550056606825	16.600790513834	25.4962385570561	41.2420382165605	31.6030923455951	30.6420233463035	20.729537366548	33.5310594826166	25.8038019244309	34.5733373823261
45.6920622257678	42.6615405368946	42.217604835663	30.8611599297012	35.2474448628295	44.2741208295762	33.477907291949	19.8157994682871	27.1614583333333	36.4242166453991	35.4740484429066	40.3400035417036	41.0518884574656	19.0595459319706	21.8597063621533	33.2825461317081	37.119276871684	15.9760507439682
46.6108297623685	43.4580934101088	24.8422949834785	41.7384843982169	30.3009259259259	24.7571718997063	31.7504655493482	36.4045991298943	17.8894378670644	40.5467720685112	24.2866814972434	49.6493688639551	13.3884414299845	24.7891594807164	35.3314041614992	32.6757713707638	16.6522040958001	29.8919869379553
43.7428680106504	39.4235807860262	48.7513007284079	27.8511404561825	45.7743857036485	31.4173939211556	31.0838445807771	39.8901098901099	40.6220839813375	28.9170182841069	38.4900662251656	34.217246120605	38.3326840670043	18.7403519604816	27.1009112386095	36.1213495888857	37.8878960194963	33.9554009172861
36.4442506178224	44.1181041181041	29.5805103070492	33.9747518078196	46.4305177111717	39.7912243453645	33.1356049110222	32.611693325979	36.8099201630712	32.4864796880895	16.6960352422907	41.2974683544304	47.1698113207547	41.5356151711378	27.1299848336158	34.9561678146525	29.0600522193211	37.48204882719
46.6210613598673	32.9553035356905	42.5343511450382	29.2484490999695	24.7011183956807	41.2834765032845	29.8484354628422	21.1586901763224	34.8995148995149	38.5675348273774	38.5987261146497	35.4631083202512	42.4059324361439	37.6392961876833	19.1015564801973	29.6251184192719	37.2752308439981	17.1347907919502
40.0820549411345	59.3257074051776	29.140127388535	40.4524089306698	44.1950464396285	35.7601283594063	34.6887081722437	43.8847583643123	37.6294235821357	35.5089905139459	39.4195394467911	40.5982263640463	20.1523046092184	17.8257335008499	34.5274268351191	18.7315923817004	17.6540022132055	37.2755417956656
20.7120358881359	24.4241053064582	50.5373089147873	38.2682967677106	39.4661582459485	24.0602603481059	26.3051067630105	32.9282407407407	20.9705882352941	31.2228708277204	22.7432348688288	42.5159471888444	40.456605673997	20.7277916518016	37.4288827018521	39.3357550596783	22.0160948750529	16.1864194437484
47.529992942837	48.5686242434157	41.8143899895725	38.9334402566159	39.9720583669668	39.5858708891596	28.9850136239782	28.0758672323434	32.464	32.5295451832398	34.2105263157895	39.7180192572215	22.5214583825498	42.8327380027955	34.1976451911628	35.379757937204	40.8569118835893	14.2560604937356
32.4814126394052	24.3677917680669	36.501210653753	23.7158469945355	48.3906421730256	34.7617354196302	31.9189446484428	41.2581954417733	39.7494934610425	41.473189607518	31.997834325934	40.64039408867	33.7821734985701	28.152959921559	35.9319270355651	32.34425974833	27.753080147339	33.7335285505124
44.7143916913947	26.2583633556356	37.2058274187523	38.4344146685472	26.6993421901199	36.2864525655223	28.7277984304007	32.7159621094302	22.8304909073777	30.4956268221574	35.0213371266003	40.0709219858156	29.6214174262955	29.7907876230661	33.6570691877954	21.1033022046789	40.3360072650219	18.5202639019793
39.6047756278304	38.1733021077283	38.6666666666667	42.5199362041467	36.5343576611182	41.0497453975715	25.9318423855165	18.9816098327326	38.4538983611985	30.264857881137	18.5627847912154	36.0399859698352	19.4929072232187	22.1532649757151	39.6913023884633	35.5178972851461	33.3496892378149	22.9362646654688
45.6462154754375	44.8859166011015	33.6616554345948	26.6217084136159	37.7022653721683	41.8243754731264	18.0339122674538	40.8921302578019	33.1031681559708	17.1854478592067	21.5049041135998	35.1921358355675	37.7049180327869	33.4532374100719	31.5617550984374	34.1399100356755	23.2608695652174	17.7148584314708
44.5476096404583	19.3872666347535	28.1008599329544	24.1101790977103	40.127939142462	42.223513461166	33.456607495069	41.0499504740342	35.6228829506963	34.4419807834442	34.1028081865778	40.4971791255289	39.7176772537697	33.6756863519652	30.0749978933176	16.9913122999543	27.9289118347895	12.777476989713
45.1372477731322	42.8930366116296	46.9145121721079	40.6146728354263	36.5819456617003	40.8499095840868	41.6428978893326	43.3469004383219	39.1558149977548	40.4183154324477	28.9176278690435	40.2780132225801	36.052886165753	64.4357392898816	43.4163701067616	33.4967320261438	21.2856534695615	24.877593844719
45.1312604729101	44.9873497786211	45.2586206896552	41.9143765189755	37.0883882149047	34.5726872246696	32.7079174983367	41.153488372093	37.1010847351045	34.0852904820766	32.6689101734403	35.9673469387755	22.2552980367142	42.7152831652444	30.1096783755743	30.7320118620259	39.2818280739935	23.8718952160371
47.4904253174763	42.6673846706157	31.5679233991622	24.000343967667	39.2685274302214	23.1709956709957	22.6691399004198	26.4131008980454	40.757808499744	32.8030954428203	41.3351623228166	43.0017396805314	41.2517780938834	12.0514354066986	38.3961911874533	38.3786316776008	14.8079622304453	20.0984413453651
48.6076435567505	25.8962081014624	42.5703564727955	32.7509623926562	40.9694927943103	14.6043121023043	32.7600107497984	38.9486903480445	39.1376727151656	37.0088719898606	41.4021852237253	35.7612544258978	35.4166666666667	31.5933200294087	37.5058602906704	24.6842455129626	37.0353443022547	36.1088742148494
38.3436701933601	31.2543554006969	39.5181180041738	39.368932038835	35.9872611464968	42.4184868629313	36.2151221627873	42.5065876152833	39.1190864600326	31.8597757442969	32.2031909901455	36.0915492957746	26.4031468866929	47.1517713365539	37.2026641294006	19.9282725642558	30.8329022245215	28.4009893787284
31.7579250720461	43.359215365754	39.6780057128019	42.8968448585908	26.7588979543573	15.1411335369033	28.5219261560521	15.3828197945845	41.5363926710371	40.6218070354693	39.4215100488865	32.370607028754	27.7008310249307	27.026299255004	38.438787366642	24.9763225544581	22.1723237597911	35.6171370282217
42.0403126285479	45.6567593480345	40.3960776773697	38.6138613861386	38.2481474444233	34.88939209197	34.6443830108067	45.6793371037748	21.7520008770968	39.0801096558026	43.2718014003819	39.0800848148752	33.8018852323466	36.3663529060212	41.9568050642338	36.0771165129925	33.7620578778135	33.5919055649241
29.6949475691134	42.1554131756202	20.1720926106626	37.2848327379019	30.0455235204856	22.0943186037876	31.5844977590298	39.5286195286195	42.2409751523676	26.8092617589035	35.0397413444699	41.9016506189821	20.5893732267217	37.8003833112192	30.6354102405922	23.2667925546264	24.4527683483554	18.0849020361122
37.6261127596439	29.1612784038426	38.4779213403379	24.1899262111004	26.1992619926199	40.773085182534	27.2439148073022	37.8801169590643	37.4795417348609	34.8510572619231	37.4636122009872	29.9270072992701	38.8356259552591	37.9386658235852	33.5024623190569	21.9779241588036	29.9985563736105	28.9311241065627
26.4970598823953	42.1905265011446	40.0456919060052	41.6734362307067	36.1493123772102	40.7927176180542	29.0032958290715	18.6978902341768	32.1787557728878	35.2478363493312	33.8348455265878	36.11911623439	35.5007023881196	37.5468024561929	31.1763890813357	33.7256908904811	21.6211259856959	22.264631043257
42.7363868684883	26.1310941220704	25.4529087431079	33.837890625	39.0209543933791	23.3868613138686	32.2257750590852	48.6673111448695	20.1457750656835	38.0771834800271	37.5383756628524	41.48244473342	37.772524297347	34.4292518051928	37.2648847404893	17.4892887746358	23.7997404844291	26.7215700017522
37.1137768084333	30.6503772906935	41.9056220365771	23.6348818255909	28.1833397708253	43.4813753581662	30.4209268357456	39.350844905471	36.0993905297703	31.0763705503327	27.6796347757046	41.564991052546	40.2820355610055	24.8382226056946	20.7089846834044	39.7258187357197	33.9744530905888	12.4966027069631
44.469387755102	34.9700975763299	48.1756645203896	29.976890062727	34.251968503937	37.1359909527848	34.7782402755849	35.7906427877273	38.8950480413895	29.2263980369366	32.2091310751105	37.0896184560781	37.2792119565217	38.3533017553636	36.4106219925147	37.8296584522265	22.7951013687352	32.5189786059351
45.1701543014162	26.1823966065748	36.3385040700353	31.8294190358467	28.310854206808	40.448343079922	21.6904276985743	39.2267135325132	40.7859715046188	32.2850703015992	21.3579676674365	41.3640730067243	40.1520799165051	26.1080332409972	24.5736522833925	15.355111757704	16.8084133516232	13.9612693906519
41.3897280966767	42.3030511980693	35.9822367652215	33.3962264150943	29.5922541933724	39.6570397111913	30.0947583063452	36.952804377565	41.7160933175168	39.6865099216275	38.6183465458664	37.9432624113475	25.875137816979	21.3825705672787	33.1812831077104	21.4878482513337	38.5389967045038	14.3310782824796
40.7569141193595	42.112530203659	31.3751926040062	29.7014752003717	30.9885931558935	34.3672893902009	35.4456202983552	43.7631451221485	35.4379878577624	39.8799553322166	21.0828677107106	40.8832691955287	19.1982492788222	40.2816901408451	29.5142714071107	27.833850931677	38.8421052631579	26.2933930571109
44.9452554744526	36.9698832206515	40.0559440559441	23.5511115425687	46.797608881298	45.2316537030774	31.0128959559284	21.9958886189497	35.0846468184472	38.1985445558149	36.6360505166475	43.6415724972147	32.0741121976325	30.7847800237812	37.8737034777303	35.048560231726	17.1768242689259	27.9387821556496
48.8465087665334	46.3808738664468	33.6267605633803	39.6607846496488	43.927196359818	38.4207737148914	29.411184534964	25.7193738869622	42.7566083075867	34.9898738121203	21.6322840470124	42.3672931091329	37.0415835507135	16.2695281679028	17.2694477846638	27.4515693047004	22.2880043719829	22.1564760026298
41.7536534446764	41.1359099981854	18.5337797235814	24.8882131997854	46.2645772594752	45.0650848574724	29.4557097118463	23.0052930797883	37.7863233572981	40.0605449041372	34.0718198417529	42.2222222222222	37.6954109934443	NaN	31.4879951062854	21.8701383771391	57.5553077871017	36.906584992343
43.0400585330163	38.267491670633	32.5491459877538	25.7395348837209	33.0137424097156	39.1096979332273	33.7532629667461	27.1934460887949	22.1210782147592	35.1692774128348	37.4819277108434	39.5944503735326	26.2040451447089	NaN	33.1460674157303	22.7184934814099	42.0839656044512	32.2757475083056
25.4050004682086	30.1879288058069	24.375154664687	34.3461932400137	33.1566015776542	28.5862687694778	33.9219330855019	40.2625102543068	40.0222345747638	40.0229357798165	36.2834155203737	41.175403591511	44.296443247839	NaN	18.9784406150993	30.096267522378	33.2848260351898	38.3973044242602
45.3281853281853	40.1074472026677	42.9372197309417	29.9109941080607	29.7754109747627	42.5295225055622	29.1492486724664	19.7958026091889	29.5817390157013	35.3046796094714	37.8525357278361	36.3030303030303	22.8904145302859	NaN	35.128685870121	32.5688073394495	33.5562490711844	35.670503812229
41.8637274549098	39.6208708708709	33.2485291779297	43.0787413207268	16.7062064743246	40.8225437928408	31.1429893567793	41.9603524229075	18.6368644734771	37.1734946384383	35.4697343193646	40.4821280133001	24.6306231943871	NaN	29.5822454308094	26.5512736773351	17.3683524504692	12.5261989890272
41.0518292682927	24.1089250071286	42.8404441846873	26.3319279417401	54.8617731172545	40.8968893099637	26.7587939698492	24.0395480225989	31.5525423728814	22.5373283896182	37.4865073245952	42.6110006626905	42.2904496671648	NaN	25.5765578366646	29.2314945780292	32.2847682119205	27.813329171219
37.0890136327185	24.8814862267777	43.1830829159711	45.5956956187548	47.8208556149733	32.0484980094101	28.6285109883653	31.9419669401831	35.7972722680586	40.5275779376499	25.5684764091549	40.2769872889395	26.5453201515292	NaN	29.5526342606746	34.7988926884872	20.616251138905	23.4569407172481
29.6655737704918	40.3725595557944	33.9958326654913	39.3428219996486	46.9707668408417	35.6984099846128	30.18147086915	39.4425931535898	31.6297010607522	33.181932879132	34.7301374455246	37.2481394082411	41.6250160194797	NaN	30.2898099096292	39.3135466755099	40.0130229529546	30.0301204819277
30.8148352405901	42.3887973640857	37.9216043755697	35.6341673856773	41.2139992708713	38.3371385083714	19.4785011224314	38.3236599522021	39.8423127463863	39.4798318019	17.5092478421702	44.1965973534972	40.4754784688995	NaN	35.6880958200929	19.1426534976072	33.7011195846179	35.0305810397554
46.974306964165	32.9028635597979	25.8812321371864	39.7047022949767	36.1111111111111	40.0888395335924	26.5483563601715	36.5141826528939	41.4787371134021	34.6896383186706	32.258064516129	39.7651006711409	37.8355102626669	NaN	40.4903712527298	31.4137931034483	30.5589870290303	12.8773429792831
43.6823104693141	42.449489689648	34.2312008978676	21.7338074972308	40.9228321400159	29.3932420976141	27.8478212784782	31.4758269720102	39.528354856822	38.3733333333333	16.5477977977978	38.8017118402283	11.9883040935673	NaN	34.6773433820066	19.3930772878141	15.3370400449803	18.4788628392099
69.453598384182	26.1845386533666	20.2678027997565	25.7600161063016	23.8141335914811	42.3740277308083	29.7002032520325	47.2501195600191	39.2378399080812	36.9348762109796	24.0704879938033	39.3338231692383	43.3219627394385	NaN	31.9291405322936	22.9619394548424	35.614849187935	21.2532127980147
40.7085561497326	26.6164747564216	41.9544321822713	31.9647058823529	23.9167714645021	26.4201183431953	27.7692700357325	37.1763255240444	38.2943143812709	35.256950294861	27.0055599682288	42.1996615905245	17.2498970769864	NaN	41.5440435396089	31.8407960199005	37.3880030372058	26.9627507163324
45.7208621050429	39.0163297045101	36.2521230420834	40.0691625319501	40.5207600281492	32.2575891541409	29.4167450611477	39.6412411118293	26.1567110729122	37.8927089508002	37.3885750156937	38.9735961323912	43.4719395173015	NaN	35.1983988861817	34.5903554146504	13.2183108390149	33.1040268456376
49.1140146769286	45.1523092040616	27.1254582003074	38.3609693877551	40.4648609077599	34.7813325506311	32.4174218064893	35.9768907563025	40.1535929786067	40.8190941144562	37.3770894788594	39.6197128443927	25.4502593116454	NaN	29.5299181365516	34.4422346772735	40.0467962562995	33.2220367278798
45.0213371266003	43.921200750469	40.9871632616163	47.5531555855552	44.766945535257	48.3263946711074	25.3927967125937	35.3917662682603	37.9987722529159	38.8831437435367	18.7896534895071	40.5993510211873	29.4384880974014	NaN	38.4904871419611	22.7109025428353	25.6983240223464	36.9297719087635
43.5892657472978	20.2812179905019	32.482568083147	27.1387982742292	45.3273282933891	45.9469240048251	27.0722696836758	32.3051131601006	38.3663735280966	26.5994694960212	35.4834471886495	37.4443851219078	36.6011063306699	NaN	41.5236637883922	33.1100651701665	19.4828427386567	34.7631666114607
40.6491193350485	35.1457582705536	30.9469804366317	27.8072736925936	26.678807193262	44.65221950367	20.9180374973062	34.6165884194053	40.2410755679184	37.9047619047619	18.8867302981671	41.0056657223796	37.8769746290091	NaN	39.4110275689223	34.2836390049029	14.9006622516556	37.3861500650571
41.6349809885932	42.9876837504966	31.2693498452012	42.6510658759417	32.2189483227561	42.9125055895066	29.2823156225218	37.0884871550904	38.5060975609756	38.7620578778135	20.1217686395848	39.1379310344828	36.8648337411832	NaN	38.6042712101762	17.2282328696548	38.9790498672175	21.6289762597354
41.2533640907343	42.11177562384	37.8184845961699	20.6884470526408	45.9016393442623	46.4291715678037	26.8303899926416	22.8480941070015	34.558686322075	33.4950183534347	31.0661520031945	39.0265804597701	35.6212850268893	NaN	36.3499452354874	15.9542783546647	29.6492708207786	28.486769570011
18.3517343301747	31.6221765913758	22.8660228660229	44.4690265486726	46.1296906892762	39.6713166443723	31.2748238308776	28.6555183946488	38.5992627698789	36.9844670594537	27.9000798448728	36.4475627769572	40.1881284463185	NaN	39.0203137053227	37.982900569981	33.8732394366197	30.4721030042918
42.4219910846954	41.6094210009814	31.1964591661907	33.7570784698948	34.4219464402351	40.1445347786811	35.4335260115607	35.45	40.4616429056348	26.5515436944008	19.8162242435493	37.8659275939719	42.3838674828952	NaN	42.3847695390782	19.7290431837426	34.3373493975904	25.3550242674816
43.4231697506034	45.2823920265781	38.3546258598905	33.0032604757879	43.3716237193418	39.8573975044563	33.3736234219715	33.43678536426	20.1162534029873	41.6852500796432	33.3928305815856	43.4428746928747	34.0909090909091	NaN	42.2883697563426	21.8280054029716	34.8135964912281	33.3447684391081
48.1379056047198	42.2857142857143	28.5755313038484	37.0524130773223	33.661023120335	25.2246732026144	26.8313869317633	40.3133159268929	50.0550747442958	42.3065735892961	18.2338248328096	40.8163265306122	34.5219491405029	NaN	34.3618353637709	35.177304964539	35.4838709677419	26.4103246407664
43.2902182700081	40.6883835279656	42.9991575400168	31.0621468926554	45.0325596927701	42.1957671957672	30.9308966304969	20.3348610981199	40.5859830198102	41.1129568106312	35.324746505892	26.3487016428193	19.5076780615788	NaN	38.9133817427386	27.8387619219003	23.0872870753537	27.1681004417577
45.5203442879499	42.8629607004683	45.9655172413793	29.4017922015016	42.2823839067494	11.6949334478317	33.203046702746	25.6341430680446	40.4716818729558	40.064004876562	27.9396016277575	39.3614237110704	25.9420455846982	NaN	33.6745290016318	24.3635315592276	39.7238163558106	37.3271889400922
44.36576977544	39.2150111895335	44.2129252808074	36.3901220865705	39.3268703127858	28.4800601956358	31.0612391070789	40.1492031197016	41.1575562700965	36.3020465772759	31.4302108736193	44.8249027237354	43.9434926360084	NaN	24.1666019115704	18.4911543414899	21.2961228694512	32.0369030390738
28.1740370898716	41.9858451290591	43.9221789883268	25.2273492758505	43.1639226914818	31.9182389937107	26.9579863385422	35.086693941165	27.1120268951307	33.8905775075988	32.1315685499802	36.0892388451444	20.7428274890652	NaN	37.4458572027386	14.5793299356671	19.637332416638	32.8396572827417
38.6982944520682	45.67447261467	18.5420527755714	38.5699899295065	38.4661714515158	41.7990362305908	25.2695633607345	41.5046491969569	36.1974187380497	39.5491510914538	25.1814295655632	39.1629037860368	47.6320832192718	NaN	29.0439995717803	31.6724796545424	40.2470741222367	20.8019294543262
44.4403803950256	33.9003436426117	47.0679544670576	41.2727550864311	39.8760707125934	38.0473564709698	29.3619274556526	40.1040845292541	41.5335994677312	45.4781235904375	33.514568520842	43.8997968855789	42.1620980182746	NaN	40.1985815602837	32.2604377414015	18.1956094949134	21.8932844293075
45.6537486417964	43.3479991619527	36.0378101614809	35.2839389649206	39.8107714701601	28.4625322997416	28.3711911357341	41.655737704918	38.7871853546911	33.266299745978	35.8338226658837	39.59565134465	35.5962829117192	NaN	33.080008444163	18.6288320923056	18.6058779201206	25.5268348385757
41.2981455064194	43.3254845136751	44.7683580208005	22.9254149170166	39.8622938938213	43.600940544172	27.5202354672553	29.289247591773	32.321912991058	39.6650506831203	23.1620466747014	35.4447259634618	22.8131289673324	NaN	35.7525188916877	39.365866388309	24.9971412235563	20.8563535911602
25.2515905147484	29.1048529041991	41.6344561016013	43.0991134047903	41.6402116402116	40.9656796769852	32.9405989199804	35.4985582030657	39.6810506566604	38.849043715847	24.2658276125095	37.9369027359602	26.6133988936693	NaN	37.397157816006	23.2607167955025	21.5081967213115	30.5306624494816
30.6533391279154	24.5219347581552	39.9914334665905	44.743935309973	40.2379755320932	33.2760898282695	29.9379693111329	36.6430700447094	27.0734662407754	33.8730781812234	19.4338788146838	45.679012345679	36.1520138588133	NaN	32.76906351918	18.3885457608085	22.2315612523639	29.4657534246575
40.4011461318052	45.8099579242637	46.8490473864192	42.3238607701362	40.2970297029703	41.576794347341	30.4924695194836	45.2009456264775	27.9325988334413	40.5916080271045	35.8348736906962	33.8173481085212	51.7618980766531	NaN	31.5718548464722	27.4240532667499	26.0860396457191	28.7581699346405
29.7527604416707	37.3042505592841	36.0209262963533	38.1640887693342	38.1769754365197	46.5215082315454	26.052604220813	39.6790434235368	25.0099530217374	37.4555286751103	30.8617234468938	43.7153558052434	19.4940232520059	NaN	27.2181146025878	33.8146406984553	42.6511199754526	37.370753323486
43.439890174544	33.9193035325632	40.222540486945	40.7114624505929	31.5691621219633	43.9861460957179	20.9749126706891	28.2009942227596	25.2524131809608	36.6982284667074	12.225784147338	38.364539549102	29.8946504309755	NaN	33.0045095828636	35.6388595564942	34.6060971928765	16.2729658792651
37.907949790795	40.7539753439343	43.2065702553115	44.4224748723019	39.3537218695903	41.4277577368521	40.2106617351451	35.9277609077833	41.8341708542714	40.3668235676027	35.6081001989933	35.7829091521996	38.150642988365	NaN	32.7014925373134	40.7600470825626	30.6802052625833	35.4613233923579
45.7034613397624	25.0928710419246	37.856108160309	24.1680032076985	43.9225460122699	42.2436316133246	33.4343871805977	36.9754768392371	40.1550131926121	37.5708166367279	32.0712401055409	34.2447026657553	27.170512319124	NaN	30.8713961775186	22.0663265306122	17.7271958030124	41.4102338667136
40.5086848635236	24.7696411251212	24.2539398681122	49.8943874471937	42.9367420517863	36.9948012745262	25.5189507384075	46.632931101596	42.4823864488083	24.5690550363448	40.8751473863488	37.6526818906001	42.9961808549957	NaN	23.2142857142857	41.5572105619499	39.1944990176817	17.9776412528956
30.5101784367932	34.8356227812934	21.5366387167335	34.2230050128709	38.3177570093458	23.2912249041281	27.7659250228589	26.8853122785707	39.9968117328232	32.5395786994636	34.0151689266835	38.5617908616989	40.4950632735364	NaN	19.5843892549417	16.1305470767786	29.2786615469007	31.6715542521994
44.413499344692	47.7687296416938	50.8353609083536	40.9568874868559	31.6772012347494	29.5541013544362	25.7522123893805	31.7887931034483	41.4099714194983	34.4741235392321	27.6462230641724	29.5162882527147	37.1928166351607	NaN	36.4094992001969	16.4110313562524	27.0284372554135	38.1750465549348
42.2209695603157	47.2491349480969	40.880261387661	39.8350231998625	29.8630136986301	43.6867239732569	31.6465863453815	39.4390631776782	42.3899755501223	62.0656513381635	25.5674518201285	37.1807967313585	23.8649036163773	NaN	33.1856015565885	35.4681459068751	17.8563106796116	16.890545107895
30.6696428571429	38.4790983021829	30.4017857142857	40.797001380943	24.1540711847879	16.7189772640282	18.2946103998736	38.5653287788215	43.4479624299349	44.5011600928074	39.8749818287542	37.1169320321863	20.5427062465853	NaN	32.3334945976455	35.4714912280702	22.0474613686534	33.7886077914015
50.5738029283736	34.7377857463021	37.013849364447	41.1733983286908	26.9523686588357	48.3803045027535	30.4706669640866	37.7681115944203	44.0301693468052	34.8683062968777	36.3614133757183	42.1722265321955	25.3291077523159	NaN	32.7339942866745	24.1761284962614	33.7808357106897	20.2084643723605
50.249396621078	47.4228642767969	40.0690532436853	35.1805054151625	31.3378811081721	39.6492937165124	20.0215107139902	39.7397094430993	37.1252204585538	31.0107085228106	38.177874186551	38.389458272328	33.4576083954709	NaN	36.3479758828596	25.3434225844005	21.6941817598974	28.9533067175838
34.0893083532892	35.8759430008382	20.3043067136594	38.2969619169876	37.665482725218	39.9434762129063	27.5704667351364	20.687119142677	39.3290831815422	39.0135218192993	36.9553376906318	36.0735796841934	36.9857262804366	NaN	24.7342465753425	29.439055250949	29.6924336334932	38.0919340849957
42.1678635547576	40.6031128404669	29.0465631929047	39.1978609625668	35.7117812061711	43.3221476510067	26.3281667557456	36.4895763281775	41.0931511414764	35.2829209205745	32.1293732695696	33.7993856582989	37.814500521066	NaN	27.690609477253	17.0806658130602	17.3853336995331	30.0656520441659
32.408121305577	23.3203342618384	22.2537580153474	43.6182500721917	40.8198950845153	45.4672002784061	35.7855511479745	40.1047281687972	37.9038871576185	40.8415841584158	35.206759697862	37.9481925947607	40.2537128712871	NaN	NaN	39.3636930754835	20.0569530137636	34.5098695215791
29.0263543191801	43.0127041742287	43.8407145515445	38.4365994236311	23.8683127572016	35.1587666820064	26.9235232679587	31.0275183034587	32.3931169061558	41.8122270742358	42.8753383219233	37.1414192249622	28.027179722095	NaN	NaN	36.6744366744367	31.6252072968491	21.0652783340008
45.078125	20.5203834404298	41.387181738367	46.1251435132032	37.6383763837638	26.1298102128552	28.9489733685708	23.5491181397182	19.6600213599146	38.7677447680375	18.2764274003849	37.6260806916426	36.343182840858	NaN	NaN	33.4730320699708	42.3333333333333	16.5198398252639
44.3094514918706	41.8992671136754	39.755292289765	42.9478796936297	41.6539634146341	43.1233062330623	26.5930331350892	43.5616438356164	30.448256779192	33.4287076776347	31.0298761233908	32.9572246547659	26.9292505247561	NaN	NaN	25.6459330143541	13.6770588608801	23.5055607043559
42.6	29.3231129011303	43.7067514494109	40.5393358591487	27.3787138021813	42.8909521208811	28.9981785063752	29.6620438939006	14.4268774703557	40.8896034297964	27.0194986072423	36.2526539278132	25.0845070422535	NaN	NaN	23.3336634643954	20.6031382804838	22.3958838947675
38.5400855526425	31.7719680464778	30.1164987405542	15.1901453842297	32.603033552934	40.6556141672947	29.1657495047326	25.7304429783223	33.734335839599	41.1790911790912	28.6440015631106	29.8777657434628	41.6305290546401	NaN	NaN	32.5325480471172	25.4324870815547	35.3669015294724
44.2656979761287	27.172031844929	42.1119824913369	17.8865473223053	36.8569131832797	39.246439516856	24.9548688541999	22.6910159529807	17.2448820128145	34.368932038835	25.933284534142	35.0942691805115	42.5874040687051	NaN	NaN	21.0149524241051	16.53299031477	24.4739976181024
26.5048109196688	44.3877551020408	24.494598352765	23.5851660991994	29.2022585782539	41.8065693430657	30.9997947033463	24.9354774667461	37.4890254609306	37.4456993918332	21.6084807906903	34.4064748201439	33.9819995135004	NaN	NaN	17.4529435322387	34.2934700648469	38.4814667198087
37.3148148148148	18.4201235657546	42.8549358875328	43.2949570293498	36.5996967399545	45.2993056858698	32.3957562299531	35.4474982381959	28.9897510980966	37.5795112152662	34.2673459485687	27.0714962121212	25.3099276009124	NaN	NaN	31.7818782704489	23.326457903619	35.9258646367698
47.6053442959918	36.6038469011074	32.0218772053634	20.0743823607544	36.6335070266856	41.6991552956465	27.8715120051914	40.2308606348667	34.4063222821897	35.973647924008	32.2478056226943	26.6845088161209	16.8611166040472	NaN	NaN	31.6561514195584	33.0269789504892	15.0788912579957
41.4397953590353	34.3719760015483	24.6566311394352	40.1869158878505	27.5565247331573	43.4191176470588	29.4201929506161	30.8697108406833	22.9095853161115	54.9881339544695	32.2065949651341	30.2253429131287	42.104038170604	NaN	NaN	34.8154362416107	23.0107075372664	26.4879425346331
45.6765557163531	14.9587276021744	35.2474323062558	35.9480194144356	38.199558173785	46.7549668874172	27.856780091417	35.9652235628105	31.2697047864718	37.2627680913439	34.4094094094094	35.1209253417455	35.1316839584996	NaN	NaN	33.0097087378641	39.7960628806118	14.2885440739518
47.3204633204633	46.9344198680636	28.3538146441372	41.6641543563461	27.1791443850267	41.4672765657987	27.3962888547453	44.9522409992652	33.3961990425069	34.6346474894054	20.9245742092457	26.9619579675446	43.6083543178788	NaN	NaN	17.7092511013216	39.969890854347	11.0967324490456
32.2543083372147	29.5766507730097	34.7289644012945	42.4587863907401	42.4826811458528	40.6937242982299	35.9816384180791	34.3850267379679	41.41478081975	39.469110443988	15.9988985267796	32.6048642932675	25.2030549157474	NaN	NaN	34.2762929538355	23.1546707503828	35.8334861544104
48.6775818639798	45.4216638111555	15.8686310620012	40.665218118001	39.2365571664526	45.7092819614711	29.163658863566	36.386241193535	21.241764823318	36.2555124949886	21.9194531682985	35.7787027402012	31.9352750809062	NaN	NaN	22.1450962830273	40.2882305844676	33.9622641509434
44.85966319166	30.9565987599646	39.9362295735353	27.6256224535989	39.0013271400133	38.1298449612403	32.3081800887762	36.3336992316136	19.1447908121411	40.1942013129103	29.6755295178008	39.1617197337651	37.1937639198218	NaN	NaN	17.4746841114795	20.1375245579568	31.8863879957128
40.4031551270815	42.7142857142857	29.6832165702102	38.8668163758853	23.8477147550488	42.2795462861325	29.7104833060939	40.2709359605911	25.8060879368658	32.7748691099476	20.9484060030193	15.5575762585765	40.1706749418154	NaN	NaN	15.2128883774453	37.9055874428956	37.1635262449529
NaN	44.9002756607751	43.8382768361582	26.0774742963963	41.9511285207984	26.8043387567793	27.5275373721479	35.7117374241884	37.8207158694964	33.9127782860628	25.7514523869664	26.6408851648942	12.0512564818508	NaN	NaN	32.7249232757228	35.0821649329112	34.7012362637363
NaN	25.3132392885306	47.7877524847708	46.4614355027606	40.6508761794724	25.6563109022125	25.5194615159497	25.1144164759725	38.5748959778086	28.0368878524486	30.0701051577366	32.6901787126364	38.8089005235602	NaN	NaN	32.5097309189372	26.5609990393852	28.1201507426291
NaN	40.7411617596908	39.7987702627166	43.076025098497	41.9525065963061	40.6914893617021	23.2387751268082	32.5748659605074	39.7185158106379	37.3075846627484	30.4044262942959	36.0713622003345	36.8118878757177	NaN	NaN	13.1872978535725	22.990625480252	21.081028055719
NaN	26.9547585857306	42.6876770538244	42.8367670364501	43.7648347635567	39.3918918918919	26.1669701907409	37.616191904048	35.5639333961671	35.00077675936	21.3724971332804	26.1197663096397	40.9048507462687	NaN	NaN	24.8147262730098	23.1975932094123	14.5059072060089
NaN	41.6666666666667	42.4877600979192	22.4457858260675	42.7438687073575	38.9135041417839	29.9000630233186	41.9401778496362	41.7346576800284	36.083422787916	31.8231243204059	35.1808725353206	34.5013477088949	NaN	NaN	22.7711779726879	17.5254916241806	25.0715990453461
NaN	38.8258141619361	30.8420208500401	39.7126261082238	33.7929888685828	40.100610851599	34.1192629048873	30.6660427390423	38.9077945227678	30.5865921787709	16.5970772442589	31.8109187749667	17.7418263047451	NaN	NaN	36.1484567316796	28.9939024390244	24.3748116902682
NaN	20.8413321091729	38.375860672337	32.5692208628461	43.9323545809329	27.4654239326518	37.9583629051337	41.3860103626943	27.9809850785686	44.3956279468495	17.1140047834175	37.2487644151565	40.8730800323363	NaN	NaN	40.6488176666015	24.3569671214493	19.3649373881932
NaN	41.9038817005545	40.5400372439479	33.8229533881708	30.6466243358818	39.6732146135487	33.0342947990007	38.0247315327042	31.4652167851666	39.5490164720934	14.386711510742	37.3557187827912	24.9102968359248	NaN	NaN	35.6034750232702	38.4325681492109	35.577682946104
NaN	42.8132344964744	40.5488913122501	29.7559085625726	43.9119423339178	36.9441658308258	32.6218227776998	19.0590370034346	19.2561928290045	32.9140988554899	19.2443843727875	39.2478813559322	21.3295729250604	NaN	NaN	14.9567723342939	38.9140271493213	37.5794048813106
NaN	48.8817424353165	40	23.4656206737425	39.1879964695499	37.9062453197544	36.0818975162229	26.9135802469136	41.2583806085611	38.974914834314	25.1069137562366	34.8255199154036	37.9104958145525	NaN	NaN	33.1124702684336	36.1823887760753	39.9729455529253
NaN	42.4614240565161	40.5030699148346	32.7537671799967	41.0804442948502	42.0617244670697	29.7918709818023	39.349593495935	36.7169476486247	37.7224785761371	29.4710612753426	33.2238193018481	36.4223798266352	NaN	NaN	35.0477845351868	28.0087246599949	27.0011771630371
NaN	39.8622394913458	43.1613274506043	38.408868601239	42.5547579606111	26.1385658914729	34.4746162927981	25.179075320165	40.4598086927337	41.6851032448378	31.1093697526027	36.5797369028387	27.3396530859217	NaN	NaN	37.6061261861162	40.6244944183789	47.6930036188179
NaN	39.3517597931994	35.8022352718318	44.540384961324	32.4697754749568	40.1715385961841	32.6234149944602	31.0418143160879	33.6637231933682	44.7940416476668	23.3400756309911	37.3032042970921	19.3508446095339	NaN	NaN	25.5288707204905	37.0414002019522	38.7890765361121
NaN	19.0929301911961	39.871912168344	40.8634897886062	41.4947450369794	23.6896790579543	34.7858107278753	38.7478260869565	41.3362212595801	39.4427945127988	18.1954477306801	35.3498260533436	34.6801925722146	NaN	NaN	38.7690776376908	40.3458213256484	32.5336241366776
NaN	35.3923973022685	22.4863273033235	37.9823761774537	42.2748191978961	40.6982895432904	26.7723393137084	29.337986694296	35.0052798310454	37.9282612192376	24.9780045750484	36.3618368962787	40.552672184037	NaN	NaN	13.0930261365044	23.8926008413759	37.9732943113225
NaN	17.4691769410197	43.37899543379	36.6172106824926	44.4533923897725	37.044037044037	30.1688726608854	38.4341108304858	43.8934948979592	41.5401644528779	29.6084546084546	38.8057103064067	37.6281819278562	NaN	NaN	24.4812810103744	35.0643008302132	34.0652446675031
NaN	37.531241321855	40.4655493482309	24.4628802382472	35.2197471402769	46.9607843137255	33.6774366537069	27.7566126047676	39.2662654055603	35.7821011673152	27.4985689753864	37.7034358047016	26.5336072791312	NaN	NaN	35.7992073976222	23.6770321876705	34.3444556791372
NaN	27.550866616428	40.5978962908286	50.6185416969873	42.9346842771847	22.0700808625337	32.9257447754558	22.365214000195	36.8039149510631	38.5190335477142	41.7728352407687	32.7105229012586	34.5321345321345	NaN	NaN	21.2970624741415	40.6132926321632	15.6486779032009
NaN	27.0480389881643	40.2734375	17.1912209564266	37.3472084572184	29.3034633706708	21.6245976622057	37.858329871209	42.0848770629842	46.5207306465642	26.366401727014	36.718200983837	33.8432381210234	NaN	NaN	36.9623257193711	42.1724245253657	31.6773653363104
NaN	46.6900549115314	41.3920770085154	44.9662542182227	32.0450885668277	29.4690580829077	22.9327666151468	37.6495780324978	41.7864289612516	37.6789101569236	39.5698671994359	35.2246763137852	25.0497226002303	NaN	NaN	29.9113009198423	40.7346078578955	34.0829493087558
NaN	36.9189907038513	35.9239130434783	25.6867156050201	32.4076899603296	43.4856463393919	34.1919016127161	38.1747159090909	35.534013036938	38.0831883599557	36.4320707372446	37.4796600976315	34.0904333263555	NaN	NaN	27.3694526109478	35.7352325094261	28.9113857480936
NaN	40.9597581711695	39.456995640111	45.3398558187436	35.9146582378507	25.3633513821602	33.5103378149362	33.6674528301887	44.7459222082811	38.1172584640793	31.8994270076114	34.6441387559809	38.111388789718	NaN	NaN	17.0267489711934	14.5222617441433	36.1582801059355
NaN	47.1346219057308	25.9254482135947	41.7600259782432	38.621110433191	43.3876221498371	37.0605311256854	37.8689344672336	38.8629166038305	41.0208894878706	37.8229448961156	30.2909647779479	34.2810634834509	NaN	NaN	37.3717824656474	26.4280798348245	28.3388651809704
NaN	23.9074550128535	40.297049052179	34.3026061776062	42.6552246340232	41.283099342456	29.0264490714688	26.6996666329932	19.5960149894891	36.5532569670029	36.4257256687536	37.3261205564142	37.9852422200834	NaN	NaN	26.8633540372671	21.3786112519007	40.094422101766
NaN	19.01401451148	32.8250741211351	45.1641925326136	31.4148385506532	31.1888454011742	33.2745591939547	36.4636209813875	23.4119782214156	32.4292796733742	34.9350184809825	38.3370955605719	28.2263060086723	NaN	NaN	17.3812541943181	25.190185363763	41.4705882352941
NaN	44.0888177635527	26.1337073398784	39.0992284227526	43.3135474860335	18.5645272601794	35.0629105890213	39.277076054824	31.5927320347029	37.5765601721569	38.2335418528448	37.6216034887622	22.5866537091027	NaN	NaN	28.7908135030437	28.2819296164492	36.4461310014849
NaN	32.7492269179797	27.1890053839615	36.9689440993789	23.2228946558621	34.9040411920736	36.2703165098375	40.9452431936372	40.8864621808254	37.3182018510357	27.6162000543626	27.4215429139911	40.6990348054987	NaN	NaN	35.943379322702	18.9087971802027	39.2706615356423
NaN	43.4711643090316	40.0442477876106	18.5860524632118	45.5281626777038	36.3348837209302	26.7021405248519	44.496398331859	37.836447797017	33.7555779473154	35.025309336333	29.637712789175	33.0254561838252	NaN	NaN	34.5325163075707	34.6081930987591	31.2491926107738
NaN	41.4225134926754	35.9946276675123	23.9360373115682	38.2103990326481	37.4157748711851	29.4352298971237	35.8883536412581	65.7314981751022	34.6595638421841	31.1917249417249	42.3957621326042	27.4316843862578	NaN	NaN	20.8379045529347	29.688923597553	32.1407274895647
NaN	42.1887496667555	33.7792642140468	40.0244584206848	32.2980481550078	35.237473478048	28.1078157396556	39.195751138088	36.3266583229036	37.6366750098801	37.9370124241549	37.2003835091083	38.5704074338813	NaN	NaN	17.8420379659683	24.8731479602192	32.7396623819111
NaN	26.3041982105988	40.0176366843034	23.8054848741872	27.736274161034	41.2249283667622	28.6452353616533	29.7113905726952	36.3959883532837	NaN	35.612118481811	25.1822688830563	15.6680731364276	NaN	NaN	38.9511494252874	37.3695198329854	42.4501424501425
NaN	37.5069560378408	47.2098413264397	25.417567302024	31.434184675835	38.1958860162295	34.7716949557734	32.3948439620081	35.4111842105263	NaN	37.2252952608761	40.9083059920566	24.7758017935857	NaN	NaN	14.4328276078925	13.3386129652676	24.8823596924136
NaN	43.6516853932584	41.1798179059181	42.8843820419483	40.8795962509012	38.5964912280702	26.2837426425817	39.268777726786	21.8727915194346	NaN	36.1177295024527	37.7034677990092	44.6244855967078	NaN	NaN	31.6706400146708	34.8550376421592	32.9270328936383
NaN	40.2446015669788	40.7803992740472	39.4219257739011	38.4480950716533	25.1182678311499	31.054620405359	35.3775743707094	41.6132562138502	NaN	39.0446379967338	45.6575322604031	36.6947165126224	NaN	NaN	22.6845784185234	24.8587570621469	36.3275039745628
NaN	38.0276285495012	44.2374429223744	36.1426652009283	34.142030848329	42.4991358451434	30.8716583017515	25.3093250176039	33.6539884564156	NaN	36.0310259037026	22.129502482307	21.1479385610348	NaN	NaN	42.2937443336355	22.4341696039809	18.1648396264718
NaN	28.8269454123113	26.5504525645323	43.8704703161141	37.6851343938563	39.2041522491349	29.2203566315241	37.3408564814815	36.8369213451527	NaN	32.0751607054557	30.8785860655738	36.9803459831537	NaN	NaN	28.8265306122449	24.9857517382879	27.1038885664539
NaN	42.7595867623884	40.597472232861	46.4862138533961	21.2047121582574	20.2943223625336	36.9630610034894	39.8161244695898	41.0681088389386	NaN	34.9302200751476	36.0090702947846	21.1941562566166	NaN	NaN	23.2309906452387	17.0226230026894	35.8098336948662
NaN	38.1086956521739	27.931350714005	28.9447972642892	57.5751380085872	25.1534380526371	26.6759085057927	35.8814814814815	21.0400425230333	NaN	38.7598167539267	39.7854868443104	35.7778999450247	NaN	NaN	33.1182420648762	32.3652651350961	44.2869641294838
NaN	42.4734299516908	26.5498214865303	42.2213148223765	25.596030497398	39.3293273890289	21.8234165067178	39.3904039667493	16.4115646258503	NaN	38.2630906768838	24.3910577243911	43.1409649952696	NaN	NaN	34.8307073416024	36.0116761407282	26.6780432309443
NaN	29.3209302325581	41.8432203389831	41.9594594594595	27.0877659574468	28.8052986753312	28.6988244831779	18.9306086629474	40.2441091710459	NaN	32.8131252501	36.5432827016664	34.9885989359007	NaN	NaN	11.183784949328	16.8025223008305	30.7034926925935
NaN	42.1102661596958	42.4123120973515	41.6448326055313	43.7239738251041	23.0703986429177	NaN	30.0295435051939	35.2123261931605	NaN	21.4997768189258	42.3554835224203	17.2619904940228	NaN	NaN	21.6943269335069	23.8926940639269	42.6319075866375
NaN	39.044200982244	45.5015313935681	44.2108566049576	43.2031543372137	21.2155963302752	NaN	42.6866928691746	40.77851436342	NaN	33.9822771213749	27.8241871224778	40.7458563535912	NaN	NaN	23.2829598749349	33.0628144781691	32.3362974939369
NaN	47.1388101983003	48.1421647819063	44.7838804029899	38.169014084507	35.8639494833525	NaN	35.1903870162297	39.7561394470204	NaN	27.3409065843168	41.7335193582142	40.2398247434567	NaN	NaN	28.9692540322581	14.4389944819129	43.2649071358749
NaN	30.7786717578072	39.6719435437726	45.2814290529154	29.4212454212454	40.2362204724409	NaN	20.7762557077626	38.9767623511033	NaN	36.1667347772783	21.7405764966741	37.0644718792867	NaN	NaN	27.7865881286815	24.4687249398557	29.6162760751996
NaN	38.5026737967914	24.102993121398	39.2584514721919	30.6343601607208	40.4822335025381	NaN	33.7686818365423	38.8947927736451	NaN	31.1627347135291	35.4188034188034	31.5826190950767	NaN	NaN	34.5885634588563	37.150466045273	39.3171236420072
NaN	23.5176828628398	20.6480446927374	52.5268951713785	42.9289544235925	20.0391644908616	NaN	41.7984046410442	37.5794103274149	NaN	33.150111241984	19.090238051301	29.8111281265952	NaN	NaN	34.4284871139091	38.497810710677	37.2982864747962
NaN	22.7110855829983	42.0946470131885	39.9483204134367	26.6987892265876	39.5081387119604	NaN	28.0730072013906	34.4893460690669	NaN	36.9438148634141	28.3976406979602	36.6877785596997	NaN	NaN	27.3553204729309	30.1663585951941	31.5077237329248
NaN	43.1995540691193	37.7630553390491	41.9805481874447	40.6436449105044	37.4831081081081	NaN	37.6710246275464	27.7838098685004	NaN	25.0927366279765	20.1021258857857	27.3499340369393	NaN	NaN	25.5452964003747	22.4673121069967	39.0088067691245
NaN	43.7214210341189	50.4273504273504	43.6638506002668	27.8619232123987	38.9052709178032	NaN	33.4114052953157	31.6875	NaN	36.2007168458781	29.6620775969962	28.1597479614529	NaN	NaN	18.9957464467268	21.7803580067731	40.8399046396479
NaN	29.187609585038	39.1705937794533	42.8447903156074	41.9128508124077	27.7114511518413	NaN	32.5680726107848	37.379767827529	NaN	28.3123355946283	38.4922797456857	36.2925303089558	NaN	NaN	29.893924783028	37.7758420441347	41.1382113821138
NaN	25.0920147223556	39.5604395604396	40.6315162347334	35.949696444059	16.3126796550623	NaN	35.9082892416226	38.5247275775356	NaN	25.2110625909753	26.2662255026724	33.1404583616973	NaN	NaN	36.5055638598239	26.4453348597596	40.3638328530259
NaN	38.5961383748994	41.7693981145758	21.7919212760892	39.0999824899317	37.6184834123223	NaN	40.6137393932349	15.7323158203698	NaN	49.4065934065934	24.5735867446394	46.6511480266638	NaN	NaN	30.5993247045582	40.1848909432327	39.267447615905
NaN	38.7621259734936	23.2810164424514	49.5057151683658	20.6669377795852	21.6671143343182	NaN	34.5553822152886	27.7396862289367	NaN	28.5714285714286	37.6834944504117	22.8324946081955	NaN	NaN	32.5115562403698	24.8313848920863	43.3962264150943
NaN	24.1897305171158	33.2651271558024	21.7357030242224	33.9024819574019	38.1087662337662	NaN	42.9499426824608	39.4797790842687	NaN	22.5586178527355	36.1861238055671	21.5219260533104	NaN	NaN	27.8234854151085	38.5905441570027	38.4433102442581
NaN	28.972230174635	42.7514231499051	27.484323520034	38.8180067404911	39.1957104557641	NaN	45.9828393135725	28.021978021978	NaN	29.2402699985638	31.4087759815243	20.7152384128043	NaN	NaN	17.5309155149122	16.9778799195633	31.2198581560284
NaN	27.1399403172609	40.7038012796387	37.3625015449265	40.4399633363886	42.51854532296	NaN	41.3012528473804	40.6186759178953	NaN	20.6528506626345	38.1135707410972	22.3219497956801	NaN	NaN	33.2159831015666	27.3834621691263	35.5173587474472
NaN	39.0587804431423	45.5857856746252	39.8730257045525	19.2322347113736	35.9322664681801	NaN	66.6119962511715	38.082376772451	NaN	14.0360065466448	37.1988493347717	21.7918985776129	NaN	NaN	26.3014815821666	32.0201173512154	34.6822926203992
NaN	49.0955600219258	33.6046669380003	42.7909947309596	21.4293038039578	39.693894526701	NaN	34.0832867523756	38.1416919878458	NaN	18.2057079997555	32.3026059898872	27.9080749252322	NaN	NaN	14.6927871772039	20.377358490566	37.0762711864407
NaN	40.1823015571591	40.0882612533098	33.5661517797179	29.8909090909091	20.3661076400307	NaN	40.6189304674349	25.2823231159253	NaN	30.7651922824518	25.591267434809	47.8905947619662	NaN	NaN	14.5136873975022	34.7949582815551	40.2816411682893
NaN	30.3815774835911	32.5955386477607	33.6234896713005	40.2958093672966	45.9902076650346	NaN	37.3061095283317	37.0463709677419	NaN	33.1689880438802	40.6707787201234	36.5263614666956	NaN	NaN	31.3380281690141	36.674425370963	18.3625519609615
NaN	39.1402492884483	31.4327877649584	38.0264920375056	45.2087548280302	42.242355605889	NaN	38.7711162636635	40.7484048973961	NaN	19.4147262429201	31.6521739130435	34.3286742905549	NaN	NaN	26.0338902713592	25.1808634772462	39.3871961656967
NaN	50.9574767671079	36.7217799550929	30.2820104616784	38.3373411198901	26.9644935972061	NaN	41.5276289606613	35.3656220322887	NaN	39.5183776932826	38.3517587939699	66.1043281985138	NaN	NaN	31.0076312100919	36.545601291364	34.4103392568659
NaN	65.3638430926663	29.8313878080415	46.3427023366068	24.4205027750571	40.3871702410325	NaN	33.9300377730333	37.3338326156151	NaN	27.4830699774266	29.0598290598291	52.3380865131841	NaN	NaN	33.4381551362683	20.6384039900249	32.2597402597403
NaN	48.5997012696042	37.1260781794825	47.022925944252	27.4336283185841	38.3019674935843	NaN	41.5502793296089	37.2881355932203	NaN	26.4907443875542	39.0239270793771	65.3478600379281	NaN	NaN	15.1248875665952	34.9040139616056	30.7100199071002
NaN	37.7976641892917	45.0074515648286	36.3844393592677	27.8592793049423	28.014560897922	NaN	40.0061977068485	35.1659237246161	NaN	37.6162299239222	37.4541751527495	16.9583931133429	NaN	NaN	15.4688988702872	27.2209272209272	26.7857142857143
NaN	42.8965517241379	39.7592627421478	42.0419881571864	43.0084745762712	20.135032124578	NaN	40.1084875558392	23.6139283299527	NaN	39.6541982144875	38.2975122694195	45.3029394121176	NaN	NaN	33.4105295661572	18.4208350558082	42.8833028133844
NaN	38.2405745062837	34.8627042057699	32.828418230563	40.1050491358861	38.4889854173131	NaN	35.3484079372404	26.8186475409836	NaN	27.2906867356538	39.9172513041914	35.5972980475618	NaN	NaN	33.7084148727984	24.4646621546655	19.9437111801242
NaN	26.8205275229358	36.5707185752744	33.4033319333613	26.7919799498747	20.7840876333237	NaN	20.8487540093758	34.2736248236954	NaN	33.2095808383234	38.8621243404451	33.4997098084736	NaN	NaN	34.0819852363751	21.3202411044138	44.4011339475549
NaN	48.0937448423832	37.3688569850911	27.4069698759598	40.6510851419032	17.2936152907686	NaN	27.1906936290498	28.9972899728997	NaN	34.4813220386057	37.1666968982405	29.7919612199556	NaN	NaN	14.0425531914894	23.5570616528203	19.6228917945803
NaN	42.6085256159562	26.0388083104665	39.587661818763	28.4750337381916	35.9354838709677	NaN	38.5931254996003	22.8240740740741	NaN	25.7466147282508	39.0169794459339	42.7714748784441	NaN	NaN	25.2599890530925	43.8984801534602	35.9562645635419
NaN	46.0621326616289	40.7271320827693	39.1161178509532	30.6801346801347	40.2558314522197	NaN	26.0983537800147	33.2893521572767	NaN	19.5759182127982	33.472197065749	31.4375987361769	NaN	NaN	17.0235263018768	33.8260570642833	40.0628826741685
NaN	43.4488588334742	35.4593639575972	30.2589189834149	34.125	23.6674816625917	NaN	28.0608421999101	40.9090909090909	NaN	26.8139440616133	35.4108259650636	43.2674490426189	NaN	NaN	37.6464998416218	26.6839110191412	28.0880706555542
NaN	44.1044471644227	15.9688195991091	43.127386324193	24.5932220955539	30.6740792216817	NaN	43.8826551304583	46.3568391731418	NaN	25.1645194179257	40.1737691352917	40.8234963462619	NaN	NaN	34.9472990777339	36.3502791654423	43.295415374009
NaN	34.9453662484824	45.2987012987013	39.4984853584652	23.6763029737851	36.4963503649635	NaN	30.8087850793097	28.8243304584657	NaN	34.798331015299	34.5049206668006	34.1977534322563	NaN	NaN	13.2792275939271	33.374321139461	29.5895797493242
NaN	48.9626556016597	42.3083003952569	28.0502512562814	39.1609507098421	40.1226772505863	NaN	42.4531155474894	41.9211384524162	NaN	23.1743814844374	33.8177533385703	42.9746835443038	NaN	NaN	22.2129086336966	37.6527708019421	38.9126853377265
NaN	43.8826916156891	38.8453450583063	39.7673573246092	44.0671971706454	40.0288125128627	NaN	26.5822784810127	23.0552622316086	NaN	36.6389190493425	32.8864864864865	37.7978106889891	NaN	NaN	40.4611703284751	29.9334169641996	38.2523907744234
NaN	30.560163327804	40.4846225535881	39.2773892773893	31.6397652237711	22.0078448001696	NaN	42.3344262295082	37.4304589707928	NaN	36.3562202583277	37.9303637424626	38.620253164557	NaN	NaN	29.8515568428675	35.5245138318269	40.8210828253854
NaN	46.9699866182374	37.3123659756969	29.2241725847514	34.5661223182837	20.3902551668399	NaN	42.8591648973815	35.2439349506798	NaN	34.4984227129338	38.8280026839633	41.2916152897657	NaN	NaN	14.751080518649	27.1024258760108	32.5295922840859
NaN	40.9862716763006	48.5615303509565	40.3899268887084	43.8382854359474	21.0897614406386	NaN	30.596582681726	40.582995951417	NaN	33.2227676794481	38.5037878787879	25.9639830508475	NaN	NaN	26.1434511434511	40.9264056071918	16.2128712871287
NaN	32.2890464212211	37.0886331516253	41.2937743190661	31.1232876712329	36.2504787437763	NaN	44.2940685045948	38.6995637949836	NaN	18.0464202011038	38.2970671712394	19.2835944509628	NaN	NaN	18.6051261104871	17.1973307912297	37.0354239256678
NaN	45.6922498118886	40.9125046939542	40.7733186732637	39.6155899626268	35.508320975449	NaN	34.4325897187197	37.648362082608	NaN	39.2636423405654	40.4544532359505	42.7723407668859	NaN	NaN	38.8051763871654	22.6396396396396	25.8189894503054
NaN	43.148919294071	42.0901932712956	38.0757555760855	21.3870967741935	40.9692526980248	NaN	24.9233639877382	34.8765432098765	NaN	35.0247710553971	40.6588003933137	22.0514867291958	NaN	NaN	17.2486833066178	22.2759120560522	66.1921708185053
NaN	41.792828685259	34.9142117190029	40.1407270899648	35.4833415394715	42.3744868961162	NaN	38.1889096150585	39.3537034074548	NaN	26.8772223384229	36.1936936936937	28.8256595964822	NaN	NaN	35.8020849540999	38.3581844994265	22.9748328745576
NaN	47.2238805970149	27.0253555967842	32.5424196440888	43.202718912435	19.0180689906917	NaN	40.6023424428332	39.7667542706965	NaN	35.6264677441636	43.8985098670963	23.703007518797	NaN	NaN	39.061560056146	27.6644702436984	36.1604409063074
NaN	39.9564375605034	36.0033726812816	40.7659574468085	37.5482211744535	43.8719454442129	NaN	32.4230662600499	35.733070348455	NaN	35.4250430786904	39.2640692640693	21.4056224899598	NaN	NaN	13.8948662772825	26.5897634742148	40.3154681139756
NaN	30.3887935963408	37.1569595261599	44.4243421052632	39.1008626410086	29.0821771611526	NaN	31.7688078315677	40.7530454042082	NaN	23.4021137393055	38.3756974581525	47.4684441923132	NaN	NaN	30.5138063614121	36.4292321924144	22.0932482104856
NaN	39.621581116523	41.1444141689373	44.8803516197298	27.6908817054802	24.4480406889377	NaN	40.7890550429526	17.0147521962539	NaN	42.9125434608184	40.4332129963899	28.6404066073698	NaN	NaN	39.6046353101568	25.5063765941485	37.0732544175673
NaN	24.9740813270361	44.973841554559	28.5714285714286	45.0931232091691	38.4601350118592	NaN	26.6552360854656	40.8559113300493	NaN	29.5154185022026	39.9642998809996	34.4827586206897	NaN	NaN	37.8163074039363	23.6761358012472	40.6997824510515
NaN	34.4868382135463	27.4411670748589	35.2670461426668	38.3957802837395	25.6839571022105	NaN	37.8178835110747	34.405371973847	NaN	31.6020821283979	39.6268325188805	36.9902790051761	NaN	NaN	34.9792408066429	23.5311572700297	15.4709963521923
NaN	41.2144628337466	40.5285454912245	41.2313070499126	25.8102374289067	25.1231527093596	NaN	25.9251769464105	25.2157420578473	NaN	20.1786608782768	37.3553719008264	33.6001255492781	NaN	NaN	15.9286367795059	43.3582518688902	36.4856429463171
NaN	23.8179800221976	39.6104967816471	36.3870020194603	38.047033172403	39.1750752345548	NaN	40.2068735402069	65.1469849546727	NaN	32.2930100593242	36.1923076923077	39.0656348523932	NaN	NaN	28.8445251058681	21.8743455497382	39.0549340457505
NaN	43.5728952772074	23.7569610182975	43.9562749632121	30.6802873821284	40.4615078575691	NaN	39.8489788913678	40.9392862660281	NaN	27.217486707739	38.5805453490621	38.3503167171578	NaN	NaN	13.9133894820611	20.4196409258058	25.5563387372873
NaN	38.9910050840829	NaN	40.947888589398	42.437489071516	33.9977057642673	NaN	23.7038472720225	42.8571428571429	NaN	39.3395203085453	40.6935450177564	25.282640408461	NaN	NaN	28.9637802830415	17.5719869187206	44.2430345753609
NaN	24.225173940544	NaN	38.2679929783499	36.473101573121	40.8184679958027	NaN	39.4061399094112	28.8741383712025	NaN	23.0488361478777	39.4397023418691	34.0003943217666	NaN	NaN	30.2361796003114	33.749566423864	12.3070052315937
NaN	39.0505675954592	NaN	40.9961685823755	38.2806891600861	39.2292310489002	NaN	36.2466001813237	23.7972754120225	NaN	23.5070946202292	38.7090483619345	40.5396096440873	NaN	NaN	21.9841502788377	35.1697736351531	18.1327091023679
NaN	31.9039451114923	NaN	39.6808045474421	19.5404537046052	36.1275964391691	NaN	36.752290282019	40.1395877292647	NaN	17.8279920955409	43.96484375	34.0810419681621	NaN	NaN	33.1242583488727	39.3018018018018	38.2376717865804
NaN	35.0874867444327	NaN	31.1388508891929	36.25	38.6601796407186	NaN	27.5246818127751	42.2749108941578	NaN	38.2338056680162	42.6985645933014	42.5514174541412	NaN	NaN	16.8914395026303	23.9237524095095	36.6600612502252
NaN	23.4690971233267	NaN	44.3816698053986	38.6580846498927	21.2965265688469	NaN	37.9162887132305	37.285788471525	NaN	29.4123943058975	42.6284941388638	35.016195688596	NaN	NaN	23.5077229696064	40.0188471807759	20.2386634844869
NaN	39.7561934722768	NaN	42.2292993630573	44.1288221458296	21.8657963862135	NaN	34.8928421347528	NaN	NaN	22.1924868668847	39.0453834115806	44.9668788154306	NaN	NaN	32.1277526615138	26.4505710001154	30.668485675307
NaN	42.3076923076923	NaN	39.8242697696509	29.2544033902794	38.744232036915	NaN	40.7494569152788	NaN	NaN	23.5711831405337	40.7383696116091	49.770918736436	NaN	NaN	24.7054786686492	10.7901566855715	21.2607928697428
NaN	20.0425246195166	NaN	45.1807228915663	36.716594402838	38.9815498154982	NaN	35.8058925476603	NaN	NaN	26.3707841920132	38.8341003725619	36.2109976213796	NaN	NaN	20.5710838528051	38.7239849880587	20.0197400888304
NaN	45.6503449436312	NaN	30.693573003222	29.8844925043008	36.8965048279614	NaN	38.9780543727481	NaN	NaN	21.7183977804751	37.8003085739475	28.47083452279	NaN	NaN	27.007299270073	27.8921998247152	26.5517642948643
NaN	44.8379955725498	NaN	43.4062433637715	43.4582873943403	35.4449027695934	NaN	36.2870679066503	NaN	NaN	31.0835272821309	35.407537248028	36.5678214914856	NaN	NaN	13.912657666223	36.1393096985788	28.0592036689598
NaN	34.4153515064562	NaN	43.6772380570052	41.9833178869323	38.0237430167598	NaN	30.3664353859497	NaN	NaN	20.4861422549108	42.5541125541126	44.1290322580645	NaN	NaN	32.9775190037199	30.9558338826632	20.9533357637623
NaN	45.4736547085202	NaN	45.7125724565261	43.6047406495306	40.0408099199498	NaN	37.1355498721228	NaN	NaN	25.8830950378469	38.7276785714286	36.0406744754795	NaN	NaN	33.3497617874158	17.4687164819449	30.8202392965259
NaN	39.9808429118774	NaN	41.1316648531012	43.2229965156794	38.8971684053651	NaN	44.3648519579752	NaN	NaN	33.617747440273	41.5260886622205	28.1478927863484	NaN	NaN	29.5764272559853	39.0067161541181	21.9037508846426
NaN	29.1753774680604	NaN	39.4730966733646	45.160154875044	39.5140444597622	NaN	37.0073891625616	NaN	NaN	23.1734176003064	42.2495464624068	42.6581680830973	NaN	NaN	32.6507066628209	39.8246820213132	20.602613987828
NaN	20.7151220390885	NaN	43.956043956044	29.1961935614497	34.3236227285838	NaN	21.1930057547587	NaN	NaN	18.8949700286682	40.1402278702892	33.5689938139124	NaN	NaN	19.4837007725645	22.4489795918367	27.8445747800587
NaN	20.5505891913856	NaN	42.549889135255	24.5427608051497	39.8198903680501	NaN	34.2606643061878	NaN	NaN	30.6333333333333	43.9388356669123	25.8979666382564	NaN	NaN	27.1405084102694	30.5545443514137	40.2233732599547
NaN	33.1310902739474	NaN	40.3663793103448	40.8680555555556	39.3771973882471	NaN	36.2588379956963	NaN	NaN	26.0451255853555	37.5358166189112	12.1790206882212	NaN	NaN	29.9143968871595	38.6751768155943	31.3850063532402
NaN	40.2139710509755	NaN	41.6378316032295	37.9565816678153	36.4054542467554	NaN	24.2202815897344	NaN	NaN	32.1751485404288	46.1903025884069	25.2620237045744	NaN	NaN	34.9825087456272	28.6065418793723	25.1552152317881
NaN	46.8473777253978	NaN	44.8486040110106	33.2444650515822	37.2216547497446	NaN	27.9950083194676	NaN	NaN	21.6770579199422	49.4819930932412	31.1963547737628	NaN	NaN	34.0995561192137	26.027397260274	37.2385678837292
NaN	39.9824253075571	NaN	41.1714039621016	38.9032591826177	44.782011671816	NaN	40.6539074960128	NaN	NaN	33.7779337779338	39.3293314013662	40.8347095030776	NaN	NaN	18.7134502923977	36.8006304176517	23.4049890792045
NaN	21.3545663852648	NaN	36.8634950992111	29.4902758357697	26.5376569037657	NaN	28.5776614310646	NaN	NaN	30.456159519257	NaN	34.4646145751118	NaN	NaN	37.575256758352	26.2560777957861	47.2146274777854
NaN	38.5264773599386	NaN	43.7177280550775	16.4902207069801	36.0562949365152	NaN	33.2892124420913	NaN	NaN	15.668669412003	NaN	35.3629353895241	NaN	NaN	27.7586444413831	29.7509339975093	41.7141098630559
NaN	39.4125818614804	NaN	43.4592705830967	29.5079714128642	19.6739314073323	NaN	33.0799024530197	NaN	NaN	30.9788654060067	NaN	39.1236550756276	NaN	NaN	14.7479564032698	33.5539120280265	50.4557106237539
NaN	47.413465195892	NaN	39.9839903942365	42.2532947605272	27.7635327635328	NaN	27.6506819181698	NaN	NaN	33.6174893441496	NaN	24.6087471449116	NaN	NaN	42.2823613938451	32.3502059253355	15.8650763114018
NaN	42.3553719008264	NaN	40.0608298935477	47.5229769110065	40.5959352394075	NaN	28.7655428791181	NaN	NaN	32.6467331118494	NaN	29.5247034729926	NaN	NaN	14.1545930364864	17.147836629537	24.4809769844998
NaN	43.9661134163209	NaN	43.2870914648483	20.8289227261624	43.8753189938024	NaN	40.4791731913561	NaN	NaN	36.0965794768612	NaN	33.4379905808477	NaN	NaN	21.1601845748187	34.7427955830865	39.3874261149919
NaN	38.4078009023432	NaN	41.9632194888942	39.5391036109599	35.6304314682116	NaN	39.3004769475358	NaN	NaN	39.7149938042131	NaN	31.693022227137	NaN	NaN	31.8454796299302	34.5264811490126	42.2369389256806
NaN	23.672736599128	NaN	41.699604743083	33.8896615669912	22.948734257728	NaN	41.737445984205	NaN	NaN	25.3227031131359	NaN	35.2279825109307	NaN	NaN	37.7296360485269	34.1597002017873	38.0997534610279
NaN	39.3241737838841	NaN	40.5673120216119	44.142590196924	NaN	NaN	36.4094955489614	NaN	NaN	34.076990376203	NaN	38.7429331559694	NaN	NaN	26.4673751117291	23.5657463734207	31.5660157765421
NaN	47.1373727257553	NaN	41.2118297667709	26.8561692969871	NaN	NaN	40.7015590200445	NaN	NaN	32.6766595289079	NaN	34.2166569598136	NaN	NaN	33.0301990391215	24.6616723054616	25.074070009876
NaN	40.295243302351	NaN	40.307006684823	43.8499936004096	NaN	NaN	32.7875854214123	NaN	NaN	29.8941798941799	NaN	40.4369212962963	NaN	NaN	22.5423519228391	31.099706744868	35.3846153846154
NaN	41.4846353202518	NaN	43.05586717523	36.0172299536117	NaN	NaN	35.44474393531	NaN	NaN	42.1762349799733	NaN	29.6841089944538	NaN	NaN	21.1694365626267	40.3147888421381	40.3309837572786
NaN	42.115711854793	NaN	37.6596715328467	29.5968400980659	NaN	NaN	43.0891614186278	NaN	NaN	29.5812524010757	NaN	26.6100677471915	NaN	NaN	36.8293078294699	30.705501618123	39.2619364656648
NaN	47.939630320502	NaN	40.578313253012	40.0240384615385	NaN	NaN	42.2600127145582	NaN	NaN	25.127644055434	NaN	34.9296099699977	NaN	NaN	12.2347459228008	34.5938587203146	15.1572327044025
NaN	46.2307301372184	NaN	40.324504891434	43.2601351351351	NaN	NaN	56.5930263508118	NaN	NaN	30.009101547263	NaN	33.3967908621159	NaN	NaN	15.8697158697159	30.4198210598761	NaN
NaN	42.169962586852	NaN	38.3720930232558	39.6679335867173	NaN	NaN	28.3404776484997	NaN	NaN	35.8363185450537	NaN	29.9859409519984	NaN	NaN	30.6502057613169	36.67959909473	NaN
NaN	39.3987904660263	NaN	39.6840593585448	26.0982874162323	NaN	NaN	35.3058843140523	NaN	NaN	19.0869042851422	NaN	43.8310529446758	NaN	NaN	34.131633356306	25.602706894121	NaN
NaN	38.2605378600038	NaN	44.0040393839939	49.3022744753324	NaN	NaN	33.3037955988776	NaN	NaN	39.9706098457017	NaN	15.0331786951671	NaN	NaN	24.0714621532675	32.5786943712203	NaN
NaN	47.0038594353037	NaN	39.3901834407536	46.6207066354795	NaN	NaN	36.3982770046388	NaN	NaN	36.3257048931597	NaN	34.0592991913747	NaN	NaN	28.6658331844972	37.0092133238838	NaN
NaN	31.2981082844097	NaN	29.7211155378486	40.7560355781449	NaN	NaN	35.953471977441	NaN	NaN	35.0809289232935	NaN	38.2616355894876	NaN	NaN	21.5042372881356	35.3943110202691	NaN
NaN	45.1466414380322	NaN	42.0496323529412	45.7422626333275	NaN	NaN	36.212900016581	NaN	NaN	33.9944704892415	NaN	31.4379892871858	NaN	NaN	32.9308093994778	32.9700272479564	NaN
NaN	37.3273369739801	NaN	46.167171935903	47.3713154421469	NaN	NaN	40.8891928864569	NaN	NaN	16.7427040336013	NaN	26.126964433416	NaN	NaN	30.2709752209825	34.6641131408368	NaN
NaN	40.5023873780361	NaN	40.0976800976801	49.8776081128337	NaN	NaN	37.9775887673822	NaN	NaN	30.4665825977301	NaN	38.4516336713343	NaN	NaN	25.1319355298816	33.4726394149145	NaN
NaN	36.960087479497	NaN	40.5168637757337	24.7480501270704	NaN	NaN	24.8230436492332	NaN	NaN	20.6272440829486	NaN	42.9264594389689	NaN	NaN	28.6135693215339	54.9012276437963	NaN
NaN	42.3348416289593	NaN	37.3677248677249	28.6376718899904	NaN	NaN	32.2085555676499	NaN	NaN	31.2676976693531	NaN	39.8480560107255	NaN	NaN	37.0695592286501	26.214196762142	NaN
NaN	51.3213981244672	NaN	39.5988686037542	43.867515186578	NaN	NaN	35.2802359882006	NaN	NaN	37.9795060430899	NaN	35.0534100246508	NaN	NaN	34.7606642787366	43.6772308383906	NaN
NaN	23.0893300248139	NaN	38.5704005756776	24.2220353238015	NaN	NaN	45.4263818685798	NaN	NaN	27.7062961056785	NaN	40.2359108781127	NaN	NaN	29.9885227086408	27.485758674262	NaN
NaN	30.0410466906106	NaN	34.0697966357017	44.1068139963168	NaN	NaN	32.940704055682	NaN	NaN	37.5702334873268	NaN	27.9936558287074	NaN	NaN	16.8819914920435	38.0639868744873	NaN
NaN	38.0718336483932	NaN	38.2918697101821	27.8328072276042	NaN	NaN	38.0842202683943	NaN	NaN	25.5361561726698	NaN	37.814500521066	NaN	NaN	39.6810680511775	42.2122674017919	NaN
NaN	43.9434129089301	NaN	37.1807967313585	37.7298444130127	NaN	NaN	38.7874940485637	NaN	NaN	30.8834230825207	NaN	40.4923727533605	NaN	NaN	38.2972183802059	32.8921625043158	NaN
NaN	41.1703601108033	NaN	45.3675796094876	43.7894736842105	NaN	NaN	19.9832931130499	NaN	NaN	35.2916314454776	NaN	37.3236086887585	NaN	NaN	28.9457647775747	37.5560711523589	NaN
NaN	35.205679682606	NaN	50.8233957978421	34.3973063973064	NaN	NaN	35.9396063629011	NaN	NaN	34.7880611988964	NaN	39.0540748729009	NaN	NaN	10.5172062716351	15.1786955917119	NaN
NaN	40.627802690583	NaN	NaN	26.904376012966	NaN	NaN	20.1740752253652	NaN	NaN	34.8550277606416	NaN	41.2264150943396	NaN	NaN	20.3400271036097	34.2665549036044	NaN
NaN	43.528684088449	NaN	NaN	38.2598562827734	NaN	NaN	37.4442319949012	NaN	NaN	32.7554980595084	NaN	42.4495953915787	NaN	NaN	36.2386478304743	14.5767066307805	NaN
NaN	42.591505186925	NaN	NaN	28.1385869565217	NaN	NaN	36.0346585117227	NaN	NaN	24.8211389869312	NaN	39.9656266525648	NaN	NaN	18.4864518197852	35.229512813292	NaN
NaN	34.3052315894702	NaN	NaN	44.657394843962	NaN	NaN	20.2932975317567	NaN	NaN	15.5740548040236	NaN	41.443730384098	NaN	NaN	33.910279053338	28.2196059586737	NaN
NaN	39.7367862449586	NaN	NaN	36.5887019559568	NaN	NaN	29.4609665427509	NaN	NaN	18.8561926108018	NaN	42.4251278305332	NaN	NaN	38.5026737967914	27.5556619583433	NaN
NaN	46.6958041958042	NaN	NaN	32.9930583911801	NaN	NaN	29.7617514488088	NaN	NaN	36.6651241709085	NaN	42.3783480577759	NaN	NaN	31.9926594280471	36.4724777339758	NaN
NaN	36.7865604135257	NaN	NaN	24.8758640833414	NaN	NaN	23.4672954685257	NaN	NaN	26.8015521064302	NaN	34.6078872394662	NaN	NaN	27.8161755789984	22.3496299384968	NaN
NaN	40	NaN	NaN	40.4428904428904	NaN	NaN	34.804972138877	NaN	NaN	34.1938883034773	NaN	31.2164209946274	NaN	NaN	38.1613756613757	16.9660846205507	NaN
NaN	38.4409156527119	NaN	NaN	37.4320652173913	NaN	NaN	35.1788872262277	NaN	NaN	19.488763081146	NaN	37.6939573609184	NaN	NaN	31.7552925487581	27.3842302878598	NaN
NaN	39.6766824811105	NaN	NaN	26.9013738959764	NaN	NaN	40.619495008808	NaN	NaN	33.8345864661654	NaN	41.3420528859824	NaN	NaN	20.4013082294705	37.6384931940487	NaN
NaN	40.8366160195085	NaN	NaN	27.3150357995227	NaN	NaN	41.891378655526	NaN	NaN	31.9663648124191	NaN	28.6812674743709	NaN	NaN	36.9811320754717	21.2143379663497	NaN
NaN	38.3207224798633	NaN	NaN	32.8554879814654	NaN	NaN	39.0404515522107	NaN	NaN	21.9947735191638	NaN	46.9291728578504	NaN	NaN	16.9883930234002	26.0973187686197	NaN
NaN	40.893023255814	NaN	NaN	26.5560754288955	NaN	NaN	40.7640067911715	NaN	NaN	35.6540743053387	NaN	38.9136904761905	NaN	NaN	19.2284508740205	32.8835820895522	NaN
NaN	40.5333333333333	NaN	NaN	38.6807304785894	NaN	NaN	36.7490528594624	NaN	NaN	38.0103653141196	NaN	36.5103874227962	NaN	NaN	12.7073878431664	38.6017728717177	NaN
NaN	40.7600950118765	NaN	NaN	37.8239294247381	NaN	NaN	40.8374384236453	NaN	NaN	35.2941176470588	NaN	39.3082244427364	NaN	NaN	31.4832535885167	38.0630940900951	NaN
NaN	34.7803617571059	NaN	NaN	28.4778366322832	NaN	NaN	39.1014074341393	NaN	NaN	33.55447818321	NaN	35.0321082115043	NaN	NaN	37.0794263651406	43.5137138621201	NaN
NaN	40.5836389730506	NaN	NaN	32.5484185592866	NaN	NaN	32.3498785144047	NaN	NaN	33.378984063745	NaN	39.9809311933895	NaN	NaN	22.2964509394572	15.9858074415036	NaN
NaN	41.416153567548	NaN	NaN	40.0780972665957	NaN	NaN	24.7214038683233	NaN	NaN	36.2195441446162	NaN	35.7593401261524	NaN	NaN	35.2467024914509	37.0050513280104	NaN
NaN	36.4894684052156	NaN	NaN	22.8203627852545	NaN	NaN	37.9760609357998	NaN	NaN	17.4488251168301	NaN	43.2375507747856	NaN	NaN	10.4081058260625	36.3454870232216	NaN
NaN	34.4100074682599	NaN	NaN	43.3958891867739	NaN	NaN	41.7402597402597	NaN	NaN	27.5728383458647	NaN	40.2619835900389	NaN	NaN	15.8713692946058	33.3862498473562	NaN
NaN	44.0203562340967	NaN	NaN	47.3972119287101	NaN	NaN	35.6750990551661	NaN	NaN	36.7998981670061	NaN	36.4619102123871	NaN	NaN	31.39564992232	37.1058420923979	NaN
NaN	47.6720832572576	NaN	NaN	38.1221513217867	NaN	NaN	28.3051907442151	NaN	NaN	30.9541511771995	NaN	39.2086330935252	NaN	NaN	38.0516109329669	30.6819716407833	NaN
NaN	42.8919729932483	NaN	NaN	40.86655817738	NaN	NaN	27.9866518353726	NaN	NaN	22.510593220339	NaN	36.5836197021764	NaN	NaN	37.7818302387268	37.6928838951311	NaN
NaN	38.9707187222715	NaN	NaN	40.1258992805755	NaN	NaN	33.2711231761113	NaN	NaN	21.8645357686454	NaN	35.0041539739684	NaN	NaN	28.6401098901099	43.4316353887399	NaN
NaN	36.9584596184703	NaN	NaN	37.8571428571429	NaN	NaN	23.9072039072039	NaN	NaN	34.5394361374272	NaN	31.8660119256401	NaN	NaN	17.4194592844423	23.5792408320824	NaN
NaN	47.0588235294118	NaN	NaN	31.562787841572	NaN	NaN	42.2716441620334	NaN	NaN	39.4770482277745	NaN	39.4967817437098	NaN	NaN	25.1236058410946	42.9892891918208	NaN
NaN	38.5220729366603	NaN	NaN	41.960623461854	NaN	NaN	45.3307392996109	NaN	NaN	38.0801017164654	NaN	35.9209080922739	NaN	NaN	33.5554815061646	39.9459733243289	NaN
NaN	42.9024435739601	NaN	NaN	37.7512221618685	NaN	NaN	27.0823850705508	NaN	NaN	24.418291258647	NaN	39.6798932977659	NaN	NaN	37.14859437751	39.2702432522493	NaN
NaN	42.6028708133971	NaN	NaN	35.0887752031297	NaN	NaN	45.8347443278022	NaN	NaN	31.9425444596443	NaN	39.7414700135277	NaN	NaN	23.2723729575776	25.5703613971331	NaN
NaN	40.7483246463142	NaN	NaN	41.8823529411765	NaN	NaN	40.0435255712731	NaN	NaN	31.1120664946976	NaN	33.8457954810156	NaN	NaN	14.5179845080144	29.4820717131474	NaN
NaN	37.8105039034776	NaN	NaN	15.502202262717	NaN	NaN	40.245865651983	NaN	NaN	34.6433770014556	NaN	39.0718954248366	NaN	NaN	19.4533622559653	29.9536500579374	NaN
NaN	46.0694108151735	NaN	NaN	24.046802501513	NaN	NaN	26.7198535181794	NaN	NaN	38.7541913850916	NaN	40.4332129963899	NaN	NaN	37.0330679730557	35.046128693215	NaN
NaN	40.499671268902	NaN	NaN	43.7637564196625	NaN	NaN	31.1016433353621	NaN	NaN	31.8274555523171	NaN	45.5062221539407	NaN	NaN	34.2951663297188	40.6341045415596	NaN
NaN	38.6083636994621	NaN	NaN	27.8596662200024	NaN	NaN	39.030892269092	NaN	NaN	31.1798561151079	NaN	29.2802172928927	NaN	NaN	31.5219149280285	34.4869607604192	NaN
NaN	41.692789968652	NaN	NaN	30.8472314876584	NaN	NaN	35.8126721763085	NaN	NaN	33.398904032598	NaN	43.3720219914478	NaN	NaN	32.8451015614205	24.8455882352941	NaN
NaN	27.005795235029	NaN	NaN	28.9165916977252	NaN	NaN	36.7914805908622	NaN	NaN	29.2300669506999	NaN	45.0740874593423	NaN	NaN	19.8809629563827	40.9444593506842	NaN
NaN	35.8074222668004	NaN	NaN	33.2480818414322	NaN	NaN	44.995077125041	NaN	NaN	37.1846943138093	NaN	42.7272727272727	NaN	NaN	20.7942044539844	20.5454005052757	NaN
NaN	36.0427978281699	NaN	NaN	25.2314292165274	NaN	NaN	32.4427480916031	NaN	NaN	37.6482354622089	NaN	34.2237503306004	NaN	NaN	14.0531152760692	33.6364644560275	NaN
NaN	47.7168949771689	NaN	NaN	45.0286309213951	NaN	NaN	21.1013121101312	NaN	NaN	32.1521768987776	NaN	22.9838063171397	NaN	NaN	33.9919624916276	24.0208318470429	NaN
NaN	38.4566529056843	NaN	NaN	26.221256149182	NaN	NaN	39.9129415704001	NaN	NaN	30.00546149645	NaN	36.7881548974943	NaN	NaN	31.0822662690756	43.129885748647	NaN
NaN	42.5076452599388	NaN	NaN	33.6539694754393	NaN	NaN	19.9736458839032	NaN	NaN	15.4589117010609	NaN	38.7291345209707	NaN	NaN	39.9739394816852	29.4717431391691	NaN
NaN	39.4898160964999	NaN	NaN	38.1780660377358	NaN	NaN	44.1549418099705	NaN	NaN	37.6037588097103	NaN	42.280789407944	NaN	NaN	32.9608006672227	37.5828337014831	NaN
NaN	41.7386883579054	NaN	NaN	34.7408829174664	NaN	NaN	40.3931339977852	NaN	NaN	24.8129675810474	NaN	40.2417962003454	NaN	NaN	25.8254292231961	38.9757332142325	NaN
NaN	45.5185772142983	NaN	NaN	33.3838001514005	NaN	NaN	25.8980691513247	NaN	NaN	42.7285062291847	NaN	36.6226658081133	NaN	NaN	25.8822219748414	24.0777866880513	NaN
NaN	37.1305418719212	NaN	NaN	43.3169129720854	NaN	NaN	29.1009266215878	NaN	NaN	67.0920985120575	NaN	27.7387880862718	NaN	NaN	39.5328208160852	41.3034732466139	NaN
NaN	43.8988095238095	NaN	NaN	29.1514652230199	NaN	NaN	25.7189587024669	NaN	NaN	33.007614213198	NaN	20.1045856798069	NaN	NaN	21.2823763810904	38.7501868739722	NaN
NaN	42.52292719446	NaN	NaN	22.917651507989	NaN	NaN	45.2417828256754	NaN	NaN	22.8795276484615	NaN	38.5339201699803	NaN	NaN	25.1521716702775	19.4510175106484	NaN
NaN	37.5760929717764	NaN	NaN	27.5735294117647	NaN	NaN	40.8266623100801	NaN	NaN	36.9082273632603	NaN	39.3799877225292	NaN	NaN	35.4866056290268	30.2501804185711	NaN
NaN	45.9013689592611	NaN	NaN	27.3329726805518	NaN	NaN	44.7269837666023	NaN	NaN	34.711902425347	NaN	32.6423807080554	NaN	NaN	39.4717534849596	38.4511965582146	NaN
NaN	44.5975918884664	NaN	NaN	21.0671980515886	NaN	NaN	32.552516246033	NaN	NaN	29.245939675174	NaN	36.9614193185018	NaN	NaN	29.0005005840147	24.2619165429655	NaN
NaN	36.3171806167401	NaN	NaN	29.0128205128205	NaN	NaN	26.9222554463904	NaN	NaN	37.2413793103448	NaN	28.550135501355	NaN	NaN	11.599231674825	34.3501541457083	NaN
NaN	37.7549407114624	NaN	NaN	41.2959039548023	NaN	NaN	32.501948558067	NaN	NaN	26.0353445198144	NaN	38.947696139477	NaN	NaN	22.4942263279446	37.898390659514	NaN
NaN	41.1214953271028	NaN	NaN	31.5283472359678	NaN	NaN	39.7539478516342	NaN	NaN	42.5452609158679	NaN	21.0243700950021	NaN	NaN	29.7842727905358	26.953704953435	NaN
NaN	39.8366170110524	NaN	NaN	32.9953323676163	NaN	NaN	35.7121026894865	NaN	NaN	29.9346540815268	NaN	41.852269523541	NaN	NaN	35.3364962221051	36.2403100775194	NaN
NaN	40.9756097560976	NaN	NaN	37.0526315789474	NaN	NaN	38.3595691797846	NaN	NaN	18.2051282051282	NaN	23.8060326770004	NaN	NaN	25.0479988184906	24.620552376213	NaN
NaN	41.5823022122235	NaN	NaN	45.1990632318501	NaN	NaN	45.4209202544755	NaN	NaN	39.6788361240736	NaN	41.0789001793186	NaN	NaN	30.2700866315611	34.0292275574113	NaN
NaN	35.8517462580185	NaN	NaN	31.655946525413	NaN	NaN	25.7459505541347	NaN	NaN	28.605504587156	NaN	27.1990360389966	NaN	NaN	15.8356085644489	40.0700934579439	NaN
NaN	35.4329342356412	NaN	NaN	39.2758211317768	NaN	NaN	38.847468157813	NaN	NaN	30.3718746033761	NaN	27.7792952745152	NaN	NaN	13.1221719457014	24.8702983138781	NaN
NaN	40.8510638297872	NaN	NaN	33.1744811683321	NaN	NaN	37.4107883817427	NaN	NaN	34.1860797484636	NaN	35.2413992483377	NaN	NaN	30.879199428163	28.4801136363636	NaN
NaN	37.8878159030203	NaN	NaN	30.8490428174777	NaN	NaN	36.6632160110421	NaN	NaN	24.1135322022996	NaN	42.2272945699183	NaN	NaN	15.7880910683012	40.9698476841778	NaN
NaN	54.2796122884837	NaN	NaN	26.1525204653167	NaN	NaN	39.7321428571429	NaN	NaN	30.5663408756192	NaN	38.3791177476348	NaN	NaN	24.3532560214095	36.144964720975	NaN
NaN	40.3259506895111	NaN	NaN	48.2310876928867	NaN	NaN	37.6928126025599	NaN	NaN	37.6076121431808	NaN	41.2260967379078	NaN	NaN	29.4200649075773	17.8109577060036	NaN
NaN	42.0461354104254	NaN	NaN	21.1939815563825	NaN	NaN	43.7666286583048	NaN	NaN	34.63462072798	NaN	39.6503599236081	NaN	NaN	14.0644736119501	17.2267988627251	NaN
NaN	27.7022735932935	NaN	NaN	32.3956043956044	NaN	NaN	40.4056927858662	NaN	NaN	37.0217451142307	NaN	22.8524115090043	NaN	NaN	28.8086969651215	40.9944751381215	NaN
NaN	43.5621521335807	NaN	NaN	27.303115389758	NaN	NaN	32.1423487544484	NaN	NaN	22.3028188412451	NaN	42.7021403091558	NaN	NaN	34.0606843124596	37.6619322615889	NaN
NaN	49.5040577096483	NaN	NaN	35.9049959049959	NaN	NaN	34.326561324304	NaN	NaN	21.5699717199417	NaN	23.9873348618845	NaN	NaN	33.1591368846932	34.2392094172359	NaN
NaN	47.0534069981584	NaN	NaN	42.21875	NaN	NaN	38.1745618601423	NaN	NaN	20.1700561009818	NaN	41.7516659866721	NaN	NaN	21.0052205957621	36.6266760762174	NaN
NaN	46.562123039807	NaN	NaN	33.8306789606035	NaN	NaN	36.3929967703553	NaN	NaN	19.9721278634265	NaN	30.734790624177	NaN	NaN	34.8661417322835	43.1785195936139	NaN
NaN	24.6365795724466	NaN	NaN	42.7906143650367	NaN	NaN	21.7034068136273	NaN	NaN	14.3702451394759	NaN	40.855832908813	NaN	NaN	33.7120622568093	32.2260167649798	NaN
NaN	41.1044034090909	NaN	NaN	42.3640915593705	NaN	NaN	45.0529144968923	NaN	NaN	32.5484199796126	NaN	34.0635082356937	NaN	NaN	36.1892012494422	21.610541727672	NaN
NaN	44.9581898671913	NaN	NaN	26.6034155597723	NaN	NaN	17.7952878764238	NaN	NaN	23.1521739130435	NaN	35.0102070574512	NaN	NaN	31.4338477773381	36.9170348551792	NaN
NaN	47.8167938931298	NaN	NaN	27.5917926565875	NaN	NaN	33.1995316942633	NaN	NaN	28.8316151202749	NaN	34.2362579281184	NaN	NaN	30.2030037960059	22.706726934326	NaN
NaN	49.0759408602151	NaN	NaN	44.1840427365156	NaN	NaN	40.2293506896017	NaN	NaN	18.6599922988063	NaN	26.6113174568495	NaN	NaN	30.1908786245082	36.9243027888446	NaN
NaN	43.0537772087068	NaN	NaN	37.6850365614411	NaN	NaN	38.5119682878488	NaN	NaN	19.7454627607501	NaN	42.8428571428571	NaN	NaN	39.4895591647332	37.2938216382443	NaN
NaN	45.1462765957447	NaN	NaN	40.509301065559	NaN	NaN	41.830624465355	NaN	NaN	31.3541106931757	NaN	38.4608173978253	NaN	NaN	16.0330219422116	38.7177770338132	NaN
NaN	42.8291727851199	NaN	NaN	27.0545223334923	NaN	NaN	35.2225424271534	NaN	NaN	35.7796041208473	NaN	38.4671962341865	NaN	NaN	21.7999603095852	34.9149367878882	NaN
NaN	40.9055876685935	NaN	NaN	14.8100861793808	NaN	NaN	44.9159458136119	NaN	NaN	22.526210683974	NaN	43.7813161117916	NaN	NaN	34.2295174755908	39.3333333333333	NaN
NaN	41.3428969914326	NaN	NaN	35.7883335912115	NaN	NaN	45.4461821527139	NaN	NaN	23.9890517393608	NaN	34.7507216977452	NaN	NaN	23.7464754198848	24.5522135856708	NaN
NaN	27.9678325248915	NaN	NaN	37.7081681205393	NaN	NaN	29.7015564757961	NaN	NaN	26.7185148018063	NaN	32.5502173146952	NaN	NaN	18.6829352717203	37.3302418019212	NaN
NaN	38.4190330007675	NaN	NaN	41.3964659461314	NaN	NaN	37.2231556438063	NaN	NaN	31.1621779859485	NaN	24.4450795465371	NaN	NaN	32.790967956168	25.1455082243779	NaN
NaN	32.7868852459016	NaN	NaN	29.3798665183537	NaN	NaN	31.3722517058378	NaN	NaN	23.3771178374262	NaN	40.2167085427136	NaN	NaN	21.0457516339869	34.4016721825466	NaN
NaN	38.7905891503014	NaN	NaN	34.4463753723932	NaN	NaN	27.0661378497159	NaN	NaN	35.9154929577465	NaN	30.1272143621448	NaN	NaN	23.6238272860857	34.4149459193707	NaN
NaN	44.3767840152236	NaN	NaN	43.3432210783458	NaN	NaN	20.6277605488206	NaN	NaN	27.146017699115	NaN	47.1928397070789	NaN	NaN	16.9117647058824	34.5480585614258	NaN
NaN	36.9692186266772	NaN	NaN	34.9437025399319	NaN	NaN	34.2372022301064	NaN	NaN	37.2737246297312	NaN	46.265697290152	NaN	NaN	18.8753478552922	24.8756218905473	NaN
NaN	30.6213472777607	NaN	NaN	46.487915407855	NaN	NaN	28.535246939637	NaN	NaN	32.3865877712032	NaN	34.6142816174362	NaN	NaN	32.4634826850484	38.7031989671496	NaN
NaN	37.8625555265221	NaN	NaN	29.759212451776	NaN	NaN	31.662447257384	NaN	NaN	35.084985835694	NaN	34.2554443790465	NaN	NaN	34.1549863057838	38.6914165350184	NaN
NaN	42.5941283794991	NaN	NaN	43.6832740213523	NaN	NaN	25.3073770491803	NaN	NaN	41.9229892914103	NaN	39.0633669958939	NaN	NaN	27.1749489448604	17.0827760439887	NaN
NaN	39.9258997882851	NaN	NaN	22.1935761091417	NaN	NaN	24.7552889169561	NaN	NaN	32.2981366459627	NaN	43.6834494544498	NaN	NaN	35.3132922854038	32.1579339458654	NaN
NaN	38.9584100110416	NaN	NaN	25.7602598169472	NaN	NaN	36.2221436151397	NaN	NaN	37.5266240681576	NaN	35.3018372703412	NaN	NaN	19.9307273626917	19.5488721804511	NaN
NaN	42.5664822416563	NaN	NaN	48.4451996601529	NaN	NaN	41.5903975993999	NaN	NaN	15.2599217439911	NaN	29.1051076403546	NaN	NaN	29.0478615071283	32.8599096191091	NaN
NaN	46.1857379767828	NaN	NaN	38.4893713251922	NaN	NaN	36.82096069869	NaN	NaN	40.5552455357143	NaN	27.8629144608526	NaN	NaN	21.3943808532778	16.5978826484838	NaN
NaN	42.8073089700997	NaN	NaN	40.3518622496725	NaN	NaN	41.2205371825324	NaN	NaN	37.2397841171935	NaN	33.4478987658178	NaN	NaN	17.3927935333607	38.5487906588824	NaN
NaN	47.6687668766877	NaN	NaN	26.377358490566	NaN	NaN	37.9464285714286	NaN	NaN	38.5721188692921	NaN	41.248071318361	NaN	NaN	21.0195013576895	32.5029481132075	NaN
NaN	48.3434271464197	NaN	NaN	29.4036221017418	NaN	NaN	39.9513381995134	NaN	NaN	25.7268292682927	NaN	41.0711430855316	NaN	NaN	39.2107340173639	38.8519924098672	NaN
NaN	27.7227722772277	NaN	NaN	34.3039892274028	NaN	NaN	40.9066281379809	NaN	NaN	38.4738604922091	NaN	41.8587896253602	NaN	NaN	35.3355232285312	22.237860661506	NaN
NaN	35.3817299205649	NaN	NaN	40.4967602591793	NaN	NaN	32.2279951100245	NaN	NaN	23.8220238876493	NaN	41.339332064371	NaN	NaN	25.5533199195171	24.1768237220302	NaN
NaN	45.5997161107168	NaN	NaN	37.564850843061	NaN	NaN	36.5325670498084	NaN	NaN	36.9790981990272	NaN	47.2273004265692	NaN	NaN	18.3844292053247	29.38662644545	NaN
NaN	40.9322898945219	NaN	NaN	27.048435268147	NaN	NaN	40.673167662787	NaN	NaN	24.9974208191478	NaN	37.7526025719535	NaN	NaN	18.9278227014076	25.313314306986	NaN
NaN	29.8434970318403	NaN	NaN	29.6513211658948	NaN	NaN	37.7863881401617	NaN	NaN	27.0207852193995	NaN	28.0375948363719	NaN	NaN	35.062408818285	18.9384220654266	NaN
NaN	42.1081376297105	NaN	NaN	34.944	NaN	NaN	43.0921634530338	NaN	NaN	39.9942865304956	NaN	36.2484333658265	NaN	NaN	23.1567298381519	21.223506743738	NaN
NaN	41.5669014084507	NaN	NaN	36.7903103709311	NaN	NaN	42.9887599041828	NaN	NaN	31.4752879970271	NaN	42.2249431520028	NaN	NaN	16.7251120202611	36.7316745124412	NaN
NaN	45.4203262233375	NaN	NaN	24.8989957289623	NaN	NaN	38.2630361274248	NaN	NaN	29.7072253558958	NaN	39.4304119342261	NaN	NaN	32.6991676575505	20.0098409053633	NaN
NaN	35.9067988175969	NaN	NaN	40.9265064437478	NaN	NaN	37.1397694524496	NaN	NaN	31.5815324165029	NaN	36.1410237498156	NaN	NaN	29.1237113402062	28.281000532198	NaN
NaN	45.7840236686391	NaN	NaN	41.6382898221718	NaN	NaN	44.1979249800479	NaN	NaN	33.7602146603244	NaN	37.0288248337029	NaN	NaN	29.2411080150795	22.7737831858407	NaN
NaN	26.3910742383064	NaN	NaN	36.5339152573195	NaN	NaN	40.6207133058985	NaN	NaN	30.9378676077425	NaN	39.8498331479422	NaN	NaN	41.1764705882353	21.9574618303768	NaN
NaN	43.1044109436069	NaN	NaN	25.2911623658369	NaN	NaN	40.1861106324315	NaN	NaN	31.6914749661705	NaN	34.3646408839779	NaN	NaN	15.2710681696189	25.5176151761518	NaN
NaN	43.6622160568753	NaN	NaN	39.3348197696024	NaN	NaN	33.1603229527105	NaN	NaN	30.2325581395349	NaN	40.4687756105556	NaN	NaN	29.1101842196733	23.4193830671625	NaN
NaN	46.6819659590744	NaN	NaN	27.9019073569482	NaN	NaN	37.0164816683485	NaN	NaN	28.42659137577	NaN	40.1142281202755	NaN	NaN	29.8598209761865	24.4498507132589	NaN
NaN	33.2843617368593	NaN	NaN	36.637347767253	NaN	NaN	38.7379927128188	NaN	NaN	33.6034439098506	NaN	28.0673616680032	NaN	NaN	31.1229590136621	39.3853073463268	NaN
NaN	42.1281421281421	NaN	NaN	43.5070306038048	NaN	NaN	41.0911602209945	NaN	NaN	23.989898989899	NaN	42.030959752322	NaN	NaN	33.4141274238227	36.0480445290757	NaN
NaN	30.1720399016915	NaN	NaN	25.0331285387303	NaN	NaN	36.3311107497154	NaN	NaN	34.5592140201806	NaN	40.9897172236504	NaN	NaN	39.6568160152526	23.689379060281	NaN
NaN	35.1259360108918	NaN	NaN	26.0594630574662	NaN	NaN	38.1541548236081	NaN	NaN	28.8800220143093	NaN	42.196261682243	NaN	NaN	36.030103480715	27.8868096759471	NaN
NaN	19.1282645512078	NaN	NaN	37.0713785864241	NaN	NaN	37.5547267715259	NaN	NaN	34.1175036567528	NaN	40.0525525525525	NaN	NaN	28.2497282186675	18.8184187662902	NaN
NaN	38.5334407735697	NaN	NaN	33.5381750465549	NaN	NaN	33.6579509071505	NaN	NaN	33.7522196421254	NaN	40.9687308399755	NaN	NaN	36.0621030345801	17.4747559041976	NaN
NaN	39.2490118577075	NaN	NaN	30.2117379565156	NaN	NaN	39.6318811212428	NaN	NaN	35.5560791705938	NaN	44.0255288972935	NaN	NaN	NaN	35.9769286229272	NaN
NaN	36.921768707483	NaN	NaN	41.1783338612607	NaN	NaN	30.9230114844747	NaN	NaN	20.4903036955726	NaN	43.4970933546107	NaN	NaN	NaN	24.6839404180749	NaN
NaN	43.983268983269	NaN	NaN	42.3470272144219	NaN	NaN	26.5068842427333	NaN	NaN	35.7688229056204	NaN	NaN	NaN	NaN	NaN	20.8800858620353	NaN
NaN	35.2751965689778	NaN	NaN	34.2268301934505	NaN	NaN	38.7770897832817	NaN	NaN	26.6182420007356	NaN	NaN	NaN	NaN	NaN	25.3725208097832	NaN
NaN	33.5222672064777	NaN	NaN	31.7384575702863	NaN	NaN	37.8044066486278	NaN	NaN	31.5105073725763	NaN	NaN	NaN	NaN	NaN	31.3506524039027	NaN
NaN	42.9674572531715	NaN	NaN	43.4296861145593	NaN	NaN	41.5716096324461	NaN	NaN	40.1565836298932	NaN	NaN	NaN	NaN	NaN	19.8672485906528	NaN
NaN	29.3119923554706	NaN	NaN	47.6563724721743	NaN	NaN	35.3086801794832	NaN	NaN	25.4511154855643	NaN	NaN	NaN	NaN	NaN	35.7578975311919	NaN
NaN	19.9473089951073	NaN	NaN	28.3690926938718	NaN	NaN	37.0222475755847	NaN	NaN	33.7792642140468	NaN	NaN	NaN	NaN	NaN	18.8231221876082	NaN
NaN	41.6344375315285	NaN	NaN	26.5013204730738	NaN	NaN	37.7630301068307	NaN	NaN	39.7032134087755	NaN	NaN	NaN	NaN	NaN	17.9376498800959	NaN
NaN	25.476823488614	NaN	NaN	44.1321044546851	NaN	NaN	38.3454224661831	NaN	NaN	27.3274806043283	NaN	NaN	NaN	NaN	NaN	38.7834821428571	NaN
NaN	30.6547619047619	NaN	NaN	42.9181277633786	NaN	NaN	35.1159670308606	NaN	NaN	24.9056872375258	NaN	NaN	NaN	NaN	NaN	29.5421860019175	NaN
NaN	26.2908777969019	NaN	NaN	28.3916435942613	NaN	NaN	41.8444718744489	NaN	NaN	29.4332152531777	NaN	NaN	NaN	NaN	NaN	27.4848951546025	NaN
NaN	45.4167419996384	NaN	NaN	30.4121151936445	NaN	NaN	25.264682937702	NaN	NaN	31.3251783893986	NaN	NaN	NaN	NaN	NaN	35.5907780979827	NaN
NaN	36.3443350704497	NaN	NaN	40.0055679287305	NaN	NaN	40.4601948270071	NaN	NaN	18.5462747380675	NaN	NaN	NaN	NaN	NaN	16.8378487666801	NaN
NaN	36.910186682346	NaN	NaN	30.0059952038369	NaN	NaN	40.563332771125	NaN	NaN	27.2277227722772	NaN	NaN	NaN	NaN	NaN	30.0054039448798	NaN
NaN	31.9094404100812	NaN	NaN	30.8096885813149	NaN	NaN	35.8515202387614	NaN	NaN	31.6955909943715	NaN	NaN	NaN	NaN	NaN	39.1684607104413	NaN
NaN	42.7374301675978	NaN	NaN	28.2720019054424	NaN	NaN	19.0489810511262	NaN	NaN	27.9091769157994	NaN	NaN	NaN	NaN	NaN	33.774935282473	NaN
NaN	48.6542774751682	NaN	NaN	40.5351170568562	NaN	NaN	28.4525388975998	NaN	NaN	38.7565948951946	NaN	NaN	NaN	NaN	NaN	38.1792408253268	NaN
NaN	39.795209996529	NaN	NaN	27.0536562203229	NaN	NaN	29.5736724008975	NaN	NaN	27.2875668812914	NaN	NaN	NaN	NaN	NaN	24.1260282021152	NaN
NaN	39.1415131321051	NaN	NaN	32.5200998059329	NaN	NaN	NaN	NaN	NaN	22.3723292133755	NaN	NaN	NaN	NaN	NaN	34.2440183268284	NaN
NaN	35.9701801615241	NaN	NaN	41.8711094837056	NaN	NaN	NaN	NaN	NaN	22.6102424866586	NaN	NaN	NaN	NaN	NaN	39.1429539295393	NaN
NaN	35.8053510504579	NaN	NaN	25.047287207566	NaN	NaN	NaN	NaN	NaN	35.56827473426	NaN	NaN	NaN	NaN	NaN	35.1017214397496	NaN
NaN	30.3056339756966	NaN	NaN	28.1806076746157	NaN	NaN	NaN	NaN	NaN	29.5793020980541	NaN	NaN	NaN	NaN	NaN	13.2286683078638	NaN
NaN	42.9063360881543	NaN	NaN	41.9030990833697	NaN	NaN	NaN	NaN	NaN	25.4235946159937	NaN	NaN	NaN	NaN	NaN	18.3037932748054	NaN
NaN	36.3175951641889	NaN	NaN	44.9525149489975	NaN	NaN	NaN	NaN	NaN	30.2347672682861	NaN	NaN	NaN	NaN	NaN	44.078238102572	NaN
NaN	34.2157392400504	NaN	NaN	27.7027768631325	NaN	NaN	NaN	NaN	NaN	35.7672561323446	NaN	NaN	NaN	NaN	NaN	20.8294326905074	NaN
NaN	36.7394416607015	NaN	NaN	37.7886002886003	NaN	NaN	NaN	NaN	NaN	39.977575682073	NaN	NaN	NaN	NaN	NaN	38.2697947214076	NaN
NaN	38.7775352252431	NaN	NaN	45.3563338560725	NaN	NaN	NaN	NaN	NaN	31.666325066612	NaN	NaN	NaN	NaN	NaN	24.2869932216396	NaN
NaN	38.0875202593193	NaN	NaN	25.5827574089259	NaN	NaN	NaN	NaN	NaN	29.7106824925816	NaN	NaN	NaN	NaN	NaN	43.1789137380192	NaN
NaN	40.2409638554217	NaN	NaN	30.4867312287763	NaN	NaN	NaN	NaN	NaN	32.0427064574222	NaN	NaN	NaN	NaN	NaN	14.3439045679372	NaN
NaN	41.5468718364041	NaN	NaN	23.2972707155151	NaN	NaN	NaN	NaN	NaN	33.7237340682053	NaN	NaN	NaN	NaN	NaN	17.5903119868637	NaN
NaN	46.1778471138846	NaN	NaN	22.5574712643678	NaN	NaN	NaN	NaN	NaN	32.1284125379171	NaN	NaN	NaN	NaN	NaN	NaN	NaN
NaN	44.9667948269836	NaN	NaN	45.6008216364259	NaN	NaN	NaN	NaN	NaN	32.6927611412403	NaN	NaN	NaN	NaN	NaN	NaN	NaN
NaN	42.1259842519685	NaN	NaN	43.2079081632653	NaN	NaN	NaN	NaN	NaN	28.3403561234199	NaN	NaN	NaN	NaN	NaN	NaN	NaN
NaN	44.3415637860082	NaN	NaN	17.7402982743812	NaN	NaN	NaN	NaN	NaN	37.3474556758001	NaN	NaN	NaN	NaN	NaN	NaN	NaN
NaN	41.8141592920354	NaN	NaN	27.9936558287074	NaN	NaN	NaN	NaN	NaN	29.5722807462876	NaN	NaN	NaN	NaN	NaN	NaN	NaN
NaN	45.0485838329543	NaN	NaN	41.1213127563977	NaN	NaN	NaN	NaN	NaN	31.1951691922069	NaN	NaN	NaN	NaN	NaN	NaN	NaN
NaN	38.4055038445973	NaN	NaN	23.5845171916821	NaN	NaN	NaN	NaN	NaN	34.0929927963327	NaN	NaN	NaN	NaN	NaN	NaN	NaN
NaN	45.9723352318958	NaN	NaN	27.0933468251961	NaN	NaN	NaN	NaN	NaN	16.1680055664495	NaN	NaN	NaN	NaN	NaN	NaN	NaN
NaN	46.5305271931652	NaN	NaN	35.4413256679067	NaN	NaN	NaN	NaN	NaN	36.6035104033477	NaN	NaN	NaN	NaN	NaN	NaN	NaN
NaN	40.2384765972593	NaN	NaN	38.9057750759878	NaN	NaN	NaN	NaN	NaN	24.6618222470654	NaN	NaN	NaN	NaN	NaN	NaN	NaN
NaN	41.4373947220663	NaN	NaN	40.4187817258883	NaN	NaN	NaN	NaN	NaN	35.075863827617	NaN	NaN	NaN	NaN	NaN	NaN	NaN
NaN	43.8813592614418	NaN	NaN	73.644112185134	NaN	NaN	NaN	NaN	NaN	36.7293074324324	NaN	NaN	NaN	NaN	NaN	NaN	NaN
NaN	46.1219879518072	NaN	NaN	38.01238079304	NaN	NaN	NaN	NaN	NaN	16.355084543939	NaN	NaN	NaN	NaN	NaN	NaN	NaN
NaN	42.0132141469102	NaN	NaN	27.9851241864789	NaN	NaN	NaN	NaN	NaN	34.4967913601503	NaN	NaN	NaN	NaN	NaN	NaN	NaN
NaN	36.307746355173	NaN	NaN	25.9372396556512	NaN	NaN	NaN	NaN	NaN	33.2580987785449	NaN	NaN	NaN	NaN	NaN	NaN	NaN
NaN	43.088954056696	NaN	NaN	37.9297665011951	NaN	NaN	NaN	NaN	NaN	31.1503116087462	NaN	NaN	NaN	NaN	NaN	NaN	NaN
NaN	44.4592790387183	NaN	NaN	38.2311237149947	NaN	NaN	NaN	NaN	NaN	19.0969557431568	NaN	NaN	NaN	NaN	NaN	NaN	NaN
NaN	43.1096070689979	NaN	NaN	41.7654808959157	NaN	NaN	NaN	NaN	NaN	30.7465618860511	NaN	NaN	NaN	NaN	NaN	NaN	NaN
NaN	42.8822152886115	NaN	NaN	43.0702787593247	NaN	NaN	NaN	NaN	NaN	33.4177927927928	NaN	NaN	NaN	NaN	NaN	NaN	NaN
NaN	36.1341059602649	NaN	NaN	34.9575551782683	NaN	NaN	NaN	NaN	NaN	29.2953721006925	NaN	NaN	NaN	NaN	NaN	NaN	NaN
NaN	35.6877323420074	NaN	NaN	44.2711135018827	NaN	NaN	NaN	NaN	NaN	34.1385533805359	NaN	NaN	NaN	NaN	NaN	NaN	NaN
NaN	33.0462863293864	NaN	NaN	43.616287094548	NaN	NaN	NaN	NaN	NaN	31.8155552987403	NaN	NaN	NaN	NaN	NaN	NaN	NaN
NaN	40.3183602267772	NaN	NaN	44.2282102461743	NaN	NaN	NaN	NaN	NaN	28.8879989320518	NaN	NaN	NaN	NaN	NaN	NaN	NaN
NaN	34.6781115879828	NaN	NaN	36.6165749144473	NaN	NaN	NaN	NaN	NaN	28.6551943913321	NaN	NaN	NaN	NaN	NaN	NaN	NaN
NaN	33.1775700934579	NaN	NaN	41.4145164284388	NaN	NaN	NaN	NaN	NaN	27.4036772455791	NaN	NaN	NaN	NaN	NaN	NaN	NaN
NaN	39.413612565445	NaN	NaN	40.6012439530062	NaN	NaN	NaN	NaN	NaN	35.9691011235955	NaN	NaN	NaN	NaN	NaN	NaN	NaN
NaN	38.7654806369176	NaN	NaN	44.1417299389608	NaN	NaN	NaN	NaN	NaN	34.279500972874	NaN	NaN	NaN	NaN	NaN	NaN	NaN
NaN	36.4198847877107	NaN	NaN	40.597539543058	NaN	NaN	NaN	NaN	NaN	25.0207125103563	NaN	NaN	NaN	NaN	NaN	NaN	NaN
NaN	38.8877694942575	NaN	NaN	47.495881383855	NaN	NaN	NaN	NaN	NaN	18.9342403628118	NaN	NaN	NaN	NaN	NaN	NaN	NaN
NaN	38.7486855941115	NaN	NaN	44.0068493150685	NaN	NaN	NaN	NaN	NaN	26.9857206604195	NaN	NaN	NaN	NaN	NaN	NaN	NaN
NaN	39.4147325933401	NaN	NaN	42.9108252637664	NaN	NaN	NaN	NaN	NaN	27.8849446410227	NaN	NaN	NaN	NaN	NaN	NaN	NaN
NaN	36.8954310839228	NaN	NaN	36.3317757009346	NaN	NaN	NaN	NaN	NaN	34.7026236019651	NaN	NaN	NaN	NaN	NaN	NaN	NaN
NaN	43.1497315569696	NaN	NaN	37.6828554710357	NaN	NaN	NaN	NaN	NaN	31.1740367209723	NaN	NaN	NaN	NaN	NaN	NaN	NaN
NaN	41.2875024836082	NaN	NaN	42.3518344308561	NaN	NaN	NaN	NaN	NaN	33.4060539950914	NaN	NaN	NaN	NaN	NaN	NaN	NaN
NaN	40.9216430790473	NaN	NaN	43.5854025583145	NaN	NaN	NaN	NaN	NaN	28.1999143835616	NaN	NaN	NaN	NaN	NaN	NaN	NaN
NaN	43.2659290347196	NaN	NaN	40.8727839470095	NaN	NaN	NaN	NaN	NaN	25.2125537944788	NaN	NaN	NaN	NaN	NaN	NaN	NaN
NaN	38.7762906309751	NaN	NaN	38.698505286183	NaN	NaN	NaN	NaN	NaN	29.4689800210305	NaN	NaN	NaN	NaN	NaN	NaN	NaN
NaN	39.0875462392109	NaN	NaN	38.7064275639734	NaN	NaN	NaN	NaN	NaN	30.9674396814242	NaN	NaN	NaN	NaN	NaN	NaN	NaN
NaN	38.8590604026846	NaN	NaN	43.7452901281085	NaN	NaN	NaN	NaN	NaN	31.7363684489148	NaN	NaN	NaN	NaN	NaN	NaN	NaN
NaN	44.3140003504468	NaN	NaN	42.7311085538934	NaN	NaN	NaN	NaN	NaN	29.4287871162557	NaN	NaN	NaN	NaN	NaN	NaN	NaN
NaN	41.0505124450952	NaN	NaN	40.3589156166476	NaN	NaN	NaN	NaN	NaN	17.5399013955043	NaN	NaN	NaN	NaN	NaN	NaN	NaN
NaN	40.8853258975253	NaN	NaN	44.4128787878788	NaN	NaN	NaN	NaN	NaN	31.4001372683596	NaN	NaN	NaN	NaN	NaN	NaN	NaN
NaN	39.9766120948881	NaN	NaN	39.0613171839516	NaN	NaN	NaN	NaN	NaN	24.3330863282697	NaN	NaN	NaN	NaN	NaN	NaN	NaN
NaN	43.4221146085553	NaN	NaN	38.8425253991292	NaN	NaN	NaN	NaN	NaN	34.109381457501	NaN	NaN	NaN	NaN	NaN	NaN	NaN
NaN	38.4615384615385	NaN	NaN	37.6379239885574	NaN	NaN	NaN	NaN	NaN	35.1365972410062	NaN	NaN	NaN	NaN	NaN	NaN	NaN
NaN	40.8823529411765	NaN	NaN	38.8680531878623	NaN	NaN	NaN	NaN	NaN	25.0835770998746	NaN	NaN	NaN	NaN	NaN	NaN	NaN
NaN	NaN	NaN	NaN	25.7688229056204	NaN	NaN	NaN	NaN	NaN	34.8850913376547	NaN	NaN	NaN	NaN	NaN	NaN	NaN
NaN	NaN	NaN	NaN	30.2352941176471	NaN	NaN	NaN	NaN	NaN	27.3817762399077	NaN	NaN	NaN	NaN	NaN	NaN	NaN
NaN	NaN	NaN	NaN	24.2012486228425	NaN	NaN	NaN	NaN	NaN	20.4294217687075	NaN	NaN	NaN	NaN	NaN	NaN	NaN
NaN	NaN	NaN	NaN	38.6298568507157	NaN	NaN	NaN	NaN	NaN	32.4194567277322	NaN	NaN	NaN	NaN	NaN	NaN	NaN
NaN	NaN	NaN	NaN	43.5254491017964	NaN	NaN	NaN	NaN	NaN	29.0003532320735	NaN	NaN	NaN	NaN	NaN	NaN	NaN
NaN	NaN	NaN	NaN	41.0017889087657	NaN	NaN	NaN	NaN	NaN	24.6732966220104	NaN	NaN	NaN	NaN	NaN	NaN	NaN
NaN	NaN	NaN	NaN	38.9090215525462	NaN	NaN	NaN	NaN	NaN	22.5187081528161	NaN	NaN	NaN	NaN	NaN	NaN	NaN
NaN	NaN	NaN	NaN	42.096018735363	NaN	NaN	NaN	NaN	NaN	30.1673033855882	NaN	NaN	NaN	NaN	NaN	NaN	NaN
NaN	NaN	NaN	NaN	48.2446808510638	NaN	NaN	NaN	NaN	NaN	34.5430286857905	NaN	NaN	NaN	NaN	NaN	NaN	NaN
NaN	NaN	NaN	NaN	30.6637806637807	NaN	NaN	NaN	NaN	NaN	23.3201225004504	NaN	NaN	NaN	NaN	NaN	NaN	NaN
NaN	NaN	NaN	NaN	42.2469280280866	NaN	NaN	NaN	NaN	NaN	17.2421127259837	NaN	NaN	NaN	NaN	NaN	NaN	NaN
NaN	NaN	NaN	NaN	36.2549148099607	NaN	NaN	NaN	NaN	NaN	27.8394300589122	NaN	NaN	NaN	NaN	NaN	NaN	NaN
NaN	NaN	NaN	NaN	40.1550101494741	NaN	NaN	NaN	NaN	NaN	25.6683937823834	NaN	NaN	NaN	NaN	NaN	NaN	NaN
NaN	NaN	NaN	NaN	33.364299933643	NaN	NaN	NaN	NaN	NaN	38.2117882117882	NaN	NaN	NaN	NaN	NaN	NaN	NaN
NaN	NaN	NaN	NaN	39.9323517707919	NaN	NaN	NaN	NaN	NaN	22.4125551338599	NaN	NaN	NaN	NaN	NaN	NaN	NaN
NaN	NaN	NaN	NaN	39.4665635871666	NaN	NaN	NaN	NaN	NaN	34.6308578884419	NaN	NaN	NaN	NaN	NaN	NaN	NaN
NaN	NaN	NaN	NaN	29.4683175528041	NaN	NaN	NaN	NaN	NaN	23.1947280490069	NaN	NaN	NaN	NaN	NaN	NaN	NaN
NaN	NaN	NaN	NaN	32.1972965199885	NaN	NaN	NaN	NaN	NaN	21.2469620489811	NaN	NaN	NaN	NaN	NaN	NaN	NaN
NaN	NaN	NaN	NaN	39.1775289149991	NaN	NaN	NaN	NaN	NaN	25.5669937268779	NaN	NaN	NaN	NaN	NaN	NaN	NaN
NaN	NaN	NaN	NaN	48.8143908421913	NaN	NaN	NaN	NaN	NaN	19.1537876868508	NaN	NaN	NaN	NaN	NaN	NaN	NaN
NaN	NaN	NaN	NaN	34.8548338820712	NaN	NaN	NaN	NaN	NaN	33.2220831595049	NaN	NaN	NaN	NaN	NaN	NaN	NaN
NaN	NaN	NaN	NaN	37.190900098912	NaN	NaN	NaN	NaN	NaN	32.0587456999206	NaN	NaN	NaN	NaN	NaN	NaN	NaN
NaN	NaN	NaN	NaN	39.0153001176932	NaN	NaN	NaN	NaN	NaN	26.5268300901356	NaN	NaN	NaN	NaN	NaN	NaN	NaN
NaN	NaN	NaN	NaN	39.4579598804951	NaN	NaN	NaN	NaN	NaN	23.2672241033792	NaN	NaN	NaN	NaN	NaN	NaN	NaN
NaN	NaN	NaN	NaN	32.9682196852823	NaN	NaN	NaN	NaN	NaN	32.2677322677323	NaN	NaN	NaN	NaN	NaN	NaN	NaN
NaN	NaN	NaN	NaN	35.6378362742262	NaN	NaN	NaN	NaN	NaN	33.0366900858704	NaN	NaN	NaN	NaN	NaN	NaN	NaN
NaN	NaN	NaN	NaN	40.2917046490428	NaN	NaN	NaN	NaN	NaN	28.7501548371114	NaN	NaN	NaN	NaN	NaN	NaN	NaN
NaN	NaN	NaN	NaN	30.2303860523039	NaN	NaN	NaN	NaN	NaN	27.1266968325792	NaN	NaN	NaN	NaN	NaN	NaN	NaN
NaN	NaN	NaN	NaN	39.742804654011	NaN	NaN	NaN	NaN	NaN	39.2778511668868	NaN	NaN	NaN	NaN	NaN	NaN	NaN
NaN	NaN	NaN	NaN	27.9085406859449	NaN	NaN	NaN	NaN	NaN	30.2645788336933	NaN	NaN	NaN	NaN	NaN	NaN	NaN
NaN	NaN	NaN	NaN	39.2664732697886	NaN	NaN	NaN	NaN	NaN	36.9024101145792	NaN	NaN	NaN	NaN	NaN	NaN	NaN
NaN	NaN	NaN	NaN	44.0857975843399	NaN	NaN	NaN	NaN	NaN	35.4018417748012	NaN	NaN	NaN	NaN	NaN	NaN	NaN
NaN	NaN	NaN	NaN	36.5830482706195	NaN	NaN	NaN	NaN	NaN	32.0017243856876	NaN	NaN	NaN	NaN	NaN	NaN	NaN
NaN	NaN	NaN	NaN	38.0906460945034	NaN	NaN	NaN	NaN	NaN	22.7954813690777	NaN	NaN	NaN	NaN	NaN	NaN	NaN
NaN	NaN	NaN	NaN	40.0340071792934	NaN	NaN	NaN	NaN	NaN	37.3437915448019	NaN	NaN	NaN	NaN	NaN	NaN	NaN
NaN	NaN	NaN	NaN	NaN	NaN	NaN	NaN	NaN	NaN	32.5363825363825	NaN	NaN	NaN	NaN	NaN	NaN	NaN
NaN	NaN	NaN	NaN	NaN	NaN	NaN	NaN	NaN	NaN	35.8962588937342	NaN	NaN	NaN	NaN	NaN	NaN	NaN
NaN	NaN	NaN	NaN	NaN	NaN	NaN	NaN	NaN	NaN	21.5418636571603	NaN	NaN	NaN	NaN	NaN	NaN	NaN
NaN	NaN	NaN	NaN	NaN	NaN	NaN	NaN	NaN	NaN	32.3787959509856	NaN	NaN	NaN	NaN	NaN	NaN	NaN
NaN	NaN	NaN	NaN	NaN	NaN	NaN	NaN	NaN	NaN	38.9244915018111	NaN	NaN	NaN	NaN	NaN	NaN	NaN
NaN	NaN	NaN	NaN	NaN	NaN	NaN	NaN	NaN	NaN	15.5060056222847	NaN	NaN	NaN	NaN	NaN	NaN	NaN
NaN	NaN	NaN	NaN	NaN	NaN	NaN	NaN	NaN	NaN	35.0766040778712	NaN	NaN	NaN	NaN	NaN	NaN	NaN
NaN	NaN	NaN	NaN	NaN	NaN	NaN	NaN	NaN	NaN	25.4473161033797	NaN	NaN	NaN	NaN	NaN	NaN	NaN
NaN	NaN	NaN	NaN	NaN	NaN	NaN	NaN	NaN	NaN	40.3348928835262	NaN	NaN	NaN	NaN	NaN	NaN	NaN
NaN	NaN	NaN	NaN	NaN	NaN	NaN	NaN	NaN	NaN	26.1048402525349	NaN	NaN	NaN	NaN	NaN	NaN	NaN
NaN	NaN	NaN	NaN	NaN	NaN	NaN	NaN	NaN	NaN	33.6815255678368	NaN	NaN	NaN	NaN	NaN	NaN	NaN
NaN	NaN	NaN	NaN	NaN	NaN	NaN	NaN	NaN	NaN	34.7359957116055	NaN	NaN	NaN	NaN	NaN	NaN	NaN
NaN	NaN	NaN	NaN	NaN	NaN	NaN	NaN	NaN	NaN	36.3374485596708	NaN	NaN	NaN	NaN	NaN	NaN	NaN
NaN	NaN	NaN	NaN	NaN	NaN	NaN	NaN	NaN	NaN	26.7582089552239	NaN	NaN	NaN	NaN	NaN	NaN	NaN
NaN	NaN	NaN	NaN	NaN	NaN	NaN	NaN	NaN	NaN	35.6964356175194	NaN	NaN	NaN	NaN	NaN	NaN	NaN
NaN	NaN	NaN	NaN	NaN	NaN	NaN	NaN	NaN	NaN	28.6916528036011	NaN	NaN	NaN	NaN	NaN	NaN	NaN
NaN	NaN	NaN	NaN	NaN	NaN	NaN	NaN	NaN	NaN	32.7379400260756	NaN	NaN	NaN	NaN	NaN	NaN	NaN
NaN	NaN	NaN	NaN	NaN	NaN	NaN	NaN	NaN	NaN	32.5322391559203	NaN	NaN	NaN	NaN	NaN	NaN	NaN
NaN	NaN	NaN	NaN	NaN	NaN	NaN	NaN	NaN	NaN	37.3317013463892	NaN	NaN	NaN	NaN	NaN	NaN	NaN
NaN	NaN	NaN	NaN	NaN	NaN	NaN	NaN	NaN	NaN	34.4248291571754	NaN	NaN	NaN	NaN	NaN	NaN	NaN
NaN	NaN	NaN	NaN	NaN	NaN	NaN	NaN	NaN	NaN	18.9354457647141	NaN	NaN	NaN	NaN	NaN	NaN	NaN
NaN	NaN	NaN	NaN	NaN	NaN	NaN	NaN	NaN	NaN	34.1312931885489	NaN	NaN	NaN	NaN	NaN	NaN	NaN
NaN	NaN	NaN	NaN	NaN	NaN	NaN	NaN	NaN	NaN	32.8689845728759	NaN	NaN	NaN	NaN	NaN	NaN	NaN
NaN	NaN	NaN	NaN	NaN	NaN	NaN	NaN	NaN	NaN	NaN	NaN	NaN	NaN	NaN	NaN	NaN	NaN
NaN	NaN	NaN	NaN	NaN	NaN	NaN	NaN	NaN	NaN	NaN	NaN	NaN	NaN	NaN	NaN	NaN	NaN
NaN	NaN	NaN	NaN	NaN	NaN	NaN	NaN	NaN	NaN	NaN	NaN	NaN	NaN	NaN	NaN	NaN	NaN
NaN	NaN	NaN	NaN	NaN	NaN	NaN	NaN	NaN	NaN	NaN	NaN	NaN	NaN	NaN	NaN	NaN	NaN
NaN	NaN	NaN	NaN	NaN	NaN	NaN	NaN	NaN	NaN	NaN	NaN	NaN	NaN	NaN	NaN	NaN	NaN
NaN	NaN	NaN	NaN	NaN	NaN	NaN	NaN	NaN	NaN	NaN	NaN	NaN	NaN	NaN	NaN	NaN	NaN
NaN	NaN	NaN	NaN	NaN	NaN	NaN	NaN	NaN	NaN	NaN	NaN	NaN	NaN	NaN	NaN	NaN	NaN
NaN	NaN	NaN	NaN	NaN	NaN	NaN	NaN	NaN	NaN	NaN	NaN	NaN	NaN	NaN	NaN	NaN	NaN
NaN	NaN	NaN	NaN	NaN	NaN	NaN	NaN	NaN	NaN	NaN	NaN	NaN	NaN	NaN	NaN	NaN	NaN
NaN	NaN	NaN	NaN	NaN	NaN	NaN	NaN	NaN	NaN	NaN	NaN	NaN	NaN	NaN	NaN	NaN	NaN
NaN	NaN	NaN	NaN	NaN	NaN	NaN	NaN	NaN	NaN	NaN	NaN	NaN	NaN	NaN	NaN	NaN	NaN
NaN	NaN	NaN	NaN	NaN	NaN	NaN	NaN	NaN	NaN	NaN	NaN	NaN	NaN	NaN	NaN	NaN	NaN
NaN	NaN	NaN	NaN	NaN	NaN	NaN	NaN	NaN	NaN	NaN	NaN	NaN	NaN	NaN	NaN	NaN	NaN
NaN	NaN	NaN	NaN	NaN	NaN	NaN	NaN	NaN	NaN	NaN	NaN	NaN	NaN	NaN	NaN	NaN	NaN
NaN	NaN	NaN	NaN	NaN	NaN	NaN	NaN	NaN	NaN	NaN	NaN	NaN	NaN	NaN	NaN	NaN	NaN
NaN	NaN	NaN	NaN	NaN	NaN	NaN	NaN	NaN	NaN	NaN	NaN	NaN	NaN	NaN	NaN	NaN	NaN
NaN	NaN	NaN	NaN	NaN	NaN	NaN	NaN	NaN	NaN	NaN	NaN	NaN	NaN	NaN	NaN	NaN	NaN
NaN	NaN	NaN	NaN	NaN	NaN	NaN	NaN	NaN	NaN	NaN	NaN	NaN	NaN	NaN	NaN	NaN	NaN
NaN	NaN	NaN	NaN	NaN	NaN	NaN	NaN	NaN	NaN	NaN	NaN	NaN	NaN	NaN	NaN	NaN	NaN
NaN	NaN	NaN	NaN	NaN	NaN	NaN	NaN	NaN	NaN	NaN	NaN	NaN	NaN	NaN	NaN	NaN	NaN
NaN	NaN	NaN	NaN	NaN	NaN	NaN	NaN	NaN	NaN	NaN	NaN	NaN	NaN	NaN	NaN	NaN	NaN
NaN	NaN	NaN	NaN	NaN	NaN	NaN	NaN	NaN	NaN	NaN	NaN	NaN	NaN	NaN	NaN	NaN	NaN
NaN	NaN	NaN	NaN	NaN	NaN	NaN	NaN	NaN	NaN	NaN	NaN	NaN	NaN	NaN	NaN	NaN	NaN
NaN	NaN	NaN	NaN	NaN	NaN	NaN	NaN	NaN	NaN	NaN	NaN	NaN	NaN	NaN	NaN	NaN	NaN
NaN	NaN	NaN	NaN	NaN	NaN	NaN	NaN	NaN	NaN	NaN	NaN	NaN	NaN	NaN	NaN	NaN	NaN
NaN	NaN	NaN	NaN	NaN	NaN	NaN	NaN	NaN	NaN	NaN	NaN	NaN	NaN	NaN	NaN	NaN	NaN
NaN	NaN	NaN	NaN	NaN	NaN	NaN	NaN	NaN	NaN	NaN	NaN	NaN	NaN	NaN	NaN	NaN	NaN
NaN	NaN	NaN	NaN	NaN	NaN	NaN	NaN	NaN	NaN	NaN	NaN	NaN	NaN	NaN	NaN	NaN	NaN
NaN	NaN	NaN	NaN	NaN	NaN	NaN	NaN	NaN	NaN	NaN	NaN	NaN	NaN	NaN	NaN	NaN	NaN
NaN	NaN	NaN	NaN	NaN	NaN	NaN	NaN	NaN	NaN	NaN	NaN	NaN	NaN	NaN	NaN	NaN	NaN
NaN	NaN	NaN	NaN	NaN	NaN	NaN	NaN	NaN	NaN	NaN	NaN	NaN	NaN	NaN	NaN	NaN	NaN
NaN	NaN	NaN	NaN	NaN	NaN	NaN	NaN	NaN	NaN	NaN	NaN	NaN	NaN	NaN	NaN	NaN	NaN
NaN	NaN	NaN	NaN	NaN	NaN	NaN	NaN	NaN	NaN	NaN	NaN	NaN	NaN	NaN	NaN	NaN	NaN
NaN	NaN	NaN	NaN	NaN	NaN	NaN	NaN	NaN	NaN	NaN	NaN	NaN	NaN	NaN	NaN	NaN	NaN
NaN	NaN	NaN	NaN	NaN	NaN	NaN	NaN	NaN	NaN	NaN	NaN	NaN	NaN	NaN	NaN	NaN	NaN
NaN	NaN	NaN	NaN	NaN	NaN	NaN	NaN	NaN	NaN	NaN	NaN	NaN	NaN	NaN	NaN	NaN	NaN
NaN	NaN	NaN	NaN	NaN	NaN	NaN	NaN	NaN	NaN	NaN	NaN	NaN	NaN	NaN	NaN	NaN	NaN
NaN	NaN	NaN	NaN	NaN	NaN	NaN	NaN	NaN	NaN	NaN	NaN	NaN	NaN	NaN	NaN	NaN	NaN
NaN	NaN	NaN	NaN	NaN	NaN	NaN	NaN	NaN	NaN	NaN	NaN	NaN	NaN	NaN	NaN	NaN	NaN
NaN	NaN	NaN	NaN	NaN	NaN	NaN	NaN	NaN	NaN	NaN	NaN	NaN	NaN	NaN	NaN	NaN	NaN
NaN	NaN	NaN	NaN	NaN	NaN	NaN	NaN	NaN	NaN	NaN	NaN	NaN	NaN	NaN	NaN	NaN	NaN
NaN	NaN	NaN	NaN	NaN	NaN	NaN	NaN	NaN	NaN	NaN	NaN	NaN	NaN	NaN	NaN	NaN	NaN
NaN	NaN	NaN	NaN	NaN	NaN	NaN	NaN	NaN	NaN	NaN	NaN	NaN	NaN	NaN	NaN	NaN	NaN
NaN	NaN	NaN	NaN	NaN	NaN	NaN	NaN	NaN	NaN	NaN	NaN	NaN	NaN	NaN	NaN	NaN	NaN
NaN	NaN	NaN	NaN	NaN	NaN	NaN	NaN	NaN	NaN	NaN	NaN	NaN	NaN	NaN	NaN	NaN	NaN
NaN	NaN	NaN	NaN	NaN	NaN	NaN	NaN	NaN	NaN	NaN	NaN	NaN	NaN	NaN	NaN	NaN	NaN
NaN	NaN	NaN	NaN	NaN	NaN	NaN	NaN	NaN	NaN	NaN	NaN	NaN	NaN	NaN	NaN	NaN	NaN
NaN	NaN	NaN	NaN	NaN	NaN	NaN	NaN	NaN	NaN	NaN	NaN	NaN	NaN	NaN	NaN	NaN	NaN
NaN	NaN	NaN	NaN	NaN	NaN	NaN	NaN	NaN	NaN	NaN	NaN	NaN	NaN	NaN	NaN	NaN	NaN
NaN	NaN	NaN	NaN	NaN	NaN	NaN	NaN	NaN	NaN	NaN	NaN	NaN	NaN	NaN	NaN	NaN	NaN
NaN	NaN	NaN	NaN	NaN	NaN	NaN	NaN	NaN	NaN	NaN	NaN	NaN	NaN	NaN	NaN	NaN	NaN
NaN	NaN	NaN	NaN	NaN	NaN	NaN	NaN	NaN	NaN	NaN	NaN	NaN	NaN	NaN	NaN	NaN	NaN
NaN	NaN	NaN	NaN	NaN	NaN	NaN	NaN	NaN	NaN	NaN	NaN	NaN	NaN	NaN	NaN	NaN	NaN
NaN	NaN	NaN	NaN	NaN	NaN	NaN	NaN	NaN	NaN	NaN	NaN	NaN	NaN	NaN	NaN	NaN	NaN
NaN	NaN	NaN	NaN	NaN	NaN	NaN	NaN	NaN	NaN	NaN	NaN	NaN	NaN	NaN	NaN	NaN	NaN
NaN	NaN	NaN	NaN	NaN	NaN	NaN	NaN	NaN	NaN	NaN	NaN	NaN	NaN	NaN	NaN	NaN	NaN
NaN	NaN	NaN	NaN	NaN	NaN	NaN	NaN	NaN	NaN	NaN	NaN	NaN	NaN	NaN	NaN	NaN	NaN
NaN	NaN	NaN	NaN	NaN	NaN	NaN	NaN	NaN	NaN	NaN	NaN	NaN	NaN	NaN	NaN	NaN	NaN
NaN	NaN	NaN	NaN	NaN	NaN	NaN	NaN	NaN	NaN	NaN	NaN	NaN	NaN	NaN	NaN	NaN	NaN
NaN	NaN	NaN	NaN	NaN	NaN	NaN	NaN	NaN	NaN	NaN	NaN	NaN	NaN	NaN	NaN	NaN	NaN
NaN	NaN	NaN	NaN	NaN	NaN	NaN	NaN	NaN	NaN	NaN	NaN	NaN	NaN	NaN	NaN	NaN	NaN
NaN	NaN	NaN	NaN	NaN	NaN	NaN	NaN	NaN	NaN	NaN	NaN	NaN	NaN	NaN	NaN	NaN	NaN
NaN	NaN	NaN	NaN	NaN	NaN	NaN	NaN	NaN	NaN	NaN	NaN	NaN	NaN	NaN	NaN	NaN	NaN
NaN	NaN	NaN	NaN	NaN	NaN	NaN	NaN	NaN	NaN	NaN	NaN	NaN	NaN	NaN	NaN	NaN	NaN
NaN	NaN	NaN	NaN	NaN	NaN	NaN	NaN	NaN	NaN	NaN	NaN	NaN	NaN	NaN	NaN	NaN	NaN
NaN	NaN	NaN	NaN	NaN	NaN	NaN	NaN	NaN	NaN	NaN	NaN	NaN	NaN	NaN	NaN	NaN	NaN
NaN	NaN	NaN	NaN	NaN	NaN	NaN	NaN	NaN	NaN	NaN	NaN	NaN	NaN	NaN	NaN	NaN	NaN
NaN	NaN	NaN	NaN	NaN	NaN	NaN	NaN	NaN	NaN	NaN	NaN	NaN	NaN	NaN	NaN	NaN	NaN
NaN	NaN	NaN	NaN	NaN	NaN	NaN	NaN	NaN	NaN	NaN	NaN	NaN	NaN	NaN	NaN	NaN	NaN
NaN	NaN	NaN	NaN	NaN	NaN	NaN	NaN	NaN	NaN	NaN	NaN	NaN	NaN	NaN	NaN	NaN	NaN
NaN	NaN	NaN	NaN	NaN	NaN	NaN	NaN	NaN	NaN	NaN	NaN	NaN	NaN	NaN	NaN	NaN	NaN
NaN	NaN	NaN	NaN	NaN	NaN	NaN	NaN	NaN	NaN	NaN	NaN	NaN	NaN	NaN	NaN	NaN	NaN
NaN	NaN	NaN	NaN	NaN	NaN	NaN	NaN	NaN	NaN	NaN	NaN	NaN	NaN	NaN	NaN	NaN	NaN
NaN	NaN	NaN	NaN	NaN	NaN	NaN	NaN	NaN	NaN	NaN	NaN	NaN	NaN	NaN	NaN	NaN	NaN
NaN	NaN	NaN	NaN	NaN	NaN	NaN	NaN	NaN	NaN	NaN	NaN	NaN	NaN	NaN	NaN	NaN	NaN
NaN	NaN	NaN	NaN	NaN	NaN	NaN	NaN	NaN	NaN	NaN	NaN	NaN	NaN	NaN	NaN	NaN	NaN
NaN	NaN	NaN	NaN	NaN	NaN	NaN	NaN	NaN	NaN	NaN	NaN	NaN	NaN	NaN	NaN	NaN	NaN
NaN	NaN	NaN	NaN	NaN	NaN	NaN	NaN	NaN	NaN	NaN	NaN	NaN	NaN	NaN	NaN	NaN	NaN
NaN	NaN	NaN	NaN	NaN	NaN	NaN	NaN	NaN	NaN	NaN	NaN	NaN	NaN	NaN	NaN	NaN	NaN
NaN	NaN	NaN	NaN	NaN	NaN	NaN	NaN	NaN	NaN	NaN	NaN	NaN	NaN	NaN	NaN	NaN	NaN
NaN	NaN	NaN	NaN	NaN	NaN	NaN	NaN	NaN	NaN	NaN	NaN	NaN	NaN	NaN	NaN	NaN	NaN
NaN	NaN	NaN	NaN	NaN	NaN	NaN	NaN	NaN	NaN	NaN	NaN	NaN	NaN	NaN	NaN	NaN	NaN
NaN	NaN	NaN	NaN	NaN	NaN	NaN	NaN	NaN	NaN	NaN	NaN	NaN	NaN	NaN	NaN	NaN	NaN
NaN	NaN	NaN	NaN	NaN	NaN	NaN	NaN	NaN	NaN	NaN	NaN	NaN	NaN	NaN	NaN	NaN	NaN
NaN	NaN	NaN	NaN	NaN	NaN	NaN	NaN	NaN	NaN	NaN	NaN	NaN	NaN	NaN	NaN	NaN	NaN
NaN	NaN	NaN	NaN	NaN	NaN	NaN	NaN	NaN	NaN	NaN	NaN	NaN	NaN	NaN	NaN	NaN	NaN
NaN	NaN	NaN	NaN	NaN	NaN	NaN	NaN	NaN	NaN	NaN	NaN	NaN	NaN	NaN	NaN	NaN	NaN
NaN	NaN	NaN	NaN	NaN	NaN	NaN	NaN	NaN	NaN	NaN	NaN	NaN	NaN	NaN	NaN	NaN	NaN
NaN	NaN	NaN	NaN	NaN	NaN	NaN	NaN	NaN	NaN	NaN	NaN	NaN	NaN	NaN	NaN	NaN	NaN
NaN	NaN	NaN	NaN	NaN	NaN	NaN	NaN	NaN	NaN	NaN	NaN	NaN	NaN	NaN	NaN	NaN	NaN
NaN	NaN	NaN	NaN	NaN	NaN	NaN	NaN	NaN	NaN	NaN	NaN	NaN	NaN	NaN	NaN	NaN	NaN
NaN	NaN	NaN	NaN	NaN	NaN	NaN	NaN	NaN	NaN	NaN	NaN	NaN	NaN	NaN	NaN	NaN	NaN
NaN	NaN	NaN	NaN	NaN	NaN	NaN	NaN	NaN	NaN	NaN	NaN	NaN	NaN	NaN	NaN	NaN	NaN
NaN	NaN	NaN	NaN	NaN	NaN	NaN	NaN	NaN	NaN	NaN	NaN	NaN	NaN	NaN	NaN	NaN	NaN
NaN	NaN	NaN	NaN	NaN	NaN	NaN	NaN	NaN	NaN	NaN	NaN	NaN	NaN	NaN	NaN	NaN	NaN
NaN	NaN	NaN	NaN	NaN	NaN	NaN	NaN	NaN	NaN	NaN	NaN	NaN	NaN	NaN	NaN	NaN	NaN
NaN	NaN	NaN	NaN	NaN	NaN	NaN	NaN	NaN	NaN	NaN	NaN	NaN	NaN	NaN	NaN	NaN	NaN
NaN	NaN	NaN	NaN	NaN	NaN	NaN	NaN	NaN	NaN	NaN	NaN	NaN	NaN	NaN	NaN	NaN	NaN
NaN	NaN	NaN	NaN	NaN	NaN	NaN	NaN	NaN	NaN	NaN	NaN	NaN	NaN	NaN	NaN	NaN	NaN
NaN	NaN	NaN	NaN	NaN	NaN	NaN	NaN	NaN	NaN	NaN	NaN	NaN	NaN	NaN	NaN	NaN	NaN
NaN	NaN	NaN	NaN	NaN	NaN	NaN	NaN	NaN	NaN	NaN	NaN	NaN	NaN	NaN	NaN	NaN	NaN
NaN	NaN	NaN	NaN	NaN	NaN	NaN	NaN	NaN	NaN	NaN	NaN	NaN	NaN	NaN	NaN	NaN	NaN
NaN	NaN	NaN	NaN	NaN	NaN	NaN	NaN	NaN	NaN	NaN	NaN	NaN	NaN	NaN	NaN	NaN	NaN
NaN	NaN	NaN	NaN	NaN	NaN	NaN	NaN	NaN	NaN	NaN	NaN	NaN	NaN	NaN	NaN	NaN	NaN
NaN	NaN	NaN	NaN	NaN	NaN	NaN	NaN	NaN	NaN	NaN	NaN	NaN	NaN	NaN	NaN	NaN	NaN
NaN	NaN	NaN	NaN	NaN	NaN	NaN	NaN	NaN	NaN	NaN	NaN	NaN	NaN	NaN	NaN	NaN	NaN
NaN	NaN	NaN	NaN	NaN	NaN	NaN	NaN	NaN	NaN	NaN	NaN	NaN	NaN	NaN	NaN	NaN	NaN
NaN	NaN	NaN	NaN	NaN	NaN	NaN	NaN	NaN	NaN	NaN	NaN	NaN	NaN	NaN	NaN	NaN	NaN
NaN	NaN	NaN	NaN	NaN	NaN	NaN	NaN	NaN	NaN	NaN	NaN	NaN	NaN	NaN	NaN	NaN	NaN
NaN	NaN	NaN	NaN	NaN	NaN	NaN	NaN	NaN	NaN	NaN	NaN	NaN	NaN	NaN	NaN	NaN	NaN
NaN	NaN	NaN	NaN	NaN	NaN	NaN	NaN	NaN	NaN	NaN	NaN	NaN	NaN	NaN	NaN	NaN	NaN
NaN	NaN	NaN	NaN	NaN	NaN	NaN	NaN	NaN	NaN	NaN	NaN	NaN	NaN	NaN	NaN	NaN	NaN
NaN	NaN	NaN	NaN	NaN	NaN	NaN	NaN	NaN	NaN	NaN	NaN	NaN	NaN	NaN	NaN	NaN	NaN
NaN	NaN	NaN	NaN	NaN	NaN	NaN	NaN	NaN	NaN	NaN	NaN	NaN	NaN	NaN	NaN	NaN	NaN
NaN	NaN	NaN	NaN	NaN	NaN	NaN	NaN	NaN	NaN	NaN	NaN	NaN	NaN	NaN	NaN	NaN	NaN
NaN	NaN	NaN	NaN	NaN	NaN	NaN	NaN	NaN	NaN	NaN	NaN	NaN	NaN	NaN	NaN	NaN	NaN
NaN	NaN	NaN	NaN	NaN	NaN	NaN	NaN	NaN	NaN	NaN	NaN	NaN	NaN	NaN	NaN	NaN	NaN
NaN	NaN	NaN	NaN	NaN	NaN	NaN	NaN	NaN	NaN	NaN	NaN	NaN	NaN	NaN	NaN	NaN	NaN
NaN	NaN	NaN	NaN	NaN	NaN	NaN	NaN	NaN	NaN	NaN	NaN	NaN	NaN	NaN	NaN	NaN	NaN
NaN	NaN	NaN	NaN	NaN	NaN	NaN	NaN	NaN	NaN	NaN	NaN	NaN	NaN	NaN	NaN	NaN	NaN
NaN	NaN	NaN	NaN	NaN	NaN	NaN	NaN	NaN	NaN	NaN	NaN	NaN	NaN	NaN	NaN	NaN	NaN
NaN	NaN	NaN	NaN	NaN	NaN	NaN	NaN	NaN	NaN	NaN	NaN	NaN	NaN	NaN	NaN	NaN	NaN
NaN	NaN	NaN	NaN	NaN	NaN	NaN	NaN	NaN	NaN	NaN	NaN	NaN	NaN	NaN	NaN	NaN	NaN
NaN	NaN	NaN	NaN	NaN	NaN	NaN	NaN	NaN	NaN	NaN	NaN	NaN	NaN	NaN	NaN	NaN	NaN
NaN	NaN	NaN	NaN	NaN	NaN	NaN	NaN	NaN	NaN	NaN	NaN	NaN	NaN	NaN	NaN	NaN	NaN
NaN	NaN	NaN	NaN	NaN	NaN	NaN	NaN	NaN	NaN	NaN	NaN	NaN	NaN	NaN	NaN	NaN	NaN
NaN	NaN	NaN	NaN	NaN	NaN	NaN	NaN	NaN	NaN	NaN	NaN	NaN	NaN	NaN	NaN	NaN	NaN
NaN	NaN	NaN	NaN	NaN	NaN	NaN	NaN	NaN	NaN	NaN	NaN	NaN	NaN	NaN	NaN	NaN	NaN
NaN	NaN	NaN	NaN	NaN	NaN	NaN	NaN	NaN	NaN	NaN	NaN	NaN	NaN	NaN	NaN	NaN	NaN
NaN	NaN	NaN	NaN	NaN	NaN	NaN	NaN	NaN	NaN	NaN	NaN	NaN	NaN	NaN	NaN	NaN	NaN
NaN	NaN	NaN	NaN	NaN	NaN	NaN	NaN	NaN	NaN	NaN	NaN	NaN	NaN	NaN	NaN	NaN	NaN
NaN	NaN	NaN	NaN	NaN	NaN	NaN	NaN	NaN	NaN	NaN	NaN	NaN	NaN	NaN	NaN	NaN	NaN
NaN	NaN	NaN	NaN	NaN	NaN	NaN	NaN	NaN	NaN	NaN	NaN	NaN	NaN	NaN	NaN	NaN	NaN
NaN	NaN	NaN	NaN	NaN	NaN	NaN	NaN	NaN	NaN	NaN	NaN	NaN	NaN	NaN	NaN	NaN	NaN
NaN	NaN	NaN	NaN	NaN	NaN	NaN	NaN	NaN	NaN	NaN	NaN	NaN	NaN	NaN	NaN	NaN	NaN
NaN	NaN	NaN	NaN	NaN	NaN	NaN	NaN	NaN	NaN	NaN	NaN	NaN	NaN	NaN	NaN	NaN	NaN
NaN	NaN	NaN	NaN	NaN	NaN	NaN	NaN	NaN	NaN	NaN	NaN	NaN	NaN	NaN	NaN	NaN	NaN
NaN	NaN	NaN	NaN	NaN	NaN	NaN	NaN	NaN	NaN	NaN	NaN	NaN	NaN	NaN	NaN	NaN	NaN
NaN	NaN	NaN	NaN	NaN	NaN	NaN	NaN	NaN	NaN	NaN	NaN	NaN	NaN	NaN	NaN	NaN	NaN
NaN	NaN	NaN	NaN	NaN	NaN	NaN	NaN	NaN	NaN	NaN	NaN	NaN	NaN	NaN	NaN	NaN	NaN
NaN	NaN	NaN	NaN	NaN	NaN	NaN	NaN	NaN	NaN	NaN	NaN	NaN	NaN	NaN	NaN	NaN	NaN
NaN	NaN	NaN	NaN	NaN	NaN	NaN	NaN	NaN	NaN	NaN	NaN	NaN	NaN	NaN	NaN	NaN	NaN
NaN	NaN	NaN	NaN	NaN	NaN	NaN	NaN	NaN	NaN	NaN	NaN	NaN	NaN	NaN	NaN	NaN	NaN
NaN	NaN	NaN	NaN	NaN	NaN	NaN	NaN	NaN	NaN	NaN	NaN	NaN	NaN	NaN	NaN	NaN	NaN
NaN	NaN	NaN	NaN	NaN	NaN	NaN	NaN	NaN	NaN	NaN	NaN	NaN	NaN	NaN	NaN	NaN	NaN
NaN	NaN	NaN	NaN	NaN	NaN	NaN	NaN	NaN	NaN	NaN	NaN	NaN	NaN	NaN	NaN	NaN	NaN
NaN	NaN	NaN	NaN	NaN	NaN	NaN	NaN	NaN	NaN	NaN	NaN	NaN	NaN	NaN	NaN	NaN	NaN
NaN	NaN	NaN	NaN	NaN	NaN	NaN	NaN	NaN	NaN	NaN	NaN	NaN	NaN	NaN	NaN	NaN	NaN
NaN	NaN	NaN	NaN	NaN	NaN	NaN	NaN	NaN	NaN	NaN	NaN	NaN	NaN	NaN	NaN	NaN	NaN
NaN	NaN	NaN	NaN	NaN	NaN	NaN	NaN	NaN	NaN	NaN	NaN	NaN	NaN	NaN	NaN	NaN	NaN
NaN	NaN	NaN	NaN	NaN	NaN	NaN	NaN	NaN	NaN	NaN	NaN	NaN	NaN	NaN	NaN	NaN	NaN
NaN	NaN	NaN	NaN	NaN	NaN	NaN	NaN	NaN	NaN	NaN	NaN	NaN	NaN	NaN	NaN	NaN	NaN
NaN	NaN	NaN	NaN	NaN	NaN	NaN	NaN	NaN	NaN	NaN	NaN	NaN	NaN	NaN	NaN	NaN	NaN
NaN	NaN	NaN	NaN	NaN	NaN	NaN	NaN	NaN	NaN	NaN	NaN	NaN	NaN	NaN	NaN	NaN	NaN
NaN	NaN	NaN	NaN	NaN	NaN	NaN	NaN	NaN	NaN	NaN	NaN	NaN	NaN	NaN	NaN	NaN	NaN
NaN	NaN	NaN	NaN	NaN	NaN	NaN	NaN	NaN	NaN	NaN	NaN	NaN	NaN	NaN	NaN	NaN	NaN
NaN	NaN	NaN	NaN	NaN	NaN	NaN	NaN	NaN	NaN	NaN	NaN	NaN	NaN	NaN	NaN	NaN	NaN
NaN	NaN	NaN	NaN	NaN	NaN	NaN	NaN	NaN	NaN	NaN	NaN	NaN	NaN	NaN	NaN	NaN	NaN
NaN	NaN	NaN	NaN	NaN	NaN	NaN	NaN	NaN	NaN	NaN	NaN	NaN	NaN	NaN	NaN	NaN	NaN
NaN	NaN	NaN	NaN	NaN	NaN	NaN	NaN	NaN	NaN	NaN	NaN	NaN	NaN	NaN	NaN	NaN	NaN
NaN	NaN	NaN	NaN	NaN	NaN	NaN	NaN	NaN	NaN	NaN	NaN	NaN	NaN	NaN	NaN	NaN	NaN
NaN	NaN	NaN	NaN	NaN	NaN	NaN	NaN	NaN	NaN	NaN	NaN	NaN	NaN	NaN	NaN	NaN	NaN
NaN	NaN	NaN	NaN	NaN	NaN	NaN	NaN	NaN	NaN	NaN	NaN	NaN	NaN	NaN	NaN	NaN	NaN
NaN	NaN	NaN	NaN	NaN	NaN	NaN	NaN	NaN	NaN	NaN	NaN	NaN	NaN	NaN	NaN	NaN	NaN
NaN	NaN	NaN	NaN	NaN	NaN	NaN	NaN	NaN	NaN	NaN	NaN	NaN	NaN	NaN	NaN	NaN	NaN
NaN	NaN	NaN	NaN	NaN	NaN	NaN	NaN	NaN	NaN	NaN	NaN	NaN	NaN	NaN	NaN	NaN	NaN
NaN	NaN	NaN	NaN	NaN	NaN	NaN	NaN	NaN	NaN	NaN	NaN	NaN	NaN	NaN	NaN	NaN	NaN
NaN	NaN	NaN	NaN	NaN	NaN	NaN	NaN	NaN	NaN	NaN	NaN	NaN	NaN	NaN	NaN	NaN	NaN
NaN	NaN	NaN	NaN	NaN	NaN	NaN	NaN	NaN	NaN	NaN	NaN	NaN	NaN	NaN	NaN	NaN	NaN
NaN	NaN	NaN	NaN	NaN	NaN	NaN	NaN	NaN	NaN	NaN	NaN	NaN	NaN	NaN	NaN	NaN	NaN
NaN	NaN	NaN	NaN	NaN	NaN	NaN	NaN	NaN	NaN	NaN	NaN	NaN	NaN	NaN	NaN	NaN	NaN
NaN	NaN	NaN	NaN	NaN	NaN	NaN	NaN	NaN	NaN	NaN	NaN	NaN	NaN	NaN	NaN	NaN	NaN
NaN	NaN	NaN	NaN	NaN	NaN	NaN	NaN	NaN	NaN	NaN	NaN	NaN	NaN	NaN	NaN	NaN	NaN
NaN	NaN	NaN	NaN	NaN	NaN	NaN	NaN	NaN	NaN	NaN	NaN	NaN	NaN	NaN	NaN	NaN	NaN
NaN	NaN	NaN	NaN	NaN	NaN	NaN	NaN	NaN	NaN	NaN	NaN	NaN	NaN	NaN	NaN	NaN	NaN
NaN	NaN	NaN	NaN	NaN	NaN	NaN	NaN	NaN	NaN	NaN	NaN	NaN	NaN	NaN	NaN	NaN	NaN
NaN	NaN	NaN	NaN	NaN	NaN	NaN	NaN	NaN	NaN	NaN	NaN	NaN	NaN	NaN	NaN	NaN	NaN
NaN	NaN	NaN	NaN	NaN	NaN	NaN	NaN	NaN	NaN	NaN	NaN	NaN	NaN	NaN	NaN	NaN	NaN
NaN	NaN	NaN	NaN	NaN	NaN	NaN	NaN	NaN	NaN	NaN	NaN	NaN	NaN	NaN	NaN	NaN	NaN
NaN	NaN	NaN	NaN	NaN	NaN	NaN	NaN	NaN	NaN	NaN	NaN	NaN	NaN	NaN	NaN	NaN	NaN
NaN	NaN	NaN	NaN	NaN	NaN	NaN	NaN	NaN	NaN	NaN	NaN	NaN	NaN	NaN	NaN	NaN	NaN
NaN	NaN	NaN	NaN	NaN	NaN	NaN	NaN	NaN	NaN	NaN	NaN	NaN	NaN	NaN	NaN	NaN	NaN
NaN	NaN	NaN	NaN	NaN	NaN	NaN	NaN	NaN	NaN	NaN	NaN	NaN	NaN	NaN	NaN	NaN	NaN
NaN	NaN	NaN	NaN	NaN	NaN	NaN	NaN	NaN	NaN	NaN	NaN	NaN	NaN	NaN	NaN	NaN	NaN
NaN	NaN	NaN	NaN	NaN	NaN	NaN	NaN	NaN	NaN	NaN	NaN	NaN	NaN	NaN	NaN	NaN	NaN
NaN	NaN	NaN	NaN	NaN	NaN	NaN	NaN	NaN	NaN	NaN	NaN	NaN	NaN	NaN	NaN	NaN	NaN
NaN	NaN	NaN	NaN	NaN	NaN	NaN	NaN	NaN	NaN	NaN	NaN	NaN	NaN	NaN	NaN	NaN	NaN
NaN	NaN	NaN	NaN	NaN	NaN	NaN	NaN	NaN	NaN	NaN	NaN	NaN	NaN	NaN	NaN	NaN	NaN
NaN	NaN	NaN	NaN	NaN	NaN	NaN	NaN	NaN	NaN	NaN	NaN	NaN	NaN	NaN	NaN	NaN	NaN
NaN	NaN	NaN	NaN	NaN	NaN	NaN	NaN	NaN	NaN	NaN	NaN	NaN	NaN	NaN	NaN	NaN	NaN
NaN	NaN	NaN	NaN	NaN	NaN	NaN	NaN	NaN	NaN	NaN	NaN	NaN	NaN	NaN	NaN	NaN	NaN
NaN	NaN	NaN	NaN	NaN	NaN	NaN	NaN	NaN	NaN	NaN	NaN	NaN	NaN	NaN	NaN	NaN	NaN
NaN	NaN	NaN	NaN	NaN	NaN	NaN	NaN	NaN	NaN	NaN	NaN	NaN	NaN	NaN	NaN	NaN	NaN
NaN	NaN	NaN	NaN	NaN	NaN	NaN	NaN	NaN	NaN	NaN	NaN	NaN	NaN	NaN	NaN	NaN	NaN
NaN	NaN	NaN	NaN	NaN	NaN	NaN	NaN	NaN	NaN	NaN	NaN	NaN	NaN	NaN	NaN	NaN	NaN
NaN	NaN	NaN	NaN	NaN	NaN	NaN	NaN	NaN	NaN	NaN	NaN	NaN	NaN	NaN	NaN	NaN	NaN
NaN	NaN	NaN	NaN	NaN	NaN	NaN	NaN	NaN	NaN	NaN	NaN	NaN	NaN	NaN	NaN	NaN	NaN
NaN	NaN	NaN	NaN	NaN	NaN	NaN	NaN	NaN	NaN	NaN	NaN	NaN	NaN	NaN	NaN	NaN	NaN
NaN	NaN	NaN	NaN	NaN	NaN	NaN	NaN	NaN	NaN	NaN	NaN	NaN	NaN	NaN	NaN	NaN	NaN
NaN	NaN	NaN	NaN	NaN	NaN	NaN	NaN	NaN	NaN	NaN	NaN	NaN	NaN	NaN	NaN	NaN	NaN
NaN	NaN	NaN	NaN	NaN	NaN	NaN	NaN	NaN	NaN	NaN	NaN	NaN	NaN	NaN	NaN	NaN	NaN
NaN	NaN	NaN	NaN	NaN	NaN	NaN	NaN	NaN	NaN	NaN	NaN	NaN	NaN	NaN	NaN	NaN	NaN
NaN	NaN	NaN	NaN	NaN	NaN	NaN	NaN	NaN	NaN	NaN	NaN	NaN	NaN	NaN	NaN	NaN	NaN
NaN	NaN	NaN	NaN	NaN	NaN	NaN	NaN	NaN	NaN	NaN	NaN	NaN	NaN	NaN	NaN	NaN	NaN
NaN	NaN	NaN	NaN	NaN	NaN	NaN	NaN	NaN	NaN	NaN	NaN	NaN	NaN	NaN	NaN	NaN	NaN
NaN	NaN	NaN	NaN	NaN	NaN	NaN	NaN	NaN	NaN	NaN	NaN	NaN	NaN	NaN	NaN	NaN	NaN
NaN	NaN	NaN	NaN	NaN	NaN	NaN	NaN	NaN	NaN	NaN	NaN	NaN	NaN	NaN	NaN	NaN	NaN
NaN	NaN	NaN	NaN	NaN	NaN	NaN	NaN	NaN	NaN	NaN	NaN	NaN	NaN	NaN	NaN	NaN	NaN
NaN	NaN	NaN	NaN	NaN	NaN	NaN	NaN	NaN	NaN	NaN	NaN	NaN	NaN	NaN	NaN	NaN	NaN
NaN	NaN	NaN	NaN	NaN	NaN	NaN	NaN	NaN	NaN	NaN	NaN	NaN	NaN	NaN	NaN	NaN	NaN
NaN	NaN	NaN	NaN	NaN	NaN	NaN	NaN	NaN	NaN	NaN	NaN	NaN	NaN	NaN	NaN	NaN	NaN
NaN	NaN	NaN	NaN	NaN	NaN	NaN	NaN	NaN	NaN	NaN	NaN	NaN	NaN	NaN	NaN	NaN	NaN
NaN	NaN	NaN	NaN	NaN	NaN	NaN	NaN	NaN	NaN	NaN	NaN	NaN	NaN	NaN	NaN	NaN	NaN
NaN	NaN	NaN	NaN	NaN	NaN	NaN	NaN	NaN	NaN	NaN	NaN	NaN	NaN	NaN	NaN	NaN	NaN
NaN	NaN	NaN	NaN	NaN	NaN	NaN	NaN	NaN	NaN	NaN	NaN	NaN	NaN	NaN	NaN	NaN	NaN
NaN	NaN	NaN	NaN	NaN	NaN	NaN	NaN	NaN	NaN	NaN	NaN	NaN	NaN	NaN	NaN	NaN	NaN
NaN	NaN	NaN	NaN	NaN	NaN	NaN	NaN	NaN	NaN	NaN	NaN	NaN	NaN	NaN	NaN	NaN	NaN
NaN	NaN	NaN	NaN	NaN	NaN	NaN	NaN	NaN	NaN	NaN	NaN	NaN	NaN	NaN	NaN	NaN	NaN
NaN	NaN	NaN	NaN	NaN	NaN	NaN	NaN	NaN	NaN	NaN	NaN	NaN	NaN	NaN	NaN	NaN	NaN
NaN	NaN	NaN	NaN	NaN	NaN	NaN	NaN	NaN	NaN	NaN	NaN	NaN	NaN	NaN	NaN	NaN	NaN
NaN	NaN	NaN	NaN	NaN	NaN	NaN	NaN	NaN	NaN	NaN	NaN	NaN	NaN	NaN	NaN	NaN	NaN
NaN	NaN	NaN	NaN	NaN	NaN	NaN	NaN	NaN	NaN	NaN	NaN	NaN	NaN	NaN	NaN	NaN	NaN
NaN	NaN	NaN	NaN	NaN	NaN	NaN	NaN	NaN	NaN	NaN	NaN	NaN	NaN	NaN	NaN	NaN	NaN
NaN	NaN	NaN	NaN	NaN	NaN	NaN	NaN	NaN	NaN	NaN	NaN	NaN	NaN	NaN	NaN	NaN	NaN
NaN	NaN	NaN	NaN	NaN	NaN	NaN	NaN	NaN	NaN	NaN	NaN	NaN	NaN	NaN	NaN	NaN	NaN
NaN	NaN	NaN	NaN	NaN	NaN	NaN	NaN	NaN	NaN	NaN	NaN	NaN	NaN	NaN	NaN	NaN	NaN
NaN	NaN	NaN	NaN	NaN	NaN	NaN	NaN	NaN	NaN	NaN	NaN	NaN	NaN	NaN	NaN	NaN	NaN
NaN	NaN	NaN	NaN	NaN	NaN	NaN	NaN	NaN	NaN	NaN	NaN	NaN	NaN	NaN	NaN	NaN	NaN
NaN	NaN	NaN	NaN	NaN	NaN	NaN	NaN	NaN	NaN	NaN	NaN	NaN	NaN	NaN	NaN	NaN	NaN
NaN	NaN	NaN	NaN	NaN	NaN	NaN	NaN	NaN	NaN	NaN	NaN	NaN	NaN	NaN	NaN	NaN	NaN
NaN	NaN	NaN	NaN	NaN	NaN	NaN	NaN	NaN	NaN	NaN	NaN	NaN	NaN	NaN	NaN	NaN	NaN
NaN	NaN	NaN	NaN	NaN	NaN	NaN	NaN	NaN	NaN	NaN	NaN	NaN	NaN	NaN	NaN	NaN	NaN
NaN	NaN	NaN	NaN	NaN	NaN	NaN	NaN	NaN	NaN	NaN	NaN	NaN	NaN	NaN	NaN	NaN	NaN
NaN	NaN	NaN	NaN	NaN	NaN	NaN	NaN	NaN	NaN	NaN	NaN	NaN	NaN	NaN	NaN	NaN	NaN
NaN	NaN	NaN	NaN	NaN	NaN	NaN	NaN	NaN	NaN	NaN	NaN	NaN	NaN	NaN	NaN	NaN	NaN
NaN	NaN	NaN	NaN	NaN	NaN	NaN	NaN	NaN	NaN	NaN	NaN	NaN	NaN	NaN	NaN	NaN	NaN
NaN	NaN	NaN	NaN	NaN	NaN	NaN	NaN	NaN	NaN	NaN	NaN	NaN	NaN	NaN	NaN	NaN	NaN
NaN	NaN	NaN	NaN	NaN	NaN	NaN	NaN	NaN	NaN	NaN	NaN	NaN	NaN	NaN	NaN	NaN	NaN
NaN	NaN	NaN	NaN	NaN	NaN	NaN	NaN	NaN	NaN	NaN	NaN	NaN	NaN	NaN	NaN	NaN	NaN
NaN	NaN	NaN	NaN	NaN	NaN	NaN	NaN	NaN	NaN	NaN	NaN	NaN	NaN	NaN	NaN	NaN	NaN
NaN	NaN	NaN	NaN	NaN	NaN	NaN	NaN	NaN	NaN	NaN	NaN	NaN	NaN	NaN	NaN	NaN	NaN
NaN	NaN	NaN	NaN	NaN	NaN	NaN	NaN	NaN	NaN	NaN	NaN	NaN	NaN	NaN	NaN	NaN	NaN
NaN	NaN	NaN	NaN	NaN	NaN	NaN	NaN	NaN	NaN	NaN	NaN	NaN	NaN	NaN	NaN	NaN	NaN
NaN	NaN	NaN	NaN	NaN	NaN	NaN	NaN	NaN	NaN	NaN	NaN	NaN	NaN	NaN	NaN	NaN	NaN
NaN	NaN	NaN	NaN	NaN	NaN	NaN	NaN	NaN	NaN	NaN	NaN	NaN	NaN	NaN	NaN	NaN	NaN
NaN	NaN	NaN	NaN	NaN	NaN	NaN	NaN	NaN	NaN	NaN	NaN	NaN	NaN	NaN	NaN	NaN	NaN
NaN	NaN	NaN	NaN	NaN	NaN	NaN	NaN	NaN	NaN	NaN	NaN	NaN	NaN	NaN	NaN	NaN	NaN
NaN	NaN	NaN	NaN	NaN	NaN	NaN	NaN	NaN	NaN	NaN	NaN	NaN	NaN	NaN	NaN	NaN	NaN
NaN	NaN	NaN	NaN	NaN	NaN	NaN	NaN	NaN	NaN	NaN	NaN	NaN	NaN	NaN	NaN	NaN	NaN
NaN	NaN	NaN	NaN	NaN	NaN	NaN	NaN	NaN	NaN	NaN	NaN	NaN	NaN	NaN	NaN	NaN	NaN
NaN	NaN	NaN	NaN	NaN	NaN	NaN	NaN	NaN	NaN	NaN	NaN	NaN	NaN	NaN	NaN	NaN	NaN
NaN	NaN	NaN	NaN	NaN	NaN	NaN	NaN	NaN	NaN	NaN	NaN	NaN	NaN	NaN	NaN	NaN	NaN
NaN	NaN	NaN	NaN	NaN	NaN	NaN	NaN	NaN	NaN	NaN	NaN	NaN	NaN	NaN	NaN	NaN	NaN
NaN	NaN	NaN	NaN	NaN	NaN	NaN	NaN	NaN	NaN	NaN	NaN	NaN	NaN	NaN	NaN	NaN	NaN
NaN	NaN	NaN	NaN	NaN	NaN	NaN	NaN	NaN	NaN	NaN	NaN	NaN	NaN	NaN	NaN	NaN	NaN
NaN	NaN	NaN	NaN	NaN	NaN	NaN	NaN	NaN	NaN	NaN	NaN	NaN	NaN	NaN	NaN	NaN	NaN
NaN	NaN	NaN	NaN	NaN	NaN	NaN	NaN	NaN	NaN	NaN	NaN	NaN	NaN	NaN	NaN	NaN	NaN
NaN	NaN	NaN	NaN	NaN	NaN	NaN	NaN	NaN	NaN	NaN	NaN	NaN	NaN	NaN	NaN	NaN	NaN
NaN	NaN	NaN	NaN	NaN	NaN	NaN	NaN	NaN	NaN	NaN	NaN	NaN	NaN	NaN	NaN	NaN	NaN
NaN	NaN	NaN	NaN	NaN	NaN	NaN	NaN	NaN	NaN	NaN	NaN	NaN	NaN	NaN	NaN	NaN	NaN
NaN	NaN	NaN	NaN	NaN	NaN	NaN	NaN	NaN	NaN	NaN	NaN	NaN	NaN	NaN	NaN	NaN	NaN
NaN	NaN	NaN	NaN	NaN	NaN	NaN	NaN	NaN	NaN	NaN	NaN	NaN	NaN	NaN	NaN	NaN	NaN
NaN	NaN	NaN	NaN	NaN	NaN	NaN	NaN	NaN	NaN	NaN	NaN	NaN	NaN	NaN	NaN	NaN	NaN
NaN	NaN	NaN	NaN	NaN	NaN	NaN	NaN	NaN	NaN	NaN	NaN	NaN	NaN	NaN	NaN	NaN	NaN
NaN	NaN	NaN	NaN	NaN	NaN	NaN	NaN	NaN	NaN	NaN	NaN	NaN	NaN	NaN	NaN	NaN	NaN
NaN	NaN	NaN	NaN	NaN	NaN	NaN	NaN	NaN	NaN	NaN	NaN	NaN	NaN	NaN	NaN	NaN	NaN
NaN	NaN	NaN	NaN	NaN	NaN	NaN	NaN	NaN	NaN	NaN	NaN	NaN	NaN	NaN	NaN	NaN	NaN
NaN	NaN	NaN	NaN	NaN	NaN	NaN	NaN	NaN	NaN	NaN	NaN	NaN	NaN	NaN	NaN	NaN	NaN
NaN	NaN	NaN	NaN	NaN	NaN	NaN	NaN	NaN	NaN	NaN	NaN	NaN	NaN	NaN	NaN	NaN	NaN
NaN	NaN	NaN	NaN	NaN	NaN	NaN	NaN	NaN	NaN	NaN	NaN	NaN	NaN	NaN	NaN	NaN	NaN
NaN	NaN	NaN	NaN	NaN	NaN	NaN	NaN	NaN	NaN	NaN	NaN	NaN	NaN	NaN	NaN	NaN	NaN
NaN	NaN	NaN	NaN	NaN	NaN	NaN	NaN	NaN	NaN	NaN	NaN	NaN	NaN	NaN	NaN	NaN	NaN
NaN	NaN	NaN	NaN	NaN	NaN	NaN	NaN	NaN	NaN	NaN	NaN	NaN	NaN	NaN	NaN	NaN	NaN
NaN	NaN	NaN	NaN	NaN	NaN	NaN	NaN	NaN	NaN	NaN	NaN	NaN	NaN	NaN	NaN	NaN	NaN
NaN	NaN	NaN	NaN	NaN	NaN	NaN	NaN	NaN	NaN	NaN	NaN	NaN	NaN	NaN	NaN	NaN	NaN
NaN	NaN	NaN	NaN	NaN	NaN	NaN	NaN	NaN	NaN	NaN	NaN	NaN	NaN	NaN	NaN	NaN	NaN
NaN	NaN	NaN	NaN	NaN	NaN	NaN	NaN	NaN	NaN	NaN	NaN	NaN	NaN	NaN	NaN	NaN	NaN
NaN	NaN	NaN	NaN	NaN	NaN	NaN	NaN	NaN	NaN	NaN	NaN	NaN	NaN	NaN	NaN	NaN	NaN
NaN	NaN	NaN	NaN	NaN	NaN	NaN	NaN	NaN	NaN	NaN	NaN	NaN	NaN	NaN	NaN	NaN	NaN
NaN	NaN	NaN	NaN	NaN	NaN	NaN	NaN	NaN	NaN	NaN	NaN	NaN	NaN	NaN	NaN	NaN	NaN
NaN	NaN	NaN	NaN	NaN	NaN	NaN	NaN	NaN	NaN	NaN	NaN	NaN	NaN	NaN	NaN	NaN	NaN
NaN	NaN	NaN	NaN	NaN	NaN	NaN	NaN	NaN	NaN	NaN	NaN	NaN	NaN	NaN	NaN	NaN	NaN
NaN	NaN	NaN	NaN	NaN	NaN	NaN	NaN	NaN	NaN	NaN	NaN	NaN	NaN	NaN	NaN	NaN	NaN
NaN	NaN	NaN	NaN	NaN	NaN	NaN	NaN	NaN	NaN	NaN	NaN	NaN	NaN	NaN	NaN	NaN	NaN
NaN	NaN	NaN	NaN	NaN	NaN	NaN	NaN	NaN	NaN	NaN	NaN	NaN	NaN	NaN	NaN	NaN	NaN
NaN	NaN	NaN	NaN	NaN	NaN	NaN	NaN	NaN	NaN	NaN	NaN	NaN	NaN	NaN	NaN	NaN	NaN
NaN	NaN	NaN	NaN	NaN	NaN	NaN	NaN	NaN	NaN	NaN	NaN	NaN	NaN	NaN	NaN	NaN	NaN
NaN	NaN	NaN	NaN	NaN	NaN	NaN	NaN	NaN	NaN	NaN	NaN	NaN	NaN	NaN	NaN	NaN	NaN
NaN	NaN	NaN	NaN	NaN	NaN	NaN	NaN	NaN	NaN	NaN	NaN	NaN	NaN	NaN	NaN	NaN	NaN
NaN	NaN	NaN	NaN	NaN	NaN	NaN	NaN	NaN	NaN	NaN	NaN	NaN	NaN	NaN	NaN	NaN	NaN
NaN	NaN	NaN	NaN	NaN	NaN	NaN	NaN	NaN	NaN	NaN	NaN	NaN	NaN	NaN	NaN	NaN	NaN
NaN	NaN	NaN	NaN	NaN	NaN	NaN	NaN	NaN	NaN	NaN	NaN	NaN	NaN	NaN	NaN	NaN	NaN
NaN	NaN	NaN	NaN	NaN	NaN	NaN	NaN	NaN	NaN	NaN	NaN	NaN	NaN	NaN	NaN	NaN	NaN
NaN	NaN	NaN	NaN	NaN	NaN	NaN	NaN	NaN	NaN	NaN	NaN	NaN	NaN	NaN	NaN	NaN	NaN
NaN	NaN	NaN	NaN	NaN	NaN	NaN	NaN	NaN	NaN	NaN	NaN	NaN	NaN	NaN	NaN	NaN	NaN
NaN	NaN	NaN	NaN	NaN	NaN	NaN	NaN	NaN	NaN	NaN	NaN	NaN	NaN	NaN	NaN	NaN	NaN
NaN	NaN	NaN	NaN	NaN	NaN	NaN	NaN	NaN	NaN	NaN	NaN	NaN	NaN	NaN	NaN	NaN	NaN
NaN	NaN	NaN	NaN	NaN	NaN	NaN	NaN	NaN	NaN	NaN	NaN	NaN	NaN	NaN	NaN	NaN	NaN
NaN	NaN	NaN	NaN	NaN	NaN	NaN	NaN	NaN	NaN	NaN	NaN	NaN	NaN	NaN	NaN	NaN	NaN
NaN	NaN	NaN	NaN	NaN	NaN	NaN	NaN	NaN	NaN	NaN	NaN	NaN	NaN	NaN	NaN	NaN	NaN
NaN	NaN	NaN	NaN	NaN	NaN	NaN	NaN	NaN	NaN	NaN	NaN	NaN	NaN	NaN	NaN	NaN	NaN
NaN	NaN	NaN	NaN	NaN	NaN	NaN	NaN	NaN	NaN	NaN	NaN	NaN	NaN	NaN	NaN	NaN	NaN
NaN	NaN	NaN	NaN	NaN	NaN	NaN	NaN	NaN	NaN	NaN	NaN	NaN	NaN	NaN	NaN	NaN	NaN
NaN	NaN	NaN	NaN	NaN	NaN	NaN	NaN	NaN	NaN	NaN	NaN	NaN	NaN	NaN	NaN	NaN	NaN
NaN	NaN	NaN	NaN	NaN	NaN	NaN	NaN	NaN	NaN	NaN	NaN	NaN	NaN	NaN	NaN	NaN	NaN
NaN	NaN	NaN	NaN	NaN	NaN	NaN	NaN	NaN	NaN	NaN	NaN	NaN	NaN	NaN	NaN	NaN	NaN
NaN	NaN	NaN	NaN	NaN	NaN	NaN	NaN	NaN	NaN	NaN	NaN	NaN	NaN	NaN	NaN	NaN	NaN
NaN	NaN	NaN	NaN	NaN	NaN	NaN	NaN	NaN	NaN	NaN	NaN	NaN	NaN	NaN	NaN	NaN	NaN
NaN	NaN	NaN	NaN	NaN	NaN	NaN	NaN	NaN	NaN	NaN	NaN	NaN	NaN	NaN	NaN	NaN	NaN
NaN	NaN	NaN	NaN	NaN	NaN	NaN	NaN	NaN	NaN	NaN	NaN	NaN	NaN	NaN	NaN	NaN	NaN
NaN	NaN	NaN	NaN	NaN	NaN	NaN	NaN	NaN	NaN	NaN	NaN	NaN	NaN	NaN	NaN	NaN	NaN
NaN	NaN	NaN	NaN	NaN	NaN	NaN	NaN	NaN	NaN	NaN	NaN	NaN	NaN	NaN	NaN	NaN	NaN
NaN	NaN	NaN	NaN	NaN	NaN	NaN	NaN	NaN	NaN	NaN	NaN	NaN	NaN	NaN	NaN	NaN	NaN
NaN	NaN	NaN	NaN	NaN	NaN	NaN	NaN	NaN	NaN	NaN	NaN	NaN	NaN	NaN	NaN	NaN	NaN
NaN	NaN	NaN	NaN	NaN	NaN	NaN	NaN	NaN	NaN	NaN	NaN	NaN	NaN	NaN	NaN	NaN	NaN
NaN	NaN	NaN	NaN	NaN	NaN	NaN	NaN	NaN	NaN	NaN	NaN	NaN	NaN	NaN	NaN	NaN	NaN
NaN	NaN	NaN	NaN	NaN	NaN	NaN	NaN	NaN	NaN	NaN	NaN	NaN	NaN	NaN	NaN	NaN	NaN
NaN	NaN	NaN	NaN	NaN	NaN	NaN	NaN	NaN	NaN	NaN	NaN	NaN	NaN	NaN	NaN	NaN	NaN
NaN	NaN	NaN	NaN	NaN	NaN	NaN	NaN	NaN	NaN	NaN	NaN	NaN	NaN	NaN	NaN	NaN	NaN
NaN	NaN	NaN	NaN	NaN	NaN	NaN	NaN	NaN	NaN	NaN	NaN	NaN	NaN	NaN	NaN	NaN	NaN
NaN	NaN	NaN	NaN	NaN	NaN	NaN	NaN	NaN	NaN	NaN	NaN	NaN	NaN	NaN	NaN	NaN	NaN
NaN	NaN	NaN	NaN	NaN	NaN	NaN	NaN	NaN	NaN	NaN	NaN	NaN	NaN	NaN	NaN	NaN	NaN
NaN	NaN	NaN	NaN	NaN	NaN	NaN	NaN	NaN	NaN	NaN	NaN	NaN	NaN	NaN	NaN	NaN	NaN
NaN	NaN	NaN	NaN	NaN	NaN	NaN	NaN	NaN	NaN	NaN	NaN	NaN	NaN	NaN	NaN	NaN	NaN
NaN	NaN	NaN	NaN	NaN	NaN	NaN	NaN	NaN	NaN	NaN	NaN	NaN	NaN	NaN	NaN	NaN	NaN
NaN	NaN	NaN	NaN	NaN	NaN	NaN	NaN	NaN	NaN	NaN	NaN	NaN	NaN	NaN	NaN	NaN	NaN
NaN	NaN	NaN	NaN	NaN	NaN	NaN	NaN	NaN	NaN	NaN	NaN	NaN	NaN	NaN	NaN	NaN	NaN
NaN	NaN	NaN	NaN	NaN	NaN	NaN	NaN	NaN	NaN	NaN	NaN	NaN	NaN	NaN	NaN	NaN	NaN
NaN	NaN	NaN	NaN	NaN	NaN	NaN	NaN	NaN	NaN	NaN	NaN	NaN	NaN	NaN	NaN	NaN	NaN
NaN	NaN	NaN	NaN	NaN	NaN	NaN	NaN	NaN	NaN	NaN	NaN	NaN	NaN	NaN	NaN	NaN	NaN
NaN	NaN	NaN	NaN	NaN	NaN	NaN	NaN	NaN	NaN	NaN	NaN	NaN	NaN	NaN	NaN	NaN	NaN
NaN	NaN	NaN	NaN	NaN	NaN	NaN	NaN	NaN	NaN	NaN	NaN	NaN	NaN	NaN	NaN	NaN	NaN
NaN	NaN	NaN	NaN	NaN	NaN	NaN	NaN	NaN	NaN	NaN	NaN	NaN	NaN	NaN	NaN	NaN	NaN
NaN	NaN	NaN	NaN	NaN	NaN	NaN	NaN	NaN	NaN	NaN	NaN	NaN	NaN	NaN	NaN	NaN	NaN
NaN	NaN	NaN	NaN	NaN	NaN	NaN	NaN	NaN	NaN	NaN	NaN	NaN	NaN	NaN	NaN	NaN	NaN
NaN	NaN	NaN	NaN	NaN	NaN	NaN	NaN	NaN	NaN	NaN	NaN	NaN	NaN	NaN	NaN	NaN	NaN
NaN	NaN	NaN	NaN	NaN	NaN	NaN	NaN	NaN	NaN	NaN	NaN	NaN	NaN	NaN	NaN	NaN	NaN
NaN	NaN	NaN	NaN	NaN	NaN	NaN	NaN	NaN	NaN	NaN	NaN	NaN	NaN	NaN	NaN	NaN	NaN
NaN	NaN	NaN	NaN	NaN	NaN	NaN	NaN	NaN	NaN	NaN	NaN	NaN	NaN	NaN	NaN	NaN	NaN
NaN	NaN	NaN	NaN	NaN	NaN	NaN	NaN	NaN	NaN	NaN	NaN	NaN	NaN	NaN	NaN	NaN	NaN
NaN	NaN	NaN	NaN	NaN	NaN	NaN	NaN	NaN	NaN	NaN	NaN	NaN	NaN	NaN	NaN	NaN	NaN
NaN	NaN	NaN	NaN	NaN	NaN	NaN	NaN	NaN	NaN	NaN	NaN	NaN	NaN	NaN	NaN	NaN	NaN
NaN	NaN	NaN	NaN	NaN	NaN	NaN	NaN	NaN	NaN	NaN	NaN	NaN	NaN	NaN	NaN	NaN	NaN
NaN	NaN	NaN	NaN	NaN	NaN	NaN	NaN	NaN	NaN	NaN	NaN	NaN	NaN	NaN	NaN	NaN	NaN
NaN	NaN	NaN	NaN	NaN	NaN	NaN	NaN	NaN	NaN	NaN	NaN	NaN	NaN	NaN	NaN	NaN	NaN
NaN	NaN	NaN	NaN	NaN	NaN	NaN	NaN	NaN	NaN	NaN	NaN	NaN	NaN	NaN	NaN	NaN	NaN
NaN	NaN	NaN	NaN	NaN	NaN	NaN	NaN	NaN	NaN	NaN	NaN	NaN	NaN	NaN	NaN	NaN	NaN
NaN	NaN	NaN	NaN	NaN	NaN	NaN	NaN	NaN	NaN	NaN	NaN	NaN	NaN	NaN	NaN	NaN	NaN
NaN	NaN	NaN	NaN	NaN	NaN	NaN	NaN	NaN	NaN	NaN	NaN	NaN	NaN	NaN	NaN	NaN	NaN
NaN	NaN	NaN	NaN	NaN	NaN	NaN	NaN	NaN	NaN	NaN	NaN	NaN	NaN	NaN	NaN	NaN	NaN
NaN	NaN	NaN	NaN	NaN	NaN	NaN	NaN	NaN	NaN	NaN	NaN	NaN	NaN	NaN	NaN	NaN	NaN
NaN	NaN	NaN	NaN	NaN	NaN	NaN	NaN	NaN	NaN	NaN	NaN	NaN	NaN	NaN	NaN	NaN	NaN
NaN	NaN	NaN	NaN	NaN	NaN	NaN	NaN	NaN	NaN	NaN	NaN	NaN	NaN	NaN	NaN	NaN	NaN
NaN	NaN	NaN	NaN	NaN	NaN	NaN	NaN	NaN	NaN	NaN	NaN	NaN	NaN	NaN	NaN	NaN	NaN
NaN	NaN	NaN	NaN	NaN	NaN	NaN	NaN	NaN	NaN	NaN	NaN	NaN	NaN	NaN	NaN	NaN	NaN
NaN	NaN	NaN	NaN	NaN	NaN	NaN	NaN	NaN	NaN	NaN	NaN	NaN	NaN	NaN	NaN	NaN	NaN
NaN	NaN	NaN	NaN	NaN	NaN	NaN	NaN	NaN	NaN	NaN	NaN	NaN	NaN	NaN	NaN	NaN	NaN
NaN	NaN	NaN	NaN	NaN	NaN	NaN	NaN	NaN	NaN	NaN	NaN	NaN	NaN	NaN	NaN	NaN	NaN
NaN	NaN	NaN	NaN	NaN	NaN	NaN	NaN	NaN	NaN	NaN	NaN	NaN	NaN	NaN	NaN	NaN	NaN
NaN	NaN	NaN	NaN	NaN	NaN	NaN	NaN	NaN	NaN	NaN	NaN	NaN	NaN	NaN	NaN	NaN	NaN
NaN	NaN	NaN	NaN	NaN	NaN	NaN	NaN	NaN	NaN	NaN	NaN	NaN	NaN	NaN	NaN	NaN	NaN
NaN	NaN	NaN	NaN	NaN	NaN	NaN	NaN	NaN	NaN	NaN	NaN	NaN	NaN	NaN	NaN	NaN	NaN
NaN	NaN	NaN	NaN	NaN	NaN	NaN	NaN	NaN	NaN	NaN	NaN	NaN	NaN	NaN	NaN	NaN	NaN
NaN	NaN	NaN	NaN	NaN	NaN	NaN	NaN	NaN	NaN	NaN	NaN	NaN	NaN	NaN	NaN	NaN	NaN
NaN	NaN	NaN	NaN	NaN	NaN	NaN	NaN	NaN	NaN	NaN	NaN	NaN	NaN	NaN	NaN	NaN	NaN
NaN	NaN	NaN	NaN	NaN	NaN	NaN	NaN	NaN	NaN	NaN	NaN	NaN	NaN	NaN	NaN	NaN	NaN
NaN	NaN	NaN	NaN	NaN	NaN	NaN	NaN	NaN	NaN	NaN	NaN	NaN	NaN	NaN	NaN	NaN	NaN
NaN	NaN	NaN	NaN	NaN	NaN	NaN	NaN	NaN	NaN	NaN	NaN	NaN	NaN	NaN	NaN	NaN	NaN
NaN	NaN	NaN	NaN	NaN	NaN	NaN	NaN	NaN	NaN	NaN	NaN	NaN	NaN	NaN	NaN	NaN	NaN
NaN	NaN	NaN	NaN	NaN	NaN	NaN	NaN	NaN	NaN	NaN	NaN	NaN	NaN	NaN	NaN	NaN	NaN
NaN	NaN	NaN	NaN	NaN	NaN	NaN	NaN	NaN	NaN	NaN	NaN	NaN	NaN	NaN	NaN	NaN	NaN
NaN	NaN	NaN	NaN	NaN	NaN	NaN	NaN	NaN	NaN	NaN	NaN	NaN	NaN	NaN	NaN	NaN	NaN
NaN	NaN	NaN	NaN	NaN	NaN	NaN	NaN	NaN	NaN	NaN	NaN	NaN	NaN	NaN	NaN	NaN	NaN
NaN	NaN	NaN	NaN	NaN	NaN	NaN	NaN	NaN	NaN	NaN	NaN	NaN	NaN	NaN	NaN	NaN	NaN
NaN	NaN	NaN	NaN	NaN	NaN	NaN	NaN	NaN	NaN	NaN	NaN	NaN	NaN	NaN	NaN	NaN	NaN
NaN	NaN	NaN	NaN	NaN	NaN	NaN	NaN	NaN	NaN	NaN	NaN	NaN	NaN	NaN	NaN	NaN	NaN
NaN	NaN	NaN	NaN	NaN	NaN	NaN	NaN	NaN	NaN	NaN	NaN	NaN	NaN	NaN	NaN	NaN	NaN
NaN	NaN	NaN	NaN	NaN	NaN	NaN	NaN	NaN	NaN	NaN	NaN	NaN	NaN	NaN	NaN	NaN	NaN
NaN	NaN	NaN	NaN	NaN	NaN	NaN	NaN	NaN	NaN	NaN	NaN	NaN	NaN	NaN	NaN	NaN	NaN
NaN	NaN	NaN	NaN	NaN	NaN	NaN	NaN	NaN	NaN	NaN	NaN	NaN	NaN	NaN	NaN	NaN	NaN
NaN	NaN	NaN	NaN	NaN	NaN	NaN	NaN	NaN	NaN	NaN	NaN	NaN	NaN	NaN	NaN	NaN	NaN
NaN	NaN	NaN	NaN	NaN	NaN	NaN	NaN	NaN	NaN	NaN	NaN	NaN	NaN	NaN	NaN	NaN	NaN
NaN	NaN	NaN	NaN	NaN	NaN	NaN	NaN	NaN	NaN	NaN	NaN	NaN	NaN	NaN	NaN	NaN	NaN
NaN	NaN	NaN	NaN	NaN	NaN	NaN	NaN	NaN	NaN	NaN	NaN	NaN	NaN	NaN	NaN	NaN	NaN
NaN	NaN	NaN	NaN	NaN	NaN	NaN	NaN	NaN	NaN	NaN	NaN	NaN	NaN	NaN	NaN	NaN	NaN
NaN	NaN	NaN	NaN	NaN	NaN	NaN	NaN	NaN	NaN	NaN	NaN	NaN	NaN	NaN	NaN	NaN	NaN
NaN	NaN	NaN	NaN	NaN	NaN	NaN	NaN	NaN	NaN	NaN	NaN	NaN	NaN	NaN	NaN	NaN	NaN
NaN	NaN	NaN	NaN	NaN	NaN	NaN	NaN	NaN	NaN	NaN	NaN	NaN	NaN	NaN	NaN	NaN	NaN
NaN	NaN	NaN	NaN	NaN	NaN	NaN	NaN	NaN	NaN	NaN	NaN	NaN	NaN	NaN	NaN	NaN	NaN
NaN	NaN	NaN	NaN	NaN	NaN	NaN	NaN	NaN	NaN	NaN	NaN	NaN	NaN	NaN	NaN	NaN	NaN
NaN	NaN	NaN	NaN	NaN	NaN	NaN	NaN	NaN	NaN	NaN	NaN	NaN	NaN	NaN	NaN	NaN	NaN
NaN	NaN	NaN	NaN	NaN	NaN	NaN	NaN	NaN	NaN	NaN	NaN	NaN	NaN	NaN	NaN	NaN	NaN
NaN	NaN	NaN	NaN	NaN	NaN	NaN	NaN	NaN	NaN	NaN	NaN	NaN	NaN	NaN	NaN	NaN	NaN
NaN	NaN	NaN	NaN	NaN	NaN	NaN	NaN	NaN	NaN	NaN	NaN	NaN	NaN	NaN	NaN	NaN	NaN
NaN	NaN	NaN	NaN	NaN	NaN	NaN	NaN	NaN	NaN	NaN	NaN	NaN	NaN	NaN	NaN	NaN	NaN
NaN	NaN	NaN	NaN	NaN	NaN	NaN	NaN	NaN	NaN	NaN	NaN	NaN	NaN	NaN	NaN	NaN	NaN
NaN	NaN	NaN	NaN	NaN	NaN	NaN	NaN	NaN	NaN	NaN	NaN	NaN	NaN	NaN	NaN	NaN	NaN
NaN	NaN	NaN	NaN	NaN	NaN	NaN	NaN	NaN	NaN	NaN	NaN	NaN	NaN	NaN	NaN	NaN	NaN
NaN	NaN	NaN	NaN	NaN	NaN	NaN	NaN	NaN	NaN	NaN	NaN	NaN	NaN	NaN	NaN	NaN	NaN
NaN	NaN	NaN	NaN	NaN	NaN	NaN	NaN	NaN	NaN	NaN	NaN	NaN	NaN	NaN	NaN	NaN	NaN
NaN	NaN	NaN	NaN	NaN	NaN	NaN	NaN	NaN	NaN	NaN	NaN	NaN	NaN	NaN	NaN	NaN	NaN
NaN	NaN	NaN	NaN	NaN	NaN	NaN	NaN	NaN	NaN	NaN	NaN	NaN	NaN	NaN	NaN	NaN	NaN
NaN	NaN	NaN	NaN	NaN	NaN	NaN	NaN	NaN	NaN	NaN	NaN	NaN	NaN	NaN	NaN	NaN	NaN
NaN	NaN	NaN	NaN	NaN	NaN	NaN	NaN	NaN	NaN	NaN	NaN	NaN	NaN	NaN	NaN	NaN	NaN
NaN	NaN	NaN	NaN	NaN	NaN	NaN	NaN	NaN	NaN	NaN	NaN	NaN	NaN	NaN	NaN	NaN	NaN
NaN	NaN	NaN	NaN	NaN	NaN	NaN	NaN	NaN	NaN	NaN	NaN	NaN	NaN	NaN	NaN	NaN	NaN
NaN	NaN	NaN	NaN	NaN	NaN	NaN	NaN	NaN	NaN	NaN	NaN	NaN	NaN	NaN	NaN	NaN	NaN
NaN	NaN	NaN	NaN	NaN	NaN	NaN	NaN	NaN	NaN	NaN	NaN	NaN	NaN	NaN	NaN	NaN	NaN
NaN	NaN	NaN	NaN	NaN	NaN	NaN	NaN	NaN	NaN	NaN	NaN	NaN	NaN	NaN	NaN	NaN	NaN
NaN	NaN	NaN	NaN	NaN	NaN	NaN	NaN	NaN	NaN	NaN	NaN	NaN	NaN	NaN	NaN	NaN	NaN
NaN	NaN	NaN	NaN	NaN	NaN	NaN	NaN	NaN	NaN	NaN	NaN	NaN	NaN	NaN	NaN	NaN	NaN
NaN	NaN	NaN	NaN	NaN	NaN	NaN	NaN	NaN	NaN	NaN	NaN	NaN	NaN	NaN	NaN	NaN	NaN
NaN	NaN	NaN	NaN	NaN	NaN	NaN	NaN	NaN	NaN	NaN	NaN	NaN	NaN	NaN	NaN	NaN	NaN
NaN	NaN	NaN	NaN	NaN	NaN	NaN	NaN	NaN	NaN	NaN	NaN	NaN	NaN	NaN	NaN	NaN	NaN
NaN	NaN	NaN	NaN	NaN	NaN	NaN	NaN	NaN	NaN	NaN	NaN	NaN	NaN	NaN	NaN	NaN	NaN
NaN	NaN	NaN	NaN	NaN	NaN	NaN	NaN	NaN	NaN	NaN	NaN	NaN	NaN	NaN	NaN	NaN	NaN
NaN	NaN	NaN	NaN	NaN	NaN	NaN	NaN	NaN	NaN	NaN	NaN	NaN	NaN	NaN	NaN	NaN	NaN
NaN	NaN	NaN	NaN	NaN	NaN	NaN	NaN	NaN	NaN	NaN	NaN	NaN	NaN	NaN	NaN	NaN	NaN
NaN	NaN	NaN	NaN	NaN	NaN	NaN	NaN	NaN	NaN	NaN	NaN	NaN	NaN	NaN	NaN	NaN	NaN
NaN	NaN	NaN	NaN	NaN	NaN	NaN	NaN	NaN	NaN	NaN	NaN	NaN	NaN	NaN	NaN	NaN	NaN
NaN	NaN	NaN	NaN	NaN	NaN	NaN	NaN	NaN	NaN	NaN	NaN	NaN	NaN	NaN	NaN	NaN	NaN
NaN	NaN	NaN	NaN	NaN	NaN	NaN	NaN	NaN	NaN	NaN	NaN	NaN	NaN	NaN	NaN	NaN	NaN
NaN	NaN	NaN	NaN	NaN	NaN	NaN	NaN	NaN	NaN	NaN	NaN	NaN	NaN	NaN	NaN	NaN	NaN
NaN	NaN	NaN	NaN	NaN	NaN	NaN	NaN	NaN	NaN	NaN	NaN	NaN	NaN	NaN	NaN	NaN	NaN
NaN	NaN	NaN	NaN	NaN	NaN	NaN	NaN	NaN	NaN	NaN	NaN	NaN	NaN	NaN	NaN	NaN	NaN
NaN	NaN	NaN	NaN	NaN	NaN	NaN	NaN	NaN	NaN	NaN	NaN	NaN	NaN	NaN	NaN	NaN	NaN
NaN	NaN	NaN	NaN	NaN	NaN	NaN	NaN	NaN	NaN	NaN	NaN	NaN	NaN	NaN	NaN	NaN	NaN
NaN	NaN	NaN	NaN	NaN	NaN	NaN	NaN	NaN	NaN	NaN	NaN	NaN	NaN	NaN	NaN	NaN	NaN
NaN	NaN	NaN	NaN	NaN	NaN	NaN	NaN	NaN	NaN	NaN	NaN	NaN	NaN	NaN	NaN	NaN	NaN
NaN	NaN	NaN	NaN	NaN	NaN	NaN	NaN	NaN	NaN	NaN	NaN	NaN	NaN	NaN	NaN	NaN	NaN
NaN	NaN	NaN	NaN	NaN	NaN	NaN	NaN	NaN	NaN	NaN	NaN	NaN	NaN	NaN	NaN	NaN	NaN
NaN	NaN	NaN	NaN	NaN	NaN	NaN	NaN	NaN	NaN	NaN	NaN	NaN	NaN	NaN	NaN	NaN	NaN
NaN	NaN	NaN	NaN	NaN	NaN	NaN	NaN	NaN	NaN	NaN	NaN	NaN	NaN	NaN	NaN	NaN	NaN
NaN	NaN	NaN	NaN	NaN	NaN	NaN	NaN	NaN	NaN	NaN	NaN	NaN	NaN	NaN	NaN	NaN	NaN
NaN	NaN	NaN	NaN	NaN	NaN	NaN	NaN	NaN	NaN	NaN	NaN	NaN	NaN	NaN	NaN	NaN	NaN
NaN	NaN	NaN	NaN	NaN	NaN	NaN	NaN	NaN	NaN	NaN	NaN	NaN	NaN	NaN	NaN	NaN	NaN
NaN	NaN	NaN	NaN	NaN	NaN	NaN	NaN	NaN	NaN	NaN	NaN	NaN	NaN	NaN	NaN	NaN	NaN
NaN	NaN	NaN	NaN	NaN	NaN	NaN	NaN	NaN	NaN	NaN	NaN	NaN	NaN	NaN	NaN	NaN	NaN
NaN	NaN	NaN	NaN	NaN	NaN	NaN	NaN	NaN	NaN	NaN	NaN	NaN	NaN	NaN	NaN	NaN	NaN
NaN	NaN	NaN	NaN	NaN	NaN	NaN	NaN	NaN	NaN	NaN	NaN	NaN	NaN	NaN	NaN	NaN	NaN
NaN	NaN	NaN	NaN	NaN	NaN	NaN	NaN	NaN	NaN	NaN	NaN	NaN	NaN	NaN	NaN	NaN	NaN
NaN	NaN	NaN	NaN	NaN	NaN	NaN	NaN	NaN	NaN	NaN	NaN	NaN	NaN	NaN	NaN	NaN	NaN
NaN	NaN	NaN	NaN	NaN	NaN	NaN	NaN	NaN	NaN	NaN	NaN	NaN	NaN	NaN	NaN	NaN	NaN
NaN	NaN	NaN	NaN	NaN	NaN	NaN	NaN	NaN	NaN	NaN	NaN	NaN	NaN	NaN	NaN	NaN	NaN
NaN	NaN	NaN	NaN	NaN	NaN	NaN	NaN	NaN	NaN	NaN	NaN	NaN	NaN	NaN	NaN	NaN	NaN
NaN	NaN	NaN	NaN	NaN	NaN	NaN	NaN	NaN	NaN	NaN	NaN	NaN	NaN	NaN	NaN	NaN	NaN
NaN	NaN	NaN	NaN	NaN	NaN	NaN	NaN	NaN	NaN	NaN	NaN	NaN	NaN	NaN	NaN	NaN	NaN
NaN	NaN	NaN	NaN	NaN	NaN	NaN	NaN	NaN	NaN	NaN	NaN	NaN	NaN	NaN	NaN	NaN	NaN
NaN	NaN	NaN	NaN	NaN	NaN	NaN	NaN	NaN	NaN	NaN	NaN	NaN	NaN	NaN	NaN	NaN	NaN
NaN	NaN	NaN	NaN	NaN	NaN	NaN	NaN	NaN	NaN	NaN	NaN	NaN	NaN	NaN	NaN	NaN	NaN
NaN	NaN	NaN	NaN	NaN	NaN	NaN	NaN	NaN	NaN	NaN	NaN	NaN	NaN	NaN	NaN	NaN	NaN
NaN	NaN	NaN	NaN	NaN	NaN	NaN	NaN	NaN	NaN	NaN	NaN	NaN	NaN	NaN	NaN	NaN	NaN
NaN	NaN	NaN	NaN	NaN	NaN	NaN	NaN	NaN	NaN	NaN	NaN	NaN	NaN	NaN	NaN	NaN	NaN
NaN	NaN	NaN	NaN	NaN	NaN	NaN	NaN	NaN	NaN	NaN	NaN	NaN	NaN	NaN	NaN	NaN	NaN
NaN	NaN	NaN	NaN	NaN	NaN	NaN	NaN	NaN	NaN	NaN	NaN	NaN	NaN	NaN	NaN	NaN	NaN
NaN	NaN	NaN	NaN	NaN	NaN	NaN	NaN	NaN	NaN	NaN	NaN	NaN	NaN	NaN	NaN	NaN	NaN
NaN	NaN	NaN	NaN	NaN	NaN	NaN	NaN	NaN	NaN	NaN	NaN	NaN	NaN	NaN	NaN	NaN	NaN
NaN	NaN	NaN	NaN	NaN	NaN	NaN	NaN	NaN	NaN	NaN	NaN	NaN	NaN	NaN	NaN	NaN	NaN
NaN	NaN	NaN	NaN	NaN	NaN	NaN	NaN	NaN	NaN	NaN	NaN	NaN	NaN	NaN	NaN	NaN	NaN
NaN	NaN	NaN	NaN	NaN	NaN	NaN	NaN	NaN	NaN	NaN	NaN	NaN	NaN	NaN	NaN	NaN	NaN
NaN	NaN	NaN	NaN	NaN	NaN	NaN	NaN	NaN	NaN	NaN	NaN	NaN	NaN	NaN	NaN	NaN	NaN
NaN	NaN	NaN	NaN	NaN	NaN	NaN	NaN	NaN	NaN	NaN	NaN	NaN	NaN	NaN	NaN	NaN	NaN
NaN	NaN	NaN	NaN	NaN	NaN	NaN	NaN	NaN	NaN	NaN	NaN	NaN	NaN	NaN	NaN	NaN	NaN
NaN	NaN	NaN	NaN	NaN	NaN	NaN	NaN	NaN	NaN	NaN	NaN	NaN	NaN	NaN	NaN	NaN	NaN
NaN	NaN	NaN	NaN	NaN	NaN	NaN	NaN	NaN	NaN	NaN	NaN	NaN	NaN	NaN	NaN	NaN	NaN
NaN	NaN	NaN	NaN	NaN	NaN	NaN	NaN	NaN	NaN	NaN	NaN	NaN	NaN	NaN	NaN	NaN	NaN
NaN	NaN	NaN	NaN	NaN	NaN	NaN	NaN	NaN	NaN	NaN	NaN	NaN	NaN	NaN	NaN	NaN	NaN
NaN	NaN	NaN	NaN	NaN	NaN	NaN	NaN	NaN	NaN	NaN	NaN	NaN	NaN	NaN	NaN	NaN	NaN
NaN	NaN	NaN	NaN	NaN	NaN	NaN	NaN	NaN	NaN	NaN	NaN	NaN	NaN	NaN	NaN	NaN	NaN
NaN	NaN	NaN	NaN	NaN	NaN	NaN	NaN	NaN	NaN	NaN	NaN	NaN	NaN	NaN	NaN	NaN	NaN
NaN	NaN	NaN	NaN	NaN	NaN	NaN	NaN	NaN	NaN	NaN	NaN	NaN	NaN	NaN	NaN	NaN	NaN
NaN	NaN	NaN	NaN	NaN	NaN	NaN	NaN	NaN	NaN	NaN	NaN	NaN	NaN	NaN	NaN	NaN	NaN
NaN	NaN	NaN	NaN	NaN	NaN	NaN	NaN	NaN	NaN	NaN	NaN	NaN	NaN	NaN	NaN	NaN	NaN
NaN	NaN	NaN	NaN	NaN	NaN	NaN	NaN	NaN	NaN	NaN	NaN	NaN	NaN	NaN	NaN	NaN	NaN
NaN	NaN	NaN	NaN	NaN	NaN	NaN	NaN	NaN	NaN	NaN	NaN	NaN	NaN	NaN	NaN	NaN	NaN
NaN	NaN	NaN	NaN	NaN	NaN	NaN	NaN	NaN	NaN	NaN	NaN	NaN	NaN	NaN	NaN	NaN	NaN
NaN	NaN	NaN	NaN	NaN	NaN	NaN	NaN	NaN	NaN	NaN	NaN	NaN	NaN	NaN	NaN	NaN	NaN
NaN	NaN	NaN	NaN	NaN	NaN	NaN	NaN	NaN	NaN	NaN	NaN	NaN	NaN	NaN	NaN	NaN	NaN
NaN	NaN	NaN	NaN	NaN	NaN	NaN	NaN	NaN	NaN	NaN	NaN	NaN	NaN	NaN	NaN	NaN	NaN
NaN	NaN	NaN	NaN	NaN	NaN	NaN	NaN	NaN	NaN	NaN	NaN	NaN	NaN	NaN	NaN	NaN	NaN
NaN	NaN	NaN	NaN	NaN	NaN	NaN	NaN	NaN	NaN	NaN	NaN	NaN	NaN	NaN	NaN	NaN	NaN
NaN	NaN	NaN	NaN	NaN	NaN	NaN	NaN	NaN	NaN	NaN	NaN	NaN	NaN	NaN	NaN	NaN	NaN
NaN	NaN	NaN	NaN	NaN	NaN	NaN	NaN	NaN	NaN	NaN	NaN	NaN	NaN	NaN	NaN	NaN	NaN
NaN	NaN	NaN	NaN	NaN	NaN	NaN	NaN	NaN	NaN	NaN	NaN	NaN	NaN	NaN	NaN	NaN	NaN
NaN	NaN	NaN	NaN	NaN	NaN	NaN	NaN	NaN	NaN	NaN	NaN	NaN	NaN	NaN	NaN	NaN	NaN
NaN	NaN	NaN	NaN	NaN	NaN	NaN	NaN	NaN	NaN	NaN	NaN	NaN	NaN	NaN	NaN	NaN	NaN
NaN	NaN	NaN	NaN	NaN	NaN	NaN	NaN	NaN	NaN	NaN	NaN	NaN	NaN	NaN	NaN	NaN	NaN
NaN	NaN	NaN	NaN	NaN	NaN	NaN	NaN	NaN	NaN	NaN	NaN	NaN	NaN	NaN	NaN	NaN	NaN
NaN	NaN	NaN	NaN	NaN	NaN	NaN	NaN	NaN	NaN	NaN	NaN	NaN	NaN	NaN	NaN	NaN	NaN
NaN	NaN	NaN	NaN	NaN	NaN	NaN	NaN	NaN	NaN	NaN	NaN	NaN	NaN	NaN	NaN	NaN	NaN
NaN	NaN	NaN	NaN	NaN	NaN	NaN	NaN	NaN	NaN	NaN	NaN	NaN	NaN	NaN	NaN	NaN	NaN
NaN	NaN	NaN	NaN	NaN	NaN	NaN	NaN	NaN	NaN	NaN	NaN	NaN	NaN	NaN	NaN	NaN	NaN
NaN	NaN	NaN	NaN	NaN	NaN	NaN	NaN	NaN	NaN	NaN	NaN	NaN	NaN	NaN	NaN	NaN	NaN
NaN	NaN	NaN	NaN	NaN	NaN	NaN	NaN	NaN	NaN	NaN	NaN	NaN	NaN	NaN	NaN	NaN	NaN
NaN	NaN	NaN	NaN	NaN	NaN	NaN	NaN	NaN	NaN	NaN	NaN	NaN	NaN	NaN	NaN	NaN	NaN
NaN	NaN	NaN	NaN	NaN	NaN	NaN	NaN	NaN	NaN	NaN	NaN	NaN	NaN	NaN	NaN	NaN	NaN
NaN	NaN	NaN	NaN	NaN	NaN	NaN	NaN	NaN	NaN	NaN	NaN	NaN	NaN	NaN	NaN	NaN	NaN
NaN	NaN	NaN	NaN	NaN	NaN	NaN	NaN	NaN	NaN	NaN	NaN	NaN	NaN	NaN	NaN	NaN	NaN
NaN	NaN	NaN	NaN	NaN	NaN	NaN	NaN	NaN	NaN	NaN	NaN	NaN	NaN	NaN	NaN	NaN	NaN
NaN	NaN	NaN	NaN	NaN	NaN	NaN	NaN	NaN	NaN	NaN	NaN	NaN	NaN	NaN	NaN	NaN	NaN
NaN	NaN	NaN	NaN	NaN	NaN	NaN	NaN	NaN	NaN	NaN	NaN	NaN	NaN	NaN	NaN	NaN	NaN
NaN	NaN	NaN	NaN	NaN	NaN	NaN	NaN	NaN	NaN	NaN	NaN	NaN	NaN	NaN	NaN	NaN	NaN
NaN	NaN	NaN	NaN	NaN	NaN	NaN	NaN	NaN	NaN	NaN	NaN	NaN	NaN	NaN	NaN	NaN	NaN
NaN	NaN	NaN	NaN	NaN	NaN	NaN	NaN	NaN	NaN	NaN	NaN	NaN	NaN	NaN	NaN	NaN	NaN
NaN	NaN	NaN	NaN	NaN	NaN	NaN	NaN	NaN	NaN	NaN	NaN	NaN	NaN	NaN	NaN	NaN	NaN
NaN	NaN	NaN	NaN	NaN	NaN	NaN	NaN	NaN	NaN	NaN	NaN	NaN	NaN	NaN	NaN	NaN	NaN
NaN	NaN	NaN	NaN	NaN	NaN	NaN	NaN	NaN	NaN	NaN	NaN	NaN	NaN	NaN	NaN	NaN	NaN
NaN	NaN	NaN	NaN	NaN	NaN	NaN	NaN	NaN	NaN	NaN	NaN	NaN	NaN	NaN	NaN	NaN	NaN
NaN	NaN	NaN	NaN	NaN	NaN	NaN	NaN	NaN	NaN	NaN	NaN	NaN	NaN	NaN	NaN	NaN	NaN
NaN	NaN	NaN	NaN	NaN	NaN	NaN	NaN	NaN	NaN	NaN	NaN	NaN	NaN	NaN	NaN	NaN	NaN
NaN	NaN	NaN	NaN	NaN	NaN	NaN	NaN	NaN	NaN	NaN	NaN	NaN	NaN	NaN	NaN	NaN	NaN
NaN	NaN	NaN	NaN	NaN	NaN	NaN	NaN	NaN	NaN	NaN	NaN	NaN	NaN	NaN	NaN	NaN	NaN
NaN	NaN	NaN	NaN	NaN	NaN	NaN	NaN	NaN	NaN	NaN	NaN	NaN	NaN	NaN	NaN	NaN	NaN
NaN	NaN	NaN	NaN	NaN	NaN	NaN	NaN	NaN	NaN	NaN	NaN	NaN	NaN	NaN	NaN	NaN	NaN
NaN	NaN	NaN	NaN	NaN	NaN	NaN	NaN	NaN	NaN	NaN	NaN	NaN	NaN	NaN	NaN	NaN	NaN
NaN	NaN	NaN	NaN	NaN	NaN	NaN	NaN	NaN	NaN	NaN	NaN	NaN	NaN	NaN	NaN	NaN	NaN
NaN	NaN	NaN	NaN	NaN	NaN	NaN	NaN	NaN	NaN	NaN	NaN	NaN	NaN	NaN	NaN	NaN	NaN
NaN	NaN	NaN	NaN	NaN	NaN	NaN	NaN	NaN	NaN	NaN	NaN	NaN	NaN	NaN	NaN	NaN	NaN
NaN	NaN	NaN	NaN	NaN	NaN	NaN	NaN	NaN	NaN	NaN	NaN	NaN	NaN	NaN	NaN	NaN	NaN
NaN	NaN	NaN	NaN	NaN	NaN	NaN	NaN	NaN	NaN	NaN	NaN	NaN	NaN	NaN	NaN	NaN	NaN
NaN	NaN	NaN	NaN	NaN	NaN	NaN	NaN	NaN	NaN	NaN	NaN	NaN	NaN	NaN	NaN	NaN	NaN
NaN	NaN	NaN	NaN	NaN	NaN	NaN	NaN	NaN	NaN	NaN	NaN	NaN	NaN	NaN	NaN	NaN	NaN
NaN	NaN	NaN	NaN	NaN	NaN	NaN	NaN	NaN	NaN	NaN	NaN	NaN	NaN	NaN	NaN	NaN	NaN
NaN	NaN	NaN	NaN	NaN	NaN	NaN	NaN	NaN	NaN	NaN	NaN	NaN	NaN	NaN	NaN	NaN	NaN
NaN	NaN	NaN	NaN	NaN	NaN	NaN	NaN	NaN	NaN	NaN	NaN	NaN	NaN	NaN	NaN	NaN	NaN
NaN	NaN	NaN	NaN	NaN	NaN	NaN	NaN	NaN	NaN	NaN	NaN	NaN	NaN	NaN	NaN	NaN	NaN
NaN	NaN	NaN	NaN	NaN	NaN	NaN	NaN	NaN	NaN	NaN	NaN	NaN	NaN	NaN	NaN	NaN	NaN
NaN	NaN	NaN	NaN	NaN	NaN	NaN	NaN	NaN	NaN	NaN	NaN	NaN	NaN	NaN	NaN	NaN	NaN
NaN	NaN	NaN	NaN	NaN	NaN	NaN	NaN	NaN	NaN	NaN	NaN	NaN	NaN	NaN	NaN	NaN	NaN
NaN	NaN	NaN	NaN	NaN	NaN	NaN	NaN	NaN	NaN	NaN	NaN	NaN	NaN	NaN	NaN	NaN	NaN
NaN	NaN	NaN	NaN	NaN	NaN	NaN	NaN	NaN	NaN	NaN	NaN	NaN	NaN	NaN	NaN	NaN	NaN
NaN	NaN	NaN	NaN	NaN	NaN	NaN	NaN	NaN	NaN	NaN	NaN	NaN	NaN	NaN	NaN	NaN	NaN
NaN	NaN	NaN	NaN	NaN	NaN	NaN	NaN	NaN	NaN	NaN	NaN	NaN	NaN	NaN	NaN	NaN	NaN
NaN	NaN	NaN	NaN	NaN	NaN	NaN	NaN	NaN	NaN	NaN	NaN	NaN	NaN	NaN	NaN	NaN	NaN
NaN	NaN	NaN	NaN	NaN	NaN	NaN	NaN	NaN	NaN	NaN	NaN	NaN	NaN	NaN	NaN	NaN	NaN
NaN	NaN	NaN	NaN	NaN	NaN	NaN	NaN	NaN	NaN	NaN	NaN	NaN	NaN	NaN	NaN	NaN	NaN
NaN	NaN	NaN	NaN	NaN	NaN	NaN	NaN	NaN	NaN	NaN	NaN	NaN	NaN	NaN	NaN	NaN	NaN
NaN	NaN	NaN	NaN	NaN	NaN	NaN	NaN	NaN	NaN	NaN	NaN	NaN	NaN	NaN	NaN	NaN	NaN
NaN	NaN	NaN	NaN	NaN	NaN	NaN	NaN	NaN	NaN	NaN	NaN	NaN	NaN	NaN	NaN	NaN	NaN
NaN	NaN	NaN	NaN	NaN	NaN	NaN	NaN	NaN	NaN	NaN	NaN	NaN	NaN	NaN	NaN	NaN	NaN
NaN	NaN	NaN	NaN	NaN	NaN	NaN	NaN	NaN	NaN	NaN	NaN	NaN	NaN	NaN	NaN	NaN	NaN
NaN	NaN	NaN	NaN	NaN	NaN	NaN	NaN	NaN	NaN	NaN	NaN	NaN	NaN	NaN	NaN	NaN	NaN
NaN	NaN	NaN	NaN	NaN	NaN	NaN	NaN	NaN	NaN	NaN	NaN	NaN	NaN	NaN	NaN	NaN	NaN
NaN	NaN	NaN	NaN	NaN	NaN	NaN	NaN	NaN	NaN	NaN	NaN	NaN	NaN	NaN	NaN	NaN	NaN
NaN	NaN	NaN	NaN	NaN	NaN	NaN	NaN	NaN	NaN	NaN	NaN	NaN	NaN	NaN	NaN	NaN	NaN
NaN	NaN	NaN	NaN	NaN	NaN	NaN	NaN	NaN	NaN	NaN	NaN	NaN	NaN	NaN	NaN	NaN	NaN
NaN	NaN	NaN	NaN	NaN	NaN	NaN	NaN	NaN	NaN	NaN	NaN	NaN	NaN	NaN	NaN	NaN	NaN
NaN	NaN	NaN	NaN	NaN	NaN	NaN	NaN	NaN	NaN	NaN	NaN	NaN	NaN	NaN	NaN	NaN	NaN
NaN	NaN	NaN	NaN	NaN	NaN	NaN	NaN	NaN	NaN	NaN	NaN	NaN	NaN	NaN	NaN	NaN	NaN
NaN	NaN	NaN	NaN	NaN	NaN	NaN	NaN	NaN	NaN	NaN	NaN	NaN	NaN	NaN	NaN	NaN	NaN
NaN	NaN	NaN	NaN	NaN	NaN	NaN	NaN	NaN	NaN	NaN	NaN	NaN	NaN	NaN	NaN	NaN	NaN
NaN	NaN	NaN	NaN	NaN	NaN	NaN	NaN	NaN	NaN	NaN	NaN	NaN	NaN	NaN	NaN	NaN	NaN
NaN	NaN	NaN	NaN	NaN	NaN	NaN	NaN	NaN	NaN	NaN	NaN	NaN	NaN	NaN	NaN	NaN	NaN
NaN	NaN	NaN	NaN	NaN	NaN	NaN	NaN	NaN	NaN	NaN	NaN	NaN	NaN	NaN	NaN	NaN	NaN
NaN	NaN	NaN	NaN	NaN	NaN	NaN	NaN	NaN	NaN	NaN	NaN	NaN	NaN	NaN	NaN	NaN	NaN
NaN	NaN	NaN	NaN	NaN	NaN	NaN	NaN	NaN	NaN	NaN	NaN	NaN	NaN	NaN	NaN	NaN	NaN
NaN	NaN	NaN	NaN	NaN	NaN	NaN	NaN	NaN	NaN	NaN	NaN	NaN	NaN	NaN	NaN	NaN	NaN
NaN	NaN	NaN	NaN	NaN	NaN	NaN	NaN	NaN	NaN	NaN	NaN	NaN	NaN	NaN	NaN	NaN	NaN
NaN	NaN	NaN	NaN	NaN	NaN	NaN	NaN	NaN	NaN	NaN	NaN	NaN	NaN	NaN	NaN	NaN	NaN
NaN	NaN	NaN	NaN	NaN	NaN	NaN	NaN	NaN	NaN	NaN	NaN	NaN	NaN	NaN	NaN	NaN	NaN
NaN	NaN	NaN	NaN	NaN	NaN	NaN	NaN	NaN	NaN	NaN	NaN	NaN	NaN	NaN	NaN	NaN	NaN
NaN	NaN	NaN	NaN	NaN	NaN	NaN	NaN	NaN	NaN	NaN	NaN	NaN	NaN	NaN	NaN	NaN	NaN
NaN	NaN	NaN	NaN	NaN	NaN	NaN	NaN	NaN	NaN	NaN	NaN	NaN	NaN	NaN	NaN	NaN	NaN
NaN	NaN	NaN	NaN	NaN	NaN	NaN	NaN	NaN	NaN	NaN	NaN	NaN	NaN	NaN	NaN	NaN	NaN
NaN	NaN	NaN	NaN	NaN	NaN	NaN	NaN	NaN	NaN	NaN	NaN	NaN	NaN	NaN	NaN	NaN	NaN
NaN	NaN	NaN	NaN	NaN	NaN	NaN	NaN	NaN	NaN	NaN	NaN	NaN	NaN	NaN	NaN	NaN	NaN
NaN	NaN	NaN	NaN	NaN	NaN	NaN	NaN	NaN	NaN	NaN	NaN	NaN	NaN	NaN	NaN	NaN	NaN
NaN	NaN	NaN	NaN	NaN	NaN	NaN	NaN	NaN	NaN	NaN	NaN	NaN	NaN	NaN	NaN	NaN	NaN
NaN	NaN	NaN	NaN	NaN	NaN	NaN	NaN	NaN	NaN	NaN	NaN	NaN	NaN	NaN	NaN	NaN	NaN
NaN	NaN	NaN	NaN	NaN	NaN	NaN	NaN	NaN	NaN	NaN	NaN	NaN	NaN	NaN	NaN	NaN	NaN
NaN	NaN	NaN	NaN	NaN	NaN	NaN	NaN	NaN	NaN	NaN	NaN	NaN	NaN	NaN	NaN	NaN	NaN
NaN	NaN	NaN	NaN	NaN	NaN	NaN	NaN	NaN	NaN	NaN	NaN	NaN	NaN	NaN	NaN	NaN	NaN
NaN	NaN	NaN	NaN	NaN	NaN	NaN	NaN	NaN	NaN	NaN	NaN	NaN	NaN	NaN	NaN	NaN	NaN
NaN	NaN	NaN	NaN	NaN	NaN	NaN	NaN	NaN	NaN	NaN	NaN	NaN	NaN	NaN	NaN	NaN	NaN
NaN	NaN	NaN	NaN	NaN	NaN	NaN	NaN	NaN	NaN	NaN	NaN	NaN	NaN	NaN	NaN	NaN	NaN
NaN	NaN	NaN	NaN	NaN	NaN	NaN	NaN	NaN	NaN	NaN	NaN	NaN	NaN	NaN	NaN	NaN	NaN
NaN	NaN	NaN	NaN	NaN	NaN	NaN	NaN	NaN	NaN	NaN	NaN	NaN	NaN	NaN	NaN	NaN	NaN
NaN	NaN	NaN	NaN	NaN	NaN	NaN	NaN	NaN	NaN	NaN	NaN	NaN	NaN	NaN	NaN	NaN	NaN
NaN	NaN	NaN	NaN	NaN	NaN	NaN	NaN	NaN	NaN	NaN	NaN	NaN	NaN	NaN	NaN	NaN	NaN
NaN	NaN	NaN	NaN	NaN	NaN	NaN	NaN	NaN	NaN	NaN	NaN	NaN	NaN	NaN	NaN	NaN	NaN
NaN	NaN	NaN	NaN	NaN	NaN	NaN	NaN	NaN	NaN	NaN	NaN	NaN	NaN	NaN	NaN	NaN	NaN
NaN	NaN	NaN	NaN	NaN	NaN	NaN	NaN	NaN	NaN	NaN	NaN	NaN	NaN	NaN	NaN	NaN	NaN
NaN	NaN	NaN	NaN	NaN	NaN	NaN	NaN	NaN	NaN	NaN	NaN	NaN	NaN	NaN	NaN	NaN	NaN
NaN	NaN	NaN	NaN	NaN	NaN	NaN	NaN	NaN	NaN	NaN	NaN	NaN	NaN	NaN	NaN	NaN	NaN
NaN	NaN	NaN	NaN	NaN	NaN	NaN	NaN	NaN	NaN	NaN	NaN	NaN	NaN	NaN	NaN	NaN	NaN
NaN	NaN	NaN	NaN	NaN	NaN	NaN	NaN	NaN	NaN	NaN	NaN	NaN	NaN	NaN	NaN	NaN	NaN
NaN	NaN	NaN	NaN	NaN	NaN	NaN	NaN	NaN	NaN	NaN	NaN	NaN	NaN	NaN	NaN	NaN	NaN
NaN	NaN	NaN	NaN	NaN	NaN	NaN	NaN	NaN	NaN	NaN	NaN	NaN	NaN	NaN	NaN	NaN	NaN
NaN	NaN	NaN	NaN	NaN	NaN	NaN	NaN	NaN	NaN	NaN	NaN	NaN	NaN	NaN	NaN	NaN	NaN
NaN	NaN	NaN	NaN	NaN	NaN	NaN	NaN	NaN	NaN	NaN	NaN	NaN	NaN	NaN	NaN	NaN	NaN
NaN	NaN	NaN	NaN	NaN	NaN	NaN	NaN	NaN	NaN	NaN	NaN	NaN	NaN	NaN	NaN	NaN	NaN
NaN	NaN	NaN	NaN	NaN	NaN	NaN	NaN	NaN	NaN	NaN	NaN	NaN	NaN	NaN	NaN	NaN	NaN
NaN	NaN	NaN	NaN	NaN	NaN	NaN	NaN	NaN	NaN	NaN	NaN	NaN	NaN	NaN	NaN	NaN	NaN
NaN	NaN	NaN	NaN	NaN	NaN	NaN	NaN	NaN	NaN	NaN	NaN	NaN	NaN	NaN	NaN	NaN	NaN
NaN	NaN	NaN	NaN	NaN	NaN	NaN	NaN	NaN	NaN	NaN	NaN	NaN	NaN	NaN	NaN	NaN	NaN
NaN	NaN	NaN	NaN	NaN	NaN	NaN	NaN	NaN	NaN	NaN	NaN	NaN	NaN	NaN	NaN	NaN	NaN
NaN	NaN	NaN	NaN	NaN	NaN	NaN	NaN	NaN	NaN	NaN	NaN	NaN	NaN	NaN	NaN	NaN	NaN
NaN	NaN	NaN	NaN	NaN	NaN	NaN	NaN	NaN	NaN	NaN	NaN	NaN	NaN	NaN	NaN	NaN	NaN
NaN	NaN	NaN	NaN	NaN	NaN	NaN	NaN	NaN	NaN	NaN	NaN	NaN	NaN	NaN	NaN	NaN	NaN
NaN	NaN	NaN	NaN	NaN	NaN	NaN	NaN	NaN	NaN	NaN	NaN	NaN	NaN	NaN	NaN	NaN	NaN
NaN	NaN	NaN	NaN	NaN	NaN	NaN	NaN	NaN	NaN	NaN	NaN	NaN	NaN	NaN	NaN	NaN	NaN
NaN	NaN	NaN	NaN	NaN	NaN	NaN	NaN	NaN	NaN	NaN	NaN	NaN	NaN	NaN	NaN	NaN	NaN
NaN	NaN	NaN	NaN	NaN	NaN	NaN	NaN	NaN	NaN	NaN	NaN	NaN	NaN	NaN	NaN	NaN	NaN
NaN	NaN	NaN	NaN	NaN	NaN	NaN	NaN	NaN	NaN	NaN	NaN	NaN	NaN	NaN	NaN	NaN	NaN
NaN	NaN	NaN	NaN	NaN	NaN	NaN	NaN	NaN	NaN	NaN	NaN	NaN	NaN	NaN	NaN	NaN	NaN
NaN	NaN	NaN	NaN	NaN	NaN	NaN	NaN	NaN	NaN	NaN	NaN	NaN	NaN	NaN	NaN	NaN	NaN
NaN	NaN	NaN	NaN	NaN	NaN	NaN	NaN	NaN	NaN	NaN	NaN	NaN	NaN	NaN	NaN	NaN	NaN
NaN	NaN	NaN	NaN	NaN	NaN	NaN	NaN	NaN	NaN	NaN	NaN	NaN	NaN	NaN	NaN	NaN	NaN
NaN	NaN	NaN	NaN	NaN	NaN	NaN	NaN	NaN	NaN	NaN	NaN	NaN	NaN	NaN	NaN	NaN	NaN
NaN	NaN	NaN	NaN	NaN	NaN	NaN	NaN	NaN	NaN	NaN	NaN	NaN	NaN	NaN	NaN	NaN	NaN
NaN	NaN	NaN	NaN	NaN	NaN	NaN	NaN	NaN	NaN	NaN	NaN	NaN	NaN	NaN	NaN	NaN	NaN
NaN	NaN	NaN	NaN	NaN	NaN	NaN	NaN	NaN	NaN	NaN	NaN	NaN	NaN	NaN	NaN	NaN	NaN
NaN	NaN	NaN	NaN	NaN	NaN	NaN	NaN	NaN	NaN	NaN	NaN	NaN	NaN	NaN	NaN	NaN	NaN
NaN	NaN	NaN	NaN	NaN	NaN	NaN	NaN	NaN	NaN	NaN	NaN	NaN	NaN	NaN	NaN	NaN	NaN
NaN	NaN	NaN	NaN	NaN	NaN	NaN	NaN	NaN	NaN	NaN	NaN	NaN	NaN	NaN	NaN	NaN	NaN
NaN	NaN	NaN	NaN	NaN	NaN	NaN	NaN	NaN	NaN	NaN	NaN	NaN	NaN	NaN	NaN	NaN	NaN
NaN	NaN	NaN	NaN	NaN	NaN	NaN	NaN	NaN	NaN	NaN	NaN	NaN	NaN	NaN	NaN	NaN	NaN
NaN	NaN	NaN	NaN	NaN	NaN	NaN	NaN	NaN	NaN	NaN	NaN	NaN	NaN	NaN	NaN	NaN	NaN
NaN	NaN	NaN	NaN	NaN	NaN	NaN	NaN	NaN	NaN	NaN	NaN	NaN	NaN	NaN	NaN	NaN	NaN
NaN	NaN	NaN	NaN	NaN	NaN	NaN	NaN	NaN	NaN	NaN	NaN	NaN	NaN	NaN	NaN	NaN	NaN
NaN	NaN	NaN	NaN	NaN	NaN	NaN	NaN	NaN	NaN	NaN	NaN	NaN	NaN	NaN	NaN	NaN	NaN
NaN	NaN	NaN	NaN	NaN	NaN	NaN	NaN	NaN	NaN	NaN	NaN	NaN	NaN	NaN	NaN	NaN	NaN
NaN	NaN	NaN	NaN	NaN	NaN	NaN	NaN	NaN	NaN	NaN	NaN	NaN	NaN	NaN	NaN	NaN	NaN
NaN	NaN	NaN	NaN	NaN	NaN	NaN	NaN	NaN	NaN	NaN	NaN	NaN	NaN	NaN	NaN	NaN	NaN
NaN	NaN	NaN	NaN	NaN	NaN	NaN	NaN	NaN	NaN	NaN	NaN	NaN	NaN	NaN	NaN	NaN	NaN
NaN	NaN	NaN	NaN	NaN	NaN	NaN	NaN	NaN	NaN	NaN	NaN	NaN	NaN	NaN	NaN	NaN	NaN
NaN	NaN	NaN	NaN	NaN	NaN	NaN	NaN	NaN	NaN	NaN	NaN	NaN	NaN	NaN	NaN	NaN	NaN
NaN	NaN	NaN	NaN	NaN	NaN	NaN	NaN	NaN	NaN	NaN	NaN	NaN	NaN	NaN	NaN	NaN	NaN
NaN	NaN	NaN	NaN	NaN	NaN	NaN	NaN	NaN	NaN	NaN	NaN	NaN	NaN	NaN	NaN	NaN	NaN
NaN	NaN	NaN	NaN	NaN	NaN	NaN	NaN	NaN	NaN	NaN	NaN	NaN	NaN	NaN	NaN	NaN	NaN
NaN	NaN	NaN	NaN	NaN	NaN	NaN	NaN	NaN	NaN	NaN	NaN	NaN	NaN	NaN	NaN	NaN	NaN
NaN	NaN	NaN	NaN	NaN	NaN	NaN	NaN	NaN	NaN	NaN	NaN	NaN	NaN	NaN	NaN	NaN	NaN
NaN	NaN	NaN	NaN	NaN	NaN	NaN	NaN	NaN	NaN	NaN	NaN	NaN	NaN	NaN	NaN	NaN	NaN
NaN	NaN	NaN	NaN	NaN	NaN	NaN	NaN	NaN	NaN	NaN	NaN	NaN	NaN	NaN	NaN	NaN	NaN
NaN	NaN	NaN	NaN	NaN	NaN	NaN	NaN	NaN	NaN	NaN	NaN	NaN	NaN	NaN	NaN	NaN	NaN
NaN	NaN	NaN	NaN	NaN	NaN	NaN	NaN	NaN	NaN	NaN	NaN	NaN	NaN	NaN	NaN	NaN	NaN
NaN	NaN	NaN	NaN	NaN	NaN	NaN	NaN	NaN	NaN	NaN	NaN	NaN	NaN	NaN	NaN	NaN	NaN
NaN	NaN	NaN	NaN	NaN	NaN	NaN	NaN	NaN	NaN	NaN	NaN	NaN	NaN	NaN	NaN	NaN	NaN
NaN	NaN	NaN	NaN	NaN	NaN	NaN	NaN	NaN	NaN	NaN	NaN	NaN	NaN	NaN	NaN	NaN	NaN
NaN	NaN	NaN	NaN	NaN	NaN	NaN	NaN	NaN	NaN	NaN	NaN	NaN	NaN	NaN	NaN	NaN	NaN
NaN	NaN	NaN	NaN	NaN	NaN	NaN	NaN	NaN	NaN	NaN	NaN	NaN	NaN	NaN	NaN	NaN	NaN
NaN	NaN	NaN	NaN	NaN	NaN	NaN	NaN	NaN	NaN	NaN	NaN	NaN	NaN	NaN	NaN	NaN	NaN
NaN	NaN	NaN	NaN	NaN	NaN	NaN	NaN	NaN	NaN	NaN	NaN	NaN	NaN	NaN	NaN	NaN	NaN
NaN	NaN	NaN	NaN	NaN	NaN	NaN	NaN	NaN	NaN	NaN	NaN	NaN	NaN	NaN	NaN	NaN	NaN
NaN	NaN	NaN	NaN	NaN	NaN	NaN	NaN	NaN	NaN	NaN	NaN	NaN	NaN	NaN	NaN	NaN	NaN
NaN	NaN	NaN	NaN	NaN	NaN	NaN	NaN	NaN	NaN	NaN	NaN	NaN	NaN	NaN	NaN	NaN	NaN
NaN	NaN	NaN	NaN	NaN	NaN	NaN	NaN	NaN	NaN	NaN	NaN	NaN	NaN	NaN	NaN	NaN	NaN
NaN	NaN	NaN	NaN	NaN	NaN	NaN	NaN	NaN	NaN	NaN	NaN	NaN	NaN	NaN	NaN	NaN	NaN
NaN	NaN	NaN	NaN	NaN	NaN	NaN	NaN	NaN	NaN	NaN	NaN	NaN	NaN	NaN	NaN	NaN	NaN
NaN	NaN	NaN	NaN	NaN	NaN	NaN	NaN	NaN	NaN	NaN	NaN	NaN	NaN	NaN	NaN	NaN	NaN
NaN	NaN	NaN	NaN	NaN	NaN	NaN	NaN	NaN	NaN	NaN	NaN	NaN	NaN	NaN	NaN	NaN	NaN
NaN	NaN	NaN	NaN	NaN	NaN	NaN	NaN	NaN	NaN	NaN	NaN	NaN	NaN	NaN	NaN	NaN	NaN
NaN	NaN	NaN	NaN	NaN	NaN	NaN	NaN	NaN	NaN	NaN	NaN	NaN	NaN	NaN	NaN	NaN	NaN
NaN	NaN	NaN	NaN	NaN	NaN	NaN	NaN	NaN	NaN	NaN	NaN	NaN	NaN	NaN	NaN	NaN	NaN
NaN	NaN	NaN	NaN	NaN	NaN	NaN	NaN	NaN	NaN	NaN	NaN	NaN	NaN	NaN	NaN	NaN	NaN
NaN	NaN	NaN	NaN	NaN	NaN	NaN	NaN	NaN	NaN	NaN	NaN	NaN	NaN	NaN	NaN	NaN	NaN
NaN	NaN	NaN	NaN	NaN	NaN	NaN	NaN	NaN	NaN	NaN	NaN	NaN	NaN	NaN	NaN	NaN	NaN
NaN	NaN	NaN	NaN	NaN	NaN	NaN	NaN	NaN	NaN	NaN	NaN	NaN	NaN	NaN	NaN	NaN	NaN
NaN	NaN	NaN	NaN	NaN	NaN	NaN	NaN	NaN	NaN	NaN	NaN	NaN	NaN	NaN	NaN	NaN	NaN
NaN	NaN	NaN	NaN	NaN	NaN	NaN	NaN	NaN	NaN	NaN	NaN	NaN	NaN	NaN	NaN	NaN	NaN
NaN	NaN	NaN	NaN	NaN	NaN	NaN	NaN	NaN	NaN	NaN	NaN	NaN	NaN	NaN	NaN	NaN	NaN
NaN	NaN	NaN	NaN	NaN	NaN	NaN	NaN	NaN	NaN	NaN	NaN	NaN	NaN	NaN	NaN	NaN	NaN
NaN	NaN	NaN	NaN	NaN	NaN	NaN	NaN	NaN	NaN	NaN	NaN	NaN	NaN	NaN	NaN	NaN	NaN
NaN	NaN	NaN	NaN	NaN	NaN	NaN	NaN	NaN	NaN	NaN	NaN	NaN	NaN	NaN	NaN	NaN	NaN
NaN	NaN	NaN	NaN	NaN	NaN	NaN	NaN	NaN	NaN	NaN	NaN	NaN	NaN	NaN	NaN	NaN	NaN
NaN	NaN	NaN	NaN	NaN	NaN	NaN	NaN	NaN	NaN	NaN	NaN	NaN	NaN	NaN	NaN	NaN	NaN
NaN	NaN	NaN	NaN	NaN	NaN	NaN	NaN	NaN	NaN	NaN	NaN	NaN	NaN	NaN	NaN	NaN	NaN
NaN	NaN	NaN	NaN	NaN	NaN	NaN	NaN	NaN	NaN	NaN	NaN	NaN	NaN	NaN	NaN	NaN	NaN
NaN	NaN	NaN	NaN	NaN	NaN	NaN	NaN	NaN	NaN	NaN	NaN	NaN	NaN	NaN	NaN	NaN	NaN
NaN	NaN	NaN	NaN	NaN	NaN	NaN	NaN	NaN	NaN	NaN	NaN	NaN	NaN	NaN	NaN	NaN	NaN
NaN	NaN	NaN	NaN	NaN	NaN	NaN	NaN	NaN	NaN	NaN	NaN	NaN	NaN	NaN	NaN	NaN	NaN
NaN	NaN	NaN	NaN	NaN	NaN	NaN	NaN	NaN	NaN	NaN	NaN	NaN	NaN	NaN	NaN	NaN	NaN
NaN	NaN	NaN	NaN	NaN	NaN	NaN	NaN	NaN	NaN	NaN	NaN	NaN	NaN	NaN	NaN	NaN	NaN
NaN	NaN	NaN	NaN	NaN	NaN	NaN	NaN	NaN	NaN	NaN	NaN	NaN	NaN	NaN	NaN	NaN	NaN
NaN	NaN	NaN	NaN	NaN	NaN	NaN	NaN	NaN	NaN	NaN	NaN	NaN	NaN	NaN	NaN	NaN	NaN
NaN	NaN	NaN	NaN	NaN	NaN	NaN	NaN	NaN	NaN	NaN	NaN	NaN	NaN	NaN	NaN	NaN	NaN
NaN	NaN	NaN	NaN	NaN	NaN	NaN	NaN	NaN	NaN	NaN	NaN	NaN	NaN	NaN	NaN	NaN	NaN
NaN	NaN	NaN	NaN	NaN	NaN	NaN	NaN	NaN	NaN	NaN	NaN	NaN	NaN	NaN	NaN	NaN	NaN
NaN	NaN	NaN	NaN	NaN	NaN	NaN	NaN	NaN	NaN	NaN	NaN	NaN	NaN	NaN	NaN	NaN	NaN
NaN	NaN	NaN	NaN	NaN	NaN	NaN	NaN	NaN	NaN	NaN	NaN	NaN	NaN	NaN	NaN	NaN	NaN
NaN	NaN	NaN	NaN	NaN	NaN	NaN	NaN	NaN	NaN	NaN	NaN	NaN	NaN	NaN	NaN	NaN	NaN
NaN	NaN	NaN	NaN	NaN	NaN	NaN	NaN	NaN	NaN	NaN	NaN	NaN	NaN	NaN	NaN	NaN	NaN
NaN	NaN	NaN	NaN	NaN	NaN	NaN	NaN	NaN	NaN	NaN	NaN	NaN	NaN	NaN	NaN	NaN	NaN
NaN	NaN	NaN	NaN	NaN	NaN	NaN	NaN	NaN	NaN	NaN	NaN	NaN	NaN	NaN	NaN	NaN	NaN
NaN	NaN	NaN	NaN	NaN	NaN	NaN	NaN	NaN	NaN	NaN	NaN	NaN	NaN	NaN	NaN	NaN	NaN
NaN	NaN	NaN	NaN	NaN	NaN	NaN	NaN	NaN	NaN	NaN	NaN	NaN	NaN	NaN	NaN	NaN	NaN
NaN	NaN	NaN	NaN	NaN	NaN	NaN	NaN	NaN	NaN	NaN	NaN	NaN	NaN	NaN	NaN	NaN	NaN
NaN	NaN	NaN	NaN	NaN	NaN	NaN	NaN	NaN	NaN	NaN	NaN	NaN	NaN	NaN	NaN	NaN	NaN
NaN	NaN	NaN	NaN	NaN	NaN	NaN	NaN	NaN	NaN	NaN	NaN	NaN	NaN	NaN	NaN	NaN	NaN
NaN	NaN	NaN	NaN	NaN	NaN	NaN	NaN	NaN	NaN	NaN	NaN	NaN	NaN	NaN	NaN	NaN	NaN
NaN	NaN	NaN	NaN	NaN	NaN	NaN	NaN	NaN	NaN	NaN	NaN	NaN	NaN	NaN	NaN	NaN	NaN
NaN	NaN	NaN	NaN	NaN	NaN	NaN	NaN	NaN	NaN	NaN	NaN	NaN	NaN	NaN	NaN	NaN	NaN
NaN	NaN	NaN	NaN	NaN	NaN	NaN	NaN	NaN	NaN	NaN	NaN	NaN	NaN	NaN	NaN	NaN	NaN
NaN	NaN	NaN	NaN	NaN	NaN	NaN	NaN	NaN	NaN	NaN	NaN	NaN	NaN	NaN	NaN	NaN	NaN
NaN	NaN	NaN	NaN	NaN	NaN	NaN	NaN	NaN	NaN	NaN	NaN	NaN	NaN	NaN	NaN	NaN	NaN
NaN	NaN	NaN	NaN	NaN	NaN	NaN	NaN	NaN	NaN	NaN	NaN	NaN	NaN	NaN	NaN	NaN	NaN
NaN	NaN	NaN	NaN	NaN	NaN	NaN	NaN	NaN	NaN	NaN	NaN	NaN	NaN	NaN	NaN	NaN	NaN
NaN	NaN	NaN	NaN	NaN	NaN	NaN	NaN	NaN	NaN	NaN	NaN	NaN	NaN	NaN	NaN	NaN	NaN
NaN	NaN	NaN	NaN	NaN	NaN	NaN	NaN	NaN	NaN	NaN	NaN	NaN	NaN	NaN	NaN	NaN	NaN
NaN	NaN	NaN	NaN	NaN	NaN	NaN	NaN	NaN	NaN	NaN	NaN	NaN	NaN	NaN	NaN	NaN	NaN
NaN	NaN	NaN	NaN	NaN	NaN	NaN	NaN	NaN	NaN	NaN	NaN	NaN	NaN	NaN	NaN	NaN	NaN
NaN	NaN	NaN	NaN	NaN	NaN	NaN	NaN	NaN	NaN	NaN	NaN	NaN	NaN	NaN	NaN	NaN	NaN
NaN	NaN	NaN	NaN	NaN	NaN	NaN	NaN	NaN	NaN	NaN	NaN	NaN	NaN	NaN	NaN	NaN	NaN
NaN	NaN	NaN	NaN	NaN	NaN	NaN	NaN	NaN	NaN	NaN	NaN	NaN	NaN	NaN	NaN	NaN	NaN
NaN	NaN	NaN	NaN	NaN	NaN	NaN	NaN	NaN	NaN	NaN	NaN	NaN	NaN	NaN	NaN	NaN	NaN
NaN	NaN	NaN	NaN	NaN	NaN	NaN	NaN	NaN	NaN	NaN	NaN	NaN	NaN	NaN	NaN	NaN	NaN
NaN	NaN	NaN	NaN	NaN	NaN	NaN	NaN	NaN	NaN	NaN	NaN	NaN	NaN	NaN	NaN	NaN	NaN
NaN	NaN	NaN	NaN	NaN	NaN	NaN	NaN	NaN	NaN	NaN	NaN	NaN	NaN	NaN	NaN	NaN	NaN
NaN	NaN	NaN	NaN	NaN	NaN	NaN	NaN	NaN	NaN	NaN	NaN	NaN	NaN	NaN	NaN	NaN	NaN
NaN	NaN	NaN	NaN	NaN	NaN	NaN	NaN	NaN	NaN	NaN	NaN	NaN	NaN	NaN	NaN	NaN	NaN
NaN	NaN	NaN	NaN	NaN	NaN	NaN	NaN	NaN	NaN	NaN	NaN	NaN	NaN	NaN	NaN	NaN	NaN
NaN	NaN	NaN	NaN	NaN	NaN	NaN	NaN	NaN	NaN	NaN	NaN	NaN	NaN	NaN	NaN	NaN	NaN
NaN	NaN	NaN	NaN	NaN	NaN	NaN	NaN	NaN	NaN	NaN	NaN	NaN	NaN	NaN	NaN	NaN	NaN
NaN	NaN	NaN	NaN	NaN	NaN	NaN	NaN	NaN	NaN	NaN	NaN	NaN	NaN	NaN	NaN	NaN	NaN
NaN	NaN	NaN	NaN	NaN	NaN	NaN	NaN	NaN	NaN	NaN	NaN	NaN	NaN	NaN	NaN	NaN	NaN
NaN	NaN	NaN	NaN	NaN	NaN	NaN	NaN	NaN	NaN	NaN	NaN	NaN	NaN	NaN	NaN	NaN	NaN
NaN	NaN	NaN	NaN	NaN	NaN	NaN	NaN	NaN	NaN	NaN	NaN	NaN	NaN	NaN	NaN	NaN	NaN
NaN	NaN	NaN	NaN	NaN	NaN	NaN	NaN	NaN	NaN	NaN	NaN	NaN	NaN	NaN	NaN	NaN	NaN
NaN	NaN	NaN	NaN	NaN	NaN	NaN	NaN	NaN	NaN	NaN	NaN	NaN	NaN	NaN	NaN	NaN	NaN
NaN	NaN	NaN	NaN	NaN	NaN	NaN	NaN	NaN	NaN	NaN	NaN	NaN	NaN	NaN	NaN	NaN	NaN
NaN	NaN	NaN	NaN	NaN	NaN	NaN	NaN	NaN	NaN	NaN	NaN	NaN	NaN	NaN	NaN	NaN	NaN
NaN	NaN	NaN	NaN	NaN	NaN	NaN	NaN	NaN	NaN	NaN	NaN	NaN	NaN	NaN	NaN	NaN	NaN
NaN	NaN	NaN	NaN	NaN	NaN	NaN	NaN	NaN	NaN	NaN	NaN	NaN	NaN	NaN	NaN	NaN	NaN
NaN	NaN	NaN	NaN	NaN	NaN	NaN	NaN	NaN	NaN	NaN	NaN	NaN	NaN	NaN	NaN	NaN	NaN
NaN	NaN	NaN	NaN	NaN	NaN	NaN	NaN	NaN	NaN	NaN	NaN	NaN	NaN	NaN	NaN	NaN	NaN
NaN	NaN	NaN	NaN	NaN	NaN	NaN	NaN	NaN	NaN	NaN	NaN	NaN	NaN	NaN	NaN	NaN	NaN
NaN	NaN	NaN	NaN	NaN	NaN	NaN	NaN	NaN	NaN	NaN	NaN	NaN	NaN	NaN	NaN	NaN	NaN
NaN	NaN	NaN	NaN	NaN	NaN	NaN	NaN	NaN	NaN	NaN	NaN	NaN	NaN	NaN	NaN	NaN	NaN
NaN	NaN	NaN	NaN	NaN	NaN	NaN	NaN	NaN	NaN	NaN	NaN	NaN	NaN	NaN	NaN	NaN	NaN
NaN	NaN	NaN	NaN	NaN	NaN	NaN	NaN	NaN	NaN	NaN	NaN	NaN	NaN	NaN	NaN	NaN	NaN
NaN	NaN	NaN	NaN	NaN	NaN	NaN	NaN	NaN	NaN	NaN	NaN	NaN	NaN	NaN	NaN	NaN	NaN
NaN	NaN	NaN	NaN	NaN	NaN	NaN	NaN	NaN	NaN	NaN	NaN	NaN	NaN	NaN	NaN	NaN	NaN
NaN	NaN	NaN	NaN	NaN	NaN	NaN	NaN	NaN	NaN	NaN	NaN	NaN	NaN	NaN	NaN	NaN	NaN
NaN	NaN	NaN	NaN	NaN	NaN	NaN	NaN	NaN	NaN	NaN	NaN	NaN	NaN	NaN	NaN	NaN	NaN
NaN	NaN	NaN	NaN	NaN	NaN	NaN	NaN	NaN	NaN	NaN	NaN	NaN	NaN	NaN	NaN	NaN	NaN
NaN	NaN	NaN	NaN	NaN	NaN	NaN	NaN	NaN	NaN	NaN	NaN	NaN	NaN	NaN	NaN	NaN	NaN
NaN	NaN	NaN	NaN	NaN	NaN	NaN	NaN	NaN	NaN	NaN	NaN	NaN	NaN	NaN	NaN	NaN	NaN
NaN	NaN	NaN	NaN	NaN	NaN	NaN	NaN	NaN	NaN	NaN	NaN	NaN	NaN	NaN	NaN	NaN	NaN
NaN	NaN	NaN	NaN	NaN	NaN	NaN	NaN	NaN	NaN	NaN	NaN	NaN	NaN	NaN	NaN	NaN	NaN
NaN	NaN	NaN	NaN	NaN	NaN	NaN	NaN	NaN	NaN	NaN	NaN	NaN	NaN	NaN	NaN	NaN	NaN
NaN	NaN	NaN	NaN	NaN	NaN	NaN	NaN	NaN	NaN	NaN	NaN	NaN	NaN	NaN	NaN	NaN	NaN
NaN	NaN	NaN	NaN	NaN	NaN	NaN	NaN	NaN	NaN	NaN	NaN	NaN	NaN	NaN	NaN	NaN	NaN
NaN	NaN	NaN	NaN	NaN	NaN	NaN	NaN	NaN	NaN	NaN	NaN	NaN	NaN	NaN	NaN	NaN	NaN
NaN	NaN	NaN	NaN	NaN	NaN	NaN	NaN	NaN	NaN	NaN	NaN	NaN	NaN	NaN	NaN	NaN	NaN
NaN	NaN	NaN	NaN	NaN	NaN	NaN	NaN	NaN	NaN	NaN	NaN	NaN	NaN	NaN	NaN	NaN	NaN
NaN	NaN	NaN	NaN	NaN	NaN	NaN	NaN	NaN	NaN	NaN	NaN	NaN	NaN	NaN	NaN	NaN	NaN
NaN	NaN	NaN	NaN	NaN	NaN	NaN	NaN	NaN	NaN	NaN	NaN	NaN	NaN	NaN	NaN	NaN	NaN
NaN	NaN	NaN	NaN	NaN	NaN	NaN	NaN	NaN	NaN	NaN	NaN	NaN	NaN	NaN	NaN	NaN	NaN
NaN	NaN	NaN	NaN	NaN	NaN	NaN	NaN	NaN	NaN	NaN	NaN	NaN	NaN	NaN	NaN	NaN	NaN
NaN	NaN	NaN	NaN	NaN	NaN	NaN	NaN	NaN	NaN	NaN	NaN	NaN	NaN	NaN	NaN	NaN	NaN
NaN	NaN	NaN	NaN	NaN	NaN	NaN	NaN	NaN	NaN	NaN	NaN	NaN	NaN	NaN	NaN	NaN	NaN
NaN	NaN	NaN	NaN	NaN	NaN	NaN	NaN	NaN	NaN	NaN	NaN	NaN	NaN	NaN	NaN	NaN	NaN
NaN	NaN	NaN	NaN	NaN	NaN	NaN	NaN	NaN	NaN	NaN	NaN	NaN	NaN	NaN	NaN	NaN	NaN
NaN	NaN	NaN	NaN	NaN	NaN	NaN	NaN	NaN	NaN	NaN	NaN	NaN	NaN	NaN	NaN	NaN	NaN
NaN	NaN	NaN	NaN	NaN	NaN	NaN	NaN	NaN	NaN	NaN	NaN	NaN	NaN	NaN	NaN	NaN	NaN
NaN	NaN	NaN	NaN	NaN	NaN	NaN	NaN	NaN	NaN	NaN	NaN	NaN	NaN	NaN	NaN	NaN	NaN
NaN	NaN	NaN	NaN	NaN	NaN	NaN	NaN	NaN	NaN	NaN	NaN	NaN	NaN	NaN	NaN	NaN	NaN
NaN	NaN	NaN	NaN	NaN	NaN	NaN	NaN	NaN	NaN	NaN	NaN	NaN	NaN	NaN	NaN	NaN	NaN
NaN	NaN	NaN	NaN	NaN	NaN	NaN	NaN	NaN	NaN	NaN	NaN	NaN	NaN	NaN	NaN	NaN	NaN
NaN	NaN	NaN	NaN	NaN	NaN	NaN	NaN	NaN	NaN	NaN	NaN	NaN	NaN	NaN	NaN	NaN	NaN
NaN	NaN	NaN	NaN	NaN	NaN	NaN	NaN	NaN	NaN	NaN	NaN	NaN	NaN	NaN	NaN	NaN	NaN
NaN	NaN	NaN	NaN	NaN	NaN	NaN	NaN	NaN	NaN	NaN	NaN	NaN	NaN	NaN	NaN	NaN	NaN
NaN	NaN	NaN	NaN	NaN	NaN	NaN	NaN	NaN	NaN	NaN	NaN	NaN	NaN	NaN	NaN	NaN	NaN
NaN	NaN	NaN	NaN	NaN	NaN	NaN	NaN	NaN	NaN	NaN	NaN	NaN	NaN	NaN	NaN	NaN	NaN
NaN	NaN	NaN	NaN	NaN	NaN	NaN	NaN	NaN	NaN	NaN	NaN	NaN	NaN	NaN	NaN	NaN	NaN
NaN	NaN	NaN	NaN	NaN	NaN	NaN	NaN	NaN	NaN	NaN	NaN	NaN	NaN	NaN	NaN	NaN	NaN
NaN	NaN	NaN	NaN	NaN	NaN	NaN	NaN	NaN	NaN	NaN	NaN	NaN	NaN	NaN	NaN	NaN	NaN
NaN	NaN	NaN	NaN	NaN	NaN	NaN	NaN	NaN	NaN	NaN	NaN	NaN	NaN	NaN	NaN	NaN	NaN
NaN	NaN	NaN	NaN	NaN	NaN	NaN	NaN	NaN	NaN	NaN	NaN	NaN	NaN	NaN	NaN	NaN	NaN
NaN	NaN	NaN	NaN	NaN	NaN	NaN	NaN	NaN	NaN	NaN	NaN	NaN	NaN	NaN	NaN	NaN	NaN
NaN	NaN	NaN	NaN	NaN	NaN	NaN	NaN	NaN	NaN	NaN	NaN	NaN	NaN	NaN	NaN	NaN	NaN
NaN	NaN	NaN	NaN	NaN	NaN	NaN	NaN	NaN	NaN	NaN	NaN	NaN	NaN	NaN	NaN	NaN	NaN
NaN	NaN	NaN	NaN	NaN	NaN	NaN	NaN	NaN	NaN	NaN	NaN	NaN	NaN	NaN	NaN	NaN	NaN
NaN	NaN	NaN	NaN	NaN	NaN	NaN	NaN	NaN	NaN	NaN	NaN	NaN	NaN	NaN	NaN	NaN	NaN
NaN	NaN	NaN	NaN	NaN	NaN	NaN	NaN	NaN	NaN	NaN	NaN	NaN	NaN	NaN	NaN	NaN	NaN
NaN	NaN	NaN	NaN	NaN	NaN	NaN	NaN	NaN	NaN	NaN	NaN	NaN	NaN	NaN	NaN	NaN	NaN
NaN	NaN	NaN	NaN	NaN	NaN	NaN	NaN	NaN	NaN	NaN	NaN	NaN	NaN	NaN	NaN	NaN	NaN
NaN	NaN	NaN	NaN	NaN	NaN	NaN	NaN	NaN	NaN	NaN	NaN	NaN	NaN	NaN	NaN	NaN	NaN
NaN	NaN	NaN	NaN	NaN	NaN	NaN	NaN	NaN	NaN	NaN	NaN	NaN	NaN	NaN	NaN	NaN	NaN
NaN	NaN	NaN	NaN	NaN	NaN	NaN	NaN	NaN	NaN	NaN	NaN	NaN	NaN	NaN	NaN	NaN	NaN
NaN	NaN	NaN	NaN	NaN	NaN	NaN	NaN	NaN	NaN	NaN	NaN	NaN	NaN	NaN	NaN	NaN	NaN
NaN	NaN	NaN	NaN	NaN	NaN	NaN	NaN	NaN	NaN	NaN	NaN	NaN	NaN	NaN	NaN	NaN	NaN
NaN	NaN	NaN	NaN	NaN	NaN	NaN	NaN	NaN	NaN	NaN	NaN	NaN	NaN	NaN	NaN	NaN	NaN
NaN	NaN	NaN	NaN	NaN	NaN	NaN	NaN	NaN	NaN	NaN	NaN	NaN	NaN	NaN	NaN	NaN	NaN
NaN	NaN	NaN	NaN	NaN	NaN	NaN	NaN	NaN	NaN	NaN	NaN	NaN	NaN	NaN	NaN	NaN	NaN
NaN	NaN	NaN	NaN	NaN	NaN	NaN	NaN	NaN	NaN	NaN	NaN	NaN	NaN	NaN	NaN	NaN	NaN
NaN	NaN	NaN	NaN	NaN	NaN	NaN	NaN	NaN	NaN	NaN	NaN	NaN	NaN	NaN	NaN	NaN	NaN
NaN	NaN	NaN	NaN	NaN	NaN	NaN	NaN	NaN	NaN	NaN	NaN	NaN	NaN	NaN	NaN	NaN	NaN
NaN	NaN	NaN	NaN	NaN	NaN	NaN	NaN	NaN	NaN	NaN	NaN	NaN	NaN	NaN	NaN	NaN	NaN
NaN	NaN	NaN	NaN	NaN	NaN	NaN	NaN	NaN	NaN	NaN	NaN	NaN	NaN	NaN	NaN	NaN	NaN
NaN	NaN	NaN	NaN	NaN	NaN	NaN	NaN	NaN	NaN	NaN	NaN	NaN	NaN	NaN	NaN	NaN	NaN
NaN	NaN	NaN	NaN	NaN	NaN	NaN	NaN	NaN	NaN	NaN	NaN	NaN	NaN	NaN	NaN	NaN	NaN
NaN	NaN	NaN	NaN	NaN	NaN	NaN	NaN	NaN	NaN	NaN	NaN	NaN	NaN	NaN	NaN	NaN	NaN
NaN	NaN	NaN	NaN	NaN	NaN	NaN	NaN	NaN	NaN	NaN	NaN	NaN	NaN	NaN	NaN	NaN	NaN
NaN	NaN	NaN	NaN	NaN	NaN	NaN	NaN	NaN	NaN	NaN	NaN	NaN	NaN	NaN	NaN	NaN	NaN
NaN	NaN	NaN	NaN	NaN	NaN	NaN	NaN	NaN	NaN	NaN	NaN	NaN	NaN	NaN	NaN	NaN	NaN
NaN	NaN	NaN	NaN	NaN	NaN	NaN	NaN	NaN	NaN	NaN	NaN	NaN	NaN	NaN	NaN	NaN	NaN
NaN	NaN	NaN	NaN	NaN	NaN	NaN	NaN	NaN	NaN	NaN	NaN	NaN	NaN	NaN	NaN	NaN	NaN
NaN	NaN	NaN	NaN	NaN	NaN	NaN	NaN	NaN	NaN	NaN	NaN	NaN	NaN	NaN	NaN	NaN	NaN
NaN	NaN	NaN	NaN	NaN	NaN	NaN	NaN	NaN	NaN	NaN	NaN	NaN	NaN	NaN	NaN	NaN	NaN
NaN	NaN	NaN	NaN	NaN	NaN	NaN	NaN	NaN	NaN	NaN	NaN	NaN	NaN	NaN	NaN	NaN	NaN
NaN	NaN	NaN	NaN	NaN	NaN	NaN	NaN	NaN	NaN	NaN	NaN	NaN	NaN	NaN	NaN	NaN	NaN
NaN	NaN	NaN	NaN	NaN	NaN	NaN	NaN	NaN	NaN	NaN	NaN	NaN	NaN	NaN	NaN	NaN	NaN
NaN	NaN	NaN	NaN	NaN	NaN	NaN	NaN	NaN	NaN	NaN	NaN	NaN	NaN	NaN	NaN	NaN	NaN
NaN	NaN	NaN	NaN	NaN	NaN	NaN	NaN	NaN	NaN	NaN	NaN	NaN	NaN	NaN	NaN	NaN	NaN
NaN	NaN	NaN	NaN	NaN	NaN	NaN	NaN	NaN	NaN	NaN	NaN	NaN	NaN	NaN	NaN	NaN	NaN
NaN	NaN	NaN	NaN	NaN	NaN	NaN	NaN	NaN	NaN	NaN	NaN	NaN	NaN	NaN	NaN	NaN	NaN
NaN	NaN	NaN	NaN	NaN	NaN	NaN	NaN	NaN	NaN	NaN	NaN	NaN	NaN	NaN	NaN	NaN	NaN
NaN	NaN	NaN	NaN	NaN	NaN	NaN	NaN	NaN	NaN	NaN	NaN	NaN	NaN	NaN	NaN	NaN	NaN
NaN	NaN	NaN	NaN	NaN	NaN	NaN	NaN	NaN	NaN	NaN	NaN	NaN	NaN	NaN	NaN	NaN	NaN
NaN	NaN	NaN	NaN	NaN	NaN	NaN	NaN	NaN	NaN	NaN	NaN	NaN	NaN	NaN	NaN	NaN	NaN
NaN	NaN	NaN	NaN	NaN	NaN	NaN	NaN	NaN	NaN	NaN	NaN	NaN	NaN	NaN	NaN	NaN	NaN
NaN	NaN	NaN	NaN	NaN	NaN	NaN	NaN	NaN	NaN	NaN	NaN	NaN	NaN	NaN	NaN	NaN	NaN
NaN	NaN	NaN	NaN	NaN	NaN	NaN	NaN	NaN	NaN	NaN	NaN	NaN	NaN	NaN	NaN	NaN	NaN
NaN	NaN	NaN	NaN	NaN	NaN	NaN	NaN	NaN	NaN	NaN	NaN	NaN	NaN	NaN	NaN	NaN	NaN
NaN	NaN	NaN	NaN	NaN	NaN	NaN	NaN	NaN	NaN	NaN	NaN	NaN	NaN	NaN	NaN	NaN	NaN
NaN	NaN	NaN	NaN	NaN	NaN	NaN	NaN	NaN	NaN	NaN	NaN	NaN	NaN	NaN	NaN	NaN	NaN
NaN	NaN	NaN	NaN	NaN	NaN	NaN	NaN	NaN	NaN	NaN	NaN	NaN	NaN	NaN	NaN	NaN	NaN
NaN	NaN	NaN	NaN	NaN	NaN	NaN	NaN	NaN	NaN	NaN	NaN	NaN	NaN	NaN	NaN	NaN	NaN
NaN	NaN	NaN	NaN	NaN	NaN	NaN	NaN	NaN	NaN	NaN	NaN	NaN	NaN	NaN	NaN	NaN	NaN
NaN	NaN	NaN	NaN	NaN	NaN	NaN	NaN	NaN	NaN	NaN	NaN	NaN	NaN	NaN	NaN	NaN	NaN
NaN	NaN	NaN	NaN	NaN	NaN	NaN	NaN	NaN	NaN	NaN	NaN	NaN	NaN	NaN	NaN	NaN	NaN
NaN	NaN	NaN	NaN	NaN	NaN	NaN	NaN	NaN	NaN	NaN	NaN	NaN	NaN	NaN	NaN	NaN	NaN
NaN	NaN	NaN	NaN	NaN	NaN	NaN	NaN	NaN	NaN	NaN	NaN	NaN	NaN	NaN	NaN	NaN	NaN
NaN	NaN	NaN	NaN	NaN	NaN	NaN	NaN	NaN	NaN	NaN	NaN	NaN	NaN	NaN	NaN	NaN	NaN
NaN	NaN	NaN	NaN	NaN	NaN	NaN	NaN	NaN	NaN	NaN	NaN	NaN	NaN	NaN	NaN	NaN	NaN
NaN	NaN	NaN	NaN	NaN	NaN	NaN	NaN	NaN	NaN	NaN	NaN	NaN	NaN	NaN	NaN	NaN	NaN
NaN	NaN	NaN	NaN	NaN	NaN	NaN	NaN	NaN	NaN	NaN	NaN	NaN	NaN	NaN	NaN	NaN	NaN
NaN	NaN	NaN	NaN	NaN	NaN	NaN	NaN	NaN	NaN	NaN	NaN	NaN	NaN	NaN	NaN	NaN	NaN
NaN	NaN	NaN	NaN	NaN	NaN	NaN	NaN	NaN	NaN	NaN	NaN	NaN	NaN	NaN	NaN	NaN	NaN
NaN	NaN	NaN	NaN	NaN	NaN	NaN	NaN	NaN	NaN	NaN	NaN	NaN	NaN	NaN	NaN	NaN	NaN
NaN	NaN	NaN	NaN	NaN	NaN	NaN	NaN	NaN	NaN	NaN	NaN	NaN	NaN	NaN	NaN	NaN	NaN
NaN	NaN	NaN	NaN	NaN	NaN	NaN	NaN	NaN	NaN	NaN	NaN	NaN	NaN	NaN	NaN	NaN	NaN
NaN	NaN	NaN	NaN	NaN	NaN	NaN	NaN	NaN	NaN	NaN	NaN	NaN	NaN	NaN	NaN	NaN	NaN
NaN	NaN	NaN	NaN	NaN	NaN	NaN	NaN	NaN	NaN	NaN	NaN	NaN	NaN	NaN	NaN	NaN	NaN
NaN	NaN	NaN	NaN	NaN	NaN	NaN	NaN	NaN	NaN	NaN	NaN	NaN	NaN	NaN	NaN	NaN	NaN
NaN	NaN	NaN	NaN	NaN	NaN	NaN	NaN	NaN	NaN	NaN	NaN	NaN	NaN	NaN	NaN	NaN	NaN
NaN	NaN	NaN	NaN	NaN	NaN	NaN	NaN	NaN	NaN	NaN	NaN	NaN	NaN	NaN	NaN	NaN	NaN
NaN	NaN	NaN	NaN	NaN	NaN	NaN	NaN	NaN	NaN	NaN	NaN	NaN	NaN	NaN	NaN	NaN	NaN
NaN	NaN	NaN	NaN	NaN	NaN	NaN	NaN	NaN	NaN	NaN	NaN	NaN	NaN	NaN	NaN	NaN	NaN
NaN	NaN	NaN	NaN	NaN	NaN	NaN	NaN	NaN	NaN	NaN	NaN	NaN	NaN	NaN	NaN	NaN	NaN
NaN	NaN	NaN	NaN	NaN	NaN	NaN	NaN	NaN	NaN	NaN	NaN	NaN	NaN	NaN	NaN	NaN	NaN
NaN	NaN	NaN	NaN	NaN	NaN	NaN	NaN	NaN	NaN	NaN	NaN	NaN	NaN	NaN	NaN	NaN	NaN
NaN	NaN	NaN	NaN	NaN	NaN	NaN	NaN	NaN	NaN	NaN	NaN	NaN	NaN	NaN	NaN	NaN	NaN
NaN	NaN	NaN	NaN	NaN	NaN	NaN	NaN	NaN	NaN	NaN	NaN	NaN	NaN	NaN	NaN	NaN	NaN
NaN	NaN	NaN	NaN	NaN	NaN	NaN	NaN	NaN	NaN	NaN	NaN	NaN	NaN	NaN	NaN	NaN	NaN
NaN	NaN	NaN	NaN	NaN	NaN	NaN	NaN	NaN	NaN	NaN	NaN	NaN	NaN	NaN	NaN	NaN	NaN
NaN	NaN	NaN	NaN	NaN	NaN	NaN	NaN	NaN	NaN	NaN	NaN	NaN	NaN	NaN	NaN	NaN	NaN
NaN	NaN	NaN	NaN	NaN	NaN	NaN	NaN	NaN	NaN	NaN	NaN	NaN	NaN	NaN	NaN	NaN	NaN
NaN	NaN	NaN	NaN	NaN	NaN	NaN	NaN	NaN	NaN	NaN	NaN	NaN	NaN	NaN	NaN	NaN	NaN
NaN	NaN	NaN	NaN	NaN	NaN	NaN	NaN	NaN	NaN	NaN	NaN	NaN	NaN	NaN	NaN	NaN	NaN
NaN	NaN	NaN	NaN	NaN	NaN	NaN	NaN	NaN	NaN	NaN	NaN	NaN	NaN	NaN	NaN	NaN	NaN
NaN	NaN	NaN	NaN	NaN	NaN	NaN	NaN	NaN	NaN	NaN	NaN	NaN	NaN	NaN	NaN	NaN	NaN
NaN	NaN	NaN	NaN	NaN	NaN	NaN	NaN	NaN	NaN	NaN	NaN	NaN	NaN	NaN	NaN	NaN	NaN
NaN	NaN	NaN	NaN	NaN	NaN	NaN	NaN	NaN	NaN	NaN	NaN	NaN	NaN	NaN	NaN	NaN	NaN
NaN	NaN	NaN	NaN	NaN	NaN	NaN	NaN	NaN	NaN	NaN	NaN	NaN	NaN	NaN	NaN	NaN	NaN
NaN	NaN	NaN	NaN	NaN	NaN	NaN	NaN	NaN	NaN	NaN	NaN	NaN	NaN	NaN	NaN	NaN	NaN
NaN	NaN	NaN	NaN	NaN	NaN	NaN	NaN	NaN	NaN	NaN	NaN	NaN	NaN	NaN	NaN	NaN	NaN
NaN	NaN	NaN	NaN	NaN	NaN	NaN	NaN	NaN	NaN	NaN	NaN	NaN	NaN	NaN	NaN	NaN	NaN
NaN	NaN	NaN	NaN	NaN	NaN	NaN	NaN	NaN	NaN	NaN	NaN	NaN	NaN	NaN	NaN	NaN	NaN
NaN	NaN	NaN	NaN	NaN	NaN	NaN	NaN	NaN	NaN	NaN	NaN	NaN	NaN	NaN	NaN	NaN	NaN
NaN	NaN	NaN	NaN	NaN	NaN	NaN	NaN	NaN	NaN	NaN	NaN	NaN	NaN	NaN	NaN	NaN	NaN
NaN	NaN	NaN	NaN	NaN	NaN	NaN	NaN	NaN	NaN	NaN	NaN	NaN	NaN	NaN	NaN	NaN	NaN
NaN	NaN	NaN	NaN	NaN	NaN	NaN	NaN	NaN	NaN	NaN	NaN	NaN	NaN	NaN	NaN	NaN	NaN
NaN	NaN	NaN	NaN	NaN	NaN	NaN	NaN	NaN	NaN	NaN	NaN	NaN	NaN	NaN	NaN	NaN	NaN
NaN	NaN	NaN	NaN	NaN	NaN	NaN	NaN	NaN	NaN	NaN	NaN	NaN	NaN	NaN	NaN	NaN	NaN
NaN	NaN	NaN	NaN	NaN	NaN	NaN	NaN	NaN	NaN	NaN	NaN	NaN	NaN	NaN	NaN	NaN	NaN
NaN	NaN	NaN	NaN	NaN	NaN	NaN	NaN	NaN	NaN	NaN	NaN	NaN	NaN	NaN	NaN	NaN	NaN
NaN	NaN	NaN	NaN	NaN	NaN	NaN	NaN	NaN	NaN	NaN	NaN	NaN	NaN	NaN	NaN	NaN	NaN
NaN	NaN	NaN	NaN	NaN	NaN	NaN	NaN	NaN	NaN	NaN	NaN	NaN	NaN	NaN	NaN	NaN	NaN
NaN	NaN	NaN	NaN	NaN	NaN	NaN	NaN	NaN	NaN	NaN	NaN	NaN	NaN	NaN	NaN	NaN	NaN
NaN	NaN	NaN	NaN	NaN	NaN	NaN	NaN	NaN	NaN	NaN	NaN	NaN	NaN	NaN	NaN	NaN	NaN
NaN	NaN	NaN	NaN	NaN	NaN	NaN	NaN	NaN	NaN	NaN	NaN	NaN	NaN	NaN	NaN	NaN	NaN
NaN	NaN	NaN	NaN	NaN	NaN	NaN	NaN	NaN	NaN	NaN	NaN	NaN	NaN	NaN	NaN	NaN	NaN
NaN	NaN	NaN	NaN	NaN	NaN	NaN	NaN	NaN	NaN	NaN	NaN	NaN	NaN	NaN	NaN	NaN	NaN
NaN	NaN	NaN	NaN	NaN	NaN	NaN	NaN	NaN	NaN	NaN	NaN	NaN	NaN	NaN	NaN	NaN	NaN
NaN	NaN	NaN	NaN	NaN	NaN	NaN	NaN	NaN	NaN	NaN	NaN	NaN	NaN	NaN	NaN	NaN	NaN
NaN	NaN	NaN	NaN	NaN	NaN	NaN	NaN	NaN	NaN	NaN	NaN	NaN	NaN	NaN	NaN	NaN	NaN
NaN	NaN	NaN	NaN	NaN	NaN	NaN	NaN	NaN	NaN	NaN	NaN	NaN	NaN	NaN	NaN	NaN	NaN
NaN	NaN	NaN	NaN	NaN	NaN	NaN	NaN	NaN	NaN	NaN	NaN	NaN	NaN	NaN	NaN	NaN	NaN
NaN	NaN	NaN	NaN	NaN	NaN	NaN	NaN	NaN	NaN	NaN	NaN	NaN	NaN	NaN	NaN	NaN	NaN
NaN	NaN	NaN	NaN	NaN	NaN	NaN	NaN	NaN	NaN	NaN	NaN	NaN	NaN	NaN	NaN	NaN	NaN
NaN	NaN	NaN	NaN	NaN	NaN	NaN	NaN	NaN	NaN	NaN	NaN	NaN	NaN	NaN	NaN	NaN	NaN
NaN	NaN	NaN	NaN	NaN	NaN	NaN	NaN	NaN	NaN	NaN	NaN	NaN	NaN	NaN	NaN	NaN	NaN
NaN	NaN	NaN	NaN	NaN	NaN	NaN	NaN	NaN	NaN	NaN	NaN	NaN	NaN	NaN	NaN	NaN	NaN
NaN	NaN	NaN	NaN	NaN	NaN	NaN	NaN	NaN	NaN	NaN	NaN	NaN	NaN	NaN	NaN	NaN	NaN
NaN	NaN	NaN	NaN	NaN	NaN	NaN	NaN	NaN	NaN	NaN	NaN	NaN	NaN	NaN	NaN	NaN	NaN
NaN	NaN	NaN	NaN	NaN	NaN	NaN	NaN	NaN	NaN	NaN	NaN	NaN	NaN	NaN	NaN	NaN	NaN
NaN	NaN	NaN	NaN	NaN	NaN	NaN	NaN	NaN	NaN	NaN	NaN	NaN	NaN	NaN	NaN	NaN	NaN
NaN	NaN	NaN	NaN	NaN	NaN	NaN	NaN	NaN	NaN	NaN	NaN	NaN	NaN	NaN	NaN	NaN	NaN
NaN	NaN	NaN	NaN	NaN	NaN	NaN	NaN	NaN	NaN	NaN	NaN	NaN	NaN	NaN	NaN	NaN	NaN
NaN	NaN	NaN	NaN	NaN	NaN	NaN	NaN	NaN	NaN	NaN	NaN	NaN	NaN	NaN	NaN	NaN	NaN
NaN	NaN	NaN	NaN	NaN	NaN	NaN	NaN	NaN	NaN	NaN	NaN	NaN	NaN	NaN	NaN	NaN	NaN
NaN	NaN	NaN	NaN	NaN	NaN	NaN	NaN	NaN	NaN	NaN	NaN	NaN	NaN	NaN	NaN	NaN	NaN
NaN	NaN	NaN	NaN	NaN	NaN	NaN	NaN	NaN	NaN	NaN	NaN	NaN	NaN	NaN	NaN	NaN	NaN
NaN	NaN	NaN	NaN	NaN	NaN	NaN	NaN	NaN	NaN	NaN	NaN	NaN	NaN	NaN	NaN	NaN	NaN
NaN	NaN	NaN	NaN	NaN	NaN	NaN	NaN	NaN	NaN	NaN	NaN	NaN	NaN	NaN	NaN	NaN	NaN
NaN	NaN	NaN	NaN	NaN	NaN	NaN	NaN	NaN	NaN	NaN	NaN	NaN	NaN	NaN	NaN	NaN	NaN
NaN	NaN	NaN	NaN	NaN	NaN	NaN	NaN	NaN	NaN	NaN	NaN	NaN	NaN	NaN	NaN	NaN	NaN
NaN	NaN	NaN	NaN	NaN	NaN	NaN	NaN	NaN	NaN	NaN	NaN	NaN	NaN	NaN	NaN	NaN	NaN
NaN	NaN	NaN	NaN	NaN	NaN	NaN	NaN	NaN	NaN	NaN	NaN	NaN	NaN	NaN	NaN	NaN	NaN
NaN	NaN	NaN	NaN	NaN	NaN	NaN	NaN	NaN	NaN	NaN	NaN	NaN	NaN	NaN	NaN	NaN	NaN
NaN	NaN	NaN	NaN	NaN	NaN	NaN	NaN	NaN	NaN	NaN	NaN	NaN	NaN	NaN	NaN	NaN	NaN
NaN	NaN	NaN	NaN	NaN	NaN	NaN	NaN	NaN	NaN	NaN	NaN	NaN	NaN	NaN	NaN	NaN	NaN
NaN	NaN	NaN	NaN	NaN	NaN	NaN	NaN	NaN	NaN	NaN	NaN	NaN	NaN	NaN	NaN	NaN	NaN
NaN	NaN	NaN	NaN	NaN	NaN	NaN	NaN	NaN	NaN	NaN	NaN	NaN	NaN	NaN	NaN	NaN	NaN
NaN	NaN	NaN	NaN	NaN	NaN	NaN	NaN	NaN	NaN	NaN	NaN	NaN	NaN	NaN	NaN	NaN	NaN
NaN	NaN	NaN	NaN	NaN	NaN	NaN	NaN	NaN	NaN	NaN	NaN	NaN	NaN	NaN	NaN	NaN	NaN
NaN	NaN	NaN	NaN	NaN	NaN	NaN	NaN	NaN	NaN	NaN	NaN	NaN	NaN	NaN	NaN	NaN	NaN
NaN	NaN	NaN	NaN	NaN	NaN	NaN	NaN	NaN	NaN	NaN	NaN	NaN	NaN	NaN	NaN	NaN	NaN
NaN	NaN	NaN	NaN	NaN	NaN	NaN	NaN	NaN	NaN	NaN	NaN	NaN	NaN	NaN	NaN	NaN	NaN
NaN	NaN	NaN	NaN	NaN	NaN	NaN	NaN	NaN	NaN	NaN	NaN	NaN	NaN	NaN	NaN	NaN	NaN
NaN	NaN	NaN	NaN	NaN	NaN	NaN	NaN	NaN	NaN	NaN	NaN	NaN	NaN	NaN	NaN	NaN	NaN
NaN	NaN	NaN	NaN	NaN	NaN	NaN	NaN	NaN	NaN	NaN	NaN	NaN	NaN	NaN	NaN	NaN	NaN
NaN	NaN	NaN	NaN	NaN	NaN	NaN	NaN	NaN	NaN	NaN	NaN	NaN	NaN	NaN	NaN	NaN	NaN
NaN	NaN	NaN	NaN	NaN	NaN	NaN	NaN	NaN	NaN	NaN	NaN	NaN	NaN	NaN	NaN	NaN	NaN
NaN	NaN	NaN	NaN	NaN	NaN	NaN	NaN	NaN	NaN	NaN	NaN	NaN	NaN	NaN	NaN	NaN	NaN
NaN	NaN	NaN	NaN	NaN	NaN	NaN	NaN	NaN	NaN	NaN	NaN	NaN	NaN	NaN	NaN	NaN	NaN
NaN	NaN	NaN	NaN	NaN	NaN	NaN	NaN	NaN	NaN	NaN	NaN	NaN	NaN	NaN	NaN	NaN	NaN
NaN	NaN	NaN	NaN	NaN	NaN	NaN	NaN	NaN	NaN	NaN	NaN	NaN	NaN	NaN	NaN	NaN	NaN
NaN	NaN	NaN	NaN	NaN	NaN	NaN	NaN	NaN	NaN	NaN	NaN	NaN	NaN	NaN	NaN	NaN	NaN
NaN	NaN	NaN	NaN	NaN	NaN	NaN	NaN	NaN	NaN	NaN	NaN	NaN	NaN	NaN	NaN	NaN	NaN
NaN	NaN	NaN	NaN	NaN	NaN	NaN	NaN	NaN	NaN	NaN	NaN	NaN	NaN	NaN	NaN	NaN	NaN
NaN	NaN	NaN	NaN	NaN	NaN	NaN	NaN	NaN	NaN	NaN	NaN	NaN	NaN	NaN	NaN	NaN	NaN
NaN	NaN	NaN	NaN	NaN	NaN	NaN	NaN	NaN	NaN	NaN	NaN	NaN	NaN	NaN	NaN	NaN	NaN
NaN	NaN	NaN	NaN	NaN	NaN	NaN	NaN	NaN	NaN	NaN	NaN	NaN	NaN	NaN	NaN	NaN	NaN
NaN	NaN	NaN	NaN	NaN	NaN	NaN	NaN	NaN	NaN	NaN	NaN	NaN	NaN	NaN	NaN	NaN	NaN
NaN	NaN	NaN	NaN	NaN	NaN	NaN	NaN	NaN	NaN	NaN	NaN	NaN	NaN	NaN	NaN	NaN	NaN
NaN	NaN	NaN	NaN	NaN	NaN	NaN	NaN	NaN	NaN	NaN	NaN	NaN	NaN	NaN	NaN	NaN	NaN
NaN	NaN	NaN	NaN	NaN	NaN	NaN	NaN	NaN	NaN	NaN	NaN	NaN	NaN	NaN	NaN	NaN	NaN
NaN	NaN	NaN	NaN	NaN	NaN	NaN	NaN	NaN	NaN	NaN	NaN	NaN	NaN	NaN	NaN	NaN	NaN
NaN	NaN	NaN	NaN	NaN	NaN	NaN	NaN	NaN	NaN	NaN	NaN	NaN	NaN	NaN	NaN	NaN	NaN
NaN	NaN	NaN	NaN	NaN	NaN	NaN	NaN	NaN	NaN	NaN	NaN	NaN	NaN	NaN	NaN	NaN	NaN
NaN	NaN	NaN	NaN	NaN	NaN	NaN	NaN	NaN	NaN	NaN	NaN	NaN	NaN	NaN	NaN	NaN	NaN
NaN	NaN	NaN	NaN	NaN	NaN	NaN	NaN	NaN	NaN	NaN	NaN	NaN	NaN	NaN	NaN	NaN	NaN
NaN	NaN	NaN	NaN	NaN	NaN	NaN	NaN	NaN	NaN	NaN	NaN	NaN	NaN	NaN	NaN	NaN	NaN
NaN	NaN	NaN	NaN	NaN	NaN	NaN	NaN	NaN	NaN	NaN	NaN	NaN	NaN	NaN	NaN	NaN	NaN
NaN	NaN	NaN	NaN	NaN	NaN	NaN	NaN	NaN	NaN	NaN	NaN	NaN	NaN	NaN	NaN	NaN	NaN
NaN	NaN	NaN	NaN	NaN	NaN	NaN	NaN	NaN	NaN	NaN	NaN	NaN	NaN	NaN	NaN	NaN	NaN
NaN	NaN	NaN	NaN	NaN	NaN	NaN	NaN	NaN	NaN	NaN	NaN	NaN	NaN	NaN	NaN	NaN	NaN
NaN	NaN	NaN	NaN	NaN	NaN	NaN	NaN	NaN	NaN	NaN	NaN	NaN	NaN	NaN	NaN	NaN	NaN
NaN	NaN	NaN	NaN	NaN	NaN	NaN	NaN	NaN	NaN	NaN	NaN	NaN	NaN	NaN	NaN	NaN	NaN
NaN	NaN	NaN	NaN	NaN	NaN	NaN	NaN	NaN	NaN	NaN	NaN	NaN	NaN	NaN	NaN	NaN	NaN
NaN	NaN	NaN	NaN	NaN	NaN	NaN	NaN	NaN	NaN	NaN	NaN	NaN	NaN	NaN	NaN	NaN	NaN
NaN	NaN	NaN	NaN	NaN	NaN	NaN	NaN	NaN	NaN	NaN	NaN	NaN	NaN	NaN	NaN	NaN	NaN
NaN	NaN	NaN	NaN	NaN	NaN	NaN	NaN	NaN	NaN	NaN	NaN	NaN	NaN	NaN	NaN	NaN	NaN
NaN	NaN	NaN	NaN	NaN	NaN	NaN	NaN	NaN	NaN	NaN	NaN	NaN	NaN	NaN	NaN	NaN	NaN
NaN	NaN	NaN	NaN	NaN	NaN	NaN	NaN	NaN	NaN	NaN	NaN	NaN	NaN	NaN	NaN	NaN	NaN
NaN	NaN	NaN	NaN	NaN	NaN	NaN	NaN	NaN	NaN	NaN	NaN	NaN	NaN	NaN	NaN	NaN	NaN
NaN	NaN	NaN	NaN	NaN	NaN	NaN	NaN	NaN	NaN	NaN	NaN	NaN	NaN	NaN	NaN	NaN	NaN
NaN	NaN	NaN	NaN	NaN	NaN	NaN	NaN	NaN	NaN	NaN	NaN	NaN	NaN	NaN	NaN	NaN	NaN
NaN	NaN	NaN	NaN	NaN	NaN	NaN	NaN	NaN	NaN	NaN	NaN	NaN	NaN	NaN	NaN	NaN	NaN
NaN	NaN	NaN	NaN	NaN	NaN	NaN	NaN	NaN	NaN	NaN	NaN	NaN	NaN	NaN	NaN	NaN	NaN
NaN	NaN	NaN	NaN	NaN	NaN	NaN	NaN	NaN	NaN	NaN	NaN	NaN	NaN	NaN	NaN	NaN	NaN
NaN	NaN	NaN	NaN	NaN	NaN	NaN	NaN	NaN	NaN	NaN	NaN	NaN	NaN	NaN	NaN	NaN	NaN
NaN	NaN	NaN	NaN	NaN	NaN	NaN	NaN	NaN	NaN	NaN	NaN	NaN	NaN	NaN	NaN	NaN	NaN
NaN	NaN	NaN	NaN	NaN	NaN	NaN	NaN	NaN	NaN	NaN	NaN	NaN	NaN	NaN	NaN	NaN	NaN
NaN	NaN	NaN	NaN	NaN	NaN	NaN	NaN	NaN	NaN	NaN	NaN	NaN	NaN	NaN	NaN	NaN	NaN
NaN	NaN	NaN	NaN	NaN	NaN	NaN	NaN	NaN	NaN	NaN	NaN	NaN	NaN	NaN	NaN	NaN	NaN
NaN	NaN	NaN	NaN	NaN	NaN	NaN	NaN	NaN	NaN	NaN	NaN	NaN	NaN	NaN	NaN	NaN	NaN
NaN	NaN	NaN	NaN	NaN	NaN	NaN	NaN	NaN	NaN	NaN	NaN	NaN	NaN	NaN	NaN	NaN	NaN
NaN	NaN	NaN	NaN	NaN	NaN	NaN	NaN	NaN	NaN	NaN	NaN	NaN	NaN	NaN	NaN	NaN	NaN
NaN	NaN	NaN	NaN	NaN	NaN	NaN	NaN	NaN	NaN	NaN	NaN	NaN	NaN	NaN	NaN	NaN	NaN
NaN	NaN	NaN	NaN	NaN	NaN	NaN	NaN	NaN	NaN	NaN	NaN	NaN	NaN	NaN	NaN	NaN	NaN
NaN	NaN	NaN	NaN	NaN	NaN	NaN	NaN	NaN	NaN	NaN	NaN	NaN	NaN	NaN	NaN	NaN	NaN
NaN	NaN	NaN	NaN	NaN	NaN	NaN	NaN	NaN	NaN	NaN	NaN	NaN	NaN	NaN	NaN	NaN	NaN
NaN	NaN	NaN	NaN	NaN	NaN	NaN	NaN	NaN	NaN	NaN	NaN	NaN	NaN	NaN	NaN	NaN	NaN
NaN	NaN	NaN	NaN	NaN	NaN	NaN	NaN	NaN	NaN	NaN	NaN	NaN	NaN	NaN	NaN	NaN	NaN
NaN	NaN	NaN	NaN	NaN	NaN	NaN	NaN	NaN	NaN	NaN	NaN	NaN	NaN	NaN	NaN	NaN	NaN
NaN	NaN	NaN	NaN	NaN	NaN	NaN	NaN	NaN	NaN	NaN	NaN	NaN	NaN	NaN	NaN	NaN	NaN
NaN	NaN	NaN	NaN	NaN	NaN	NaN	NaN	NaN	NaN	NaN	NaN	NaN	NaN	NaN	NaN	NaN	NaN
NaN	NaN	NaN	NaN	NaN	NaN	NaN	NaN	NaN	NaN	NaN	NaN	NaN	NaN	NaN	NaN	NaN	NaN
NaN	NaN	NaN	NaN	NaN	NaN	NaN	NaN	NaN	NaN	NaN	NaN	NaN	NaN	NaN	NaN	NaN	NaN
NaN	NaN	NaN	NaN	NaN	NaN	NaN	NaN	NaN	NaN	NaN	NaN	NaN	NaN	NaN	NaN	NaN	NaN
NaN	NaN	NaN	NaN	NaN	NaN	NaN	NaN	NaN	NaN	NaN	NaN	NaN	NaN	NaN	NaN	NaN	NaN
NaN	NaN	NaN	NaN	NaN	NaN	NaN	NaN	NaN	NaN	NaN	NaN	NaN	NaN	NaN	NaN	NaN	NaN
NaN	NaN	NaN	NaN	NaN	NaN	NaN	NaN	NaN	NaN	NaN	NaN	NaN	NaN	NaN	NaN	NaN	NaN
NaN	NaN	NaN	NaN	NaN	NaN	NaN	NaN	NaN	NaN	NaN	NaN	NaN	NaN	NaN	NaN	NaN	NaN
NaN	NaN	NaN	NaN	NaN	NaN	NaN	NaN	NaN	NaN	NaN	NaN	NaN	NaN	NaN	NaN	NaN	NaN
NaN	NaN	NaN	NaN	NaN	NaN	NaN	NaN	NaN	NaN	NaN	NaN	NaN	NaN	NaN	NaN	NaN	NaN
NaN	NaN	NaN	NaN	NaN	NaN	NaN	NaN	NaN	NaN	NaN	NaN	NaN	NaN	NaN	NaN	NaN	NaN
NaN	NaN	NaN	NaN	NaN	NaN	NaN	NaN	NaN	NaN	NaN	NaN	NaN	NaN	NaN	NaN	NaN	NaN
NaN	NaN	NaN	NaN	NaN	NaN	NaN	NaN	NaN	NaN	NaN	NaN	NaN	NaN	NaN	NaN	NaN	NaN
NaN	NaN	NaN	NaN	NaN	NaN	NaN	NaN	NaN	NaN	NaN	NaN	NaN	NaN	NaN	NaN	NaN	NaN
NaN	NaN	NaN	NaN	NaN	NaN	NaN	NaN	NaN	NaN	NaN	NaN	NaN	NaN	NaN	NaN	NaN	NaN
NaN	NaN	NaN	NaN	NaN	NaN	NaN	NaN	NaN	NaN	NaN	NaN	NaN	NaN	NaN	NaN	NaN	NaN
NaN	NaN	NaN	NaN	NaN	NaN	NaN	NaN	NaN	NaN	NaN	NaN	NaN	NaN	NaN	NaN	NaN	NaN
NaN	NaN	NaN	NaN	NaN	NaN	NaN	NaN	NaN	NaN	NaN	NaN	NaN	NaN	NaN	NaN	NaN	NaN
NaN	NaN	NaN	NaN	NaN	NaN	NaN	NaN	NaN	NaN	NaN	NaN	NaN	NaN	NaN	NaN	NaN	NaN
NaN	NaN	NaN	NaN	NaN	NaN	NaN	NaN	NaN	NaN	NaN	NaN	NaN	NaN	NaN	NaN	NaN	NaN
NaN	NaN	NaN	NaN	NaN	NaN	NaN	NaN	NaN	NaN	NaN	NaN	NaN	NaN	NaN	NaN	NaN	NaN
NaN	NaN	NaN	NaN	NaN	NaN	NaN	NaN	NaN	NaN	NaN	NaN	NaN	NaN	NaN	NaN	NaN	NaN
NaN	NaN	NaN	NaN	NaN	NaN	NaN	NaN	NaN	NaN	NaN	NaN	NaN	NaN	NaN	NaN	NaN	NaN
NaN	NaN	NaN	NaN	NaN	NaN	NaN	NaN	NaN	NaN	NaN	NaN	NaN	NaN	NaN	NaN	NaN	NaN
NaN	NaN	NaN	NaN	NaN	NaN	NaN	NaN	NaN	NaN	NaN	NaN	NaN	NaN	NaN	NaN	NaN	NaN
NaN	NaN	NaN	NaN	NaN	NaN	NaN	NaN	NaN	NaN	NaN	NaN	NaN	NaN	NaN	NaN	NaN	NaN
NaN	NaN	NaN	NaN	NaN	NaN	NaN	NaN	NaN	NaN	NaN	NaN	NaN	NaN	NaN	NaN	NaN	NaN
NaN	NaN	NaN	NaN	NaN	NaN	NaN	NaN	NaN	NaN	NaN	NaN	NaN	NaN	NaN	NaN	NaN	NaN
NaN	NaN	NaN	NaN	NaN	NaN	NaN	NaN	NaN	NaN	NaN	NaN	NaN	NaN	NaN	NaN	NaN	NaN
NaN	NaN	NaN	NaN	NaN	NaN	NaN	NaN	NaN	NaN	NaN	NaN	NaN	NaN	NaN	NaN	NaN	NaN
NaN	NaN	NaN	NaN	NaN	NaN	NaN	NaN	NaN	NaN	NaN	NaN	NaN	NaN	NaN	NaN	NaN	NaN
NaN	NaN	NaN	NaN	NaN	NaN	NaN	NaN	NaN	NaN	NaN	NaN	NaN	NaN	NaN	NaN	NaN	NaN
NaN	NaN	NaN	NaN	NaN	NaN	NaN	NaN	NaN	NaN	NaN	NaN	NaN	NaN	NaN	NaN	NaN	NaN
NaN	NaN	NaN	NaN	NaN	NaN	NaN	NaN	NaN	NaN	NaN	NaN	NaN	NaN	NaN	NaN	NaN	NaN
NaN	NaN	NaN	NaN	NaN	NaN	NaN	NaN	NaN	NaN	NaN	NaN	NaN	NaN	NaN	NaN	NaN	NaN
NaN	NaN	NaN	NaN	NaN	NaN	NaN	NaN	NaN	NaN	NaN	NaN	NaN	NaN	NaN	NaN	NaN	NaN
NaN	NaN	NaN	NaN	NaN	NaN	NaN	NaN	NaN	NaN	NaN	NaN	NaN	NaN	NaN	NaN	NaN	NaN
NaN	NaN	NaN	NaN	NaN	NaN	NaN	NaN	NaN	NaN	NaN	NaN	NaN	NaN	NaN	NaN	NaN	NaN
NaN	NaN	NaN	NaN	NaN	NaN	NaN	NaN	NaN	NaN	NaN	NaN	NaN	NaN	NaN	NaN	NaN	NaN
NaN	NaN	NaN	NaN	NaN	NaN	NaN	NaN	NaN	NaN	NaN	NaN	NaN	NaN	NaN	NaN	NaN	NaN
NaN	NaN	NaN	NaN	NaN	NaN	NaN	NaN	NaN	NaN	NaN	NaN	NaN	NaN	NaN	NaN	NaN	NaN
NaN	NaN	NaN	NaN	NaN	NaN	NaN	NaN	NaN	NaN	NaN	NaN	NaN	NaN	NaN	NaN	NaN	NaN
NaN	NaN	NaN	NaN	NaN	NaN	NaN	NaN	NaN	NaN	NaN	NaN	NaN	NaN	NaN	NaN	NaN	NaN
NaN	NaN	NaN	NaN	NaN	NaN	NaN	NaN	NaN	NaN	NaN	NaN	NaN	NaN	NaN	NaN	NaN	NaN
NaN	NaN	NaN	NaN	NaN	NaN	NaN	NaN	NaN	NaN	NaN	NaN	NaN	NaN	NaN	NaN	NaN	NaN
NaN	NaN	NaN	NaN	NaN	NaN	NaN	NaN	NaN	NaN	NaN	NaN	NaN	NaN	NaN	NaN	NaN	NaN
NaN	NaN	NaN	NaN	NaN	NaN	NaN	NaN	NaN	NaN	NaN	NaN	NaN	NaN	NaN	NaN	NaN	NaN
NaN	NaN	NaN	NaN	NaN	NaN	NaN	NaN	NaN	NaN	NaN	NaN	NaN	NaN	NaN	NaN	NaN	NaN
NaN	NaN	NaN	NaN	NaN	NaN	NaN	NaN	NaN	NaN	NaN	NaN	NaN	NaN	NaN	NaN	NaN	NaN
NaN	NaN	NaN	NaN	NaN	NaN	NaN	NaN	NaN	NaN	NaN	NaN	NaN	NaN	NaN	NaN	NaN	NaN
NaN	NaN	NaN	NaN	NaN	NaN	NaN	NaN	NaN	NaN	NaN	NaN	NaN	NaN	NaN	NaN	NaN	NaN
NaN	NaN	NaN	NaN	NaN	NaN	NaN	NaN	NaN	NaN	NaN	NaN	NaN	NaN	NaN	NaN	NaN	NaN
NaN	NaN	NaN	NaN	NaN	NaN	NaN	NaN	NaN	NaN	NaN	NaN	NaN	NaN	NaN	NaN	NaN	NaN
NaN	NaN	NaN	NaN	NaN	NaN	NaN	NaN	NaN	NaN	NaN	NaN	NaN	NaN	NaN	NaN	NaN	NaN
NaN	NaN	NaN	NaN	NaN	NaN	NaN	NaN	NaN	NaN	NaN	NaN	NaN	NaN	NaN	NaN	NaN	NaN
NaN	NaN	NaN	NaN	NaN	NaN	NaN	NaN	NaN	NaN	NaN	NaN	NaN	NaN	NaN	NaN	NaN	NaN
NaN	NaN	NaN	NaN	NaN	NaN	NaN	NaN	NaN	NaN	NaN	NaN	NaN	NaN	NaN	NaN	NaN	NaN
NaN	NaN	NaN	NaN	NaN	NaN	NaN	NaN	NaN	NaN	NaN	NaN	NaN	NaN	NaN	NaN	NaN	NaN
NaN	NaN	NaN	NaN	NaN	NaN	NaN	NaN	NaN	NaN	NaN	NaN	NaN	NaN	NaN	NaN	NaN	NaN
NaN	NaN	NaN	NaN	NaN	NaN	NaN	NaN	NaN	NaN	NaN	NaN	NaN	NaN	NaN	NaN	NaN	NaN
NaN	NaN	NaN	NaN	NaN	NaN	NaN	NaN	NaN	NaN	NaN	NaN	NaN	NaN	NaN	NaN	NaN	NaN
NaN	NaN	NaN	NaN	NaN	NaN	NaN	NaN	NaN	NaN	NaN	NaN	NaN	NaN	NaN	NaN	NaN	NaN
NaN	NaN	NaN	NaN	NaN	NaN	NaN	NaN	NaN	NaN	NaN	NaN	NaN	NaN	NaN	NaN	NaN	NaN
NaN	NaN	NaN	NaN	NaN	NaN	NaN	NaN	NaN	NaN	NaN	NaN	NaN	NaN	NaN	NaN	NaN	NaN
NaN	NaN	NaN	NaN	NaN	NaN	NaN	NaN	NaN	NaN	NaN	NaN	NaN	NaN	NaN	NaN	NaN	NaN
NaN	NaN	NaN	NaN	NaN	NaN	NaN	NaN	NaN	NaN	NaN	NaN	NaN	NaN	NaN	NaN	NaN	NaN
NaN	NaN	NaN	NaN	NaN	NaN	NaN	NaN	NaN	NaN	NaN	NaN	NaN	NaN	NaN	NaN	NaN	NaN
NaN	NaN	NaN	NaN	NaN	NaN	NaN	NaN	NaN	NaN	NaN	NaN	NaN	NaN	NaN	NaN	NaN	NaN
NaN	NaN	NaN	NaN	NaN	NaN	NaN	NaN	NaN	NaN	NaN	NaN	NaN	NaN	NaN	NaN	NaN	NaN
NaN	NaN	NaN	NaN	NaN	NaN	NaN	NaN	NaN	NaN	NaN	NaN	NaN	NaN	NaN	NaN	NaN	NaN
NaN	NaN	NaN	NaN	NaN	NaN	NaN	NaN	NaN	NaN	NaN	NaN	NaN	NaN	NaN	NaN	NaN	NaN
NaN	NaN	NaN	NaN	NaN	NaN	NaN	NaN	NaN	NaN	NaN	NaN	NaN	NaN	NaN	NaN	NaN	NaN
NaN	NaN	NaN	NaN	NaN	NaN	NaN	NaN	NaN	NaN	NaN	NaN	NaN	NaN	NaN	NaN	NaN	NaN
NaN	NaN	NaN	NaN	NaN	NaN	NaN	NaN	NaN	NaN	NaN	NaN	NaN	NaN	NaN	NaN	NaN	NaN
NaN	NaN	NaN	NaN	NaN	NaN	NaN	NaN	NaN	NaN	NaN	NaN	NaN	NaN	NaN	NaN	NaN	NaN
NaN	NaN	NaN	NaN	NaN	NaN	NaN	NaN	NaN	NaN	NaN	NaN	NaN	NaN	NaN	NaN	NaN	NaN
NaN	NaN	NaN	NaN	NaN	NaN	NaN	NaN	NaN	NaN	NaN	NaN	NaN	NaN	NaN	NaN	NaN	NaN
NaN	NaN	NaN	NaN	NaN	NaN	NaN	NaN	NaN	NaN	NaN	NaN	NaN	NaN	NaN	NaN	NaN	NaN
NaN	NaN	NaN	NaN	NaN	NaN	NaN	NaN	NaN	NaN	NaN	NaN	NaN	NaN	NaN	NaN	NaN	NaN
NaN	NaN	NaN	NaN	NaN	NaN	NaN	NaN	NaN	NaN	NaN	NaN	NaN	NaN	NaN	NaN	NaN	NaN
NaN	NaN	NaN	NaN	NaN	NaN	NaN	NaN	NaN	NaN	NaN	NaN	NaN	NaN	NaN	NaN	NaN	NaN
NaN	NaN	NaN	NaN	NaN	NaN	NaN	NaN	NaN	NaN	NaN	NaN	NaN	NaN	NaN	NaN	NaN	NaN
NaN	NaN	NaN	NaN	NaN	NaN	NaN	NaN	NaN	NaN	NaN	NaN	NaN	NaN	NaN	NaN	NaN	NaN
NaN	NaN	NaN	NaN	NaN	NaN	NaN	NaN	NaN	NaN	NaN	NaN	NaN	NaN	NaN	NaN	NaN	NaN
NaN	NaN	NaN	NaN	NaN	NaN	NaN	NaN	NaN	NaN	NaN	NaN	NaN	NaN	NaN	NaN	NaN	NaN
NaN	NaN	NaN	NaN	NaN	NaN	NaN	NaN	NaN	NaN	NaN	NaN	NaN	NaN	NaN	NaN	NaN	NaN
NaN	NaN	NaN	NaN	NaN	NaN	NaN	NaN	NaN	NaN	NaN	NaN	NaN	NaN	NaN	NaN	NaN	NaN
NaN	NaN	NaN	NaN	NaN	NaN	NaN	NaN	NaN	NaN	NaN	NaN	NaN	NaN	NaN	NaN	NaN	NaN
NaN	NaN	NaN	NaN	NaN	NaN	NaN	NaN	NaN	NaN	NaN	NaN	NaN	NaN	NaN	NaN	NaN	NaN
NaN	NaN	NaN	NaN	NaN	NaN	NaN	NaN	NaN	NaN	NaN	NaN	NaN	NaN	NaN	NaN	NaN	NaN
NaN	NaN	NaN	NaN	NaN	NaN	NaN	NaN	NaN	NaN	NaN	NaN	NaN	NaN	NaN	NaN	NaN	NaN
NaN	NaN	NaN	NaN	NaN	NaN	NaN	NaN	NaN	NaN	NaN	NaN	NaN	NaN	NaN	NaN	NaN	NaN
NaN	NaN	NaN	NaN	NaN	NaN	NaN	NaN	NaN	NaN	NaN	NaN	NaN	NaN	NaN	NaN	NaN	NaN
NaN	NaN	NaN	NaN	NaN	NaN	NaN	NaN	NaN	NaN	NaN	NaN	NaN	NaN	NaN	NaN	NaN	NaN
NaN	NaN	NaN	NaN	NaN	NaN	NaN	NaN	NaN	NaN	NaN	NaN	NaN	NaN	NaN	NaN	NaN	NaN
NaN	NaN	NaN	NaN	NaN	NaN	NaN	NaN	NaN	NaN	NaN	NaN	NaN	NaN	NaN	NaN	NaN	NaN
NaN	NaN	NaN	NaN	NaN	NaN	NaN	NaN	NaN	NaN	NaN	NaN	NaN	NaN	NaN	NaN	NaN	NaN
NaN	NaN	NaN	NaN	NaN	NaN	NaN	NaN	NaN	NaN	NaN	NaN	NaN	NaN	NaN	NaN	NaN	NaN
NaN	NaN	NaN	NaN	NaN	NaN	NaN	NaN	NaN	NaN	NaN	NaN	NaN	NaN	NaN	NaN	NaN	NaN
NaN	NaN	NaN	NaN	NaN	NaN	NaN	NaN	NaN	NaN	NaN	NaN	NaN	NaN	NaN	NaN	NaN	NaN
NaN	NaN	NaN	NaN	NaN	NaN	NaN	NaN	NaN	NaN	NaN	NaN	NaN	NaN	NaN	NaN	NaN	NaN
NaN	NaN	NaN	NaN	NaN	NaN	NaN	NaN	NaN	NaN	NaN	NaN	NaN	NaN	NaN	NaN	NaN	NaN
NaN	NaN	NaN	NaN	NaN	NaN	NaN	NaN	NaN	NaN	NaN	NaN	NaN	NaN	NaN	NaN	NaN	NaN
NaN	NaN	NaN	NaN	NaN	NaN	NaN	NaN	NaN	NaN	NaN	NaN	NaN	NaN	NaN	NaN	NaN	NaN
NaN	NaN	NaN	NaN	NaN	NaN	NaN	NaN	NaN	NaN	NaN	NaN	NaN	NaN	NaN	NaN	NaN	NaN
NaN	NaN	NaN	NaN	NaN	NaN	NaN	NaN	NaN	NaN	NaN	NaN	NaN	NaN	NaN	NaN	NaN	NaN
NaN	NaN	NaN	NaN	NaN	NaN	NaN	NaN	NaN	NaN	NaN	NaN	NaN	NaN	NaN	NaN	NaN	NaN
NaN	NaN	NaN	NaN	NaN	NaN	NaN	NaN	NaN	NaN	NaN	NaN	NaN	NaN	NaN	NaN	NaN	NaN
NaN	NaN	NaN	NaN	NaN	NaN	NaN	NaN	NaN	NaN	NaN	NaN	NaN	NaN	NaN	NaN	NaN	NaN
NaN	NaN	NaN	NaN	NaN	NaN	NaN	NaN	NaN	NaN	NaN	NaN	NaN	NaN	NaN	NaN	NaN	NaN
NaN	NaN	NaN	NaN	NaN	NaN	NaN	NaN	NaN	NaN	NaN	NaN	NaN	NaN	NaN	NaN	NaN	NaN
NaN	NaN	NaN	NaN	NaN	NaN	NaN	NaN	NaN	NaN	NaN	NaN	NaN	NaN	NaN	NaN	NaN	NaN
NaN	NaN	NaN	NaN	NaN	NaN	NaN	NaN	NaN	NaN	NaN	NaN	NaN	NaN	NaN	NaN	NaN	NaN
NaN	NaN	NaN	NaN	NaN	NaN	NaN	NaN	NaN	NaN	NaN	NaN	NaN	NaN	NaN	NaN	NaN	NaN
NaN	NaN	NaN	NaN	NaN	NaN	NaN	NaN	NaN	NaN	NaN	NaN	NaN	NaN	NaN	NaN	NaN	NaN
NaN	NaN	NaN	NaN	NaN	NaN	NaN	NaN	NaN	NaN	NaN	NaN	NaN	NaN	NaN	NaN	NaN	NaN
NaN	NaN	NaN	NaN	NaN	NaN	NaN	NaN	NaN	NaN	NaN	NaN	NaN	NaN	NaN	NaN	NaN	NaN
NaN	NaN	NaN	NaN	NaN	NaN	NaN	NaN	NaN	NaN	NaN	NaN	NaN	NaN	NaN	NaN	NaN	NaN
NaN	NaN	NaN	NaN	NaN	NaN	NaN	NaN	NaN	NaN	NaN	NaN	NaN	NaN	NaN	NaN	NaN	NaN
NaN	NaN	NaN	NaN	NaN	NaN	NaN	NaN	NaN	NaN	NaN	NaN	NaN	NaN	NaN	NaN	NaN	NaN
NaN	NaN	NaN	NaN	NaN	NaN	NaN	NaN	NaN	NaN	NaN	NaN	NaN	NaN	NaN	NaN	NaN	NaN
NaN	NaN	NaN	NaN	NaN	NaN	NaN	NaN	NaN	NaN	NaN	NaN	NaN	NaN	NaN	NaN	NaN	NaN
NaN	NaN	NaN	NaN	NaN	NaN	NaN	NaN	NaN	NaN	NaN	NaN	NaN	NaN	NaN	NaN	NaN	NaN
NaN	NaN	NaN	NaN	NaN	NaN	NaN	NaN	NaN	NaN	NaN	NaN	NaN	NaN	NaN	NaN	NaN	NaN
NaN	NaN	NaN	NaN	NaN	NaN	NaN	NaN	NaN	NaN	NaN	NaN	NaN	NaN	NaN	NaN	NaN	NaN
NaN	NaN	NaN	NaN	NaN	NaN	NaN	NaN	NaN	NaN	NaN	NaN	NaN	NaN	NaN	NaN	NaN	NaN
NaN	NaN	NaN	NaN	NaN	NaN	NaN	NaN	NaN	NaN	NaN	NaN	NaN	NaN	NaN	NaN	NaN	NaN
NaN	NaN	NaN	NaN	NaN	NaN	NaN	NaN	NaN	NaN	NaN	NaN	NaN	NaN	NaN	NaN	NaN	NaN
NaN	NaN	NaN	NaN	NaN	NaN	NaN	NaN	NaN	NaN	NaN	NaN	NaN	NaN	NaN	NaN	NaN	NaN
NaN	NaN	NaN	NaN	NaN	NaN	NaN	NaN	NaN	NaN	NaN	NaN	NaN	NaN	NaN	NaN	NaN	NaN
NaN	NaN	NaN	NaN	NaN	NaN	NaN	NaN	NaN	NaN	NaN	NaN	NaN	NaN	NaN	NaN	NaN	NaN
NaN	NaN	NaN	NaN	NaN	NaN	NaN	NaN	NaN	NaN	NaN	NaN	NaN	NaN	NaN	NaN	NaN	NaN
NaN	NaN	NaN	NaN	NaN	NaN	NaN	NaN	NaN	NaN	NaN	NaN	NaN	NaN	NaN	NaN	NaN	NaN
NaN	NaN	NaN	NaN	NaN	NaN	NaN	NaN	NaN	NaN	NaN	NaN	NaN	NaN	NaN	NaN	NaN	NaN
NaN	NaN	NaN	NaN	NaN	NaN	NaN	NaN	NaN	NaN	NaN	NaN	NaN	NaN	NaN	NaN	NaN	NaN
NaN	NaN	NaN	NaN	NaN	NaN	NaN	NaN	NaN	NaN	NaN	NaN	NaN	NaN	NaN	NaN	NaN	NaN
NaN	NaN	NaN	NaN	NaN	NaN	NaN	NaN	NaN	NaN	NaN	NaN	NaN	NaN	NaN	NaN	NaN	NaN
NaN	NaN	NaN	NaN	NaN	NaN	NaN	NaN	NaN	NaN	NaN	NaN	NaN	NaN	NaN	NaN	NaN	NaN
NaN	NaN	NaN	NaN	NaN	NaN	NaN	NaN	NaN	NaN	NaN	NaN	NaN	NaN	NaN	NaN	NaN	NaN
NaN	NaN	NaN	NaN	NaN	NaN	NaN	NaN	NaN	NaN	NaN	NaN	NaN	NaN	NaN	NaN	NaN	NaN
NaN	NaN	NaN	NaN	NaN	NaN	NaN	NaN	NaN	NaN	NaN	NaN	NaN	NaN	NaN	NaN	NaN	NaN
NaN	NaN	NaN	NaN	NaN	NaN	NaN	NaN	NaN	NaN	NaN	NaN	NaN	NaN	NaN	NaN	NaN	NaN
NaN	NaN	NaN	NaN	NaN	NaN	NaN	NaN	NaN	NaN	NaN	NaN	NaN	NaN	NaN	NaN	NaN	NaN
NaN	NaN	NaN	NaN	NaN	NaN	NaN	NaN	NaN	NaN	NaN	NaN	NaN	NaN	NaN	NaN	NaN	NaN
NaN	NaN	NaN	NaN	NaN	NaN	NaN	NaN	NaN	NaN	NaN	NaN	NaN	NaN	NaN	NaN	NaN	NaN
NaN	NaN	NaN	NaN	NaN	NaN	NaN	NaN	NaN	NaN	NaN	NaN	NaN	NaN	NaN	NaN	NaN	NaN
NaN	NaN	NaN	NaN	NaN	NaN	NaN	NaN	NaN	NaN	NaN	NaN	NaN	NaN	NaN	NaN	NaN	NaN
NaN	NaN	NaN	NaN	NaN	NaN	NaN	NaN	NaN	NaN	NaN	NaN	NaN	NaN	NaN	NaN	NaN	NaN
NaN	NaN	NaN	NaN	NaN	NaN	NaN	NaN	NaN	NaN	NaN	NaN	NaN	NaN	NaN	NaN	NaN	NaN
NaN	NaN	NaN	NaN	NaN	NaN	NaN	NaN	NaN	NaN	NaN	NaN	NaN	NaN	NaN	NaN	NaN	NaN
NaN	NaN	NaN	NaN	NaN	NaN	NaN	NaN	NaN	NaN	NaN	NaN	NaN	NaN	NaN	NaN	NaN	NaN
NaN	NaN	NaN	NaN	NaN	NaN	NaN	NaN	NaN	NaN	NaN	NaN	NaN	NaN	NaN	NaN	NaN	NaN
NaN	NaN	NaN	NaN	NaN	NaN	NaN	NaN	NaN	NaN	NaN	NaN	NaN	NaN	NaN	NaN	NaN	NaN
NaN	NaN	NaN	NaN	NaN	NaN	NaN	NaN	NaN	NaN	NaN	NaN	NaN	NaN	NaN	NaN	NaN	NaN
NaN	NaN	NaN	NaN	NaN	NaN	NaN	NaN	NaN	NaN	NaN	NaN	NaN	NaN	NaN	NaN	NaN	NaN
NaN	NaN	NaN	NaN	NaN	NaN	NaN	NaN	NaN	NaN	NaN	NaN	NaN	NaN	NaN	NaN	NaN	NaN
NaN	NaN	NaN	NaN	NaN	NaN	NaN	NaN	NaN	NaN	NaN	NaN	NaN	NaN	NaN	NaN	NaN	NaN
NaN	NaN	NaN	NaN	NaN	NaN	NaN	NaN	NaN	NaN	NaN	NaN	NaN	NaN	NaN	NaN	NaN	NaN
NaN	NaN	NaN	NaN	NaN	NaN	NaN	NaN	NaN	NaN	NaN	NaN	NaN	NaN	NaN	NaN	NaN	NaN
NaN	NaN	NaN	NaN	NaN	NaN	NaN	NaN	NaN	NaN	NaN	NaN	NaN	NaN	NaN	NaN	NaN	NaN
NaN	NaN	NaN	NaN	NaN	NaN	NaN	NaN	NaN	NaN	NaN	NaN	NaN	NaN	NaN	NaN	NaN	NaN
NaN	NaN	NaN	NaN	NaN	NaN	NaN	NaN	NaN	NaN	NaN	NaN	NaN	NaN	NaN	NaN	NaN	NaN
NaN	NaN	NaN	NaN	NaN	NaN	NaN	NaN	NaN	NaN	NaN	NaN	NaN	NaN	NaN	NaN	NaN	NaN
NaN	NaN	NaN	NaN	NaN	NaN	NaN	NaN	NaN	NaN	NaN	NaN	NaN	NaN	NaN	NaN	NaN	NaN
NaN	NaN	NaN	NaN	NaN	NaN	NaN	NaN	NaN	NaN	NaN	NaN	NaN	NaN	NaN	NaN	NaN	NaN
NaN	NaN	NaN	NaN	NaN	NaN	NaN	NaN	NaN	NaN	NaN	NaN	NaN	NaN	NaN	NaN	NaN	NaN
NaN	NaN	NaN	NaN	NaN	NaN	NaN	NaN	NaN	NaN	NaN	NaN	NaN	NaN	NaN	NaN	NaN	NaN
NaN	NaN	NaN	NaN	NaN	NaN	NaN	NaN	NaN	NaN	NaN	NaN	NaN	NaN	NaN	NaN	NaN	NaN
NaN	NaN	NaN	NaN	NaN	NaN	NaN	NaN	NaN	NaN	NaN	NaN	NaN	NaN	NaN	NaN	NaN	NaN
NaN	NaN	NaN	NaN	NaN	NaN	NaN	NaN	NaN	NaN	NaN	NaN	NaN	NaN	NaN	NaN	NaN	NaN
NaN	NaN	NaN	NaN	NaN	NaN	NaN	NaN	NaN	NaN	NaN	NaN	NaN	NaN	NaN	NaN	NaN	NaN
NaN	NaN	NaN	NaN	NaN	NaN	NaN	NaN	NaN	NaN	NaN	NaN	NaN	NaN	NaN	NaN	NaN	NaN
NaN	NaN	NaN	NaN	NaN	NaN	NaN	NaN	NaN	NaN	NaN	NaN	NaN	NaN	NaN	NaN	NaN	NaN
NaN	NaN	NaN	NaN	NaN	NaN	NaN	NaN	NaN	NaN	NaN	NaN	NaN	NaN	NaN	NaN	NaN	NaN
NaN	NaN	NaN	NaN	NaN	NaN	NaN	NaN	NaN	NaN	NaN	NaN	NaN	NaN	NaN	NaN	NaN	NaN
NaN	NaN	NaN	NaN	NaN	NaN	NaN	NaN	NaN	NaN	NaN	NaN	NaN	NaN	NaN	NaN	NaN	NaN
NaN	NaN	NaN	NaN	NaN	NaN	NaN	NaN	NaN	NaN	NaN	NaN	NaN	NaN	NaN	NaN	NaN	NaN
NaN	NaN	NaN	NaN	NaN	NaN	NaN	NaN	NaN	NaN	NaN	NaN	NaN	NaN	NaN	NaN	NaN	NaN
NaN	NaN	NaN	NaN	NaN	NaN	NaN	NaN	NaN	NaN	NaN	NaN	NaN	NaN	NaN	NaN	NaN	NaN
NaN	NaN	NaN	NaN	NaN	NaN	NaN	NaN	NaN	NaN	NaN	NaN	NaN	NaN	NaN	NaN	NaN	NaN
NaN	NaN	NaN	NaN	NaN	NaN	NaN	NaN	NaN	NaN	NaN	NaN	NaN	NaN	NaN	NaN	NaN	NaN
NaN	NaN	NaN	NaN	NaN	NaN	NaN	NaN	NaN	NaN	NaN	NaN	NaN	NaN	NaN	NaN	NaN	NaN
NaN	NaN	NaN	NaN	NaN	NaN	NaN	NaN	NaN	NaN	NaN	NaN	NaN	NaN	NaN	NaN	NaN	NaN
NaN	NaN	NaN	NaN	NaN	NaN	NaN	NaN	NaN	NaN	NaN	NaN	NaN	NaN	NaN	NaN	NaN	NaN
NaN	NaN	NaN	NaN	NaN	NaN	NaN	NaN	NaN	NaN	NaN	NaN	NaN	NaN	NaN	NaN	NaN	NaN
NaN	NaN	NaN	NaN	NaN	NaN	NaN	NaN	NaN	NaN	NaN	NaN	NaN	NaN	NaN	NaN	NaN	NaN
NaN	NaN	NaN	NaN	NaN	NaN	NaN	NaN	NaN	NaN	NaN	NaN	NaN	NaN	NaN	NaN	NaN	NaN
NaN	NaN	NaN	NaN	NaN	NaN	NaN	NaN	NaN	NaN	NaN	NaN	NaN	NaN	NaN	NaN	NaN	NaN
NaN	NaN	NaN	NaN	NaN	NaN	NaN	NaN	NaN	NaN	NaN	NaN	NaN	NaN	NaN	NaN	NaN	NaN
NaN	NaN	NaN	NaN	NaN	NaN	NaN	NaN	NaN	NaN	NaN	NaN	NaN	NaN	NaN	NaN	NaN	NaN
NaN	NaN	NaN	NaN	NaN	NaN	NaN	NaN	NaN	NaN	NaN	NaN	NaN	NaN	NaN	NaN	NaN	NaN
NaN	NaN	NaN	NaN	NaN	NaN	NaN	NaN	NaN	NaN	NaN	NaN	NaN	NaN	NaN	NaN	NaN	NaN
NaN	NaN	NaN	NaN	NaN	NaN	NaN	NaN	NaN	NaN	NaN	NaN	NaN	NaN	NaN	NaN	NaN	NaN
NaN	NaN	NaN	NaN	NaN	NaN	NaN	NaN	NaN	NaN	NaN	NaN	NaN	NaN	NaN	NaN	NaN	NaN
NaN	NaN	NaN	NaN	NaN	NaN	NaN	NaN	NaN	NaN	NaN	NaN	NaN	NaN	NaN	NaN	NaN	NaN
NaN	NaN	NaN	NaN	NaN	NaN	NaN	NaN	NaN	NaN	NaN	NaN	NaN	NaN	NaN	NaN	NaN	NaN
NaN	NaN	NaN	NaN	NaN	NaN	NaN	NaN	NaN	NaN	NaN	NaN	NaN	NaN	NaN	NaN	NaN	NaN
NaN	NaN	NaN	NaN	NaN	NaN	NaN	NaN	NaN	NaN	NaN	NaN	NaN	NaN	NaN	NaN	NaN	NaN
NaN	NaN	NaN	NaN	NaN	NaN	NaN	NaN	NaN	NaN	NaN	NaN	NaN	NaN	NaN	NaN	NaN	NaN
NaN	NaN	NaN	NaN	NaN	NaN	NaN	NaN	NaN	NaN	NaN	NaN	NaN	NaN	NaN	NaN	NaN	NaN
NaN	NaN	NaN	NaN	NaN	NaN	NaN	NaN	NaN	NaN	NaN	NaN	NaN	NaN	NaN	NaN	NaN	NaN
NaN	NaN	NaN	NaN	NaN	NaN	NaN	NaN	NaN	NaN	NaN	NaN	NaN	NaN	NaN	NaN	NaN	NaN
NaN	NaN	NaN	NaN	NaN	NaN	NaN	NaN	NaN	NaN	NaN	NaN	NaN	NaN	NaN	NaN	NaN	NaN
NaN	NaN	NaN	NaN	NaN	NaN	NaN	NaN	NaN	NaN	NaN	NaN	NaN	NaN	NaN	NaN	NaN	NaN
NaN	NaN	NaN	NaN	NaN	NaN	NaN	NaN	NaN	NaN	NaN	NaN	NaN	NaN	NaN	NaN	NaN	NaN
NaN	NaN	NaN	NaN	NaN	NaN	NaN	NaN	NaN	NaN	NaN	NaN	NaN	NaN	NaN	NaN	NaN	NaN
NaN	NaN	NaN	NaN	NaN	NaN	NaN	NaN	NaN	NaN	NaN	NaN	NaN	NaN	NaN	NaN	NaN	NaN
NaN	NaN	NaN	NaN	NaN	NaN	NaN	NaN	NaN	NaN	NaN	NaN	NaN	NaN	NaN	NaN	NaN	NaN
NaN	NaN	NaN	NaN	NaN	NaN	NaN	NaN	NaN	NaN	NaN	NaN	NaN	NaN	NaN	NaN	NaN	NaN
NaN	NaN	NaN	NaN	NaN	NaN	NaN	NaN	NaN	NaN	NaN	NaN	NaN	NaN	NaN	NaN	NaN	NaN
NaN	NaN	NaN	NaN	NaN	NaN	NaN	NaN	NaN	NaN	NaN	NaN	NaN	NaN	NaN	NaN	NaN	NaN
NaN	NaN	NaN	NaN	NaN	NaN	NaN	NaN	NaN	NaN	NaN	NaN	NaN	NaN	NaN	NaN	NaN	NaN
NaN	NaN	NaN	NaN	NaN	NaN	NaN	NaN	NaN	NaN	NaN	NaN	NaN	NaN	NaN	NaN	NaN	NaN
NaN	NaN	NaN	NaN	NaN	NaN	NaN	NaN	NaN	NaN	NaN	NaN	NaN	NaN	NaN	NaN	NaN	NaN
NaN	NaN	NaN	NaN	NaN	NaN	NaN	NaN	NaN	NaN	NaN	NaN	NaN	NaN	NaN	NaN	NaN	NaN
NaN	NaN	NaN	NaN	NaN	NaN	NaN	NaN	NaN	NaN	NaN	NaN	NaN	NaN	NaN	NaN	NaN	NaN
NaN	NaN	NaN	NaN	NaN	NaN	NaN	NaN	NaN	NaN	NaN	NaN	NaN	NaN	NaN	NaN	NaN	NaN
NaN	NaN	NaN	NaN	NaN	NaN	NaN	NaN	NaN	NaN	NaN	NaN	NaN	NaN	NaN	NaN	NaN	NaN
NaN	NaN	NaN	NaN	NaN	NaN	NaN	NaN	NaN	NaN	NaN	NaN	NaN	NaN	NaN	NaN	NaN	NaN
NaN	NaN	NaN	NaN	NaN	NaN	NaN	NaN	NaN	NaN	NaN	NaN	NaN	NaN	NaN	NaN	NaN	NaN
NaN	NaN	NaN	NaN	NaN	NaN	NaN	NaN	NaN	NaN	NaN	NaN	NaN	NaN	NaN	NaN	NaN	NaN
NaN	NaN	NaN	NaN	NaN	NaN	NaN	NaN	NaN	NaN	NaN	NaN	NaN	NaN	NaN	NaN	NaN	NaN
NaN	NaN	NaN	NaN	NaN	NaN	NaN	NaN	NaN	NaN	NaN	NaN	NaN	NaN	NaN	NaN	NaN	NaN
NaN	NaN	NaN	NaN	NaN	NaN	NaN	NaN	NaN	NaN	NaN	NaN	NaN	NaN	NaN	NaN	NaN	NaN
NaN	NaN	NaN	NaN	NaN	NaN	NaN	NaN	NaN	NaN	NaN	NaN	NaN	NaN	NaN	NaN	NaN	NaN
NaN	NaN	NaN	NaN	NaN	NaN	NaN	NaN	NaN	NaN	NaN	NaN	NaN	NaN	NaN	NaN	NaN	NaN
NaN	NaN	NaN	NaN	NaN	NaN	NaN	NaN	NaN	NaN	NaN	NaN	NaN	NaN	NaN	NaN	NaN	NaN
NaN	NaN	NaN	NaN	NaN	NaN	NaN	NaN	NaN	NaN	NaN	NaN	NaN	NaN	NaN	NaN	NaN	NaN
NaN	NaN	NaN	NaN	NaN	NaN	NaN	NaN	NaN	NaN	NaN	NaN	NaN	NaN	NaN	NaN	NaN	NaN
NaN	NaN	NaN	NaN	NaN	NaN	NaN	NaN	NaN	NaN	NaN	NaN	NaN	NaN	NaN	NaN	NaN	NaN
NaN	NaN	NaN	NaN	NaN	NaN	NaN	NaN	NaN	NaN	NaN	NaN	NaN	NaN	NaN	NaN	NaN	NaN
NaN	NaN	NaN	NaN	NaN	NaN	NaN	NaN	NaN	NaN	NaN	NaN	NaN	NaN	NaN	NaN	NaN	NaN
NaN	NaN	NaN	NaN	NaN	NaN	NaN	NaN	NaN	NaN	NaN	NaN	NaN	NaN	NaN	NaN	NaN	NaN
NaN	NaN	NaN	NaN	NaN	NaN	NaN	NaN	NaN	NaN	NaN	NaN	NaN	NaN	NaN	NaN	NaN	NaN
NaN	NaN	NaN	NaN	NaN	NaN	NaN	NaN	NaN	NaN	NaN	NaN	NaN	NaN	NaN	NaN	NaN	NaN
NaN	NaN	NaN	NaN	NaN	NaN	NaN	NaN	NaN	NaN	NaN	NaN	NaN	NaN	NaN	NaN	NaN	NaN
NaN	NaN	NaN	NaN	NaN	NaN	NaN	NaN	NaN	NaN	NaN	NaN	NaN	NaN	NaN	NaN	NaN	NaN
NaN	NaN	NaN	NaN	NaN	NaN	NaN	NaN	NaN	NaN	NaN	NaN	NaN	NaN	NaN	NaN	NaN	NaN
NaN	NaN	NaN	NaN	NaN	NaN	NaN	NaN	NaN	NaN	NaN	NaN	NaN	NaN	NaN	NaN	NaN	NaN
NaN	NaN	NaN	NaN	NaN	NaN	NaN	NaN	NaN	NaN	NaN	NaN	NaN	NaN	NaN	NaN	NaN	NaN
NaN	NaN	NaN	NaN	NaN	NaN	NaN	NaN	NaN	NaN	NaN	NaN	NaN	NaN	NaN	NaN	NaN	NaN
NaN	NaN	NaN	NaN	NaN	NaN	NaN	NaN	NaN	NaN	NaN	NaN	NaN	NaN	NaN	NaN	NaN	NaN
NaN	NaN	NaN	NaN	NaN	NaN	NaN	NaN	NaN	NaN	NaN	NaN	NaN	NaN	NaN	NaN	NaN	NaN
NaN	NaN	NaN	NaN	NaN	NaN	NaN	NaN	NaN	NaN	NaN	NaN	NaN	NaN	NaN	NaN	NaN	NaN
NaN	NaN	NaN	NaN	NaN	NaN	NaN	NaN	NaN	NaN	NaN	NaN	NaN	NaN	NaN	NaN	NaN	NaN
NaN	NaN	NaN	NaN	NaN	NaN	NaN	NaN	NaN	NaN	NaN	NaN	NaN	NaN	NaN	NaN	NaN	NaN
NaN	NaN	NaN	NaN	NaN	NaN	NaN	NaN	NaN	NaN	NaN	NaN	NaN	NaN	NaN	NaN	NaN	NaN
NaN	NaN	NaN	NaN	NaN	NaN	NaN	NaN	NaN	NaN	NaN	NaN	NaN	NaN	NaN	NaN	NaN	NaN
NaN	NaN	NaN	NaN	NaN	NaN	NaN	NaN	NaN	NaN	NaN	NaN	NaN	NaN	NaN	NaN	NaN	NaN
NaN	NaN	NaN	NaN	NaN	NaN	NaN	NaN	NaN	NaN	NaN	NaN	NaN	NaN	NaN	NaN	NaN	NaN
NaN	NaN	NaN	NaN	NaN	NaN	NaN	NaN	NaN	NaN	NaN	NaN	NaN	NaN	NaN	NaN	NaN	NaN
NaN	NaN	NaN	NaN	NaN	NaN	NaN	NaN	NaN	NaN	NaN	NaN	NaN	NaN	NaN	NaN	NaN	NaN
NaN	NaN	NaN	NaN	NaN	NaN	NaN	NaN	NaN	NaN	NaN	NaN	NaN	NaN	NaN	NaN	NaN	NaN
NaN	NaN	NaN	NaN	NaN	NaN	NaN	NaN	NaN	NaN	NaN	NaN	NaN	NaN	NaN	NaN	NaN	NaN
NaN	NaN	NaN	NaN	NaN	NaN	NaN	NaN	NaN	NaN	NaN	NaN	NaN	NaN	NaN	NaN	NaN	NaN
NaN	NaN	NaN	NaN	NaN	NaN	NaN	NaN	NaN	NaN	NaN	NaN	NaN	NaN	NaN	NaN	NaN	NaN
NaN	NaN	NaN	NaN	NaN	NaN	NaN	NaN	NaN	NaN	NaN	NaN	NaN	NaN	NaN	NaN	NaN	NaN
NaN	NaN	NaN	NaN	NaN	NaN	NaN	NaN	NaN	NaN	NaN	NaN	NaN	NaN	NaN	NaN	NaN	NaN
NaN	NaN	NaN	NaN	NaN	NaN	NaN	NaN	NaN	NaN	NaN	NaN	NaN	NaN	NaN	NaN	NaN	NaN
NaN	NaN	NaN	NaN	NaN	NaN	NaN	NaN	NaN	NaN	NaN	NaN	NaN	NaN	NaN	NaN	NaN	NaN
NaN	NaN	NaN	NaN	NaN	NaN	NaN	NaN	NaN	NaN	NaN	NaN	NaN	NaN	NaN	NaN	NaN	NaN
NaN	NaN	NaN	NaN	NaN	NaN	NaN	NaN	NaN	NaN	NaN	NaN	NaN	NaN	NaN	NaN	NaN	NaN
NaN	NaN	NaN	NaN	NaN	NaN	NaN	NaN	NaN	NaN	NaN	NaN	NaN	NaN	NaN	NaN	NaN	NaN
NaN	NaN	NaN	NaN	NaN	NaN	NaN	NaN	NaN	NaN	NaN	NaN	NaN	NaN	NaN	NaN	NaN	NaN
NaN	NaN	NaN	NaN	NaN	NaN	NaN	NaN	NaN	NaN	NaN	NaN	NaN	NaN	NaN	NaN	NaN	NaN
NaN	NaN	NaN	NaN	NaN	NaN	NaN	NaN	NaN	NaN	NaN	NaN	NaN	NaN	NaN	NaN	NaN	NaN
NaN	NaN	NaN	NaN	NaN	NaN	NaN	NaN	NaN	NaN	NaN	NaN	NaN	NaN	NaN	NaN	NaN	NaN
NaN	NaN	NaN	NaN	NaN	NaN	NaN	NaN	NaN	NaN	NaN	NaN	NaN	NaN	NaN	NaN	NaN	NaN
NaN	NaN	NaN	NaN	NaN	NaN	NaN	NaN	NaN	NaN	NaN	NaN	NaN	NaN	NaN	NaN	NaN	NaN
NaN	NaN	NaN	NaN	NaN	NaN	NaN	NaN	NaN	NaN	NaN	NaN	NaN	NaN	NaN	NaN	NaN	NaN
NaN	NaN	NaN	NaN	NaN	NaN	NaN	NaN	NaN	NaN	NaN	NaN	NaN	NaN	NaN	NaN	NaN	NaN
NaN	NaN	NaN	NaN	NaN	NaN	NaN	NaN	NaN	NaN	NaN	NaN	NaN	NaN	NaN	NaN	NaN	NaN
NaN	NaN	NaN	NaN	NaN	NaN	NaN	NaN	NaN	NaN	NaN	NaN	NaN	NaN	NaN	NaN	NaN	NaN
NaN	NaN	NaN	NaN	NaN	NaN	NaN	NaN	NaN	NaN	NaN	NaN	NaN	NaN	NaN	NaN	NaN	NaN
NaN	NaN	NaN	NaN	NaN	NaN	NaN	NaN	NaN	NaN	NaN	NaN	NaN	NaN	NaN	NaN	NaN	NaN
NaN	NaN	NaN	NaN	NaN	NaN	NaN	NaN	NaN	NaN	NaN	NaN	NaN	NaN	NaN	NaN	NaN	NaN
NaN	NaN	NaN	NaN	NaN	NaN	NaN	NaN	NaN	NaN	NaN	NaN	NaN	NaN	NaN	NaN	NaN	NaN
NaN	NaN	NaN	NaN	NaN	NaN	NaN	NaN	NaN	NaN	NaN	NaN	NaN	NaN	NaN	NaN	NaN	NaN
NaN	NaN	NaN	NaN	NaN	NaN	NaN	NaN	NaN	NaN	NaN	NaN	NaN	NaN	NaN	NaN	NaN	NaN
NaN	NaN	NaN	NaN	NaN	NaN	NaN	NaN	NaN	NaN	NaN	NaN	NaN	NaN	NaN	NaN	NaN	NaN
NaN	NaN	NaN	NaN	NaN	NaN	NaN	NaN	NaN	NaN	NaN	NaN	NaN	NaN	NaN	NaN	NaN	NaN
NaN	NaN	NaN	NaN	NaN	NaN	NaN	NaN	NaN	NaN	NaN	NaN	NaN	NaN	NaN	NaN	NaN	NaN
NaN	NaN	NaN	NaN	NaN	NaN	NaN	NaN	NaN	NaN	NaN	NaN	NaN	NaN	NaN	NaN	NaN	NaN
NaN	NaN	NaN	NaN	NaN	NaN	NaN	NaN	NaN	NaN	NaN	NaN	NaN	NaN	NaN	NaN	NaN	NaN
NaN	NaN	NaN	NaN	NaN	NaN	NaN	NaN	NaN	NaN	NaN	NaN	NaN	NaN	NaN	NaN	NaN	NaN
NaN	NaN	NaN	NaN	NaN	NaN	NaN	NaN	NaN	NaN	NaN	NaN	NaN	NaN	NaN	NaN	NaN	NaN
NaN	NaN	NaN	NaN	NaN	NaN	NaN	NaN	NaN	NaN	NaN	NaN	NaN	NaN	NaN	NaN	NaN	NaN
NaN	NaN	NaN	NaN	NaN	NaN	NaN	NaN	NaN	NaN	NaN	NaN	NaN	NaN	NaN	NaN	NaN	NaN
NaN	NaN	NaN	NaN	NaN	NaN	NaN	NaN	NaN	NaN	NaN	NaN	NaN	NaN	NaN	NaN	NaN	NaN
NaN	NaN	NaN	NaN	NaN	NaN	NaN	NaN	NaN	NaN	NaN	NaN	NaN	NaN	NaN	NaN	NaN	NaN
NaN	NaN	NaN	NaN	NaN	NaN	NaN	NaN	NaN	NaN	NaN	NaN	NaN	NaN	NaN	NaN	NaN	NaN
NaN	NaN	NaN	NaN	NaN	NaN	NaN	NaN	NaN	NaN	NaN	NaN	NaN	NaN	NaN	NaN	NaN	NaN
NaN	NaN	NaN	NaN	NaN	NaN	NaN	NaN	NaN	NaN	NaN	NaN	NaN	NaN	NaN	NaN	NaN	NaN
NaN	NaN	NaN	NaN	NaN	NaN	NaN	NaN	NaN	NaN	NaN	NaN	NaN	NaN	NaN	NaN	NaN	NaN
NaN	NaN	NaN	NaN	NaN	NaN	NaN	NaN	NaN	NaN	NaN	NaN	NaN	NaN	NaN	NaN	NaN	NaN
NaN	NaN	NaN	NaN	NaN	NaN	NaN	NaN	NaN	NaN	NaN	NaN	NaN	NaN	NaN	NaN	NaN	NaN
NaN	NaN	NaN	NaN	NaN	NaN	NaN	NaN	NaN	NaN	NaN	NaN	NaN	NaN	NaN	NaN	NaN	NaN
NaN	NaN	NaN	NaN	NaN	NaN	NaN	NaN	NaN	NaN	NaN	NaN	NaN	NaN	NaN	NaN	NaN	NaN
NaN	NaN	NaN	NaN	NaN	NaN	NaN	NaN	NaN	NaN	NaN	NaN	NaN	NaN	NaN	NaN	NaN	NaN
NaN	NaN	NaN	NaN	NaN	NaN	NaN	NaN	NaN	NaN	NaN	NaN	NaN	NaN	NaN	NaN	NaN	NaN
NaN	NaN	NaN	NaN	NaN	NaN	NaN	NaN	NaN	NaN	NaN	NaN	NaN	NaN	NaN	NaN	NaN	NaN
NaN	NaN	NaN	NaN	NaN	NaN	NaN	NaN	NaN	NaN	NaN	NaN	NaN	NaN	NaN	NaN	NaN	NaN
NaN	NaN	NaN	NaN	NaN	NaN	NaN	NaN	NaN	NaN	NaN	NaN	NaN	NaN	NaN	NaN	NaN	NaN
NaN	NaN	NaN	NaN	NaN	NaN	NaN	NaN	NaN	NaN	NaN	NaN	NaN	NaN	NaN	NaN	NaN	NaN
NaN	NaN	NaN	NaN	NaN	NaN	NaN	NaN	NaN	NaN	NaN	NaN	NaN	NaN	NaN	NaN	NaN	NaN
NaN	NaN	NaN	NaN	NaN	NaN	NaN	NaN	NaN	NaN	NaN	NaN	NaN	NaN	NaN	NaN	NaN	NaN
NaN	NaN	NaN	NaN	NaN	NaN	NaN	NaN	NaN	NaN	NaN	NaN	NaN	NaN	NaN	NaN	NaN	NaN
NaN	NaN	NaN	NaN	NaN	NaN	NaN	NaN	NaN	NaN	NaN	NaN	NaN	NaN	NaN	NaN	NaN	NaN
NaN	NaN	NaN	NaN	NaN	NaN	NaN	NaN	NaN	NaN	NaN	NaN	NaN	NaN	NaN	NaN	NaN	NaN
NaN	NaN	NaN	NaN	NaN	NaN	NaN	NaN	NaN	NaN	NaN	NaN	NaN	NaN	NaN	NaN	NaN	NaN
NaN	NaN	NaN	NaN	NaN	NaN	NaN	NaN	NaN	NaN	NaN	NaN	NaN	NaN	NaN	NaN	NaN	NaN
NaN	NaN	NaN	NaN	NaN	NaN	NaN	NaN	NaN	NaN	NaN	NaN	NaN	NaN	NaN	NaN	NaN	NaN
NaN	NaN	NaN	NaN	NaN	NaN	NaN	NaN	NaN	NaN	NaN	NaN	NaN	NaN	NaN	NaN	NaN	NaN
NaN	NaN	NaN	NaN	NaN	NaN	NaN	NaN	NaN	NaN	NaN	NaN	NaN	NaN	NaN	NaN	NaN	NaN
NaN	NaN	NaN	NaN	NaN	NaN	NaN	NaN	NaN	NaN	NaN	NaN	NaN	NaN	NaN	NaN	NaN	NaN
NaN	NaN	NaN	NaN	NaN	NaN	NaN	NaN	NaN	NaN	NaN	NaN	NaN	NaN	NaN	NaN	NaN	NaN
NaN	NaN	NaN	NaN	NaN	NaN	NaN	NaN	NaN	NaN	NaN	NaN	NaN	NaN	NaN	NaN	NaN	NaN
NaN	NaN	NaN	NaN	NaN	NaN	NaN	NaN	NaN	NaN	NaN	NaN	NaN	NaN	NaN	NaN	NaN	NaN
NaN	NaN	NaN	NaN	NaN	NaN	NaN	NaN	NaN	NaN	NaN	NaN	NaN	NaN	NaN	NaN	NaN	NaN
NaN	NaN	NaN	NaN	NaN	NaN	NaN	NaN	NaN	NaN	NaN	NaN	NaN	NaN	NaN	NaN	NaN	NaN
NaN	NaN	NaN	NaN	NaN	NaN	NaN	NaN	NaN	NaN	NaN	NaN	NaN	NaN	NaN	NaN	NaN	NaN
NaN	NaN	NaN	NaN	NaN	NaN	NaN	NaN	NaN	NaN	NaN	NaN	NaN	NaN	NaN	NaN	NaN	NaN
NaN	NaN	NaN	NaN	NaN	NaN	NaN	NaN	NaN	NaN	NaN	NaN	NaN	NaN	NaN	NaN	NaN	NaN
NaN	NaN	NaN	NaN	NaN	NaN	NaN	NaN	NaN	NaN	NaN	NaN	NaN	NaN	NaN	NaN	NaN	NaN
NaN	NaN	NaN	NaN	NaN	NaN	NaN	NaN	NaN	NaN	NaN	NaN	NaN	NaN	NaN	NaN	NaN	NaN
NaN	NaN	NaN	NaN	NaN	NaN	NaN	NaN	NaN	NaN	NaN	NaN	NaN	NaN	NaN	NaN	NaN	NaN
NaN	NaN	NaN	NaN	NaN	NaN	NaN	NaN	NaN	NaN	NaN	NaN	NaN	NaN	NaN	NaN	NaN	NaN
NaN	NaN	NaN	NaN	NaN	NaN	NaN	NaN	NaN	NaN	NaN	NaN	NaN	NaN	NaN	NaN	NaN	NaN
NaN	NaN	NaN	NaN	NaN	NaN	NaN	NaN	NaN	NaN	NaN	NaN	NaN	NaN	NaN	NaN	NaN	NaN
NaN	NaN	NaN	NaN	NaN	NaN	NaN	NaN	NaN	NaN	NaN	NaN	NaN	NaN	NaN	NaN	NaN	NaN
NaN	NaN	NaN	NaN	NaN	NaN	NaN	NaN	NaN	NaN	NaN	NaN	NaN	NaN	NaN	NaN	NaN	NaN
NaN	NaN	NaN	NaN	NaN	NaN	NaN	NaN	NaN	NaN	NaN	NaN	NaN	NaN	NaN	NaN	NaN	NaN
NaN	NaN	NaN	NaN	NaN	NaN	NaN	NaN	NaN	NaN	NaN	NaN	NaN	NaN	NaN	NaN	NaN	NaN
NaN	NaN	NaN	NaN	NaN	NaN	NaN	NaN	NaN	NaN	NaN	NaN	NaN	NaN	NaN	NaN	NaN	NaN
NaN	NaN	NaN	NaN	NaN	NaN	NaN	NaN	NaN	NaN	NaN	NaN	NaN	NaN	NaN	NaN	NaN	NaN
NaN	NaN	NaN	NaN	NaN	NaN	NaN	NaN	NaN	NaN	NaN	NaN	NaN	NaN	NaN	NaN	NaN	NaN
NaN	NaN	NaN	NaN	NaN	NaN	NaN	NaN	NaN	NaN	NaN	NaN	NaN	NaN	NaN	NaN	NaN	NaN
NaN	NaN	NaN	NaN	NaN	NaN	NaN	NaN	NaN	NaN	NaN	NaN	NaN	NaN	NaN	NaN	NaN	NaN
NaN	NaN	NaN	NaN	NaN	NaN	NaN	NaN	NaN	NaN	NaN	NaN	NaN	NaN	NaN	NaN	NaN	NaN
NaN	NaN	NaN	NaN	NaN	NaN	NaN	NaN	NaN	NaN	NaN	NaN	NaN	NaN	NaN	NaN	NaN	NaN
NaN	NaN	NaN	NaN	NaN	NaN	NaN	NaN	NaN	NaN	NaN	NaN	NaN	NaN	NaN	NaN	NaN	NaN
NaN	NaN	NaN	NaN	NaN	NaN	NaN	NaN	NaN	NaN	NaN	NaN	NaN	NaN	NaN	NaN	NaN	NaN
NaN	NaN	NaN	NaN	NaN	NaN	NaN	NaN	NaN	NaN	NaN	NaN	NaN	NaN	NaN	NaN	NaN	NaN
NaN	NaN	NaN	NaN	NaN	NaN	NaN	NaN	NaN	NaN	NaN	NaN	NaN	NaN	NaN	NaN	NaN	NaN
NaN	NaN	NaN	NaN	NaN	NaN	NaN	NaN	NaN	NaN	NaN	NaN	NaN	NaN	NaN	NaN	NaN	NaN
NaN	NaN	NaN	NaN	NaN	NaN	NaN	NaN	NaN	NaN	NaN	NaN	NaN	NaN	NaN	NaN	NaN	NaN
NaN	NaN	NaN	NaN	NaN	NaN	NaN	NaN	NaN	NaN	NaN	NaN	NaN	NaN	NaN	NaN	NaN	NaN
NaN	NaN	NaN	NaN	NaN	NaN	NaN	NaN	NaN	NaN	NaN	NaN	NaN	NaN	NaN	NaN	NaN	NaN
NaN	NaN	NaN	NaN	NaN	NaN	NaN	NaN	NaN	NaN	NaN	NaN	NaN	NaN	NaN	NaN	NaN	NaN
NaN	NaN	NaN	NaN	NaN	NaN	NaN	NaN	NaN	NaN	NaN	NaN	NaN	NaN	NaN	NaN	NaN	NaN
NaN	NaN	NaN	NaN	NaN	NaN	NaN	NaN	NaN	NaN	NaN	NaN	NaN	NaN	NaN	NaN	NaN	NaN
NaN	NaN	NaN	NaN	NaN	NaN	NaN	NaN	NaN	NaN	NaN	NaN	NaN	NaN	NaN	NaN	NaN	NaN
NaN	NaN	NaN	NaN	NaN	NaN	NaN	NaN	NaN	NaN	NaN	NaN	NaN	NaN	NaN	NaN	NaN	NaN
NaN	NaN	NaN	NaN	NaN	NaN	NaN	NaN	NaN	NaN	NaN	NaN	NaN	NaN	NaN	NaN	NaN	NaN
NaN	NaN	NaN	NaN	NaN	NaN	NaN	NaN	NaN	NaN	NaN	NaN	NaN	NaN	NaN	NaN	NaN	NaN
NaN	NaN	NaN	NaN	NaN	NaN	NaN	NaN	NaN	NaN	NaN	NaN	NaN	NaN	NaN	NaN	NaN	NaN
NaN	NaN	NaN	NaN	NaN	NaN	NaN	NaN	NaN	NaN	NaN	NaN	NaN	NaN	NaN	NaN	NaN	NaN
NaN	NaN	NaN	NaN	NaN	NaN	NaN	NaN	NaN	NaN	NaN	NaN	NaN	NaN	NaN	NaN	NaN	NaN
NaN	NaN	NaN	NaN	NaN	NaN	NaN	NaN	NaN	NaN	NaN	NaN	NaN	NaN	NaN	NaN	NaN	NaN
NaN	NaN	NaN	NaN	NaN	NaN	NaN	NaN	NaN	NaN	NaN	NaN	NaN	NaN	NaN	NaN	NaN	NaN
NaN	NaN	NaN	NaN	NaN	NaN	NaN	NaN	NaN	NaN	NaN	NaN	NaN	NaN	NaN	NaN	NaN	NaN
NaN	NaN	NaN	NaN	NaN	NaN	NaN	NaN	NaN	NaN	NaN	NaN	NaN	NaN	NaN	NaN	NaN	NaN
NaN	NaN	NaN	NaN	NaN	NaN	NaN	NaN	NaN	NaN	NaN	NaN	NaN	NaN	NaN	NaN	NaN	NaN
NaN	NaN	NaN	NaN	NaN	NaN	NaN	NaN	NaN	NaN	NaN	NaN	NaN	NaN	NaN	NaN	NaN	NaN
NaN	NaN	NaN	NaN	NaN	NaN	NaN	NaN	NaN	NaN	NaN	NaN	NaN	NaN	NaN	NaN	NaN	NaN
NaN	NaN	NaN	NaN	NaN	NaN	NaN	NaN	NaN	NaN	NaN	NaN	NaN	NaN	NaN	NaN	NaN	NaN
NaN	NaN	NaN	NaN	NaN	NaN	NaN	NaN	NaN	NaN	NaN	NaN	NaN	NaN	NaN	NaN	NaN	NaN
NaN	NaN	NaN	NaN	NaN	NaN	NaN	NaN	NaN	NaN	NaN	NaN	NaN	NaN	NaN	NaN	NaN	NaN
NaN	NaN	NaN	NaN	NaN	NaN	NaN	NaN	NaN	NaN	NaN	NaN	NaN	NaN	NaN	NaN	NaN	NaN
NaN	NaN	NaN	NaN	NaN	NaN	NaN	NaN	NaN	NaN	NaN	NaN	NaN	NaN	NaN	NaN	NaN	NaN
NaN	NaN	NaN	NaN	NaN	NaN	NaN	NaN	NaN	NaN	NaN	NaN	NaN	NaN	NaN	NaN	NaN	NaN
NaN	NaN	NaN	NaN	NaN	NaN	NaN	NaN	NaN	NaN	NaN	NaN	NaN	NaN	NaN	NaN	NaN	NaN
NaN	NaN	NaN	NaN	NaN	NaN	NaN	NaN	NaN	NaN	NaN	NaN	NaN	NaN	NaN	NaN	NaN	NaN
NaN	NaN	NaN	NaN	NaN	NaN	NaN	NaN	NaN	NaN	NaN	NaN	NaN	NaN	NaN	NaN	NaN	NaN
NaN	NaN	NaN	NaN	NaN	NaN	NaN	NaN	NaN	NaN	NaN	NaN	NaN	NaN	NaN	NaN	NaN	NaN
NaN	NaN	NaN	NaN	NaN	NaN	NaN	NaN	NaN	NaN	NaN	NaN	NaN	NaN	NaN	NaN	NaN	NaN
NaN	NaN	NaN	NaN	NaN	NaN	NaN	NaN	NaN	NaN	NaN	NaN	NaN	NaN	NaN	NaN	NaN	NaN
NaN	NaN	NaN	NaN	NaN	NaN	NaN	NaN	NaN	NaN	NaN	NaN	NaN	NaN	NaN	NaN	NaN	NaN
NaN	NaN	NaN	NaN	NaN	NaN	NaN	NaN	NaN	NaN	NaN	NaN	NaN	NaN	NaN	NaN	NaN	NaN
NaN	NaN	NaN	NaN	NaN	NaN	NaN	NaN	NaN	NaN	NaN	NaN	NaN	NaN	NaN	NaN	NaN	NaN
NaN	NaN	NaN	NaN	NaN	NaN	NaN	NaN	NaN	NaN	NaN	NaN	NaN	NaN	NaN	NaN	NaN	NaN
NaN	NaN	NaN	NaN	NaN	NaN	NaN	NaN	NaN	NaN	NaN	NaN	NaN	NaN	NaN	NaN	NaN	NaN
NaN	NaN	NaN	NaN	NaN	NaN	NaN	NaN	NaN	NaN	NaN	NaN	NaN	NaN	NaN	NaN	NaN	NaN
NaN	NaN	NaN	NaN	NaN	NaN	NaN	NaN	NaN	NaN	NaN	NaN	NaN	NaN	NaN	NaN	NaN	NaN
NaN	NaN	NaN	NaN	NaN	NaN	NaN	NaN	NaN	NaN	NaN	NaN	NaN	NaN	NaN	NaN	NaN	NaN
NaN	NaN	NaN	NaN	NaN	NaN	NaN	NaN	NaN	NaN	NaN	NaN	NaN	NaN	NaN	NaN	NaN	NaN
NaN	NaN	NaN	NaN	NaN	NaN	NaN	NaN	NaN	NaN	NaN	NaN	NaN	NaN	NaN	NaN	NaN	NaN
NaN	NaN	NaN	NaN	NaN	NaN	NaN	NaN	NaN	NaN	NaN	NaN	NaN	NaN	NaN	NaN	NaN	NaN
NaN	NaN	NaN	NaN	NaN	NaN	NaN	NaN	NaN	NaN	NaN	NaN	NaN	NaN	NaN	NaN	NaN	NaN
NaN	NaN	NaN	NaN	NaN	NaN	NaN	NaN	NaN	NaN	NaN	NaN	NaN	NaN	NaN	NaN	NaN	NaN
NaN	NaN	NaN	NaN	NaN	NaN	NaN	NaN	NaN	NaN	NaN	NaN	NaN	NaN	NaN	NaN	NaN	NaN
NaN	NaN	NaN	NaN	NaN	NaN	NaN	NaN	NaN	NaN	NaN	NaN	NaN	NaN	NaN	NaN	NaN	NaN
NaN	NaN	NaN	NaN	NaN	NaN	NaN	NaN	NaN	NaN	NaN	NaN	NaN	NaN	NaN	NaN	NaN	NaN
NaN	NaN	NaN	NaN	NaN	NaN	NaN	NaN	NaN	NaN	NaN	NaN	NaN	NaN	NaN	NaN	NaN	NaN
NaN	NaN	NaN	NaN	NaN	NaN	NaN	NaN	NaN	NaN	NaN	NaN	NaN	NaN	NaN	NaN	NaN	NaN
NaN	NaN	NaN	NaN	NaN	NaN	NaN	NaN	NaN	NaN	NaN	NaN	NaN	NaN	NaN	NaN	NaN	NaN
NaN	NaN	NaN	NaN	NaN	NaN	NaN	NaN	NaN	NaN	NaN	NaN	NaN	NaN	NaN	NaN	NaN	NaN
NaN	NaN	NaN	NaN	NaN	NaN	NaN	NaN	NaN	NaN	NaN	NaN	NaN	NaN	NaN	NaN	NaN	NaN
NaN	NaN	NaN	NaN	NaN	NaN	NaN	NaN	NaN	NaN	NaN	NaN	NaN	NaN	NaN	NaN	NaN	NaN
NaN	NaN	NaN	NaN	NaN	NaN	NaN	NaN	NaN	NaN	NaN	NaN	NaN	NaN	NaN	NaN	NaN	NaN
NaN	NaN	NaN	NaN	NaN	NaN	NaN	NaN	NaN	NaN	NaN	NaN	NaN	NaN	NaN	NaN	NaN	NaN
NaN	NaN	NaN	NaN	NaN	NaN	NaN	NaN	NaN	NaN	NaN	NaN	NaN	NaN	NaN	NaN	NaN	NaN
NaN	NaN	NaN	NaN	NaN	NaN	NaN	NaN	NaN	NaN	NaN	NaN	NaN	NaN	NaN	NaN	NaN	NaN
NaN	NaN	NaN	NaN	NaN	NaN	NaN	NaN	NaN	NaN	NaN	NaN	NaN	NaN	NaN	NaN	NaN	NaN
NaN	NaN	NaN	NaN	NaN	NaN	NaN	NaN	NaN	NaN	NaN	NaN	NaN	NaN	NaN	NaN	NaN	NaN
NaN	NaN	NaN	NaN	NaN	NaN	NaN	NaN	NaN	NaN	NaN	NaN	NaN	NaN	NaN	NaN	NaN	NaN
NaN	NaN	NaN	NaN	NaN	NaN	NaN	NaN	NaN	NaN	NaN	NaN	NaN	NaN	NaN	NaN	NaN	NaN
NaN	NaN	NaN	NaN	NaN	NaN	NaN	NaN	NaN	NaN	NaN	NaN	NaN	NaN	NaN	NaN	NaN	NaN
NaN	NaN	NaN	NaN	NaN	NaN	NaN	NaN	NaN	NaN	NaN	NaN	NaN	NaN	NaN	NaN	NaN	NaN
NaN	NaN	NaN	NaN	NaN	NaN	NaN	NaN	NaN	NaN	NaN	NaN	NaN	NaN	NaN	NaN	NaN	NaN
NaN	NaN	NaN	NaN	NaN	NaN	NaN	NaN	NaN	NaN	NaN	NaN	NaN	NaN	NaN	NaN	NaN	NaN
NaN	NaN	NaN	NaN	NaN	NaN	NaN	NaN	NaN	NaN	NaN	NaN	NaN	NaN	NaN	NaN	NaN	NaN
NaN	NaN	NaN	NaN	NaN	NaN	NaN	NaN	NaN	NaN	NaN	NaN	NaN	NaN	NaN	NaN	NaN	NaN
NaN	NaN	NaN	NaN	NaN	NaN	NaN	NaN	NaN	NaN	NaN	NaN	NaN	NaN	NaN	NaN	NaN	NaN
NaN	NaN	NaN	NaN	NaN	NaN	NaN	NaN	NaN	NaN	NaN	NaN	NaN	NaN	NaN	NaN	NaN	NaN
NaN	NaN	NaN	NaN	NaN	NaN	NaN	NaN	NaN	NaN	NaN	NaN	NaN	NaN	NaN	NaN	NaN	NaN
NaN	NaN	NaN	NaN	NaN	NaN	NaN	NaN	NaN	NaN	NaN	NaN	NaN	NaN	NaN	NaN	NaN	NaN
NaN	NaN	NaN	NaN	NaN	NaN	NaN	NaN	NaN	NaN	NaN	NaN	NaN	NaN	NaN	NaN	NaN	NaN
NaN	NaN	NaN	NaN	NaN	NaN	NaN	NaN	NaN	NaN	NaN	NaN	NaN	NaN	NaN	NaN	NaN	NaN
NaN	NaN	NaN	NaN	NaN	NaN	NaN	NaN	NaN	NaN	NaN	NaN	NaN	NaN	NaN	NaN	NaN	NaN
NaN	NaN	NaN	NaN	NaN	NaN	NaN	NaN	NaN	NaN	NaN	NaN	NaN	NaN	NaN	NaN	NaN	NaN
NaN	NaN	NaN	NaN	NaN	NaN	NaN	NaN	NaN	NaN	NaN	NaN	NaN	NaN	NaN	NaN	NaN	NaN
NaN	NaN	NaN	NaN	NaN	NaN	NaN	NaN	NaN	NaN	NaN	NaN	NaN	NaN	NaN	NaN	NaN	NaN
NaN	NaN	NaN	NaN	NaN	NaN	NaN	NaN	NaN	NaN	NaN	NaN	NaN	NaN	NaN	NaN	NaN	NaN
NaN	NaN	NaN	NaN	NaN	NaN	NaN	NaN	NaN	NaN	NaN	NaN	NaN	NaN	NaN	NaN	NaN	NaN
NaN	NaN	NaN	NaN	NaN	NaN	NaN	NaN	NaN	NaN	NaN	NaN	NaN	NaN	NaN	NaN	NaN	NaN
NaN	NaN	NaN	NaN	NaN	NaN	NaN	NaN	NaN	NaN	NaN	NaN	NaN	NaN	NaN	NaN	NaN	NaN
NaN	NaN	NaN	NaN	NaN	NaN	NaN	NaN	NaN	NaN	NaN	NaN	NaN	NaN	NaN	NaN	NaN	NaN
NaN	NaN	NaN	NaN	NaN	NaN	NaN	NaN	NaN	NaN	NaN	NaN	NaN	NaN	NaN	NaN	NaN	NaN
NaN	NaN	NaN	NaN	NaN	NaN	NaN	NaN	NaN	NaN	NaN	NaN	NaN	NaN	NaN	NaN	NaN	NaN
NaN	NaN	NaN	NaN	NaN	NaN	NaN	NaN	NaN	NaN	NaN	NaN	NaN	NaN	NaN	NaN	NaN	NaN
NaN	NaN	NaN	NaN	NaN	NaN	NaN	NaN	NaN	NaN	NaN	NaN	NaN	NaN	NaN	NaN	NaN	NaN
NaN	NaN	NaN	NaN	NaN	NaN	NaN	NaN	NaN	NaN	NaN	NaN	NaN	NaN	NaN	NaN	NaN	NaN
NaN	NaN	NaN	NaN	NaN	NaN	NaN	NaN	NaN	NaN	NaN	NaN	NaN	NaN	NaN	NaN	NaN	NaN
NaN	NaN	NaN	NaN	NaN	NaN	NaN	NaN	NaN	NaN	NaN	NaN	NaN	NaN	NaN	NaN	NaN	NaN
NaN	NaN	NaN	NaN	NaN	NaN	NaN	NaN	NaN	NaN	NaN	NaN	NaN	NaN	NaN	NaN	NaN	NaN
NaN	NaN	NaN	NaN	NaN	NaN	NaN	NaN	NaN	NaN	NaN	NaN	NaN	NaN	NaN	NaN	NaN	NaN
NaN	NaN	NaN	NaN	NaN	NaN	NaN	NaN	NaN	NaN	NaN	NaN	NaN	NaN	NaN	NaN	NaN	NaN
NaN	NaN	NaN	NaN	NaN	NaN	NaN	NaN	NaN	NaN	NaN	NaN	NaN	NaN	NaN	NaN	NaN	NaN
NaN	NaN	NaN	NaN	NaN	NaN	NaN	NaN	NaN	NaN	NaN	NaN	NaN	NaN	NaN	NaN	NaN	NaN
NaN	NaN	NaN	NaN	NaN	NaN	NaN	NaN	NaN	NaN	NaN	NaN	NaN	NaN	NaN	NaN	NaN	NaN
NaN	NaN	NaN	NaN	NaN	NaN	NaN	NaN	NaN	NaN	NaN	NaN	NaN	NaN	NaN	NaN	NaN	NaN
NaN	NaN	NaN	NaN	NaN	NaN	NaN	NaN	NaN	NaN	NaN	NaN	NaN	NaN	NaN	NaN	NaN	NaN
NaN	NaN	NaN	NaN	NaN	NaN	NaN	NaN	NaN	NaN	NaN	NaN	NaN	NaN	NaN	NaN	NaN	NaN
NaN	NaN	NaN	NaN	NaN	NaN	NaN	NaN	NaN	NaN	NaN	NaN	NaN	NaN	NaN	NaN	NaN	NaN
NaN	NaN	NaN	NaN	NaN	NaN	NaN	NaN	NaN	NaN	NaN	NaN	NaN	NaN	NaN	NaN	NaN	NaN
NaN	NaN	NaN	NaN	NaN	NaN	NaN	NaN	NaN	NaN	NaN	NaN	NaN	NaN	NaN	NaN	NaN	NaN
NaN	NaN	NaN	NaN	NaN	NaN	NaN	NaN	NaN	NaN	NaN	NaN	NaN	NaN	NaN	NaN	NaN	NaN
NaN	NaN	NaN	NaN	NaN	NaN	NaN	NaN	NaN	NaN	NaN	NaN	NaN	NaN	NaN	NaN	NaN	NaN
NaN	NaN	NaN	NaN	NaN	NaN	NaN	NaN	NaN	NaN	NaN	NaN	NaN	NaN	NaN	NaN	NaN	NaN
NaN	NaN	NaN	NaN	NaN	NaN	NaN	NaN	NaN	NaN	NaN	NaN	NaN	NaN	NaN	NaN	NaN	NaN
NaN	NaN	NaN	NaN	NaN	NaN	NaN	NaN	NaN	NaN	NaN	NaN	NaN	NaN	NaN	NaN	NaN	NaN
NaN	NaN	NaN	NaN	NaN	NaN	NaN	NaN	NaN	NaN	NaN	NaN	NaN	NaN	NaN	NaN	NaN	NaN
[truncated: 2,002 more rows]
