# Supplementary material for: FRET-FISH probes chromatin compaction at individual genomic loci in single cells
Source: Nat Commun. 2022 Nov 5;13:6680. doi: 10.1038/s41467-022-34183-y (PMC9637210; doi:10.1038/s41467-022-34183-y)
Supplement: Supplementary file 8 — Source Data [file 41467_2022_34183_MOESM8_ESM.zip › Suppl Fig 5/Suppl Fig 5a.txt]

Source data for Supplementary Figure 5a in Mota et al	FRET-FISH probes chromatin compaction at individual genomic loci in single cells
Atp2b3	Kdm5c	Pbdc1	Ddx3x	Tent5d	Magix
27.3232194533314	0.801547018719074	4.77029183869909	2.00862170671227	11.5246739248398	0.257401575703753
21.5102416753136	1.41044771047653	3.92248734247631	22.2402548286854	1.2283612135326	11.6696318776718
7.67041228980318	20.9856119449559	15.8666436495926	15.7972843487812	19.9156997202036	2.77403030263438
8.23867530410699	0.624460250899507	15.4362632291461	19.025440159395	21.5286229022988	3.17775055363369
1.44073525340302	0.591695033622869	0.421361580861713	23.9785903780727	1.35101464574005	7.15201585111966
0.0924398338087933	1.87203567519142	0.868768137246605	17.1317113167121	11.1247034786072	18.1766189893337
19.8974463999881	0.385176710945817	10.9394590518128	16.0355452514595	7.90922137866114	2.43874424256824
2.74590542621881	1.28077293464356	12.9075122624286	0.669168230619551	0.870008911459447	2.98543560761971
19.0525511471802	6.79820094362472	13.7801628547779	13.0866072031607	1.51762630114622	2.45501405633807
26.1925072144087	11.8096362250169	13.8682267784021	4.00202189814952	21.5056411020256	7.99954791912975
12.4229882929186	16.916356349519	7.24324821752943	17.2529394503763	11.9181694059473	14.5384186393773
2.9900870124952	12.9075167545591	11.7264341486614	17.944084468906	7.13469162812978	0.774210504527382
12.8702737246979	2.8086390295945	4.66207172562479	22.4548048474407	16.0689833569981	0.97349884394713
5.53975967030473	3.75879480981414	11.0961058987855	14.0852366987213	3.65142439159401	11.4690053724995
12.8475858620262	22.4146232008535	19.7713517803595	2.99684106253191	18.8730176919695	14.3173175628226
20.8789813307075	5.99538755861924	2.82541965025228	19.9237031479312	10.5719715583899	1.76142164707958
25.3305686383571	1.337997534228	12.254550010092	14.7200501339746	6.25018958617295	7.38923948274957
19.242080768384	6.54910116326933	7.64937354601311	8.63135202467001	2.99886807666067	0.630995765763597
18.0441699867138	3.33666459788252	12.6883409622819	15.2533576247782	9.99899600502708	9.64676313819468
19.7945724762974	9.74950499664717	3.57178879089687	1.58900141790939	5.7148175693356	3.71528393027335
0.479329892220271	9.52550032962395	4.34198167148293	22.7159329733581	11.2516573996433	3.41052728269638
7.0102121988697	3.55832198958771	11.7315282000258	14.5682584671026	5.17483960522269	1.32006300565004
26.046298553309	20.0317149931856	11.2192883298151	12.1081495249585	4.61577330612482	7.14972497480512
20.4978911621271	10.2479710390302	0.234823922775789	14.557239881968	2.23530460290551	17.1805828659817
11.7088302176688	0.716734096901469	10.7368770345798	16.4061525318229	12.7410342001472	1.93642267593466
18.0425290031836	26.8719166014908	15.3893070008299	14.0365971146624	2.65379170886883	16.887840961295
16.5992650708763	0.858895484720883	11.9725187065381	11.0024063472857	0.690817388558841	24.5524053715282
18.9907662387732	8.98179211882398	17.218985802199	1.78059819567504	7.54687601841866	13.1207237758181
20.7240287749704	13.0619457708001	5.11502970172009	10.5927540035597	22.7223655229414	0.765814325922999
21.0758672486468	8.00995792146234	14.4110424508955	12.9216226713505	26.3170220236968	21.3951093363629
22.146612164401	15.4308931445988	7.99939143942878	12.2468565563254	0.50145878378828	0.45522856039246
23.1641938581558	22.2293702617863	8.73476225700657	6.17739999532962	1.10597690366534	18.0669725880259
11.5206735943859	1.05017184068956	14.8339718883774	21.747383391219	1.30374406358564	21.4248030302147
5.30056058976496	0.64932523061972	1.23549454513	20.9084799594625	23.8478473252209	5.68206544690712
19.8811178914058	0.117395537803006	1.74827704646805	15.3580885546229	2.02895239617753	6.76727812317902
16.1978793043946	18.0673780182853	11.7212193591581	9.22851223133943	15.6786689209724	9.50614744898456
18.5185552731741	4.54655664883569	18.4432503761345	14.423084011154	13.4640683539215	10.7647480904158
5.2137861978212	6.50447251589415	15.9564963889525	0.518649908709563	9.26886825714716	0.363803880864992
27.4680894853544	0.552761429165919	14.9452878739693	16.0653708821926	26.8472497618468	13.2760161158042
14.1271292439392	2.21568065007938	2.65756592755468	4.93568469779721	14.1746288468692	25.5687676002115
28.3095356685715	10.2644109932661	1.74647587100837	9.46358469734935	7.11139904895915	3.19456441824757
15.2631509778542	21.0730877063608	18.5485038842932	12.3895683606539	3.8224031052545	4.90328189524016
2.22989633352784	5.12491978968207	0.556579769939511	3.8610543364673	0.338931574713996	0.581060204467544
23.3300909828319	5.72831361406408	15.9441791619818	17.0240081841816	4.94582155086785	9.02680260807078
9.17319221219238	15.468989057016	17.9028367502139	4.52286278586435	8.34407785838303	6.21243274146669
20.2879122893443	25.5779164567443	8.56918591014734	25.2400231164572	20.5567242015332	12.7616682940424
31.9703822483514	13.9476233452289	5.62829947805163	2.23970873037847	11.794015402938	13.1130454877691
8.60399193215643	0.00903190716395841	0.301483049659758	10.5742106155262	20.0810529367842	4.04145770436376
20.6772349208769	6.08656339358058	0.244965234896291	7.69072638350169	13.2337142356521	3.45710194689988
4.74203217280173	13.3125887217033	0.795987305147719	22.8450808157256	21.3544335635045	2.01861263761964
16.110773080636	7.80310792883332	7.69117259996028	9.62617565801066	3.40617599426385	1.641720292862
2.11131800577407	1.60769520325974	0.0476309899168648	17.9275616786149	1.5588149283291	28.0792516862484
24.1341014831759	8.36466065681302	15.1811636048375	13.5707023939595	14.1643278189411	14.2671093324436
5.11427658960333	13.4582931533269	6.40263564022446	7.57335110693849	15.4698835307399	2.70471920631827
16.0186130005471	0.842216804630667	0.368674654804984	2.3174821152759	12.0917432087263	0.801257003446722
21.3406247897571	3.03615649914124	2.74899202905112	9.62155770093123	16.0243074569826	2.31386466801976
13.9452775097401	0.152569688450082	15.5680529529839	0.830670309461489	9.21667090999237	10.8834704315901
17.1209450665925	8.23992301009587	1.79538954335105	17.4388058244679	14.4766243571303	0.399726380257967
19.8520812998357	1.51011315144862	8.31572071456002	21.6252904216189	7.67644149203339	4.53173601886921
7.48747050893777	18.3708728053794	9.57175124177606	15.1690639919789	0.943835262462521	4.79103715203445
1.01508055925156	13.7185148726923	11.5967667186213	3.40447771887929	23.0568543398258	1.08130907349942
3.81799452782191	17.0776718337055	1.31478415592106	21.8526055647894	14.8497571194561	2.91595090363164
13.0307765832594	2.8852198067642	5.50448190083343	3.50145660134866	1.12302975841623	4.73023259397367
21.1861676533776	9.96139196952966	4.25362116994277	1.67212794380922	5.34914723612602	1.40279260662954
29.8626071310232	24.1868898063888	4.97338970707195	16.2407621966155	10.683719128293	13.7760258201775
19.0333904240016	1.97681050187738	0.632861183469885	0.601793500957513	0.308618069940387	4.22986448141296
4.79989869743561	1.11606555157915	20.5054874358051	0.449334175711147	5.9291584449681	15.8539233643546
2.91779939247031	21.7413262609829	6.58656434075145	7.32184992981893	7.87300441690053	1.0333299478278
18.5564051945488	7.32159722950992	10.8353565413172	8.40164929665737	1.23778417789088	2.20586050794794
17.3472784505938	8.00901366651469	5.00589817145555	26.6563220469601	3.02238323986478	19.8218319550746
0.585004098439597	0.508756130041657	1.49787632524948	8.38276301430321	0.61459557177653	0.183288898966786
24.0574352303964	18.4393775419644	10.6341998187342	4.03709268377205	5.92659285574484	5.93242558544862
16.7234354809591	2.25935730638418	0.0633760914386912	13.4107364529396	6.99190762822637	3.43859562780625
23.8760638041167	10.9146469175819	18.6634246581046	5.46622654551578	3.55851119261943	17.0942637655529
22.6447243420372	6.0425676180123	17.9122801529758	6.35682476471143	3.52855884309806	18.9818310881108
31.5842957941543	9.06435330056358	3.980295101804	8.34876072348516	21.8532299676084	3.07858484895111
17.5117123721019	16.3790865219678	5.63139395463073	7.81774099542871	22.4644251934351	3.28051299419006
0.247844569517145	0.781404637827626	2.24850437638411	13.4560464569755	6.17561831655405	19.9642205040777
25.0557253599255	19.046820453129	9.32095770857361	13.549549125251	21.0745790310839	2.36775145876071
1.42730886807502	3.57694283941521	1.91480942678282	20.66484465619	8.69620662618717	16.5370413254504
18.4197680384437	18.2695649562483	15.7346205939556	17.2663384647795	16.8681500175477	6.71346462751818
0.81940818176642	2.70972087607105	14.6436623094693	9.79280349330399	4.22891049383806	19.399007266604
6.09883070696834	21.5970711957968	14.6191343948962	5.76987881068484	12.600629226559	10.5423613198482
0.747077657072609	12.5265279219098	5.48124705057089	2.32601485581392	11.5011943646098	13.998425468486
4.54291918143973	7.88688832201422	17.4774112607761	0.900969819814375	7.33786169614335	18.5210849349107
16.2055410447666	12.3506986077996	2.66870164978126	11.3433104965318	13.8215576862418	17.1629254169014
31.5345401038556	11.0331651532066	3.00175820705248	2.34681940680022	0.512848388339753	2.24819430745586
8.49990125873228	4.02168921259779	13.541123404052	0.080692638064459	12.214671644644	15.5820950290126
4.55281683085799	21.8568289179273	15.4564240236502	5.23549024217926	22.4411124919162	12.4592676286636
17.1118642541224	0.86193923040701	2.19286818847129	11.9189429085388	8.58914668377109	8.84648215792615
21.6347763851376	22.8782680237186	11.0944631880832	20.69523148696	3.78267683608189	0.644812846128165
0.889121164782239	4.47519331943474	1.28403392845832	12.0468186641164	20.8835231848508	22.7626643473736
6.27258159928625	3.12091962728371	5.44059806504359	5.42002992291666	3.62314904627328	0.924182309022029
2.22158279346361	2.14913768608492	3.91887461624622	10.0295396245421	0.809932469456996	16.5171072168885
18.3440809199977	0.700540535353475	7.44813857578538	10.6304078030635	10.8652697020712	4.3311277968263
0.116541780783443	1.94897820249974	8.59121352069621	4.63579126053466	5.1861525254025	8.04757806447954
12.8327140868453	6.23915757064322	5.87516399917904	4.15441003185464	1.87610549511358	20.9078819819058
3.43705603617666	5.67195403970563	10.7011571920809	20.4650272777399	1.75849477257673	0.289032077015516
9.61339857504841	10.9039688817137	9.79516397809164	0.2931927631641	0.652516374827087	5.23616964095232
4.53523398284385	18.6070374037507	2.05346476436744	18.3055695949378	0.298352928328359	2.43872271538133
26.9207538496013	0.126534105509869	3.91877114710102	16.8612504805957	3.21502271094562	16.7614294864471
4.30674412911358	6.56465464411117	12.3652262524967	11.9450150294519	11.2835303148808	5.34735526906011
15.9505188318523	17.7075409874191	13.766861484672	13.5908010438975	3.33887067906743	4.7984300780915
3.96824318643543	4.24176709097873	9.66831973153283	2.62957905619466	9.3365485283093	0.617502566499066
1.46681488560947	26.1834441449354	13.3062845191896	6.51435863300892	14.9360257344329	12.0171071365274
0.903292025098107	14.933867162755	15.0430130428726	5.21835266799445	0.485547752399956	6.91851066761415
14.7607003139131	5.40765260801756	14.8468493783458	17.2351937618079	5.03295487129599	2.73461873284338
9.49756635309074	1.4533335161066	11.2685341927876	16.069080509646	12.7413013748155	14.7871434044475
21.4758227711459	3.87308418960533	0.9707683835178	3.9272290588785	12.900242878576	0.686314796940653
6.72739828845949	2.77640914846624	0.199278599178349	5.3473825571938	28.2849968787919	23.5177058609402
1.46222535238569	1.43065864963166	10.8367576479298	11.7605169123188	22.9744754147679	12.9568704215438
19.0435904729211	11.4607176839418	0.171110479211514	11.4658893176239	6.96111667046716	2.89391981760539
18.8616140427223	14.9856614389281	7.97494263814244	16.2882909918458	2.63952962359976	6.18606681022764
14.0296413920868	1.65958565015698	6.60003423399148	13.0248074680326	1.25396038202051	7.79875936461923
14.8662734647992	4.0107988399244	2.89313365210391	5.20021199666589	11.5722654484973	1.57253351827399
14.9709658182132	26.3981449980677	9.7872266327586	19.8041691100406	7.26375407531513	0.97891379804398
5.18224037063001	0.916554505104138	2.22041559419926	24.3664830246933	0.460121464270927	5.43602985000733
27.1529664330916	5.00256695066132	5.73817728994034	10.4548940518349	0.310424484541294	5.78312097011288
0.14291678697661	12.3432763707866	0.314615007473606	15.8884382307969	11.5147107896713	21.6365518825676
6.29388196287887	0.895127676452251	9.30402608415898	14.7412440908101	4.74874644807086	23.1718464505279
19.3150931456153	12.1609672343481	12.3254432665059	14.7668087724944	1.39081063136441	9.88552281190291
8.60403357740873	0.801584933824561	7.46300101398366	7.72648705703773	22.9173252923732	19.214579470724
3.19879883558249	20.2381841931319	7.06622371811338	17.7278703353107	2.46508043120286	15.2500205080361
9.47247864528168	14.1426440637055	6.89619903376267	7.6545549185806	2.21325131359733	18.8073041579795
8.72899553972845	0.297628924138841	2.14736722027456	13.1572272883965	4.69781946302032	2.0991286070897
20.9253721795338	16.3145830445508	15.0813645983776	10.983593277185	17.3486821542882	10.5079474988075
1.88240183523459	4.12397703573498	12.9409889803416	10.953111031433	0.940406807490522	3.46292282172951
2.24440251418555	9.45410880170425	16.0885580996019	12.8442655740787	5.97281369353852	10.5465324597124
4.80392781873683	21.7231309490396	15.4651184910746	6.06019437885166	3.01067694114047	16.0737678731965
24.328730674001	15.446947233617	10.9536770454743	25.6472770027823	22.2163169696893	19.6173525072712
1.63116889268247	2.88529302550437	7.00430353904813	16.9516213971758	9.19737076510282	23.0671366160834
6.12915703181356	1.45680332298308	13.2159784139558	1.02637155879358	3.97018298725606	3.36791621561327
1.09968196944607	0.394842452222299	6.00545506847412	4.04955781160223	7.27685432770018	21.2234980059874
25.6389523500217	3.30710133823301	3.19892300395307	13.2836380996791	12.6148677892687	2.38014664764685
18.113179979407	20.2523533995579	0.810037356038073	14.3793418284308	0.531288142473258	2.11881737872479
11.3342488711899	2.41933315936257	7.68042912333817	1.80056028575448	6.36952446350904	4.12223859811775
2.44716176556241	21.4313099329743	11.4890202036106	12.4126571684475	3.35002355652881	5.94127540964837
16.41239492316	9.35076845704757	1.46027929817382	7.84925361806496	1.75133883843929	4.69836833711683
14.3937373749902	4.45582134900373	9.95704723666571	17.473041706361	11.0563119702337	4.9398115014861
13.7063568714114	0.136419270360314	7.93059032450792	18.3746146647841	4.06376185958153	12.4928465657949
2.88936109113502	2.64063399366105	6.42207462858057	11.4758423215705	0.120341879620202	9.79282280771194
8.51159721390778	5.41604866620166	7.43737486643691	0.819818830050401	9.59000808958038	3.08506571823678
5.67390313708793	9.21145117530904	2.533137505335	15.9189905168817	5.05407002096374	1.02798726667016
9.06410560416085	12.1632698534678	0.756682397787483	11.500236685346	3.60502723622066	1.5968650034144
25.3347821117482	18.6156236154638	2.29181427438306	7.87960013052844	2.0236551889688	8.79466895208471
27.4681471015488	1.49263812736675	16.4190368056651	11.6270742685192	14.747897657013	19.9945075245081
3.63393243087206	8.77830993442542	1.95963238037138	1.53484468178397	12.2393265521518	2.65942395350076
21.8200221537573	3.1691256088405	0.751236798595706	11.1754300675155	2.61610853738141	6.1496633624427
0.544702449080994	7.70812532639058	14.0226465341624	11.498772589301	4.77279028151186	8.55503275531636
15.4222201584787	15.1430380298534	1.40409848473729	11.7137053520084	3.4637596497812	0.624780765422496
20.6693842947802	2.59470678352634	7.34709507014442	1.48568665888583	28.4161025749025	9.69478720728288
4.41843034780905	1.78573227223532	0.800892581666776	16.4373128880949	2.64079295482992	19.7860270956394
6.31477078581432	17.9555308096438	8.68037506484484	16.9666848425463	9.40598228003642	14.6588405269985
16.3435933551514	9.13749458791902	9.79915469756322	6.85516514426563	0.25109960936954	20.6556718170732
3.26958544963011	10.068488885169	7.43961517943589	20.0925609122146	6.77784701073353	5.13282104320101
5.61710129999844	30.3826166017803	12.2488770425355	10.5371247025276	3.52021258762726	27.5081803895361
1.47212668037566	19.0148223493726	4.12371708670282	9.16765863220624	18.9005805149157	1.33894961869676
26.4067557316716	0.95335756776467	12.4538902566643	0.2472724552157	8.57370208842843	0.0791138355832288
10.0675375280142	9.69523825362596	10.5538923139381	0.497458946509099	1.95903814156624	5.56952289198773
17.0399185555179	1.24426612089931	1.96825926058647	18.1866459178619	0.0854192633634767	23.0610941701633
27.6508907228061	15.8106106403647	2.63685263331982	19.0095436456335	6.30951302216146	7.28168731239289
6.98981339493962	0.0327731855871392	7.09239561017416	14.5760267771241	14.2709816489639	9.10387019094878
1.36667384494039	5.40382551385988	0.987927425447577	4.65379245584176	9.35277528982138	3.6290241812641
2.10430027190102	10.3280404815913	5.82057843568141	17.2672753470326	3.25055912719379	2.44219972798842
20.0003607550422	0.242899932135721	1.75785156459427	8.07134507413632	14.011739231544	0.743641450455705
0.0423331280325172	16.4684491582167	6.36567660927393	16.2018026694377	0.778320561002271	10.659037251915
2.0326294141252	10.6897387707666	9.65271785276992	0.74137301133819	16.2320943087168	9.56381173666542
24.7397167406177	19.2958633818944	10.1980389190833	0.631154179617774	16.9960635347861	9.7244228305488
27.7115360101976	3.6679093820925	12.7180488729946	17.3164485682979	3.4157648255661	0.741450349641266
13.3164186076347	0.678651131356187	5.20578431761332	20.6094511164934	2.15828404506938	13.8385876343275
27.2635883917738	3.35079049976893	8.37601822314974	11.2272519385305	18.1392521179864	7.67833015803046
10.5297944041442	8.25151039320328	12.9882503518326	7.71869111257608	6.97109290136676	4.76765970249831
16.9384786016064	2.90020239909426	6.91690168794668	0.380422080588211	7.23295203110213	12.4624699789119
20.7126364464795	0.157354018570064	7.87706409069355	9.58463273804816	4.4628470194322	18.076705497285
23.4003885498728	10.4847487769454	10.1460758691046	4.30579885211927	18.2487211337508	1.21926299363638
33.3800243175773	20.8890907432631	1.28052262759751	5.7849035080106	5.31069473308177	10.7327815105086
23.103344322551	21.8361595029568	1.82449036603392	5.13921260233189	1.49228446722422	5.67323240459351
1.4159143841029	19.3702171250323	11.3195032721375	14.4643482368637	0.788646412368319	23.0862002121239
6.48521217026679	0.138169127984746	10.9807790317314	5.56487853560895	7.7316935540447	2.25583630763621
18.3319982399495	9.38177992102062	3.79614894935648	22.1030765486302	5.79465855202859	3.36777587553457
12.6253773493037	7.17198790686328	0.389254226714542	4.44230559955503	3.57758070987317	2.09707718764692
NaN	2.13170524543791	1.4083149796336	1.23319121284785	3.30333037566382	17.6806754881122
NaN	21.6426721765346	8.7333605725048	10.6283750053165	21.3782270657221	19.8790171877166
NaN	16.5766158275261	3.20497469021922	19.1827946997149	1.46893219810877	2.95868979887747
NaN	15.2258259499925	3.85186788996869	16.8771728874314	0.942994420775968	11.0976334401593
NaN	5.6957441385571	1.46357334031774	8.02712039980905	12.3194695111725	7.96552202189214
NaN	19.7917198812649	10.1412275174559	20.0213260996045	0.798249141498044	7.01329572542517
NaN	7.14753411585815	15.0426424094482	10.031783880021	1.75760717992743	1.28922061677242
NaN	6.76474678093428	10.2589275157549	21.8151259355606	2.28955096268245	23.5375978215586
NaN	1.72119798176207	0.431632861044477	2.34907458113805	0.88998519378017	2.12210817271574
NaN	3.63804347650607	5.74317604761756	28.7584438701795	20.262376868844	1.13789363258535
NaN	5.81509510701139	5.97384377091798	16.8926733263488	4.42993922188353	1.27702041558547
NaN	5.33336640775019	2.04003002636167	21.2863067738295	2.39411931685857	0.710808096211075
NaN	16.6336313158904	0.104751645722175	17.2146291805066	4.11881982845332	8.83136270173901
NaN	19.7200870315495	1.05260046598614	6.41527157701893	5.94055987079278	13.3238857105044
NaN	25.2565632509181	0.128537191671764	18.7716524467913	23.1644747208083	1.98134003085917
NaN	14.6889127360951	0.464585338671181	6.87738135500658	12.4411495089036	0.203625230019103
NaN	2.4913208636812	2.34905341251823	8.36070424813391	3.4937860921422	11.3870012945707
NaN	4.30343753032068	12.3269269908246	19.4115972833373	5.87102513623045	11.7151532459402
NaN	1.19927612741952	3.25030144998159	21.1107069986887	11.2920162845249	0.406924889598656
NaN	26.9066107462396	0.446222656832116	15.3648605701467	3.9451431677606	14.9670484584744
NaN	7.86726349985373	5.26523554887669	9.26519165676557	9.18300575066388	13.0957980207262
NaN	20.6895506305442	4.75677652940258	7.69831493038163	5.42993995346951	0.00848183684492909
NaN	12.1107388515911	0.507292925904942	0.292601291812332	14.2995062245033	20.0386794342975
NaN	13.9794159775671	2.75574661572919	16.6810133548223	4.40615374823355	11.2652605563323
NaN	0.0295579692854773	1.32863247748365	23.0756600734524	12.5339813626863	2.17084444902463
NaN	0.296026206877066	0.818520500751575	5.04081252539397	0.129710472688224	4.38999550713369
NaN	15.6184954779891	4.99614695108685	6.4738453174716	2.95838507061227	23.135497549303
NaN	1.85897948215064	1.01083225704987	8.35139906861632	8.8671805387654	16.9195900444034
NaN	4.30005768677014	0.209966075899501	4.8886645002392	3.27880810572195	2.94144678726714
NaN	19.1716935972338	9.40400989299265	12.9426801031193	4.15873948783463	0.0949360745711374
NaN	6.22178386198887	2.1819565888364	NaN	0.956153855205756	17.9725382327881
NaN	4.98559285935435	8.22530320319605	NaN	1.53741170070639	1.9294671716685
NaN	1.0082891634982	6.17077416689282	NaN	22.1379393008772	10.9872274778978
NaN	24.5613388994338	6.39369743342347	NaN	1.04862415027785	7.76783807074854
NaN	10.7586543414584	8.20147019201185	NaN	0.0725242898139307	27.4528484793442
NaN	1.58859112148323	1.77285743386759	NaN	10.6242915528533	10.0721933464573
NaN	6.51583982549831	1.63946573746952	NaN	2.83500870799655	1.95195743235455
NaN	8.38293235095985	5.10091839894659	NaN	7.3540510666304	10.7702289323051
NaN	14.4709676537297	0.99091906832259	NaN	16.8839387382434	25.2438115488317
NaN	25.0722439121476	5.49991922679865	NaN	13.5290848366375	0.102304289517178
NaN	22.8790351824378	NaN	NaN	7.31495372981498	8.98772747271683
NaN	10.4381868453625	NaN	NaN	5.26428839464588	5.59393312037883
NaN	1.04096684751924	NaN	NaN	15.0608663143505	8.12021289146147
NaN	20.3385291553018	NaN	NaN	4.40710653210953	2.96834293397974
NaN	3.31238474066225	NaN	NaN	0.40676258942997	15.7298640106479
NaN	2.70822803964052	NaN	NaN	9.34251155955848	15.7799800421438
NaN	0.118765822666475	NaN	NaN	4.24610690770419	13.7486210793416
NaN	6.02273252723093	NaN	NaN	3.02530774255778	4.56139114680651
NaN	11.7000690794801	NaN	NaN	3.88756520619454	1.7477138561644
NaN	22.7321142592694	NaN	NaN	18.6978497654461	5.81222056631892
NaN	9.55648241227528	NaN	NaN	0.65481455107264	19.2920381509498
NaN	8.93300599781908	NaN	NaN	0.495023667071656	14.7075728692336
NaN	7.27345557012495	NaN	NaN	2.63321813478502	14.7813462242147
NaN	1.61958816465866	NaN	NaN	0.296576979490965	14.3328322059251
NaN	4.0165434664654	NaN	NaN	8.21320291369989	4.37935944890836
NaN	8.80691518507063	NaN	NaN	24.6428422944602	15.3481537436116
NaN	18.1778534069706	NaN	NaN	1.17393681718556	8.10987045983445
NaN	0.0618822707109814	NaN	NaN	1.55925784502444	1.92523033649115
NaN	20.0002603068497	NaN	NaN	23.5070610346379	0.286977897731669
NaN	13.4568351869792	NaN	NaN	6.45935979165372	8.94219483568075
NaN	3.27193738163514	NaN	NaN	2.88097654115502	5.5653641063638
NaN	1.89872776488077	NaN	NaN	1.09758151859049	5.18168917825763
NaN	17.6317648366068	NaN	NaN	7.05480887300705	14.1452024016818
NaN	0.212313043564286	NaN	NaN	0.160091624353228	0.328405632731393
NaN	8.32946130428968	NaN	NaN	4.17207150390183	4.60324134900053
NaN	14.317255972743	NaN	NaN	0.377673434081601	17.0923844344527
NaN	14.8997787099311	NaN	NaN	14.2357179968059	13.7136263728419
NaN	9.84302250732753	NaN	NaN	11.4960256917703	18.8364190699358
NaN	0.819888011915001	NaN	NaN	9.50268841963415	1.02929033238889
NaN	3.67043143933027	NaN	NaN	13.7604858674551	5.60407064369722
NaN	0.93306929740897	NaN	NaN	10.4903791320299	3.40688439994517
NaN	11.1784316177105	NaN	NaN	1.1289222065088	25.4986722788248
NaN	22.5377486891008	NaN	NaN	0.692363630910378	22.6229563760113
NaN	5.45424108770082	NaN	NaN	7.63240388818332	1.66895616460855
NaN	0.212332892988133	NaN	NaN	7.86706543230952	5.78833554505488
NaN	4.50005397631061	NaN	NaN	2.78487789901868	3.57674436346803
NaN	4.32463617765383	NaN	NaN	8.35686110191236	16.5795085808738
NaN	10.3352836958626	NaN	NaN	20.7692856997945	1.73536801386053
NaN	19.3209157629012	NaN	NaN	3.64898983026657	8.54636376481037
NaN	17.6743007253968	NaN	NaN	2.88625347922848	2.20809998424035
NaN	0.0732804584295081	NaN	NaN	20.0302818307971	14.4035048663347
NaN	13.0925093624412	NaN	NaN	7.98456356536152	0.415682428360117
NaN	12.0460388682558	NaN	NaN	11.4150936423344	7.3315666999546
NaN	1.39751127454415	NaN	NaN	10.9405273286227	24.7909058920224
NaN	1.88682033096927	NaN	NaN	0.709120672148234	0.918819152979125
NaN	5.83012605027677	NaN	NaN	25.3657398471293	9.64588864217716
NaN	3.57346713898298	NaN	NaN	7.57785721827487	1.81661949137971
NaN	5.63778479960087	NaN	NaN	10.8141195674352	19.3832303951321
NaN	4.38794551605422	NaN	NaN	16.5216832339672	18.2853743575745
NaN	1.53445024077413	NaN	NaN	11.1005193120754	4.0873001747624
NaN	3.16072074018821	NaN	NaN	8.35367181970455	12.0096951189849
NaN	2.58105267512676	NaN	NaN	4.6706284366103	6.78823145424825
NaN	17.1160003427699	NaN	NaN	14.7839343862185	5.70925790919192
NaN	6.40155198742824	NaN	NaN	14.8769234073954	16.8126800229657
NaN	10.9526973217089	NaN	NaN	12.1892946405872	0.427823530305918
NaN	1.1716959800954	NaN	NaN	13.5358375164927	10.7790861197097
NaN	6.12698567799213	NaN	NaN	1.92282812554142	3.35158306137607
NaN	4.47200404207432	NaN	NaN	1.75654933287998	4.82252552861807
NaN	0.529032223612134	NaN	NaN	18.5816409410942	16.6841601094875
NaN	12.6383754987497	NaN	NaN	24.6557385828624	2.01560824398261
NaN	13.700190104681	NaN	NaN	2.08208209329941	4.20152014329554
NaN	6.81588920361235	NaN	NaN	7.87309623522941	12.1838869006483
NaN	4.85484149461262	NaN	NaN	9.00747915087594	2.41101069858106
NaN	3.27319765296482	NaN	NaN	2.01926722517068	18.5125212914511
NaN	5.42491393502902	NaN	NaN	15.5058304208986	14.7495780406523
NaN	7.69110336750389	NaN	NaN	8.71628692539841	20.4770889494147
NaN	14.1299826175198	NaN	NaN	9.25599514604061	7.93717576069442
NaN	2.59823925183868	NaN	NaN	9.7121349669939	4.08036703366686
NaN	7.27857130579762	NaN	NaN	3.02549845846351	14.4707364073275
NaN	6.71940248511395	NaN	NaN	1.24718378255213	16.5581873055309
NaN	1.23275795347502	NaN	NaN	2.17975278937758	10.3278568382079
NaN	18.8952255600492	NaN	NaN	3.72346832400458	12.506855994784
NaN	0.0618505690252391	NaN	NaN	22.4733931834	7.97965516934759
NaN	1.88609285908533	NaN	NaN	1.06463361729023	14.6954299810153
NaN	1.31476335837372	NaN	NaN	12.4122379926418	7.45265597303807
NaN	8.88179441570298	NaN	NaN	12.8232129723448	1.34000098436122
NaN	3.116364727516	NaN	NaN	1.15333991024224	28.421706520986
NaN	1.20404174076666	NaN	NaN	3.21445039459396	4.14192545493883
NaN	0.932588256173858	NaN	NaN	3.92746624017856	7.39811519825417
NaN	1.62242704381105	NaN	NaN	12.546861539322	9.01286160417913
NaN	8.6885550193261	NaN	NaN	19.5726377327932	15.4778954842176
NaN	0.803584162948894	NaN	NaN	0.438051454861288	4.37584388846132
NaN	0.710449821968645	NaN	NaN	18.1057455810612	14.5238977619499
NaN	2.80162362861626	NaN	NaN	13.0793799078393	12.5439240027008
NaN	14.3783957729772	NaN	NaN	5.73539727836243	8.19334140078291
NaN	0.549350351923273	NaN	NaN	7.20346912388268	28.9673278230204
NaN	1.16292161108466	NaN	NaN	18.4022912844056	3.16768288179357
NaN	1.65609515368215	NaN	NaN	9.28931596438436	0.594269163025009
NaN	5.45760224365579	NaN	NaN	14.4537280668443	18.8834897344345
NaN	0.982916093053205	NaN	NaN	23.8490277799065	22.5350728171473
NaN	0.736619421658723	NaN	NaN	0.100220217658418	0.368684623572058
NaN	3.26373446969417	NaN	NaN	5.11566662352498	12.4925302120066
NaN	0.361784061525487	NaN	NaN	1.14938385996293	4.7522382085751
NaN	0.672768504507914	NaN	NaN	16.2812074782207	17.8881827525392
NaN	12.0580331349397	NaN	NaN	0.0726064202951484	15.6700626639477
NaN	2.56553903612727	NaN	NaN	0.143634285490599	0.686858694366531
NaN	0.405818838533726	NaN	NaN	1.90922051604542	8.93904258623004
NaN	4.99018603857314	NaN	NaN	0.165749789222296	14.309009750983
NaN	0.996897028939074	NaN	NaN	6.03384627380752	16.4525598745754
NaN	1.73547560978403	NaN	NaN	20.1161902263003	5.38504108388254
NaN	3.65412916967455	NaN	NaN	7.44037190333043	1.25782521628038
NaN	1.98306392007353	NaN	NaN	0.559598560281636	22.1805589207722
NaN	3.62483639944191	NaN	NaN	11.3818056378974	16.7388629425402
NaN	1.34825839428488	NaN	NaN	19.365655145683	7.68692204222185
NaN	2.26403704567576	NaN	NaN	15.2597751653981	0.443898811522986
NaN	NaN	NaN	NaN	1.27746030581264	2.60032294270729
NaN	NaN	NaN	NaN	10.7078148226832	19.1723242838606
NaN	NaN	NaN	NaN	16.8243279900825	6.41002959650679
NaN	NaN	NaN	NaN	0.721263068542726	1.0859796742476
NaN	NaN	NaN	NaN	2.15842514785369	0.489230928979644
NaN	NaN	NaN	NaN	16.0336287801944	20.1204184516773
NaN	NaN	NaN	NaN	6.82881476218817	2.28524075252807
NaN	NaN	NaN	NaN	1.76428840176343	14.3749678943854
NaN	NaN	NaN	NaN	12.0839752743164	3.13948979201186
NaN	NaN	NaN	NaN	25.5945200346446	1.52706370897245
NaN	NaN	NaN	NaN	6.79533591543557	0.203071996149589
NaN	NaN	NaN	NaN	14.7883909204386	0.410852916448288
NaN	NaN	NaN	NaN	10.4128844579207	1.22812925131523
NaN	NaN	NaN	NaN	16.9197441479424	0.230045878996876
NaN	NaN	NaN	NaN	9.00922112047721	11.4062241593246
NaN	NaN	NaN	NaN	1.3848368916746	14.7430244526308
NaN	NaN	NaN	NaN	4.04104326674658	6.54691186698521
NaN	NaN	NaN	NaN	17.6830928956535	4.26540308909887
NaN	NaN	NaN	NaN	19.0692170709996	6.773799464169
NaN	NaN	NaN	NaN	19.0934923953697	0.913483917704502
NaN	NaN	NaN	NaN	16.0146258673392	14.2111350907464
NaN	NaN	NaN	NaN	13.3743296398969	2.62840519389781
NaN	NaN	NaN	NaN	17.1273177475595	2.91897838661014
NaN	NaN	NaN	NaN	2.85073255807413	18.378729892325
NaN	NaN	NaN	NaN	12.5757558678982	5.14478600819172
NaN	NaN	NaN	NaN	12.4825180582819	8.91767816956377
NaN	NaN	NaN	NaN	2.1784514368935	17.1523194508286
NaN	NaN	NaN	NaN	4.39687705299517	6.34428260304901
NaN	NaN	NaN	NaN	3.71396031434112	35.3764743164364
NaN	NaN	NaN	NaN	1.88759271071449	1.22730623727633
NaN	NaN	NaN	NaN	7.99371453572061	0.863387064143488
NaN	NaN	NaN	NaN	19.1342845030595	3.53637289270052
NaN	NaN	NaN	NaN	15.1399727334493	8.47891068539786
NaN	NaN	NaN	NaN	4.74971526760733	17.1070448515285
NaN	NaN	NaN	NaN	1.63333810990687	3.40965930731789
NaN	NaN	NaN	NaN	3.39927250274562	8.26854811913818
NaN	NaN	NaN	NaN	7.02948017162481	2.43344545862974
NaN	NaN	NaN	NaN	2.64681642268286	0.0959724265693609
NaN	NaN	NaN	NaN	6.2103179681557	4.4503474448881
NaN	NaN	NaN	NaN	0.367454660362213	3.29064900777563
NaN	NaN	NaN	NaN	5.43514415999891	8.84248640565028
NaN	NaN	NaN	NaN	17.4980900129089	14.5039905734019
NaN	NaN	NaN	NaN	2.82146684072006	1.50262378316009
NaN	NaN	NaN	NaN	6.34526391366137	12.4619765760684
NaN	NaN	NaN	NaN	2.01233136939977	0.547894803085569
NaN	NaN	NaN	NaN	4.46730034978416	3.92092766937429
NaN	NaN	NaN	NaN	11.9824832686891	1.19973678919031
NaN	NaN	NaN	NaN	15.9939832078565	22.0164324410858
NaN	NaN	NaN	NaN	1.91161822792614	0.870410142407295
NaN	NaN	NaN	NaN	15.8111811889016	9.36798791203785
NaN	NaN	NaN	NaN	1.67959523631933	0.929832030831214
NaN	NaN	NaN	NaN	11.0827879234727	2.88321381053029
NaN	NaN	NaN	NaN	0.848492494372909	20.5859291437671
NaN	NaN	NaN	NaN	5.50213173569134	4.89320548470621
NaN	NaN	NaN	NaN	0.361078197200005	0.284746396590116
NaN	NaN	NaN	NaN	6.72758497646527	17.1848132860209
NaN	NaN	NaN	NaN	6.98394992934781	1.02063538521226
NaN	NaN	NaN	NaN	3.674305476704	0.767608685652307
NaN	NaN	NaN	NaN	10.8683584959866	11.4968026886066
NaN	NaN	NaN	NaN	14.4141811030946	0.11653036729366
NaN	NaN	NaN	NaN	1.84585652535247	3.39962111122419
NaN	NaN	NaN	NaN	4.01926303834446	9.55595954728869
NaN	NaN	NaN	NaN	4.40315178207756	1.69977162206499
NaN	NaN	NaN	NaN	0.918375331395911	9.90031489884474
NaN	NaN	NaN	NaN	17.7021403091558	21.9672181536551
NaN	NaN	NaN	NaN	3.99796750409607	11.1421027367986
NaN	NaN	NaN	NaN	0.852930359821713	0.710224329892053
NaN	NaN	NaN	NaN	0.493427633168938	18.4106117027462
NaN	NaN	NaN	NaN	10.5755705355274	17.5713483406169
NaN	NaN	NaN	NaN	13.4451418305252	15.1725092919308
NaN	NaN	NaN	NaN	16.2784185185307	9.51725505329194
NaN	NaN	NaN	NaN	3.37993660544789	14.5051943680316
NaN	NaN	NaN	NaN	4.24309287868014	9.47652559463357
NaN	NaN	NaN	NaN	16.0246454616273	19.553843239119
NaN	NaN	NaN	NaN	16.8445210575993	2.98979696260074
NaN	NaN	NaN	NaN	3.58869649831753	4.18632394594887
NaN	NaN	NaN	NaN	12.7405678399771	11.9972372185074
NaN	NaN	NaN	NaN	9.83202880630953	0.0380462644584085
NaN	NaN	NaN	NaN	2.78520425986489	3.54601843602052
NaN	NaN	NaN	NaN	0.341991866435158	17.0284242293367
NaN	NaN	NaN	NaN	16.0549107899046	3.70484653475386
NaN	NaN	NaN	NaN	2.82243369222881	0.337351280268905
NaN	NaN	NaN	NaN	0.976831497740804	1.99359827959528
NaN	NaN	NaN	NaN	13.6759212022771	2.41027931193027
NaN	NaN	NaN	NaN	7.8319315926469	14.6340930054885
NaN	NaN	NaN	NaN	10.3835908321357	8.71813864541086
NaN	NaN	NaN	NaN	1.14139833462563	12.5056016338818
NaN	NaN	NaN	NaN	8.40737583481795	9.06042311937476
NaN	NaN	NaN	NaN	2.51770462263421	4.07548926745364
NaN	NaN	NaN	NaN	3.02514297736515	0.019983158105866
NaN	NaN	NaN	NaN	0.133630064379556	2.14020941889589
NaN	NaN	NaN	NaN	9.91237344457823	1.61653159611653
NaN	NaN	NaN	NaN	1.30746673111114	3.02779870761749
NaN	NaN	NaN	NaN	11.7522972126316	15.900414249922
NaN	NaN	NaN	NaN	0.460571667855092	1.84043015760326
NaN	NaN	NaN	NaN	13.7006342193458	7.42232950418164
NaN	NaN	NaN	NaN	2.48860866433992	2.88494825028201
NaN	NaN	NaN	NaN	11.5724816427077	1.39883072995355
NaN	NaN	NaN	NaN	1.05977991522315	5.65927218283422
NaN	NaN	NaN	NaN	1.48992188522475	1.6458602729345
NaN	NaN	NaN	NaN	8.80251899057021	3.04445916850744
NaN	NaN	NaN	NaN	12.7354517220246	13.5373419314095
NaN	NaN	NaN	NaN	8.44131395907176	12.2687495081451
NaN	NaN	NaN	NaN	2.21214831093529	1.8272939219665
NaN	NaN	NaN	NaN	20.2945804224714	22.2066015237141
NaN	NaN	NaN	NaN	1.8455938408046	2.04767543425421
NaN	NaN	NaN	NaN	2.16469863400361	8.92294021733272
NaN	NaN	NaN	NaN	8.23381108723944	14.0128264406673
NaN	NaN	NaN	NaN	1.52777222518796	7.40318660967918
NaN	NaN	NaN	NaN	0.850437288667585	6.67314545989485
NaN	NaN	NaN	NaN	0.65766824603957	1.38732217120338
NaN	NaN	NaN	NaN	3.32722683682168	4.17230447601162
NaN	NaN	NaN	NaN	5.79529552026462	6.53724204963183
NaN	NaN	NaN	NaN	1.35196886847933	8.49722472343313
NaN	NaN	NaN	NaN	2.27689935877718	NaN
NaN	NaN	NaN	NaN	1.60072912798017	NaN
NaN	NaN	NaN	NaN	NaN	NaN
NaN	NaN	NaN	NaN	NaN	NaN
NaN	NaN	NaN	NaN	NaN	NaN
NaN	NaN	NaN	NaN	NaN	NaN
NaN	NaN	NaN	NaN	NaN	NaN
NaN	NaN	NaN	NaN	NaN	NaN
NaN	NaN	NaN	NaN	NaN	NaN
NaN	NaN	NaN	NaN	NaN	NaN
NaN	NaN	NaN	NaN	NaN	NaN
NaN	NaN	NaN	NaN	NaN	NaN
NaN	NaN	NaN	NaN	NaN	NaN
NaN	NaN	NaN	NaN	NaN	NaN
NaN	NaN	NaN	NaN	NaN	NaN
NaN	NaN	NaN	NaN	NaN	NaN
NaN	NaN	NaN	NaN	NaN	NaN
NaN	NaN	NaN	NaN	NaN	NaN
NaN	NaN	NaN	NaN	NaN	NaN
NaN	NaN	NaN	NaN	NaN	NaN
NaN	NaN	NaN	NaN	NaN	NaN
NaN	NaN	NaN	NaN	NaN	NaN
NaN	NaN	NaN	NaN	NaN	NaN
NaN	NaN	NaN	NaN	NaN	NaN
NaN	NaN	NaN	NaN	NaN	NaN
NaN	NaN	NaN	NaN	NaN	NaN
NaN	NaN	NaN	NaN	NaN	NaN
NaN	NaN	NaN	NaN	NaN	NaN
NaN	NaN	NaN	NaN	NaN	NaN
NaN	NaN	NaN	NaN	NaN	NaN
NaN	NaN	NaN	NaN	NaN	NaN
NaN	NaN	NaN	NaN	NaN	NaN
NaN	NaN	NaN	NaN	NaN	NaN
NaN	NaN	NaN	NaN	NaN	NaN
NaN	NaN	NaN	NaN	NaN	NaN
NaN	NaN	NaN	NaN	NaN	NaN
NaN	NaN	NaN	NaN	NaN	NaN
NaN	NaN	NaN	NaN	NaN	NaN
NaN	NaN	NaN	NaN	NaN	NaN
NaN	NaN	NaN	NaN	NaN	NaN
NaN	NaN	NaN	NaN	NaN	NaN
NaN	NaN	NaN	NaN	NaN	NaN
NaN	NaN	NaN	NaN	NaN	NaN
NaN	NaN	NaN	NaN	NaN	NaN
NaN	NaN	NaN	NaN	NaN	NaN
NaN	NaN	NaN	NaN	NaN	NaN
NaN	NaN	NaN	NaN	NaN	NaN
NaN	NaN	NaN	NaN	NaN	NaN
NaN	NaN	NaN	NaN	NaN	NaN
NaN	NaN	NaN	NaN	NaN	NaN
NaN	NaN	NaN	NaN	NaN	NaN
NaN	NaN	NaN	NaN	NaN	NaN
NaN	NaN	NaN	NaN	NaN	NaN
NaN	NaN	NaN	NaN	NaN	NaN
NaN	NaN	NaN	NaN	NaN	NaN
NaN	NaN	NaN	NaN	NaN	NaN
NaN	NaN	NaN	NaN	NaN	NaN
NaN	NaN	NaN	NaN	NaN	NaN
NaN	NaN	NaN	NaN	NaN	NaN
NaN	NaN	NaN	NaN	NaN	NaN
NaN	NaN	NaN	NaN	NaN	NaN
NaN	NaN	NaN	NaN	NaN	NaN
NaN	NaN	NaN	NaN	NaN	NaN
NaN	NaN	NaN	NaN	NaN	NaN
NaN	NaN	NaN	NaN	NaN	NaN
NaN	NaN	NaN	NaN	NaN	NaN
NaN	NaN	NaN	NaN	NaN	NaN
NaN	NaN	NaN	NaN	NaN	NaN
NaN	NaN	NaN	NaN	NaN	NaN
NaN	NaN	NaN	NaN	NaN	NaN
NaN	NaN	NaN	NaN	NaN	NaN
NaN	NaN	NaN	NaN	NaN	NaN
NaN	NaN	NaN	NaN	NaN	NaN
NaN	NaN	NaN	NaN	NaN	NaN
NaN	NaN	NaN	NaN	NaN	NaN
NaN	NaN	NaN	NaN	NaN	NaN
NaN	NaN	NaN	NaN	NaN	NaN
NaN	NaN	NaN	NaN	NaN	NaN
NaN	NaN	NaN	NaN	NaN	NaN
NaN	NaN	NaN	NaN	NaN	NaN
NaN	NaN	NaN	NaN	NaN	NaN
NaN	NaN	NaN	NaN	NaN	NaN
NaN	NaN	NaN	NaN	NaN	NaN
NaN	NaN	NaN	NaN	NaN	NaN
NaN	NaN	NaN	NaN	NaN	NaN
NaN	NaN	NaN	NaN	NaN	NaN
NaN	NaN	NaN	NaN	NaN	NaN
NaN	NaN	NaN	NaN	NaN	NaN
NaN	NaN	NaN	NaN	NaN	NaN
NaN	NaN	NaN	NaN	NaN	NaN
NaN	NaN	NaN	NaN	NaN	NaN
NaN	NaN	NaN	NaN	NaN	NaN
NaN	NaN	NaN	NaN	NaN	NaN
NaN	NaN	NaN	NaN	NaN	NaN
NaN	NaN	NaN	NaN	NaN	NaN
NaN	NaN	NaN	NaN	NaN	NaN
NaN	NaN	NaN	NaN	NaN	NaN
NaN	NaN	NaN	NaN	NaN	NaN
NaN	NaN	NaN	NaN	NaN	NaN
NaN	NaN	NaN	NaN	NaN	NaN
NaN	NaN	NaN	NaN	NaN	NaN
NaN	NaN	NaN	NaN	NaN	NaN
NaN	NaN	NaN	NaN	NaN	NaN
NaN	NaN	NaN	NaN	NaN	NaN
NaN	NaN	NaN	NaN	NaN	NaN
NaN	NaN	NaN	NaN	NaN	NaN
NaN	NaN	NaN	NaN	NaN	NaN
NaN	NaN	NaN	NaN	NaN	NaN
NaN	NaN	NaN	NaN	NaN	NaN
NaN	NaN	NaN	NaN	NaN	NaN
NaN	NaN	NaN	NaN	NaN	NaN
NaN	NaN	NaN	NaN	NaN	NaN
NaN	NaN	NaN	NaN	NaN	NaN
NaN	NaN	NaN	NaN	NaN	NaN
NaN	NaN	NaN	NaN	NaN	NaN
NaN	NaN	NaN	NaN	NaN	NaN
NaN	NaN	NaN	NaN	NaN	NaN
NaN	NaN	NaN	NaN	NaN	NaN
NaN	NaN	NaN	NaN	NaN	NaN
NaN	NaN	NaN	NaN	NaN	NaN
NaN	NaN	NaN	NaN	NaN	NaN
NaN	NaN	NaN	NaN	NaN	NaN
NaN	NaN	NaN	NaN	NaN	NaN
NaN	NaN	NaN	NaN	NaN	NaN
NaN	NaN	NaN	NaN	NaN	NaN
NaN	NaN	NaN	NaN	NaN	NaN
NaN	NaN	NaN	NaN	NaN	NaN
NaN	NaN	NaN	NaN	NaN	NaN
NaN	NaN	NaN	NaN	NaN	NaN
NaN	NaN	NaN	NaN	NaN	NaN
NaN	NaN	NaN	NaN	NaN	NaN
NaN	NaN	NaN	NaN	NaN	NaN
NaN	NaN	NaN	NaN	NaN	NaN
NaN	NaN	NaN	NaN	NaN	NaN
NaN	NaN	NaN	NaN	NaN	NaN
NaN	NaN	NaN	NaN	NaN	NaN
NaN	NaN	NaN	NaN	NaN	NaN
NaN	NaN	NaN	NaN	NaN	NaN
NaN	NaN	NaN	NaN	NaN	NaN
NaN	NaN	NaN	NaN	NaN	NaN
NaN	NaN	NaN	NaN	NaN	NaN
NaN	NaN	NaN	NaN	NaN	NaN
NaN	NaN	NaN	NaN	NaN	NaN
NaN	NaN	NaN	NaN	NaN	NaN
NaN	NaN	NaN	NaN	NaN	NaN
NaN	NaN	NaN	NaN	NaN	NaN
NaN	NaN	NaN	NaN	NaN	NaN
NaN	NaN	NaN	NaN	NaN	NaN
NaN	NaN	NaN	NaN	NaN	NaN
NaN	NaN	NaN	NaN	NaN	NaN
NaN	NaN	NaN	NaN	NaN	NaN
NaN	NaN	NaN	NaN	NaN	NaN
NaN	NaN	NaN	NaN	NaN	NaN
NaN	NaN	NaN	NaN	NaN	NaN
NaN	NaN	NaN	NaN	NaN	NaN
NaN	NaN	NaN	NaN	NaN	NaN
NaN	NaN	NaN	NaN	NaN	NaN
NaN	NaN	NaN	NaN	NaN	NaN
NaN	NaN	NaN	NaN	NaN	NaN
NaN	NaN	NaN	NaN	NaN	NaN
NaN	NaN	NaN	NaN	NaN	NaN
NaN	NaN	NaN	NaN	NaN	NaN
NaN	NaN	NaN	NaN	NaN	NaN
NaN	NaN	NaN	NaN	NaN	NaN
NaN	NaN	NaN	NaN	NaN	NaN
NaN	NaN	NaN	NaN	NaN	NaN
NaN	NaN	NaN	NaN	NaN	NaN
NaN	NaN	NaN	NaN	NaN	NaN
NaN	NaN	NaN	NaN	NaN	NaN
NaN	NaN	NaN	NaN	NaN	NaN
NaN	NaN	NaN	NaN	NaN	NaN
NaN	NaN	NaN	NaN	NaN	NaN
NaN	NaN	NaN	NaN	NaN	NaN
NaN	NaN	NaN	NaN	NaN	NaN
NaN	NaN	NaN	NaN	NaN	NaN
NaN	NaN	NaN	NaN	NaN	NaN
NaN	NaN	NaN	NaN	NaN	NaN
NaN	NaN	NaN	NaN	NaN	NaN
NaN	NaN	NaN	NaN	NaN	NaN
NaN	NaN	NaN	NaN	NaN	NaN
NaN	NaN	NaN	NaN	NaN	NaN
NaN	NaN	NaN	NaN	NaN	NaN
NaN	NaN	NaN	NaN	NaN	NaN
NaN	NaN	NaN	NaN	NaN	NaN
NaN	NaN	NaN	NaN	NaN	NaN
NaN	NaN	NaN	NaN	NaN	NaN
NaN	NaN	NaN	NaN	NaN	NaN
NaN	NaN	NaN	NaN	NaN	NaN
NaN	NaN	NaN	NaN	NaN	NaN
NaN	NaN	NaN	NaN	NaN	NaN
NaN	NaN	NaN	NaN	NaN	NaN
NaN	NaN	NaN	NaN	NaN	NaN
NaN	NaN	NaN	NaN	NaN	NaN
NaN	NaN	NaN	NaN	NaN	NaN
NaN	NaN	NaN	NaN	NaN	NaN
NaN	NaN	NaN	NaN	NaN	NaN
NaN	NaN	NaN	NaN	NaN	NaN
NaN	NaN	NaN	NaN	NaN	NaN
NaN	NaN	NaN	NaN	NaN	NaN
NaN	NaN	NaN	NaN	NaN	NaN
NaN	NaN	NaN	NaN	NaN	NaN
NaN	NaN	NaN	NaN	NaN	NaN
NaN	NaN	NaN	NaN	NaN	NaN
NaN	NaN	NaN	NaN	NaN	NaN
NaN	NaN	NaN	NaN	NaN	NaN
NaN	NaN	NaN	NaN	NaN	NaN
NaN	NaN	NaN	NaN	NaN	NaN
NaN	NaN	NaN	NaN	NaN	NaN
NaN	NaN	NaN	NaN	NaN	NaN
NaN	NaN	NaN	NaN	NaN	NaN
NaN	NaN	NaN	NaN	NaN	NaN
NaN	NaN	NaN	NaN	NaN	NaN
NaN	NaN	NaN	NaN	NaN	NaN
NaN	NaN	NaN	NaN	NaN	NaN
NaN	NaN	NaN	NaN	NaN	NaN
NaN	NaN	NaN	NaN	NaN	NaN
NaN	NaN	NaN	NaN	NaN	NaN
NaN	NaN	NaN	NaN	NaN	NaN
NaN	NaN	NaN	NaN	NaN	NaN
NaN	NaN	NaN	NaN	NaN	NaN
NaN	NaN	NaN	NaN	NaN	NaN
NaN	NaN	NaN	NaN	NaN	NaN
NaN	NaN	NaN	NaN	NaN	NaN
NaN	NaN	NaN	NaN	NaN	NaN
NaN	NaN	NaN	NaN	NaN	NaN
NaN	NaN	NaN	NaN	NaN	NaN
NaN	NaN	NaN	NaN	NaN	NaN
NaN	NaN	NaN	NaN	NaN	NaN
NaN	NaN	NaN	NaN	NaN	NaN
NaN	NaN	NaN	NaN	NaN	NaN
NaN	NaN	NaN	NaN	NaN	NaN
NaN	NaN	NaN	NaN	NaN	NaN
NaN	NaN	NaN	NaN	NaN	NaN
NaN	NaN	NaN	NaN	NaN	NaN
NaN	NaN	NaN	NaN	NaN	NaN
NaN	NaN	NaN	NaN	NaN	NaN
NaN	NaN	NaN	NaN	NaN	NaN
NaN	NaN	NaN	NaN	NaN	NaN
NaN	NaN	NaN	NaN	NaN	NaN
NaN	NaN	NaN	NaN	NaN	NaN
NaN	NaN	NaN	NaN	NaN	NaN
NaN	NaN	NaN	NaN	NaN	NaN
NaN	NaN	NaN	NaN	NaN	NaN
NaN	NaN	NaN	NaN	NaN	NaN
NaN	NaN	NaN	NaN	NaN	NaN
NaN	NaN	NaN	NaN	NaN	NaN
NaN	NaN	NaN	NaN	NaN	NaN
NaN	NaN	NaN	NaN	NaN	NaN
NaN	NaN	NaN	NaN	NaN	NaN
NaN	NaN	NaN	NaN	NaN	NaN
NaN	NaN	NaN	NaN	NaN	NaN
NaN	NaN	NaN	NaN	NaN	NaN
NaN	NaN	NaN	NaN	NaN	NaN
NaN	NaN	NaN	NaN	NaN	NaN
NaN	NaN	NaN	NaN	NaN	NaN
NaN	NaN	NaN	NaN	NaN	NaN
NaN	NaN	NaN	NaN	NaN	NaN
NaN	NaN	NaN	NaN	NaN	NaN
NaN	NaN	NaN	NaN	NaN	NaN
NaN	NaN	NaN	NaN	NaN	NaN
NaN	NaN	NaN	NaN	NaN	NaN
NaN	NaN	NaN	NaN	NaN	NaN
NaN	NaN	NaN	NaN	NaN	NaN
NaN	NaN	NaN	NaN	NaN	NaN
NaN	NaN	NaN	NaN	NaN	NaN
NaN	NaN	NaN	NaN	NaN	NaN
NaN	NaN	NaN	NaN	NaN	NaN
NaN	NaN	NaN	NaN	NaN	NaN
NaN	NaN	NaN	NaN	NaN	NaN
NaN	NaN	NaN	NaN	NaN	NaN
NaN	NaN	NaN	NaN	NaN	NaN
NaN	NaN	NaN	NaN	NaN	NaN
NaN	NaN	NaN	NaN	NaN	NaN
NaN	NaN	NaN	NaN	NaN	NaN
NaN	NaN	NaN	NaN	NaN	NaN
NaN	NaN	NaN	NaN	NaN	NaN
NaN	NaN	NaN	NaN	NaN	NaN
NaN	NaN	NaN	NaN	NaN	NaN
NaN	NaN	NaN	NaN	NaN	NaN
NaN	NaN	NaN	NaN	NaN	NaN
NaN	NaN	NaN	NaN	NaN	NaN
NaN	NaN	NaN	NaN	NaN	NaN
NaN	NaN	NaN	NaN	NaN	NaN
NaN	NaN	NaN	NaN	NaN	NaN
NaN	NaN	NaN	NaN	NaN	NaN
NaN	NaN	NaN	NaN	NaN	NaN
NaN	NaN	NaN	NaN	NaN	NaN
NaN	NaN	NaN	NaN	NaN	NaN
NaN	NaN	NaN	NaN	NaN	NaN
NaN	NaN	NaN	NaN	NaN	NaN
NaN	NaN	NaN	NaN	NaN	NaN
NaN	NaN	NaN	NaN	NaN	NaN
NaN	NaN	NaN	NaN	NaN	NaN
NaN	NaN	NaN	NaN	NaN	NaN
NaN	NaN	NaN	NaN	NaN	NaN
NaN	NaN	NaN	NaN	NaN	NaN
NaN	NaN	NaN	NaN	NaN	NaN
NaN	NaN	NaN	NaN	NaN	NaN
NaN	NaN	NaN	NaN	NaN	NaN
NaN	NaN	NaN	NaN	NaN	NaN
NaN	NaN	NaN	NaN	NaN	NaN
NaN	NaN	NaN	NaN	NaN	NaN
NaN	NaN	NaN	NaN	NaN	NaN
NaN	NaN	NaN	NaN	NaN	NaN
NaN	NaN	NaN	NaN	NaN	NaN
NaN	NaN	NaN	NaN	NaN	NaN
NaN	NaN	NaN	NaN	NaN	NaN
NaN	NaN	NaN	NaN	NaN	NaN
NaN	NaN	NaN	NaN	NaN	NaN
NaN	NaN	NaN	NaN	NaN	NaN
NaN	NaN	NaN	NaN	NaN	NaN
NaN	NaN	NaN	NaN	NaN	NaN
NaN	NaN	NaN	NaN	NaN	NaN
NaN	NaN	NaN	NaN	NaN	NaN
NaN	NaN	NaN	NaN	NaN	NaN
NaN	NaN	NaN	NaN	NaN	NaN
NaN	NaN	NaN	NaN	NaN	NaN
NaN	NaN	NaN	NaN	NaN	NaN
NaN	NaN	NaN	NaN	NaN	NaN
NaN	NaN	NaN	NaN	NaN	NaN
NaN	NaN	NaN	NaN	NaN	NaN
NaN	NaN	NaN	NaN	NaN	NaN
NaN	NaN	NaN	NaN	NaN	NaN
NaN	NaN	NaN	NaN	NaN	NaN
NaN	NaN	NaN	NaN	NaN	NaN
NaN	NaN	NaN	NaN	NaN	NaN
NaN	NaN	NaN	NaN	NaN	NaN
NaN	NaN	NaN	NaN	NaN	NaN
NaN	NaN	NaN	NaN	NaN	NaN
NaN	NaN	NaN	NaN	NaN	NaN
NaN	NaN	NaN	NaN	NaN	NaN
NaN	NaN	NaN	NaN	NaN	NaN
NaN	NaN	NaN	NaN	NaN	NaN
NaN	NaN	NaN	NaN	NaN	NaN
NaN	NaN	NaN	NaN	NaN	NaN
NaN	NaN	NaN	NaN	NaN	NaN
NaN	NaN	NaN	NaN	NaN	NaN
NaN	NaN	NaN	NaN	NaN	NaN
NaN	NaN	NaN	NaN	NaN	NaN
NaN	NaN	NaN	NaN	NaN	NaN
NaN	NaN	NaN	NaN	NaN	NaN
NaN	NaN	NaN	NaN	NaN	NaN
NaN	NaN	NaN	NaN	NaN	NaN
NaN	NaN	NaN	NaN	NaN	NaN
NaN	NaN	NaN	NaN	NaN	NaN
NaN	NaN	NaN	NaN	NaN	NaN
NaN	NaN	NaN	NaN	NaN	NaN
NaN	NaN	NaN	NaN	NaN	NaN
NaN	NaN	NaN	NaN	NaN	NaN
NaN	NaN	NaN	NaN	NaN	NaN
NaN	NaN	NaN	NaN	NaN	NaN
NaN	NaN	NaN	NaN	NaN	NaN
NaN	NaN	NaN	NaN	NaN	NaN
NaN	NaN	NaN	NaN	NaN	NaN
NaN	NaN	NaN	NaN	NaN	NaN
NaN	NaN	NaN	NaN	NaN	NaN
NaN	NaN	NaN	NaN	NaN	NaN
NaN	NaN	NaN	NaN	NaN	NaN
NaN	NaN	NaN	NaN	NaN	NaN
NaN	NaN	NaN	NaN	NaN	NaN
NaN	NaN	NaN	NaN	NaN	NaN
NaN	NaN	NaN	NaN	NaN	NaN
NaN	NaN	NaN	NaN	NaN	NaN
NaN	NaN	NaN	NaN	NaN	NaN
NaN	NaN	NaN	NaN	NaN	NaN
NaN	NaN	NaN	NaN	NaN	NaN
NaN	NaN	NaN	NaN	NaN	NaN
NaN	NaN	NaN	NaN	NaN	NaN
NaN	NaN	NaN	NaN	NaN	NaN
NaN	NaN	NaN	NaN	NaN	NaN
NaN	NaN	NaN	NaN	NaN	NaN
NaN	NaN	NaN	NaN	NaN	NaN
NaN	NaN	NaN	NaN	NaN	NaN
NaN	NaN	NaN	NaN	NaN	NaN
NaN	NaN	NaN	NaN	NaN	NaN
NaN	NaN	NaN	NaN	NaN	NaN
NaN	NaN	NaN	NaN	NaN	NaN
NaN	NaN	NaN	NaN	NaN	NaN
NaN	NaN	NaN	NaN	NaN	NaN
NaN	NaN	NaN	NaN	NaN	NaN
NaN	NaN	NaN	NaN	NaN	NaN
NaN	NaN	NaN	NaN	NaN	NaN
NaN	NaN	NaN	NaN	NaN	NaN
NaN	NaN	NaN	NaN	NaN	NaN
NaN	NaN	NaN	NaN	NaN	NaN
NaN	NaN	NaN	NaN	NaN	NaN
NaN	NaN	NaN	NaN	NaN	NaN
NaN	NaN	NaN	NaN	NaN	NaN
NaN	NaN	NaN	NaN	NaN	NaN
NaN	NaN	NaN	NaN	NaN	NaN
NaN	NaN	NaN	NaN	NaN	NaN
NaN	NaN	NaN	NaN	NaN	NaN
NaN	NaN	NaN	NaN	NaN	NaN
NaN	NaN	NaN	NaN	NaN	NaN
NaN	NaN	NaN	NaN	NaN	NaN
NaN	NaN	NaN	NaN	NaN	NaN
NaN	NaN	NaN	NaN	NaN	NaN
NaN	NaN	NaN	NaN	NaN	NaN
NaN	NaN	NaN	NaN	NaN	NaN
NaN	NaN	NaN	NaN	NaN	NaN
NaN	NaN	NaN	NaN	NaN	NaN
NaN	NaN	NaN	NaN	NaN	NaN
NaN	NaN	NaN	NaN	NaN	NaN
NaN	NaN	NaN	NaN	NaN	NaN
NaN	NaN	NaN	NaN	NaN	NaN
NaN	NaN	NaN	NaN	NaN	NaN
NaN	NaN	NaN	NaN	NaN	NaN
NaN	NaN	NaN	NaN	NaN	NaN
NaN	NaN	NaN	NaN	NaN	NaN
NaN	NaN	NaN	NaN	NaN	NaN
NaN	NaN	NaN	NaN	NaN	NaN
NaN	NaN	NaN	NaN	NaN	NaN
NaN	NaN	NaN	NaN	NaN	NaN
NaN	NaN	NaN	NaN	NaN	NaN
NaN	NaN	NaN	NaN	NaN	NaN
NaN	NaN	NaN	NaN	NaN	NaN
NaN	NaN	NaN	NaN	NaN	NaN
NaN	NaN	NaN	NaN	NaN	NaN
NaN	NaN	NaN	NaN	NaN	NaN
NaN	NaN	NaN	NaN	NaN	NaN
NaN	NaN	NaN	NaN	NaN	NaN
NaN	NaN	NaN	NaN	NaN	NaN
NaN	NaN	NaN	NaN	NaN	NaN
NaN	NaN	NaN	NaN	NaN	NaN
NaN	NaN	NaN	NaN	NaN	NaN
NaN	NaN	NaN	NaN	NaN	NaN
NaN	NaN	NaN	NaN	NaN	NaN
NaN	NaN	NaN	NaN	NaN	NaN
NaN	NaN	NaN	NaN	NaN	NaN
NaN	NaN	NaN	NaN	NaN	NaN
NaN	NaN	NaN	NaN	NaN	NaN
NaN	NaN	NaN	NaN	NaN	NaN
NaN	NaN	NaN	NaN	NaN	NaN
NaN	NaN	NaN	NaN	NaN	NaN
NaN	NaN	NaN	NaN	NaN	NaN
NaN	NaN	NaN	NaN	NaN	NaN
NaN	NaN	NaN	NaN	NaN	NaN
NaN	NaN	NaN	NaN	NaN	NaN
NaN	NaN	NaN	NaN	NaN	NaN
NaN	NaN	NaN	NaN	NaN	NaN
NaN	NaN	NaN	NaN	NaN	NaN
NaN	NaN	NaN	NaN	NaN	NaN
NaN	NaN	NaN	NaN	NaN	NaN
NaN	NaN	NaN	NaN	NaN	NaN
NaN	NaN	NaN	NaN	NaN	NaN
NaN	NaN	NaN	NaN	NaN	NaN
NaN	NaN	NaN	NaN	NaN	NaN
NaN	NaN	NaN	NaN	NaN	NaN
NaN	NaN	NaN	NaN	NaN	NaN
NaN	NaN	NaN	NaN	NaN	NaN
NaN	NaN	NaN	NaN	NaN	NaN
NaN	NaN	NaN	NaN	NaN	NaN
NaN	NaN	NaN	NaN	NaN	NaN
NaN	NaN	NaN	NaN	NaN	NaN
NaN	NaN	NaN	NaN	NaN	NaN
NaN	NaN	NaN	NaN	NaN	NaN
NaN	NaN	NaN	NaN	NaN	NaN
NaN	NaN	NaN	NaN	NaN	NaN
NaN	NaN	NaN	NaN	NaN	NaN
NaN	NaN	NaN	NaN	NaN	NaN
NaN	NaN	NaN	NaN	NaN	NaN
NaN	NaN	NaN	NaN	NaN	NaN
NaN	NaN	NaN	NaN	NaN	NaN
NaN	NaN	NaN	NaN	NaN	NaN
NaN	NaN	NaN	NaN	NaN	NaN
NaN	NaN	NaN	NaN	NaN	NaN
NaN	NaN	NaN	NaN	NaN	NaN
NaN	NaN	NaN	NaN	NaN	NaN
NaN	NaN	NaN	NaN	NaN	NaN
NaN	NaN	NaN	NaN	NaN	NaN
NaN	NaN	NaN	NaN	NaN	NaN
NaN	NaN	NaN	NaN	NaN	NaN
NaN	NaN	NaN	NaN	NaN	NaN
NaN	NaN	NaN	NaN	NaN	NaN
NaN	NaN	NaN	NaN	NaN	NaN
NaN	NaN	NaN	NaN	NaN	NaN
NaN	NaN	NaN	NaN	NaN	NaN
NaN	NaN	NaN	NaN	NaN	NaN
NaN	NaN	NaN	NaN	NaN	NaN
NaN	NaN	NaN	NaN	NaN	NaN
NaN	NaN	NaN	NaN	NaN	NaN
NaN	NaN	NaN	NaN	NaN	NaN
NaN	NaN	NaN	NaN	NaN	NaN
NaN	NaN	NaN	NaN	NaN	NaN
NaN	NaN	NaN	NaN	NaN	NaN
NaN	NaN	NaN	NaN	NaN	NaN
NaN	NaN	NaN	NaN	NaN	NaN
NaN	NaN	NaN	NaN	NaN	NaN
NaN	NaN	NaN	NaN	NaN	NaN
NaN	NaN	NaN	NaN	NaN	NaN
NaN	NaN	NaN	NaN	NaN	NaN
NaN	NaN	NaN	NaN	NaN	NaN
NaN	NaN	NaN	NaN	NaN	NaN
NaN	NaN	NaN	NaN	NaN	NaN
NaN	NaN	NaN	NaN	NaN	NaN
NaN	NaN	NaN	NaN	NaN	NaN
NaN	NaN	NaN	NaN	NaN	NaN
NaN	NaN	NaN	NaN	NaN	NaN
NaN	NaN	NaN	NaN	NaN	NaN
NaN	NaN	NaN	NaN	NaN	NaN
NaN	NaN	NaN	NaN	NaN	NaN
NaN	NaN	NaN	NaN	NaN	NaN
NaN	NaN	NaN	NaN	NaN	NaN
NaN	NaN	NaN	NaN	NaN	NaN
NaN	NaN	NaN	NaN	NaN	NaN
NaN	NaN	NaN	NaN	NaN	NaN
NaN	NaN	NaN	NaN	NaN	NaN
NaN	NaN	NaN	NaN	NaN	NaN
NaN	NaN	NaN	NaN	NaN	NaN
NaN	NaN	NaN	NaN	NaN	NaN
NaN	NaN	NaN	NaN	NaN	NaN
NaN	NaN	NaN	NaN	NaN	NaN
NaN	NaN	NaN	NaN	NaN	NaN
NaN	NaN	NaN	NaN	NaN	NaN
NaN	NaN	NaN	NaN	NaN	NaN
NaN	NaN	NaN	NaN	NaN	NaN
NaN	NaN	NaN	NaN	NaN	NaN
NaN	NaN	NaN	NaN	NaN	NaN
NaN	NaN	NaN	NaN	NaN	NaN
NaN	NaN	NaN	NaN	NaN	NaN
NaN	NaN	NaN	NaN	NaN	NaN
NaN	NaN	NaN	NaN	NaN	NaN
NaN	NaN	NaN	NaN	NaN	NaN
NaN	NaN	NaN	NaN	NaN	NaN
NaN	NaN	NaN	NaN	NaN	NaN
NaN	NaN	NaN	NaN	NaN	NaN
NaN	NaN	NaN	NaN	NaN	NaN
NaN	NaN	NaN	NaN	NaN	NaN
NaN	NaN	NaN	NaN	NaN	NaN
NaN	NaN	NaN	NaN	NaN	NaN
NaN	NaN	NaN	NaN	NaN	NaN
NaN	NaN	NaN	NaN	NaN	NaN
NaN	NaN	NaN	NaN	NaN	NaN
NaN	NaN	NaN	NaN	NaN	NaN
NaN	NaN	NaN	NaN	NaN	NaN
NaN	NaN	NaN	NaN	NaN	NaN
NaN	NaN	NaN	NaN	NaN	NaN
NaN	NaN	NaN	NaN	NaN	NaN
NaN	NaN	NaN	NaN	NaN	NaN
NaN	NaN	NaN	NaN	NaN	NaN
NaN	NaN	NaN	NaN	NaN	NaN
NaN	NaN	NaN	NaN	NaN	NaN
NaN	NaN	NaN	NaN	NaN	NaN
NaN	NaN	NaN	NaN	NaN	NaN
NaN	NaN	NaN	NaN	NaN	NaN
NaN	NaN	NaN	NaN	NaN	NaN
NaN	NaN	NaN	NaN	NaN	NaN
NaN	NaN	NaN	NaN	NaN	NaN
NaN	NaN	NaN	NaN	NaN	NaN
NaN	NaN	NaN	NaN	NaN	NaN
NaN	NaN	NaN	NaN	NaN	NaN
NaN	NaN	NaN	NaN	NaN	NaN
NaN	NaN	NaN	NaN	NaN	NaN
NaN	NaN	NaN	NaN	NaN	NaN
NaN	NaN	NaN	NaN	NaN	NaN
NaN	NaN	NaN	NaN	NaN	NaN
NaN	NaN	NaN	NaN	NaN	NaN
NaN	NaN	NaN	NaN	NaN	NaN
NaN	NaN	NaN	NaN	NaN	NaN
NaN	NaN	NaN	NaN	NaN	NaN
NaN	NaN	NaN	NaN	NaN	NaN
NaN	NaN	NaN	NaN	NaN	NaN
NaN	NaN	NaN	NaN	NaN	NaN
NaN	NaN	NaN	NaN	NaN	NaN
NaN	NaN	NaN	NaN	NaN	NaN
NaN	NaN	NaN	NaN	NaN	NaN
NaN	NaN	NaN	NaN	NaN	NaN
NaN	NaN	NaN	NaN	NaN	NaN
NaN	NaN	NaN	NaN	NaN	NaN
NaN	NaN	NaN	NaN	NaN	NaN
NaN	NaN	NaN	NaN	NaN	NaN
NaN	NaN	NaN	NaN	NaN	NaN
NaN	NaN	NaN	NaN	NaN	NaN
NaN	NaN	NaN	NaN	NaN	NaN
NaN	NaN	NaN	NaN	NaN	NaN
NaN	NaN	NaN	NaN	NaN	NaN
NaN	NaN	NaN	NaN	NaN	NaN
NaN	NaN	NaN	NaN	NaN	NaN
NaN	NaN	NaN	NaN	NaN	NaN
NaN	NaN	NaN	NaN	NaN	NaN
NaN	NaN	NaN	NaN	NaN	NaN
NaN	NaN	NaN	NaN	NaN	NaN
NaN	NaN	NaN	NaN	NaN	NaN
NaN	NaN	NaN	NaN	NaN	NaN
NaN	NaN	NaN	NaN	NaN	NaN
NaN	NaN	NaN	NaN	NaN	NaN
NaN	NaN	NaN	NaN	NaN	NaN
NaN	NaN	NaN	NaN	NaN	NaN
NaN	NaN	NaN	NaN	NaN	NaN
NaN	NaN	NaN	NaN	NaN	NaN
NaN	NaN	NaN	NaN	NaN	NaN
NaN	NaN	NaN	NaN	NaN	NaN
NaN	NaN	NaN	NaN	NaN	NaN
NaN	NaN	NaN	NaN	NaN	NaN
NaN	NaN	NaN	NaN	NaN	NaN
NaN	NaN	NaN	NaN	NaN	NaN
NaN	NaN	NaN	NaN	NaN	NaN
NaN	NaN	NaN	NaN	NaN	NaN
NaN	NaN	NaN	NaN	NaN	NaN
NaN	NaN	NaN	NaN	NaN	NaN
NaN	NaN	NaN	NaN	NaN	NaN
NaN	NaN	NaN	NaN	NaN	NaN
NaN	NaN	NaN	NaN	NaN	NaN
NaN	NaN	NaN	NaN	NaN	NaN
NaN	NaN	NaN	NaN	NaN	NaN
NaN	NaN	NaN	NaN	NaN	NaN
NaN	NaN	NaN	NaN	NaN	NaN
NaN	NaN	NaN	NaN	NaN	NaN
NaN	NaN	NaN	NaN	NaN	NaN
NaN	NaN	NaN	NaN	NaN	NaN
NaN	NaN	NaN	NaN	NaN	NaN
NaN	NaN	NaN	NaN	NaN	NaN
NaN	NaN	NaN	NaN	NaN	NaN
NaN	NaN	NaN	NaN	NaN	NaN
NaN	NaN	NaN	NaN	NaN	NaN
NaN	NaN	NaN	NaN	NaN	NaN
NaN	NaN	NaN	NaN	NaN	NaN
NaN	NaN	NaN	NaN	NaN	NaN
NaN	NaN	NaN	NaN	NaN	NaN
NaN	NaN	NaN	NaN	NaN	NaN
NaN	NaN	NaN	NaN	NaN	NaN
NaN	NaN	NaN	NaN	NaN	NaN
NaN	NaN	NaN	NaN	NaN	NaN
NaN	NaN	NaN	NaN	NaN	NaN
NaN	NaN	NaN	NaN	NaN	NaN
NaN	NaN	NaN	NaN	NaN	NaN
NaN	NaN	NaN	NaN	NaN	NaN
NaN	NaN	NaN	NaN	NaN	NaN
NaN	NaN	NaN	NaN	NaN	NaN
NaN	NaN	NaN	NaN	NaN	NaN
NaN	NaN	NaN	NaN	NaN	NaN
NaN	NaN	NaN	NaN	NaN	NaN
NaN	NaN	NaN	NaN	NaN	NaN
NaN	NaN	NaN	NaN	NaN	NaN
NaN	NaN	NaN	NaN	NaN	NaN
NaN	NaN	NaN	NaN	NaN	NaN
NaN	NaN	NaN	NaN	NaN	NaN
NaN	NaN	NaN	NaN	NaN	NaN
NaN	NaN	NaN	NaN	NaN	NaN
NaN	NaN	NaN	NaN	NaN	NaN
NaN	NaN	NaN	NaN	NaN	NaN
NaN	NaN	NaN	NaN	NaN	NaN
NaN	NaN	NaN	NaN	NaN	NaN
NaN	NaN	NaN	NaN	NaN	NaN
NaN	NaN	NaN	NaN	NaN	NaN
NaN	NaN	NaN	NaN	NaN	NaN
NaN	NaN	NaN	NaN	NaN	NaN
NaN	NaN	NaN	NaN	NaN	NaN
NaN	NaN	NaN	NaN	NaN	NaN
NaN	NaN	NaN	NaN	NaN	NaN
NaN	NaN	NaN	NaN	NaN	NaN
NaN	NaN	NaN	NaN	NaN	NaN
NaN	NaN	NaN	NaN	NaN	NaN
NaN	NaN	NaN	NaN	NaN	NaN
NaN	NaN	NaN	NaN	NaN	NaN
NaN	NaN	NaN	NaN	NaN	NaN
NaN	NaN	NaN	NaN	NaN	NaN
NaN	NaN	NaN	NaN	NaN	NaN
NaN	NaN	NaN	NaN	NaN	NaN
NaN	NaN	NaN	NaN	NaN	NaN
NaN	NaN	NaN	NaN	NaN	NaN
NaN	NaN	NaN	NaN	NaN	NaN
NaN	NaN	NaN	NaN	NaN	NaN
NaN	NaN	NaN	NaN	NaN	NaN
NaN	NaN	NaN	NaN	NaN	NaN
NaN	NaN	NaN	NaN	NaN	NaN
NaN	NaN	NaN	NaN	NaN	NaN
NaN	NaN	NaN	NaN	NaN	NaN
NaN	NaN	NaN	NaN	NaN	NaN
NaN	NaN	NaN	NaN	NaN	NaN
NaN	NaN	NaN	NaN	NaN	NaN
NaN	NaN	NaN	NaN	NaN	NaN
NaN	NaN	NaN	NaN	NaN	NaN
NaN	NaN	NaN	NaN	NaN	NaN
NaN	NaN	NaN	NaN	NaN	NaN
NaN	NaN	NaN	NaN	NaN	NaN
NaN	NaN	NaN	NaN	NaN	NaN
NaN	NaN	NaN	NaN	NaN	NaN
NaN	NaN	NaN	NaN	NaN	NaN
NaN	NaN	NaN	NaN	NaN	NaN
NaN	NaN	NaN	NaN	NaN	NaN
NaN	NaN	NaN	NaN	NaN	NaN
NaN	NaN	NaN	NaN	NaN	NaN
NaN	NaN	NaN	NaN	NaN	NaN
NaN	NaN	NaN	NaN	NaN	NaN
NaN	NaN	NaN	NaN	NaN	NaN
NaN	NaN	NaN	NaN	NaN	NaN
NaN	NaN	NaN	NaN	NaN	NaN
NaN	NaN	NaN	NaN	NaN	NaN
NaN	NaN	NaN	NaN	NaN	NaN
NaN	NaN	NaN	NaN	NaN	NaN
NaN	NaN	NaN	NaN	NaN	NaN
NaN	NaN	NaN	NaN	NaN	NaN
NaN	NaN	NaN	NaN	NaN	NaN
NaN	NaN	NaN	NaN	NaN	NaN
NaN	NaN	NaN	NaN	NaN	NaN
NaN	NaN	NaN	NaN	NaN	NaN
NaN	NaN	NaN	NaN	NaN	NaN
NaN	NaN	NaN	NaN	NaN	NaN
NaN	NaN	NaN	NaN	NaN	NaN
NaN	NaN	NaN	NaN	NaN	NaN
NaN	NaN	NaN	NaN	NaN	NaN
NaN	NaN	NaN	NaN	NaN	NaN
NaN	NaN	NaN	NaN	NaN	NaN
NaN	NaN	NaN	NaN	NaN	NaN
NaN	NaN	NaN	NaN	NaN	NaN
NaN	NaN	NaN	NaN	NaN	NaN
NaN	NaN	NaN	NaN	NaN	NaN
NaN	NaN	NaN	NaN	NaN	NaN
NaN	NaN	NaN	NaN	NaN	NaN
NaN	NaN	NaN	NaN	NaN	NaN
NaN	NaN	NaN	NaN	NaN	NaN
NaN	NaN	NaN	NaN	NaN	NaN
NaN	NaN	NaN	NaN	NaN	NaN
NaN	NaN	NaN	NaN	NaN	NaN
NaN	NaN	NaN	NaN	NaN	NaN
NaN	NaN	NaN	NaN	NaN	NaN
NaN	NaN	NaN	NaN	NaN	NaN
NaN	NaN	NaN	NaN	NaN	NaN
NaN	NaN	NaN	NaN	NaN	NaN
NaN	NaN	NaN	NaN	NaN	NaN
NaN	NaN	NaN	NaN	NaN	NaN
NaN	NaN	NaN	NaN	NaN	NaN
NaN	NaN	NaN	NaN	NaN	NaN
NaN	NaN	NaN	NaN	NaN	NaN
NaN	NaN	NaN	NaN	NaN	NaN
NaN	NaN	NaN	NaN	NaN	NaN
NaN	NaN	NaN	NaN	NaN	NaN
NaN	NaN	NaN	NaN	NaN	NaN
NaN	NaN	NaN	NaN	NaN	NaN
NaN	NaN	NaN	NaN	NaN	NaN
NaN	NaN	NaN	NaN	NaN	NaN
NaN	NaN	NaN	NaN	NaN	NaN
NaN	NaN	NaN	NaN	NaN	NaN
NaN	NaN	NaN	NaN	NaN	NaN
NaN	NaN	NaN	NaN	NaN	NaN
NaN	NaN	NaN	NaN	NaN	NaN
NaN	NaN	NaN	NaN	NaN	NaN
NaN	NaN	NaN	NaN	NaN	NaN
NaN	NaN	NaN	NaN	NaN	NaN
NaN	NaN	NaN	NaN	NaN	NaN
NaN	NaN	NaN	NaN	NaN	NaN
NaN	NaN	NaN	NaN	NaN	NaN
NaN	NaN	NaN	NaN	NaN	NaN
NaN	NaN	NaN	NaN	NaN	NaN
NaN	NaN	NaN	NaN	NaN	NaN
NaN	NaN	NaN	NaN	NaN	NaN
NaN	NaN	NaN	NaN	NaN	NaN
NaN	NaN	NaN	NaN	NaN	NaN
NaN	NaN	NaN	NaN	NaN	NaN
NaN	NaN	NaN	NaN	NaN	NaN
NaN	NaN	NaN	NaN	NaN	NaN
NaN	NaN	NaN	NaN	NaN	NaN
NaN	NaN	NaN	NaN	NaN	NaN
NaN	NaN	NaN	NaN	NaN	NaN
NaN	NaN	NaN	NaN	NaN	NaN
NaN	NaN	NaN	NaN	NaN	NaN
NaN	NaN	NaN	NaN	NaN	NaN
NaN	NaN	NaN	NaN	NaN	NaN
NaN	NaN	NaN	NaN	NaN	NaN
NaN	NaN	NaN	NaN	NaN	NaN
NaN	NaN	NaN	NaN	NaN	NaN
NaN	NaN	NaN	NaN	NaN	NaN
NaN	NaN	NaN	NaN	NaN	NaN
NaN	NaN	NaN	NaN	NaN	NaN
NaN	NaN	NaN	NaN	NaN	NaN
NaN	NaN	NaN	NaN	NaN	NaN
NaN	NaN	NaN	NaN	NaN	NaN
NaN	NaN	NaN	NaN	NaN	NaN
NaN	NaN	NaN	NaN	NaN	NaN
NaN	NaN	NaN	NaN	NaN	NaN
NaN	NaN	NaN	NaN	NaN	NaN
NaN	NaN	NaN	NaN	NaN	NaN
NaN	NaN	NaN	NaN	NaN	NaN
NaN	NaN	NaN	NaN	NaN	NaN
NaN	NaN	NaN	NaN	NaN	NaN
NaN	NaN	NaN	NaN	NaN	NaN
NaN	NaN	NaN	NaN	NaN	NaN
NaN	NaN	NaN	NaN	NaN	NaN
NaN	NaN	NaN	NaN	NaN	NaN
NaN	NaN	NaN	NaN	NaN	NaN
NaN	NaN	NaN	NaN	NaN	NaN
NaN	NaN	NaN	NaN	NaN	NaN
NaN	NaN	NaN	NaN	NaN	NaN
NaN	NaN	NaN	NaN	NaN	NaN
NaN	NaN	NaN	NaN	NaN	NaN
NaN	NaN	NaN	NaN	NaN	NaN
NaN	NaN	NaN	NaN	NaN	NaN
NaN	NaN	NaN	NaN	NaN	NaN
NaN	NaN	NaN	NaN	NaN	NaN
NaN	NaN	NaN	NaN	NaN	NaN
NaN	NaN	NaN	NaN	NaN	NaN
NaN	NaN	NaN	NaN	NaN	NaN
NaN	NaN	NaN	NaN	NaN	NaN
NaN	NaN	NaN	NaN	NaN	NaN
NaN	NaN	NaN	NaN	NaN	NaN
NaN	NaN	NaN	NaN	NaN	NaN
NaN	NaN	NaN	NaN	NaN	NaN
NaN	NaN	NaN	NaN	NaN	NaN
NaN	NaN	NaN	NaN	NaN	NaN
NaN	NaN	NaN	NaN	NaN	NaN
NaN	NaN	NaN	NaN	NaN	NaN
NaN	NaN	NaN	NaN	NaN	NaN
NaN	NaN	NaN	NaN	NaN	NaN
NaN	NaN	NaN	NaN	NaN	NaN
NaN	NaN	NaN	NaN	NaN	NaN
NaN	NaN	NaN	NaN	NaN	NaN
NaN	NaN	NaN	NaN	NaN	NaN
NaN	NaN	NaN	NaN	NaN	NaN
NaN	NaN	NaN	NaN	NaN	NaN
NaN	NaN	NaN	NaN	NaN	NaN
NaN	NaN	NaN	NaN	NaN	NaN
NaN	NaN	NaN	NaN	NaN	NaN
NaN	NaN	NaN	NaN	NaN	NaN
NaN	NaN	NaN	NaN	NaN	NaN
NaN	NaN	NaN	NaN	NaN	NaN
NaN	NaN	NaN	NaN	NaN	NaN
NaN	NaN	NaN	NaN	NaN	NaN
NaN	NaN	NaN	NaN	NaN	NaN
NaN	NaN	NaN	NaN	NaN	NaN
NaN	NaN	NaN	NaN	NaN	NaN
NaN	NaN	NaN	NaN	NaN	NaN
NaN	NaN	NaN	NaN	NaN	NaN
NaN	NaN	NaN	NaN	NaN	NaN
NaN	NaN	NaN	NaN	NaN	NaN
NaN	NaN	NaN	NaN	NaN	NaN
NaN	NaN	NaN	NaN	NaN	NaN
NaN	NaN	NaN	NaN	NaN	NaN
NaN	NaN	NaN	NaN	NaN	NaN
NaN	NaN	NaN	NaN	NaN	NaN
NaN	NaN	NaN	NaN	NaN	NaN
NaN	NaN	NaN	NaN	NaN	NaN
NaN	NaN	NaN	NaN	NaN	NaN
NaN	NaN	NaN	NaN	NaN	NaN
NaN	NaN	NaN	NaN	NaN	NaN
NaN	NaN	NaN	NaN	NaN	NaN
NaN	NaN	NaN	NaN	NaN	NaN
NaN	NaN	NaN	NaN	NaN	NaN
NaN	NaN	NaN	NaN	NaN	NaN
NaN	NaN	NaN	NaN	NaN	NaN
NaN	NaN	NaN	NaN	NaN	NaN
NaN	NaN	NaN	NaN	NaN	NaN
NaN	NaN	NaN	NaN	NaN	NaN
NaN	NaN	NaN	NaN	NaN	NaN
NaN	NaN	NaN	NaN	NaN	NaN
NaN	NaN	NaN	NaN	NaN	NaN
NaN	NaN	NaN	NaN	NaN	NaN
NaN	NaN	NaN	NaN	NaN	NaN
NaN	NaN	NaN	NaN	NaN	NaN
NaN	NaN	NaN	NaN	NaN	NaN
NaN	NaN	NaN	NaN	NaN	NaN
NaN	NaN	NaN	NaN	NaN	NaN
NaN	NaN	NaN	NaN	NaN	NaN
NaN	NaN	NaN	NaN	NaN	NaN
NaN	NaN	NaN	NaN	NaN	NaN
NaN	NaN	NaN	NaN	NaN	NaN
NaN	NaN	NaN	NaN	NaN	NaN
NaN	NaN	NaN	NaN	NaN	NaN
NaN	NaN	NaN	NaN	NaN	NaN
NaN	NaN	NaN	NaN	NaN	NaN
NaN	NaN	NaN	NaN	NaN	NaN
NaN	NaN	NaN	NaN	NaN	NaN
NaN	NaN	NaN	NaN	NaN	NaN
NaN	NaN	NaN	NaN	NaN	NaN
NaN	NaN	NaN	NaN	NaN	NaN
NaN	NaN	NaN	NaN	NaN	NaN
NaN	NaN	NaN	NaN	NaN	NaN
NaN	NaN	NaN	NaN	NaN	NaN
NaN	NaN	NaN	NaN	NaN	NaN
NaN	NaN	NaN	NaN	NaN	NaN
NaN	NaN	NaN	NaN	NaN	NaN
NaN	NaN	NaN	NaN	NaN	NaN
NaN	NaN	NaN	NaN	NaN	NaN
NaN	NaN	NaN	NaN	NaN	NaN
NaN	NaN	NaN	NaN	NaN	NaN
NaN	NaN	NaN	NaN	NaN	NaN
NaN	NaN	NaN	NaN	NaN	NaN
NaN	NaN	NaN	NaN	NaN	NaN
NaN	NaN	NaN	NaN	NaN	NaN
NaN	NaN	NaN	NaN	NaN	NaN
NaN	NaN	NaN	NaN	NaN	NaN
NaN	NaN	NaN	NaN	NaN	NaN
NaN	NaN	NaN	NaN	NaN	NaN
NaN	NaN	NaN	NaN	NaN	NaN
NaN	NaN	NaN	NaN	NaN	NaN
NaN	NaN	NaN	NaN	NaN	NaN
NaN	NaN	NaN	NaN	NaN	NaN
NaN	NaN	NaN	NaN	NaN	NaN
NaN	NaN	NaN	NaN	NaN	NaN
NaN	NaN	NaN	NaN	NaN	NaN
NaN	NaN	NaN	NaN	NaN	NaN
NaN	NaN	NaN	NaN	NaN	NaN
NaN	NaN	NaN	NaN	NaN	NaN
NaN	NaN	NaN	NaN	NaN	NaN
NaN	NaN	NaN	NaN	NaN	NaN
NaN	NaN	NaN	NaN	NaN	NaN
NaN	NaN	NaN	NaN	NaN	NaN
NaN	NaN	NaN	NaN	NaN	NaN
NaN	NaN	NaN	NaN	NaN	NaN
NaN	NaN	NaN	NaN	NaN	NaN
NaN	NaN	NaN	NaN	NaN	NaN
NaN	NaN	NaN	NaN	NaN	NaN
NaN	NaN	NaN	NaN	NaN	NaN
NaN	NaN	NaN	NaN	NaN	NaN
NaN	NaN	NaN	NaN	NaN	NaN
NaN	NaN	NaN	NaN	NaN	NaN
NaN	NaN	NaN	NaN	NaN	NaN
NaN	NaN	NaN	NaN	NaN	NaN
NaN	NaN	NaN	NaN	NaN	NaN
NaN	NaN	NaN	NaN	NaN	NaN
NaN	NaN	NaN	NaN	NaN	NaN
NaN	NaN	NaN	NaN	NaN	NaN
NaN	NaN	NaN	NaN	NaN	NaN
NaN	NaN	NaN	NaN	NaN	NaN
NaN	NaN	NaN	NaN	NaN	NaN
NaN	NaN	NaN	NaN	NaN	NaN
NaN	NaN	NaN	NaN	NaN	NaN
NaN	NaN	NaN	NaN	NaN	NaN
NaN	NaN	NaN	NaN	NaN	NaN
NaN	NaN	NaN	NaN	NaN	NaN
NaN	NaN	NaN	NaN	NaN	NaN
NaN	NaN	NaN	NaN	NaN	NaN
NaN	NaN	NaN	NaN	NaN	NaN
NaN	NaN	NaN	NaN	NaN	NaN
NaN	NaN	NaN	NaN	NaN	NaN
NaN	NaN	NaN	NaN	NaN	NaN
NaN	NaN	NaN	NaN	NaN	NaN
NaN	NaN	NaN	NaN	NaN	NaN
NaN	NaN	NaN	NaN	NaN	NaN
NaN	NaN	NaN	NaN	NaN	NaN
NaN	NaN	NaN	NaN	NaN	NaN
NaN	NaN	NaN	NaN	NaN	NaN
NaN	NaN	NaN	NaN	NaN	NaN
NaN	NaN	NaN	NaN	NaN	NaN
NaN	NaN	NaN	NaN	NaN	NaN
NaN	NaN	NaN	NaN	NaN	NaN
NaN	NaN	NaN	NaN	NaN	NaN
NaN	NaN	NaN	NaN	NaN	NaN
NaN	NaN	NaN	NaN	NaN	NaN
NaN	NaN	NaN	NaN	NaN	NaN
NaN	NaN	NaN	NaN	NaN	NaN
NaN	NaN	NaN	NaN	NaN	NaN
NaN	NaN	NaN	NaN	NaN	NaN
NaN	NaN	NaN	NaN	NaN	NaN
NaN	NaN	NaN	NaN	NaN	NaN
NaN	NaN	NaN	NaN	NaN	NaN
NaN	NaN	NaN	NaN	NaN	NaN
NaN	NaN	NaN	NaN	NaN	NaN
NaN	NaN	NaN	NaN	NaN	NaN
NaN	NaN	NaN	NaN	NaN	NaN
NaN	NaN	NaN	NaN	NaN	NaN
NaN	NaN	NaN	NaN	NaN	NaN
NaN	NaN	NaN	NaN	NaN	NaN
NaN	NaN	NaN	NaN	NaN	NaN
NaN	NaN	NaN	NaN	NaN	NaN
NaN	NaN	NaN	NaN	NaN	NaN
NaN	NaN	NaN	NaN	NaN	NaN
NaN	NaN	NaN	NaN	NaN	NaN
NaN	NaN	NaN	NaN	NaN	NaN
NaN	NaN	NaN	NaN	NaN	NaN
NaN	NaN	NaN	NaN	NaN	NaN
NaN	NaN	NaN	NaN	NaN	NaN
NaN	NaN	NaN	NaN	NaN	NaN
NaN	NaN	NaN	NaN	NaN	NaN
NaN	NaN	NaN	NaN	NaN	NaN
NaN	NaN	NaN	NaN	NaN	NaN
NaN	NaN	NaN	NaN	NaN	NaN
NaN	NaN	NaN	NaN	NaN	NaN
NaN	NaN	NaN	NaN	NaN	NaN
NaN	NaN	NaN	NaN	NaN	NaN
NaN	NaN	NaN	NaN	NaN	NaN
NaN	NaN	NaN	NaN	NaN	NaN
NaN	NaN	NaN	NaN	NaN	NaN
NaN	NaN	NaN	NaN	NaN	NaN
NaN	NaN	NaN	NaN	NaN	NaN
NaN	NaN	NaN	NaN	NaN	NaN
NaN	NaN	NaN	NaN	NaN	NaN
NaN	NaN	NaN	NaN	NaN	NaN
NaN	NaN	NaN	NaN	NaN	NaN
NaN	NaN	NaN	NaN	NaN	NaN
NaN	NaN	NaN	NaN	NaN	NaN
NaN	NaN	NaN	NaN	NaN	NaN
NaN	NaN	NaN	NaN	NaN	NaN
NaN	NaN	NaN	NaN	NaN	NaN
NaN	NaN	NaN	NaN	NaN	NaN
NaN	NaN	NaN	NaN	NaN	NaN
NaN	NaN	NaN	NaN	NaN	NaN
NaN	NaN	NaN	NaN	NaN	NaN
NaN	NaN	NaN	NaN	NaN	NaN
NaN	NaN	NaN	NaN	NaN	NaN
NaN	NaN	NaN	NaN	NaN	NaN
NaN	NaN	NaN	NaN	NaN	NaN
NaN	NaN	NaN	NaN	NaN	NaN
NaN	NaN	NaN	NaN	NaN	NaN
NaN	NaN	NaN	NaN	NaN	NaN
NaN	NaN	NaN	NaN	NaN	NaN
NaN	NaN	NaN	NaN	NaN	NaN
NaN	NaN	NaN	NaN	NaN	NaN
NaN	NaN	NaN	NaN	NaN	NaN
NaN	NaN	NaN	NaN	NaN	NaN
NaN	NaN	NaN	NaN	NaN	NaN
NaN	NaN	NaN	NaN	NaN	NaN
NaN	NaN	NaN	NaN	NaN	NaN
NaN	NaN	NaN	NaN	NaN	NaN
NaN	NaN	NaN	NaN	NaN	NaN
NaN	NaN	NaN	NaN	NaN	NaN
NaN	NaN	NaN	NaN	NaN	NaN
NaN	NaN	NaN	NaN	NaN	NaN
NaN	NaN	NaN	NaN	NaN	NaN
NaN	NaN	NaN	NaN	NaN	NaN
NaN	NaN	NaN	NaN	NaN	NaN
NaN	NaN	NaN	NaN	NaN	NaN
NaN	NaN	NaN	NaN	NaN	NaN
NaN	NaN	NaN	NaN	NaN	NaN
NaN	NaN	NaN	NaN	NaN	NaN
NaN	NaN	NaN	NaN	NaN	NaN
NaN	NaN	NaN	NaN	NaN	NaN
NaN	NaN	NaN	NaN	NaN	NaN
NaN	NaN	NaN	NaN	NaN	NaN
NaN	NaN	NaN	NaN	NaN	NaN
NaN	NaN	NaN	NaN	NaN	NaN
NaN	NaN	NaN	NaN	NaN	NaN
NaN	NaN	NaN	NaN	NaN	NaN
NaN	NaN	NaN	NaN	NaN	NaN
NaN	NaN	NaN	NaN	NaN	NaN
NaN	NaN	NaN	NaN	NaN	NaN
NaN	NaN	NaN	NaN	NaN	NaN
NaN	NaN	NaN	NaN	NaN	NaN
NaN	NaN	NaN	NaN	NaN	NaN
NaN	NaN	NaN	NaN	NaN	NaN
NaN	NaN	NaN	NaN	NaN	NaN
NaN	NaN	NaN	NaN	NaN	NaN
NaN	NaN	NaN	NaN	NaN	NaN
NaN	NaN	NaN	NaN	NaN	NaN
NaN	NaN	NaN	NaN	NaN	NaN
NaN	NaN	NaN	NaN	NaN	NaN
NaN	NaN	NaN	NaN	NaN	NaN
NaN	NaN	NaN	NaN	NaN	NaN
NaN	NaN	NaN	NaN	NaN	NaN
NaN	NaN	NaN	NaN	NaN	NaN
NaN	NaN	NaN	NaN	NaN	NaN
NaN	NaN	NaN	NaN	NaN	NaN
NaN	NaN	NaN	NaN	NaN	NaN
NaN	NaN	NaN	NaN	NaN	NaN
NaN	NaN	NaN	NaN	NaN	NaN
NaN	NaN	NaN	NaN	NaN	NaN
NaN	NaN	NaN	NaN	NaN	NaN
NaN	NaN	NaN	NaN	NaN	NaN
NaN	NaN	NaN	NaN	NaN	NaN
NaN	NaN	NaN	NaN	NaN	NaN
NaN	NaN	NaN	NaN	NaN	NaN
NaN	NaN	NaN	NaN	NaN	NaN
NaN	NaN	NaN	NaN	NaN	NaN
NaN	NaN	NaN	NaN	NaN	NaN
NaN	NaN	NaN	NaN	NaN	NaN
NaN	NaN	NaN	NaN	NaN	NaN
NaN	NaN	NaN	NaN	NaN	NaN
NaN	NaN	NaN	NaN	NaN	NaN
NaN	NaN	NaN	NaN	NaN	NaN
NaN	NaN	NaN	NaN	NaN	NaN
3.52505416070174	1.42641788760088	0.398628652906723	16.9383681628611	9.55017441607506	7.06647687143526
0.799474324767971	1.14849725463261	5.84434711429122	16.5882529388903	0.419656572851867	2.75035719617
2.05596159759818	3.22100046261398	5.45631606039491	6.30807159600171	3.98486060507904	4.11342462184107
0.38283611748567	0.931654270903771	12.8330477959609	13.9323645752418	8.40480363588251	11.4940135306655
1.27029602570524	0.0507353375702166	9.05805424366029	15.3732293364935	0.0432441963140029	5.52834073524037
4.49254397319521	28.392455525198	11.8085073927027	15.0454603210314	1.70489663343642	17.0329616611987
0.428213455351859	3.66769432974663	4.41989495410041	5.02844754980753	8.15640231573015	21.9607088386956
5.72925949073607	14.6417890223896	7.48240339066366	6.93243896168476	5.63024246858837	21.2655796937482
4.7022541207096	11.8413988445082	13.1349320822512	1.78706184321913	5.41400597716575	3.01057483177678
23.037700793467	5.59796216330986	4.00716139745149	7.34715842378387	18.3416101894489	4.86808549131453
0.692425678613297	6.11318287057493	1.84199933155833	7.22341141214605	17.872082587221	15.6024884390756
14.9519205779034	2.61341467728026	2.03452263746914	0.478419043149707	22.3229138810355	2.61808801742509
1.19645810951382	6.09244288795281	0.879281421548022	1.67808800965926	5.48265549572535	6.05970898113107
14.1252607398239	1.00400124500579	5.50595327975406	20.9804482878786	0.192964400738035	6.44153601662541
4.00946092648218	5.83931391887056	0.0690396533658841	0.817955856600697	0.435977403496576	7.8687887172164
10.0541074175701	0.204636143427962	9.70638917385805	5.80963040897801	1.24397875186396	2.13490530563701
16.242825120792	1.13305544905931	9.10994688223478	10.3162297559093	16.1673998601183	3.32037935114464
3.29390686621245	23.2512119585824	19.2551799003644	15.3043474586207	2.90949785688343	21.2416616060974
3.16696598290311	0.864257455168399	0.64640058337838	0.496748436601038	11.1223485332262	1.61757262207299
2.97976270612788	1.41440555546493	14.0285732712157	3.96910414409479	2.14296172681487	4.83387562327744
4.83419556099479	7.8116660640807	0.153335835525397	12.9581868649411	21.8915332257737	2.48397688560664
5.23871054049773	9.71190107008173	17.1645013413926	0.100606659675289	15.1871669441749	3.3534669760444
4.81842175350928	13.2094726994551	0.876036792441443	7.92252178021952	10.6563351314846	3.11023182382671
10.6109456287437	15.0812118251719	0.0964362729070274	17.3866250309308	12.8479332179522	7.62383978183472
17.3374744147483	11.7519680900745	4.82477816040637	11.5941517135621	3.06442981687812	11.4565162503024
20.3038635745331	1.99121036356701	8.7294570699594	1.93333024901716	0.824294686343777	3.41761974910857
14.5606287100566	12.2831495093584	8.29117815894436	1.32821096712938	1.16649032364572	12.9480649155008
14.5784025648511	6.73967085487249	9.20129937925105	0.603210170634036	13.4032634966984	1.24936538446769
12.2521598442835	0.663334511878503	16.1571621996163	10.808371298237	16.3058199633489	13.4116230076929
3.41149693614189	8.18704112946804	7.47160114491789	5.52281181238614	1.36071893129001	2.53513458623683
1.25454482887874	1.33429141519306	6.64007471001383	8.33927083797772	7.83137553111162	0.0358844368433893
18.0990755366465	6.57871523642828	12.085576980772	2.75490121764057	9.29215875600334	1.86535280802307
10.9379560851086	22.5493181365576	13.4769974136705	3.7128873909908	8.22331039277712	18.0368000610769
0.228244315737925	13.8449752054368	18.4419718102736	0.999468685661164	8.25747783919552	18.6016822035839
1.87070341111497	8.68460898272383	21.9869750370628	5.62979881655284	20.3827208159352	1.78193388274528
16.3292467523007	0.0490899026794835	1.71514746343512	4.26572690276387	14.2220924603218	9.83994729735133
18.1087763193422	6.16567995962731	2.26054753386644	13.7418348037183	2.80318070457042	4.51798477625921
19.7826395386291	11.7480904509423	1.91123000360562	2.05761489111743	0.944613970491652	2.96005564400189
8.09850180818884	1.43634426904565	0.0872061248248457	15.8582017846831	10.7439297961707	15.2043601078272
5.82596633854457	1.8012684459758	18.2130072579401	0.339695358963088	17.1226202306263	0.415978704340041
17.3154119903243	6.18785490860409	19.5323707856345	3.07753868955125	23.9510621689315	5.96231271943294
1.08671878265	7.21505047648889	1.36496525286606	18.6487903440441	10.0067080087768	15.6059869192611
8.27892552403814	18.08617601508	2.24911710434666	13.2728074342249	9.6862755506204	20.6414602393581
0.413583447235709	25.1988423229853	2.21235528454308	2.93101741835343	9.76521730173193	14.193877483174
27.7194226503949	9.63422754390366	1.19450817948038	0.467754850214796	21.3538580468965	6.41254480192373
8.6795495981443	17.0677176306686	11.1276436361299	15.102953844386	8.466125829827	4.44091470393566
15.5794325735839	5.41663197287266	12.4041528207608	1.11146189599229	1.03169631738976	0.698338401199521
1.36721674750534	1.42015327317958	13.1184106669886	3.22267814636908	1.08367106785883	0.690472345099487
13.5348771200095	0.729918481718343	2.21827500837597	6.30864088100993	0.941855125909889	8.17095612932241
4.55142566064362	3.31606428089573	9.17548357487721	0.231874941297754	12.0180694004536	2.00787013348817
23.110574881877	8.30816313337951	1.54825180109463	7.20190228619108	6.05048989726871	9.80385681340879
0.889675686367816	18.3254557044957	0.806916838585664	0.0477890111212673	14.3644285605355	7.65657717245553
18.2581123235934	4.23829202169031	20.5666171121125	0.99859809828623	14.8794794525231	5.14377698514885
33.1415815301535	5.38249101818586	17.0061373483991	21.3337843391571	2.77614982789577	0.0199013577199096
11.8727711178097	19.2208064301088	15.0420042867994	5.78530781200343	0.144648268518608	13.3223158745305
6.15539303891259	4.34635584218197	20.4815495491306	16.6610851849496	0.932481319634316	5.31423129174504
28.8148786179618	0.0130625448278892	1.26844896304478	6.04216715258472	2.29128908365521	7.35175596881611
4.63431532774477	3.21406199630443	2.09556002192581	1.77501195184492	12.0414565865077	3.32486615262682
2.6656583513887	7.10392220191398	8.56965829850373	3.17050525226471	2.28268397991141	2.05863758664314
1.43223714231114	3.27316851634006	4.27280607003932	16.5548315982118	4.3062865201445	8.72406744850075
0.00414846657412227	18.5350954428599	7.46698063414897	2.82685360074987	2.57751460400475	6.22674806545337
15.6036450189052	15.0431482630234	1.71759049272518	3.00258057370433	2.33369550442892	0.464416484632107
0.707905521197063	14.1390198909536	19.5287390832794	0.277317057720222	7.31678961112101	1.82772190869238
3.17165677102005	13.0965714047784	11.2694036246855	1.3736883878381	13.1246534540821	2.44290264227545
17.7415489930444	5.12049131210994	12.4172073922278	5.57874834176475	15.0405587083848	7.85603571678702
22.9836934670106	0.362932177415111	4.11242049217788	8.30467485831559	0.132235430389709	2.26127786554327
5.47488665885589	0.840527771699982	13.4654673150831	18.0942967292911	11.4851534028688	0.426882404904131
0.703988159543854	0.995832678572945	13.9856480281845	3.11962087987589	3.51549584170785	8.45568680065406
17.2080689443789	12.0856163321497	9.25623407345454	11.8829927307697	10.8355440639847	10.8095868155432
7.11959785560008	16.0109284855543	8.48875017283149	8.55976517049101	1.78640760176249	0.821709507060174
16.9051355455191	1.72081678633841	1.61210111289521	0.293998355876436	14.0453939380791	21.1247494481027
5.76227144066123	4.10347758733273	13.9577878497643	3.82052205671842	7.43524709027243	3.94859205061623
22.9456272958022	6.4728440428143	21.2504370049114	4.95127287452797	16.477181094353	7.39144304212435
13.8736366205904	3.66762758647036	7.16685527980677	0.874202104573747	1.53282765196876	19.2795905006642
1.21959041554038	3.65968308004404	15.8243436754177	12.4077435560712	20.2217728723753	11.2178745388828
22.2474696158907	10.6412677801045	11.2387175691917	1.89601703146881	2.53458712895407	3.68327066484291
2.293012992393	15.153076393588	2.84995539412974	9.27725069141486	16.2820213974541	13.2920441410335
12.7564371932053	8.35113137127673	1.99550780091538	3.15764922880542	2.25682773619591	4.06214421732543
6.63383762806397	0.10879899920959	5.20808342483829	4.06175434926513	6.10413412721579	7.15671794255806
17.4212974425133	4.35980989323554	18.9015421239996	3.98094291557266	3.21457028487186	2.71805582607528
17.8199862843515	7.55956588381659	12.4222081922465	3.20617429417485	6.74978891580333	7.20031420684634
12.3831547720582	9.70763522705553	3.70902709095812	0.67265863214287	2.81899847126029	17.2095624859827
7.83414621229405	5.55611816699818	7.80080722277254	1.1031591025473	8.70100015930114	8.56555099395286
15.8900712313157	4.08897307710528	2.49371659164867	0.633347634665	5.06104419407299	10.8884565713628
8.63268555959853	12.2595875876648	8.57102746795557	1.85639181376109	1.21965957171744	9.38620711264462
8.53090729351278	9.63889370860331	0.193965718733075	5.41399072509985	2.87623877359829	16.7019282628461
4.55633567744764	0.0503359719985141	4.55579246094379	1.90475131243852	7.98732403092447	3.25021163484154
15.3515586253614	2.44085137679897	18.7936588917327	13.136896225848	0.600481736977663	13.996682630375
8.1748315641773	0.723180007640259	12.9113521303107	0.868987706985468	13.100500667321	0.452142902630072
8.06397532493305	1.08520212354049	0.422380926437466	0.417886502163142	10.9122882809001	15.5605759898083
0.0139207626191293	24.6142048310259	10.4325189667696	9.96172797678453	5.98687094160819	5.90743894214448
6.70519232265369	5.60945767098169	21.9013197209511	5.06961492479416	8.14071273205739	8.08366174348897
0.59752770222979	3.05921911853254	10.6880360514088	14.9706624251383	4.82111291197445	1.06646575519096
1.78369688181371	15.762846645869	9.72656139534639	2.67519670031903	11.3219234118601	12.8191191168695
4.88955352673684	7.18312448808586	17.2155485445005	5.84276878937185	1.38861022953425	9.99322672116902
5.55284979701054	4.23251872044954	2.32416655658433	1.69697596768594	4.89866786301981	12.341995486642
9.24259512434447	5.04488038427482	0.0211681069003475	1.40427126786888	8.81513242396286	1.30584145778453
0.168948899748468	4.4116856989358	19.5010107183819	9.92053045835897	6.41323438903856	19.3091703004516
14.4406694395032	15.8741065733575	2.13018171156296	4.92581490595191	7.7709157013618	1.67321222068466
1.14207265863318	2.49188768764889	2.04591638981174	5.41529036961034	16.8155242092141	24.422548404637
18.199715203923	6.04993878994598	5.41983070861373	16.9366019894202	0.893214103699599	0.146887784013447
1.53499386254561	12.2147461660531	22.7382087015348	0.499676821010631	13.742641296377	14.3767340303514
7.09943389273307	11.2902180054401	0.310857091302125	2.55568784285214	0.0451898889809641	11.1289896408063
8.33705879263729	1.50003381880666	3.29399801488883	10.5961858688712	1.01588195770583	1.88375945626423
25.1208351922718	0.435932568801995	23.8253077671159	1.52676482775914	6.17022172823245	14.4542114156584
21.0407209344442	2.25323722529984	7.75817293903642	0.895296832720746	12.3197074518291	12.5735841665089
1.18734162476362	3.43441535350746	1.7419169033385	6.85881553779639	16.3106112377394	12.0655290066209
4.14369963731215	10.3957273611142	2.00729430009389	0.687594631285513	1.88017480782582	4.50059996373701
2.33890351982027	17.9520951950235	5.01851661446288	7.10599702744376	14.1095359970223	3.44403955940223
1.23257258795194	6.62628783834673	13.8472341110962	3.67040816955966	6.95410648579841	9.399120741992
11.8363257951922	12.6809922054857	18.8478950912784	8.99600566900259	0.868890970943802	6.76869501997476
10.1953658047291	11.9421219836682	7.07102490975869	6.62500265822839	0.941471709497822	1.65208895866973
21.3984264310017	3.41770240606592	15.3443768338856	5.39983201411179	1.79255618124002	4.11869883796882
1.62135957171847	8.6385988487092	3.95857985750974	1.49819838180585	12.4290216367108	19.0380646839504
19.4030566270943	22.6932610552111	3.67799838373947	22.3120775078028	5.74555300255733	1.28353405065593
4.10795544760747	13.2541084111882	3.45415584856365	2.92212672233406	3.59486495776853	7.75402223199036
17.9188834965994	0.0834697395720951	0.960373811908124	12.5757072130494	NaN	0.94157965789578
1.85089441296204	7.98109112543171	5.43997973776348	1.24830325968798	NaN	20.5878835299702
0.169510928191436	7.52293347626731	0.753717046301958	10.9854992697912	NaN	17.435757213369
13.7548314675769	0.792962688715093	0.357333167303022	4.82316283270581	NaN	17.0108177286627
15.5774430222359	0.889414722904279	14.9816390276352	13.6835785715277	NaN	3.04812628752912
6.00871522033053	8.44204643939254	2.54537477485799	21.8487928367127	NaN	1.99368988108516
8.90903837441563	3.0174848284564	11.6775226189816	2.53440039342749	NaN	4.32849899358013
1.62879042733084	19.8585348105769	3.40154561448947	15.9557551308302	NaN	2.0322565788489
8.22426435729506	24.9268073842436	10.7210681595455	7.79070737748905	NaN	8.78212721501404
12.2543447447458	9.17100812077774	3.63184928259337	11.6247504617623	NaN	15.3214326091931
5.98624419727629	11.446279397879	1.59770603957615	2.6572739602463	NaN	2.54328569560743
6.47244821796961	4.0999475541036	18.7964717793653	0.952700853301327	NaN	15.4647658082797
3.49376413371099	0.171756280606406	2.98514905345615	4.14561048745412	NaN	18.2886241552182
18.2069565015199	5.26338116242944	14.2159621654236	13.4566888455625	NaN	1.48897839656819
15.62991375739	12.8103175004859	11.1712845357016	8.00710284784335	NaN	8.95473347103844
13.5783913859205	18.6906007144037	14.2762677490105	0.944719132311139	NaN	5.02142111063398
0.47571453591847	2.19202414330382	16.4539261305696	22.6975013950472	NaN	2.80014734851756
0.357687168097065	1.19813735658638	14.8007219592436	5.30592705364502	NaN	1.76259679557397
17.9757551313536	3.79505968333088	16.3706502007895	5.03512749511572	NaN	13.9642086680486
15.7830407291763	5.39527856846276	1.12182594377168	6.99305528858832	NaN	14.0107324896428
5.63014960578853	1.5123613006019	13.3130526412242	6.37185024897894	NaN	11.9087101051054
24.3204022909474	11.8479164180877	14.5817073170732	3.70330907799924	NaN	7.87753055002821
19.2790319369757	15.8154439440609	3.48034304305729	0.828709596985824	NaN	18.7292072674613
0.166558931264809	3.2241532211511	7.16127833975349	1.88249650488578	NaN	20.5355150499934
12.4363777407763	12.3596490299459	3.9182460950201	16.7198082342871	NaN	2.82298892932133
8.19670895004046	13.0476662212618	9.70933226163232	11.3300521621325	NaN	6.92736908332436
3.11383592126573	12.6213101270494	9.9076251055172	11.719283300557	NaN	5.05929535974516
11.7117587503216	5.47548048042647	10.9002690225225	9.56935422798939	NaN	0.890651588172805
6.10371473405299	15.8948568694292	15.4123356721725	7.0818498234163	NaN	18.6881200028484
13.0856392213499	5.36016817716178	20.088613633876	6.75308944729471	NaN	2.05819609999427
8.22739942270884	0.664583694482744	20.8880936795755	5.98916612928182	NaN	0.956155289077891
18.9476611050508	18.9251229566504	10.0959446998399	7.35316819331037	NaN	11.6736465364253
5.36201853064069	17.8042086524118	5.80355205850087	0.951484126899373	NaN	2.62274638079297
1.8266810641448	0.0425251465374927	14.6559394961218	2.08823448322838	NaN	1.00877159149313
12.9477251451663	9.62825249679697	4.97568416227802	10.5115654200196	NaN	7.11005987327916
11.7047553973153	6.89735458343911	0.758749472151848	16.610615618238	NaN	16.7748235109208
15.7043672848401	0.11400619486837	1.9206122783152	0.947468132297274	NaN	0.299194739938727
8.73801241911448	6.04271965744372	4.74519268269338	1.36756663617061	NaN	15.8460972324502
5.3915682138344	15.1213597455881	5.22779165405187	11.6161400567366	NaN	4.44281251184187
4.89595691459493	12.4027393133107	23.2051044479628	9.99907901028037	NaN	22.5278323510151
1.28330048106095	10.539979231568	2.2411841646917	8.88603308974369	NaN	12.9802162593905
23.2158963334118	11.2980543153181	8.63601230437642	8.12078882099621	NaN	19.4352678858506
16.3471741637832	5.31211549503733	2.74989846872032	27.4496456838585	NaN	3.77512184307667
0.327661050488587	1.30268764071607	9.57735389321974	15.0386479498671	NaN	2.01826881952575
11.0581046157649	4.951824539855	1.70385285467135	18.491119991706	NaN	6.75995499950509
0.696393826860621	14.2843212194913	4.36566353551314	12.9811806301323	NaN	3.12762533162127
3.7655862190962	6.20327556024382	1.29971035258709	0.600217864923742	NaN	13.8450553563396
0.454732551360422	13.8524589987379	3.39117516242884	5.94721187268427	NaN	0.532090346169319
3.81883874837882	2.86171451661429	1.03022383572006	4.44455903258057	NaN	5.13796224047364
0.157481366398315	3.36954079423169	3.44021671615713	4.2548048484624	NaN	18.710662871269
0.401981861742073	17.5891292959714	0.443772855542466	5.66446358888922	NaN	8.76959283762879
9.91484049734689	12.4160575166885	0.945625954367408	12.9447079365553	NaN	0.542748219298952
1.5341383901641	2.87633388006963	10.1193152582185	13.9148122882703	NaN	4.58480329535002
4.68574406233513	6.69224841406178	10.6375637213564	12.216051432638	NaN	8.63254271050958
1.92431302921504	6.22206494328562	5.00913467593325	2.9733830216552	NaN	3.48343578149099
0.666070909015339	0.601603913769491	0.203046884376697	5.76955461619361	NaN	3.87135352651695
1.26469834581329	9.30845437742905	13.9734115771934	13.2848194518628	NaN	4.54728637503088
5.44325478766049	14.5881576513964	1.05543356522154	2.78080755586195	NaN	2.68438932725078
9.38434122065997	1.41734456156536	4.11536918463548	11.9394909351435	NaN	4.93718564879168
2.95358972559183	13.1941852960717	6.16204071958614	13.0064804675894	NaN	1.73434915339735
29.0555669752652	6.85853652735439	7.29143482430813	0.278965613763109	NaN	20.8553231008322
0.314712032196297	13.9506114963047	10.2642167283319	1.56038862416294	NaN	6.54386577395838
28.4014334093573	22.7117447025172	0.0573308597995918	5.94718509302617	NaN	25.3215956940958
2.07795052647763	3.75394952855491	1.36904820301068	12.3922014371201	NaN	1.15324453971603
26.2275877487145	1.3892936719175	2.56769942158822	2.67472968268462	NaN	1.82882484053626
4.75020571291804	11.8903012701901	1.470757165509	9.76982386446913	NaN	14.1645096642441
7.22531993635743	19.3746930918075	7.38553433130891	0.693420246373158	NaN	0.496215457993408
14.7390777027266	6.83685625085698	1.4887945657531	14.1657802771751	NaN	1.28505436291621
2.66760141068591	0.0325401459929537	12.6716037991348	4.66132074123875	NaN	1.99803544269033
17.1845417084308	19.8895772901919	22.9575475766834	7.68872079506757	NaN	0.361367517761582
3.20319058779157	6.91404082165746	4.12564180434789	0.256555234373607	NaN	11.2019534553656
0.532780440067921	1.75764270520217	7.1072008994534	2.51214544631158	NaN	0.558408851525432
19.77415823161	11.6416492115037	14.9470888760157	0.246591072283843	NaN	19.739768278797
5.67225664074103	7.62453263319539	5.19192176933621	3.06373535230003	NaN	0.214090722112118
11.6502388553642	21.3166639512125	5.20746144387651	0.0547372505717547	NaN	15.6389825467844
2.00091267635206	12.6228780622503	11.6522934660562	6.80630724614677	NaN	7.02893955709922
6.31525678485168	6.39025824325664	5.66434948410463	14.4011551277214	NaN	9.83634592323896
17.7273874224571	13.367484730875	7.2677408414156	8.66566265592455	NaN	19.2401157289639
3.27765671338391	6.67715591227414	7.3500658215065	2.30027446358259	NaN	17.7868084501119
9.34469880388794	3.66655356737687	0.0397925965130028	3.29485738859325	NaN	2.01880693940754
4.93535771513484	9.05884432664482	16.7262854025821	5.26175344415966	NaN	9.42835765214916
3.89419727463618	9.88275855448388	3.40175908286476	6.2220480929403	NaN	2.48313053424553
0.522693054353862	17.2403143039944	1.85172627359251	13.2588337418248	NaN	4.13048283745627
5.59496895392878	0.406732709692086	13.4704186240781	1.66197901500119	NaN	4.22587781988806
24.3155278893282	2.52790252964701	0.0267724277305206	1.76617891789202	NaN	3.0210894985311
10.4160384762614	2.17646013768219	17.9616689859463	16.5675109178315	NaN	20.1460128511558
10.7605644315441	16.8169138769484	13.2832924850011	12.7682532423644	NaN	5.66112363003274
25.518886970743	17.7335270733942	7.17513332937656	0.483765711180681	NaN	3.46641902785983
5.26209858508773	13.7686700121745	3.10995739838532	6.03572212615854	NaN	7.06071106039452
4.02503179121526	8.13874397185251	16.2771489961645	2.8172906622078	NaN	8.17092851537677
15.7078893448837	0.910302598421559	7.42363657737959	0.804089239073768	NaN	6.55026967322493
3.76196190888325	4.4189582440529	9.70222123606369	10.8487049595294	NaN	4.64005105336937
2.59663813460981	4.08037279942064	9.07854728012503	4.01978447445451	NaN	10.0262042457231
20.0212700684765	3.51257394032484	10.5919406140932	9.21627613735398	NaN	12.3176229260783
22.4649594546659	4.69400677901553	11.2560731270833	7.54367266148083	NaN	8.30271691416038
2.28283747767509	0.554315600466822	2.23803947342804	18.632149298452	NaN	24.308635762927
12.7606200739175	13.5124100115034	5.99155472353835	1.69794018477051	NaN	0.399053978434504
2.0276662871513	2.26288044683513	5.71486569875952	15.7213232203047	NaN	15.9290730957567
3.92398212333095	4.93466268383997	1.92705553197419	2.50431475533634	NaN	5.6869779210426
22.4743926413592	8.22875339826178	4.30393902119452	11.5976228353623	NaN	0.975693543997675
6.399431745437	4.49840456169552	9.38023491985615	5.65357627032729	NaN	0.223761285494632
1.01260258672406	0.668973822736639	13.9799739984685	4.55984970477724	NaN	1.52297396839221
21.7197093315846	2.57376481272942	14.6011171090118	14.7962880756225	NaN	8.72085347888066
14.2401938000873	1.99628900666129	4.8041243488359	6.71821573818834	NaN	12.5032668576313
0.0216254392906698	1.75000819494385	2.36536933636507	15.3029604737251	NaN	5.01947990681555
12.3454146745473	20.3427155402056	2.80741222347844	4.07657371722579	NaN	1.70853988833808
16.5548238447168	12.2391559197008	14.4626165878874	11.0910235527271	NaN	15.5444385593732
0.570700377814539	18.6232210837624	1.85244071122003	1.43532445661405	NaN	1.64157687374925
4.85550478962584	7.7863994076217	1.94809983828515	0.39378737462043	NaN	3.84448993373571
1.22919768476508	3.1613580008936	7.18080927744677	0.653367756736198	NaN	9.25715260686953
7.48548201688532	2.42711343082009	1.94376436911865	5.67189132204054	NaN	8.4594586136833
9.0759468063882	12.4993750210714	0.969569458657915	15.3718631476945	NaN	8.55726371106641
0.235459193480182	20.5390502149497	15.5898284178619	2.98796147730432	NaN	10.8564236945794
3.70067528316157	8.05080976095086	13.5052426088272	8.2995681134504	NaN	0.805255933280186
6.35010433847775	15.9374479286079	11.6041161983791	9.27422978626719	NaN	7.64517042088689
1.47088539630822	9.29701020479395	11.9433385296839	2.53599775214606	NaN	12.4004763715818
22.5055484525338	18.2725426030859	6.34464480547569	5.86017292235721	NaN	20.6838344372004
10.08493914318	2.21670114753038	5.88039228375418	12.1522821020419	NaN	6.2544252894857
0.176020011425422	8.63012730310351	10.0077721980448	6.04296711138459	NaN	18.0553746285446
4.83941410891157	13.8512681984899	12.4515168077721	11.2361698374861	NaN	1.79432155598088
5.00116308011258	13.7701991361331	0.579798328276574	1.53156846823217	NaN	11.0060670011174
14.9649867462508	7.04451582274413	3.0038405268633	0.575662450431553	NaN	15.7228552912415
18.5465011066791	2.28587862052244	8.44541111449999	6.57194378626616	NaN	6.48112137994681
17.2741129715512	0.0697162431951845	0.648017850782409	9.24066307530291	NaN	28.0492383026205
2.73930106082683	15.5337286133467	13.5181449933383	10.5704407493401	NaN	21.2105699492763
4.12258738769138	14.4720909838303	10.9243973120105	0.78184011363745	NaN	2.76683155821479
3.70241037867252	11.5269570300161	17.9933285677933	4.10698528821935	NaN	24.3283346459355
4.2044485363552	3.53447716462207	0.257750245399841	4.39642737814866	NaN	1.78801670914438
21.850813279309	7.28981429179132	14.6368269178392	7.06225501363112	NaN	12.9775117607662
1.30800516190207	0.94094159799846	22.9091638347821	17.7213265450094	NaN	2.72891374706001
13.5867781183953	8.06153461406738	0.51169140127282	2.03383597354667	NaN	0.315361263210217
1.81516363397014	10.3654473920426	9.82237370043586	6.16058819505259	NaN	0.69547645711652
6.69452959025217	2.1231722421268	2.41277880167433	13.0373791163061	NaN	1.28591719510115
8.03839650884936	8.1838867884172	1.95462303420087	13.8911363622132	NaN	11.0961797182541
10.8444283578082	5.05519956138534	16.09220671974	2.74506753897796	NaN	0.268739488211963
12.1516311999693	15.3306005085274	1.80245719939892	4.32889457444769	NaN	20.6056191080789
14.2025691836537	6.14790076335878	3.91544299597658	4.59172183939107	NaN	4.45609266943923
15.9259630568432	2.51754475185117	20.3972823717291	1.30409336615809	NaN	19.1522875133946
12.8979372745449	0.195947154659819	6.33846631618701	12.2245555361387	NaN	8.56970239694182
6.55676556484701	10.7911476463847	3.6902104918979	11.0630309413176	NaN	22.6635016276509
1.41330033467146	1.51850322530345	6.91655102199626	4.74421158026986	NaN	10.489617614455
4.66254512659534	7.78244962522212	3.13915426069996	21.8682190658996	NaN	12.8558716843631
20.2750354090732	8.99157418709862	1.29397130044617	14.4077775744875	NaN	10.109891215506
15.114568502407	15.1833746301241	15.7726460512261	4.49685389568403	NaN	17.6358590664636
3.68932930665253	18.0120960739855	17.2866318106289	2.02866215448893	NaN	1.8985017751604
12.0619602795947	12.8621811755312	6.92522651921574	16.9643292204655	NaN	1.35673328922031
3.10861546520725	3.5452745278036	6.77867850167125	23.4722724591029	NaN	9.72308943171585
5.88217576429677	8.76875280508548	15.5484871474637	6.83302072997551	NaN	14.2888955722565
3.99988153083073	15.7096860758907	12.859548651259	13.4473470146141	NaN	5.8960935519081
14.9057012332931	2.46989219273026	5.1426290191905	6.76195906903917	NaN	0.291824523001662
4.88184557781272	6.50929534969687	8.19442948168627	2.95129760665154	NaN	13.5931364281419
7.54554459504422	2.69609112410913	8.93008745084871	4.20813143831352	NaN	9.99007060825427
1.19204258706344	6.12332403700901	5.296293898418	8.87433929250886	NaN	6.48717561185086
16.7192557348244	17.8790371254869	6.95205075585876	1.84968921657021	NaN	2.92628194698714
20.3832491490933	0.484849315373737	12.0606596807305	0.922571345689612	NaN	23.427982455261
0.787583133297201	14.4679723840399	16.843357222531	2.48855253199032	NaN	1.4715988998327
11.2844940232889	2.23028738212843	17.6420538552282	0.882216746616969	NaN	0.929922199445809
8.53562208855777	0.786340716457026	2.55963094753575	10.6945803428506	NaN	1.64781006927119
1.0674538916143	2.89852081407421	23.7917061197099	1.40566422405388	NaN	17.5047435982773
8.57938845171372	0.232845611980686	7.78423747036733	3.63707947636242	NaN	13.3846717109771
0.562094595926737	0.335987811045545	6.82895234058383	3.49631788322773	NaN	10.1387583235409
12.427739744757	0.314436183395287	0.834215622098885	0.447103779259386	NaN	1.58799509477604
3.26690537901926	1.12999476225228	4.9829452290205	9.55719315843486	NaN	7.18775070065432
19.9518489953087	19.590929354702	1.88974615952057	5.60017142581407	NaN	1.20547149656459
3.28944098256206	3.05311245076234	11.1830968627164	9.7587110654715	NaN	0.884081789143657
3.08133685222858	8.57770551394911	1.47301771959979	12.3239614495383	NaN	17.430820510752
10.2273587623032	0.510842396309449	15.6585044160215	7.56130542519452	NaN	2.71074156011602
0.520394618383847	21.2381329326301	4.05753547436402	3.30427643392441	NaN	16.1873468031009
6.14871698379472	10.5404866709614	1.76770544384331	0.359093839863231	NaN	12.6634997865533
14.5708769307424	11.0057197327526	5.929519721369	6.52019321839684	NaN	0.584169901512851
13.3305908307424	26.7859039071442	16.7323554447255	6.01038547708285	NaN	21.2052626862566
8.33041189947673	5.70330672254367	9.56010836344948	2.53649633318602	NaN	16.296135817664
3.23159806363213	17.1478852536431	7.71443934576366	3.97736378408887	NaN	8.59731718774466
2.73381581378701	1.95155406988308	4.22520331328002	14.1901792709341	NaN	19.6808145496479
0.747451345879718	0.937570181348605	6.3030721279872	0.201801700347488	NaN	18.0966417049718
0.490254301137227	14.5394263154646	1.50456923806621	4.90489333641518	NaN	8.12872617971358
2.91289555511965	1.30583185771892	4.29585430393852	5.2097669226081	NaN	8.25088968668152
13.257498978932	7.24333106042543	0.754984766926441	0.0892171960744719	NaN	13.719459793687
4.03303500932925	1.14035479486096	8.5957650744228	12.2865846275835	NaN	13.9109298260682
17.5558540967389	0.323169720559381	0.441419262318682	0.742329764925101	NaN	14.7313121637598
9.98850852549001	3.81260030740123	2.40935480317058	7.18379095819071	NaN	10.7589936977179
16.7248261038915	15.4392018070039	9.43961820742081	3.4513900972704	NaN	3.17716745927264
11.3556145603751	9.05946420675463	3.00271039090527	6.84015508279228	NaN	5.83314995182529
3.35544764615129	0.0162503157319875	13.7351045391602	12.6531394160349	NaN	21.889375707982
17.9476658974571	9.56814740005731	1.29175007282203	8.2822183765876	NaN	8.74830237734279
5.55135383673161	4.92094777788343	6.46926958372828	0.316330439161916	NaN	9.28639375851495
11.9435189475932	8.4884661970395	15.1303265108282	15.2992275548273	NaN	1.17244114204069
17.3032263842919	0.43463181287019	8.13450921161542	20.8591091700286	NaN	4.29746142902718
8.93601195968556	7.16727382243227	0.565087899112996	15.1370814026094	NaN	4.78327869342421
6.43572636615093	0.303221965761814	18.2846271004719	17.1933673945016	NaN	5.11108976690688
8.66994396188688	7.07770099652035	11.9385262099163	4.00478851348509	NaN	14.6860841423948
1.44448319371102	1.13948787596669	1.87192661690995	1.91838537542148	NaN	14.1882643147202
7.53150262662778	16.9739032510772	1.08239742251204	11.5639321606021	NaN	6.55804418048445
21.3369742619368	12.8267737201533	2.59662253853851	1.24827169351705	NaN	9.07270555197262
3.04142585754064	5.88820667493257	17.0453569626159	3.01464524446492	NaN	1.0487448619333
8.44084299176526	11.2241571358978	4.51908262990472	4.36251568918713	NaN	11.8544962276674
1.91254923342697	1.9551118256953	14.1975048038666	2.21910450652616	NaN	10.3125136862381
4.89765939261128	12.7769718968422	1.65828126433981	6.29893247662635	NaN	18.0631474726694
3.70520411393245	20.3601829210111	5.57107807041122	4.30738134908898	NaN	3.00448205136135
10.7002968772644	11.3943583714399	0.280443054673995	1.21857848303514	NaN	5.59176516036629
21.0564039985347	2.62184376175524	9.93121693397731	10.2968824876194	NaN	6.78865351771645
9.99549335169043	0.749624310462735	1.114385157966	2.43325413769193	NaN	1.18416405938346
17.8932780071005	5.6890909613596	7.86085483246182	4.9288550399127	NaN	4.89731140031278
15.587588200161	4.43667298685997	8.07788099474224	11.8434534835498	NaN	7.70502280833844
3.97675434851686	9.32315769151928	5.29611468793379	2.7621578664412	NaN	9.77562091958086
3.16677794792314	16.9350705267342	13.1346345971293	13.7970147459905	NaN	18.8124625910757
5.57503057933948	0.457265530109243	10.2768372628715	4.7747275325698	NaN	9.94023479863344
6.18446432892151	6.08311028237796	10.7650761142162	12.5596958971221	NaN	16.1060785937991
18.2694005494599	21.707753254103	1.04652573646086	7.9607356502308	NaN	23.3986766229198
7.46733097193647	2.4838590199415	4.32456734658514	18.9944505088734	NaN	0.501912898319748
0.859887199411801	1.30857942824088	2.5635951656687	5.66348759349166	NaN	21.750505107367
21.5915861613583	8.38608349174951	8.20055236881241	14.5172679232613	NaN	3.14330630189326
6.70791682808915	0.947505758710047	1.66652828717176	5.33872727528201	NaN	22.8487318163512
0.385660543893771	26.7924148517069	3.89653639815345	4.81018084107814	NaN	4.55087156730982
19.9606030910205	4.51585888699469	10.6507904175063	0.615483439305063	NaN	4.58943830643439
8.03304903139887	13.2444048902824	7.11303570355907	9.73779108348691	NaN	15.1127263742244
14.1281408225134	0.795663161478199	0.232519832339438	10.2259517574701	NaN	0.610499503714212
12.8339109570781	22.7090072217053	0.125978307914245	8.21734473461043	NaN	2.18566287553233
5.38427896866106	2.78105412802405	16.5709893403083	0.484384939423922	NaN	15.9689284056794
14.201242635692	5.19394426976509	0.160854550167528	7.2278031302509	NaN	19.6679755389236
9.1272515914179	5.03440112164082	16.7944257469388	0.100741239108714	NaN	0.795658463496814
3.82538105633	2.24422342039898	17.4889091447903	1.58683648335842	NaN	6.66151560119885
5.51809480704463	3.06067774185279	4.60124796634847	12.0825444598829	NaN	4.77787221300902
11.2478026214341	8.49137285634589	8.84552508262018	16.9009228511949	NaN	1.50859599264479
18.3633438050724	0.368796617846506	17.7670040264332	1.00696945903723	NaN	24.3930574855979
1.04345063014601	6.0116386874482	0.13439656373793	10.5057790504548	NaN	9.98096502251204
9.89664629833268	0.995830913209815	0.262707229705029	15.0309173925796	NaN	1.55648600133883
15.4409117075667	14.9152308170843	1.07582073515009	0.812378020837684	NaN	13.5040237165369
4.17007677023466	6.04430607745721	3.41024135251663	2.58782225894495	NaN	1.79973458609536
2.4044332027855	17.6478655702423	21.6995047524939	2.50195596976735	NaN	10.0587483893874
0.465131892552385	11.1515933385504	15.7359608021749	13.8644879346978	NaN	17.6571437769309
15.778362489022	5.42362455211367	6.31779374954717	5.35179868241673	NaN	9.38162333320087
10.9697152722685	17.9858223145181	1.64089153641366	1.9666602410908	NaN	10.9158925682444
6.8092579948414	3.2079793387603	11.828907321288	2.51710929805712	NaN	21.2730450803699
0.583055087725974	16.1148598656367	3.80902363213135	9.74489548582758	NaN	6.71442830854693
1.65908189025574	7.3757959716533	6.92286458081666	13.4513786677182	NaN	27.9709741735058
17.2315117829208	10.715312134022	16.5135138547186	0.0307853102153501	NaN	19.299555878846
15.8191102406267	1.0147346856711	11.533936077906	6.49093167023518	NaN	18.138077265202
13.9468093762057	2.03884154405226	20.6897785924306	0.960428936286817	NaN	8.41929353742434
0.577507800089911	12.7362696666528	16.5223639509448	11.0613880575552	NaN	8.58990883203425
4.59216235920983	2.06058568770739	19.1105191477431	15.5599754688315	NaN	4.09983582238045
0.239697522384645	1.5066289172559	5.04266561586823	17.8424888537891	NaN	15.5760826102657
18.2256731328349	12.9559114511825	2.3187073253245	14.6214694988814	NaN	14.4928263099401
8.2823591505614	1.71580547811077	6.80764927414487	10.4814892469314	NaN	0.50465987546346
12.1215508350142	13.1688342489701	12.0784468456107	16.2629941272998	NaN	0.73438144479098
1.99858645922613	7.71899734576846	7.12660678035335	18.062336435225	NaN	5.71744851869526
0.125791805948559	15.0006999011042	1.62034917727505	9.06543925825821	NaN	0.936685520838143
12.4066238425644	0.551000088091662	12.2065603282656	13.88038940386	NaN	11.1899594631602
2.06867036940677	3.1139694381016	4.68903830997385	0.0837966853925778	NaN	2.26103658776556
13.4668694974293	0.486612739461624	1.38241901756496	0.0968300812089709	NaN	17.5782307837523
2.77435477150696	6.67679866418774	1.09366592900466	6.07680585130355	NaN	7.81470182419799
2.61077036164831	0.385879837427836	0.455836633143299	0.0334080707229774	NaN	13.1903692431877
5.95195590176509	3.20141430626794	16.4230965446016	9.89744296354321	NaN	8.03206747010255
2.4922726952858	17.6681904598872	4.71000454688994	1.53022302095845	NaN	8.04578470343212
10.3101736516525	11.0981699615732	12.8461495515241	13.0889457898429	NaN	20.0024123229115
8.28783127531847	4.84879173590475	7.85446470589748	10.3769421856276	NaN	21.549879496923
3.68146377982589	2.51850344456709	2.51045029776869	3.41899843934322	NaN	2.16471886156619
5.79763843033216	0.106152259461357	1.70510093751833	21.8941296188994	NaN	12.0314542069497
3.7627029312405	5.17128168033389	19.5176931516341	11.677324754609	NaN	0.64897218684127
0.960386890780157	4.08141655798317	2.93918751762548	8.9423831763638	NaN	4.15469445768084
4.37059055472062	3.26350171173059	4.64263538306765	4.27354228803655	NaN	4.22826617890328
7.18263301915475	14.1808636683206	14.1748574219871	1.97344367073191	NaN	10.8994914300534
1.6830562123885	5.29697424085913	4.25432923988746	20.0311797451568	NaN	0.183706266977634
17.3088968271526	8.77071283380777	8.95827304757027	9.93465408152681	NaN	13.2283466714673
3.13376683544553	20.7431922602816	7.6884930510808	0.637117716763733	NaN	4.08780199162875
21.5840680607137	1.10234444134889	0.604866742769836	15.3006010527442	NaN	11.3164118417892
6.73123763649845	1.32144586124205	6.02742166835599	3.85225598955602	NaN	10.5829139707644
12.9561006748337	0.747886417401411	3.98964986853969	0.163162509710151	NaN	2.13944590049464
1.20684527832599	14.2341161558191	12.6207841818267	13.9115898784469	NaN	12.786114552534
9.06341114111558	3.77640892165966	8.93065188206301	0.310161990872285	NaN	19.0803562120407
23.9221502688233	3.26740779446333	20.5845957577211	11.3528577295518	NaN	21.6926320637742
8.20688582655786	23.8248704382587	10.8967186709161	0.780336854367036	NaN	1.70651832245292
4.12269575840576	0.697300813941823	24.5431050281959	10.3033725076457	NaN	0.833712054928693
5.5924759575492	5.85548978242388	24.3098873750943	9.7892394708898	NaN	0.120039164883636
5.81226137908742	1.31203212671425	1.02701890157702	8.87348787093049	NaN	23.3474271142497
12.8418443941284	9.74765424069599	10.3254305289779	5.82890135088986	NaN	16.4691493636942
5.33810392993792	11.1808158592733	12.5763105946108	1.11744658515699	NaN	22.7575537098158
2.26244877270602	1.35980590870459	13.5290961100616	2.17989251939145	NaN	30.5623107591163
4.15678259544116	14.3575536676626	6.69790020569774	5.05694858250425	NaN	3.82722522419432
6.8900516184209	3.73761548727606	0.524559254300804	1.99892771426197	NaN	0.416057486984357
15.9273299504091	1.44232320015279	1.46043410663574	1.54933381938081	NaN	10.6731098378221
1.6103687393362	1.92911379193816	4.70230586496329	12.3544157920227	NaN	0.656221079151916
11.6814126065715	14.9444062922682	2.6500377588694	0.108768233905749	NaN	12.2256970649742
12.9633768643245	19.5766755850015	16.2277800858222	0.14871709396548	NaN	7.40343377989695
1.78105197012072	1.47868882066101	18.292285807208	7.3127061067342	NaN	20.4417349787837
17.4436112371968	2.75967464639188	1.68478849844506	1.16328982505221	NaN	8.37856555043005
2.54005592182508	1.51855117791822	0.188405312875496	12.901268922831	NaN	2.61133069828723
16.2200764539121	22.3723569798376	3.14537026335103	5.37723586404362	NaN	8.96140636152002
0.375565389566365	0.252120688125004	0.852955978829023	14.2588483554354	NaN	11.9442734610965
0.0146851797861558	13.8986570066047	11.7846414331319	2.35006713257282	NaN	6.40487853922048
11.4392527084674	3.59351925961383	10.4296105319827	2.10871385506585	NaN	21.2553886663117
3.06443812951156	4.73993313213676	6.03674737628319	18.5139920196602	NaN	12.4796237834971
6.03144033451406	22.9436927437409	2.92242096328135	1.55721461031195	NaN	2.51509860262579
9.13649299627581	3.40174752263088	1.89435861698936	0.0625427914151757	NaN	2.16839481827654
1.0515296528129	3.36311905725218	10.5388156370624	7.91046272826258	NaN	16.7636123216806
14.9663267682356	4.77479524836853	2.88796087420193	6.13123038052217	NaN	13.63343111421
17.8288812961262	14.2481032138989	0.454901208934025	3.51286541653288	NaN	4.60396248466667
5.80613571750634	1.48930385849912	0.77210549888806	2.74131108579269	NaN	12.1379523903782
6.67670131364206	1.94262876627155	11.7565410761684	5.68636504035388	NaN	4.82759249067895
1.72810784775123	11.7702923671987	13.6858934432042	1.74688097709738	NaN	15.8406190154999
0.918182135548626	2.19077810157578	13.416705379541	10.0687590492278	NaN	1.72009961888303
2.38265518760642	9.94720593038201	0.892614029170396	1.54822969588434	NaN	9.26696137705312
13.7998210077418	1.45727927784656	15.5799676222905	16.1872691172161	NaN	3.10417746395668
17.3427342829138	0.912517665313068	0.135913375862287	7.95838295755483	NaN	19.4364710993021
3.91958078786602	10.2154343375886	3.13883389463322	13.323710342059	NaN	0.797299086654768
15.1023936733409	17.5363563261471	4.78936346327716	4.36398652905945	NaN	4.38448573420349
22.4830829844591	2.92584442843014	17.7782273747633	6.63301441032047	NaN	12.5789001875965
10.8864551271614	9.43064643281811	10.0222687107632	16.0536377113628	NaN	7.65227721965677
2.27201172604201	8.30267856591431	16.6053868564647	13.820609143687	NaN	0.588451425379578
15.8760399043525	19.4265241398069	25.6070753686948	14.0475360757247	NaN	5.81872142744822
2.39375009937061	2.86909725077287	3.47213933902837	12.6523417575607	NaN	14.4807599439023
22.4298459427563	1.20802547749858	14.2767961607825	12.8883562902774	NaN	0.567105980856837
7.04055677938038	24.8037040995816	2.56984167831956	6.1279865121599	NaN	7.1204924490571
9.50238661963528	11.5182793864817	18.969303128612	6.25832644280177	NaN	1.93752176630451
7.40642024737888	16.7753173737216	15.8868055512102	15.6908906767711	NaN	3.76828903997706
2.08954717517097	2.13210121946846	0.896396986614832	3.73898860998843	NaN	6.65279281572571
3.93747411130135	14.5441220951838	7.57228531830189	1.45959008539386	NaN	4.72581762341407
14.0769239422677	11.8513792381929	9.31322498362784	10.2010118749184	NaN	2.47644957889549
5.65392966115265	3.6649210312923	2.92095075335357	10.9013997782681	NaN	19.1581926302202
0.858776476509043	2.79707389384809	18.713852701859	10.3769283595542	NaN	1.38614065135319
1.51105695284494	2.4004321480721	13.5134061291464	1.72486968305343	NaN	4.11433105185631
1.38465018594986	4.05960600650483	23.4224249438671	3.88285487549911	NaN	13.0025826038232
5.32032160272628	7.74568534995625	6.35658133472743	5.49091430995225	NaN	1.43758655330087
16.467395049607	13.6807852453449	5.7045909807927	11.9671440446616	NaN	0.103401317612171
9.20276763823494	2.29586797563602	23.2291728492381	11.8678854269005	NaN	10.6640065157682
2.57299655951905	8.25392246101286	8.3008778852723	5.9066500957776	NaN	1.28835467953496
9.81152774242528	0.796466263147288	25.5327352020732	12.8125100776505	NaN	8.14714835101304
8.26474141608105	0.528503421796955	1.90397942213753	9.46493710849776	NaN	7.71772010785286
13.232412134014	6.96799848844998	1.93266609457996	2.33237131280442	NaN	7.148481660342
13.8089647389743	11.4195897400756	21.3245026977903	16.1166682987774	NaN	3.21839961338822
3.53334397153331	20.2882459855366	15.1597318203704	7.1767724808552	NaN	7.91312221622865
1.14631016416254	0.323156738089796	2.78268055583213	7.47446254390068	NaN	1.72223042331371
13.7951023514731	3.53694388274304	19.3376748056107	2.14161900649853	NaN	0.191392984902858
7.75042657146567	14.1321044546851	2.07369999616136	1.18700826030184	NaN	20.7298776027661
0.561209057125573	9.80137649434303	13.8284516900149	2.90412580491138	NaN	1.0533613605298
2.30601550587376	1.4476271587194	20.9450650229782	7.43658694562076	NaN	6.3739748249322
15.4670042374006	6.45149204540785	1.51109447637329	3.64028181813192	NaN	6.46419094907929
14.9397615362566	14.0315419547045	1.5441355163273	0.998302649101099	NaN	4.57727204598977
2.70831468639358	0.0507880369836293	2.45753612874297	6.74978715971389	NaN	10.3672434284216
1.48782643240265	8.57987976352323	1.77486795948158	12.1955295768552	NaN	12.6248249739805
2.11589390808354	1.6739770977173	0.225814076388069	5.21592973275633	NaN	13.7488426536406
2.17598664126056	16.1092669589391	4.8922776666479	0.983228856379007	NaN	6.21457864281503
9.1517227105923	0.160926446770176	7.81882417145695	1.77189069868081	NaN	0.397319925658799
16.5114553286368	2.98181809932858	NaN	1.7829741536024	NaN	10.1393280989375
0.254893626565462	10.4782619440444	NaN	4.29718375952659	NaN	15.5077127266113
9.99434964002065	3.56940832460392	NaN	18.8919999058967	NaN	10.9576745551105
3.90000077394687	7.90202281732631	NaN	4.99851850113766	NaN	0.543538858652298
16.1665638401576	18.1261910598863	NaN	0.68615483934402	NaN	5.41789451727729
14.5950625757345	21.7245258409853	NaN	17.4402122465519	NaN	20.7653546669892
0.00374481885098277	2.03820460600343	NaN	10.4209465493368	NaN	4.43586245736996
1.47158451784436	3.98139747246164	NaN	2.45861197568953	NaN	20.273424485473
12.0798989361326	17.0837572197842	NaN	11.5019836147321	NaN	9.41878109080441
3.34951677771775	1.47389176456717	NaN	9.11725557823345	NaN	22.8381256656017
15.2821771755668	0.509211924700402	NaN	10.7321079953694	NaN	0.485513351266754
1.96546972463657	5.06094795758357	NaN	9.15797724438396	NaN	1.67625879115113
12.3377635581227	0.431730471427926	NaN	13.2420789955099	NaN	NaN
0.238208647651589	21.801071502569	NaN	11.85191643354	NaN	NaN
13.2424598102063	0.385157636632748	NaN	14.9206164893085	NaN	NaN
1.11587707479813	0.876233671420227	NaN	9.93673576649737	NaN	NaN
11.7696583384435	8.28966420066133	NaN	15.993280241492	NaN	NaN
0.397421042256632	12.9383313104604	NaN	0.968280293879829	NaN	NaN
6.63492224317957	1.63139894931554	NaN	7.16005084479862	NaN	NaN
1.82285427247733	2.30525185133178	NaN	2.1400159355598	NaN	NaN
2.69143326619785	10.4526944719085	NaN	2.07125491967828	NaN	NaN
2.65034190131529	2.72584586032395	NaN	5.6848022322396	NaN	NaN
8.4375071195036	4.25812822010207	NaN	7.64633080279578	NaN	NaN
0.973808097009858	6.50184976224487	NaN	4.96509690611665	NaN	NaN
7.67680119201373	12.5023788124498	NaN	1.27447981140601	NaN	NaN
13.8168671149468	33.50612903979	NaN	14.6292933087083	NaN	NaN
10.2233522014719	6.78789026742048	NaN	4.88937916762115	NaN	NaN
0.642923821523347	7.11626924772921	NaN	2.26418324435694	NaN	NaN
5.24631607575533	11.1119291713117	NaN	4.14773371762807	NaN	NaN
4.6654131569348	5.51664399574288	NaN	4.56199351366841	NaN	NaN
5.98839595422169	2.83231229096343	NaN	6.11161897191308	NaN	NaN
0.278839257598051	3.62414021561366	NaN	0.153009435411661	NaN	NaN
3.82741488168998	9.32864928633403	NaN	8.0288156742504	NaN	NaN
0.652455042923755	1.95920999443289	NaN	2.51887135077984	NaN	NaN
16.1448318993838	18.2555975682021	NaN	8.62420163944506	NaN	NaN
1.11552561824418	4.51312072580501	NaN	6.03303243334399	NaN	NaN
6.52956314432176	23.2472525723742	NaN	2.80303826794332	NaN	NaN
6.6842434335063	2.16438189409692	NaN	0.504525847584482	NaN	NaN
1.21633754490055	11.5204886713695	NaN	1.75101697253758	NaN	NaN
[truncated: 2,502 more rows]
