# Supplementary material for: FRET-FISH probes chromatin compaction at individual genomic loci in single cells
Source: Nat Commun. 2022 Nov 5;13:6680. doi: 10.1038/s41467-022-34183-y (PMC9637210; doi:10.1038/s41467-022-34183-y)
Supplement: Supplementary file 8 — Source Data [file 41467_2022_34183_MOESM8_ESM.zip › Suppl Fig 5/Suppl Fig 5b.txt]

Source data for Supplementary Figure 5b in Mota et al	FRET-FISH probes chromatin compaction at individual genomic loci in single cells
Atp2b3	Kdm5c	Pbdc1	Ddx3x	Tent5d	Magix
45.5759027896628	25.8802177858439	28.5485325052589	35.8960476448295	35.0846468184472	20.1575710991545
39.5374248770716	23.5765928603705	37.1414379734261	33.9531901250401	20.210479507893	30.8228053126012
42.2612306530766	43.0981346309813	37.9988678177187	37.3659117997616	36.381823378108	26.6794889407886
25.1647772211969	26.1770604526788	33.7694704049844	36.3323961262106	34.7029077117573	24.3711512368229
44.7988904299584	20.6846266021951	34.2900302114804	35.8867743483128	35.0788578497062	31.2084347120843
28.8814259881168	28.4008843036109	34.6205456985239	36.4230225988701	39.2780461621041	31.4130803117587
39.8821617228769	29.6194679708935	35.877640203933	38.9670014347202	30.5408271474019	20.1407688142934
30.8355437665783	25.6152311273695	36.7729831144465	25.060055731719	27.5005051525561	16.2977867203219
42.4194190210903	20.3449554896142	35.2669902912621	42.0784188715333	31.0111668886385	20.2329594477998
41.6061423531853	39.6671949286846	34.0362298330031	42.5326603325416	44.0168457740343	35.6493606532121
45.9787556904401	36.5620094191523	35.6550129234118	44.5985067804358	33.8952707742802	34.7951946736141
45.5231288465356	33.4460547504026	34.0406976744186	39.5042602633617	15.0327671526013	17.3154362416107
41.9036995724112	16.5570911042533	33.3486607656052	42.3615857826384	36.1226611226611	19.3082735903895
43.8221709006928	27.599454703185	26.1287004229055	35.3342918763479	20.5128205128205	27.2747180554035
33.184165232358	38.1746458669536	34.870823752198	25.9446776981971	34.3950995405819	33.1235797937424
43.340144900613	39.0746430507862	37.7437912165006	38.2164678498691	25.0054884742042	21.3878760255242
44.4044006069803	26.2624951317668	32.3953143934294	40.4735242361222	29.7255508310785	34.2509996924023
43.1585415813191	22.2603808929129	33.2107682206172	39.2073934837093	36.6619115549215	17.229115624753
48.0207115416736	38.230626818302	32.146972218666	31.1542525092446	34.8792439621981	21.398784701537
41.4292937805495	36.3459841129744	29.4437070109811	40.187728141839	32.7054157888214	15.7482263652863
27.5546401190068	34.8474801061008	21.9605534294966	38.2076997735361	32.1795444394819	32.9835843628363
31.8859577257087	25.4547302103445	35.7534449548081	35.9586600142552	28.7543655413271	9.14945134202256
46.6428287644021	41.4643257377662	33.8093850189449	34.3293070565798	38.7859943220224	21.3775023832221
36.5091946734306	22.1845109534094	26.02300376023	42.1900963775341	26.259753518559	39.1319751992914
41.5013613380008	34.4514804039021	31.4382896015549	38.0428730512249	33.8083045753089	28.0829442460862
43.2906403940887	43.8902007083825	35.9530135645364	32.0592286501377	14.4685039370079	34.5394240916629
41.826748822037	41.0374844554983	32.8162124388539	31.0494605576573	38.9133442334298	40.312596719282
43.5331791496175	44.269340974212	36.1840207672339	31.6105023775067	31.5553457635119	38.2445661191306
39.9873856827499	44.1712797134484	37.7225519287834	39.5551257253385	40.4613466334165	21.3537374926427
45.6247871978209	40.0160901045857	32.9313929313929	34.4241922120961	42.0340529036181	37.4217311233886
43.9630166787527	42.4925913730655	33.5852225020991	38.8888888888889	36.7688902940247	25.8785942492013
44.116489571035	44.6349206349206	32.1569221448046	26.4235294117647	39.3851431587281	30.0801282051282
28.6276002029427	37.5107591668101	30.9085722436172	39.4651011089367	16.122579612738	32.4397692568714
40.4852030282175	24.2264851485149	33.4818941504178	36.4768174012593	41.072472238457	18.0479016532429
42.4839311631765	45.1694788711363	30.3669607467076	35.052827843381	20.7694141960099	17.9764146268953
43.6832181018228	36.1058601134215	30.3372371948638	38.3732371269269	34.5597354278628	23.9027928908234
39.9684977357748	35.9568447117085	32.1590337191746	35.8596973865199	38.9446366782007	37.5266175266175
26.3051251489869	25.6494539285336	35.9756959163487	38.8153428377461	33.1478905887807	33.8002980625931
43.3489827856025	29.7752808988764	34.3861740166865	36.0806816205877	42.0590081607031	32.2984653378021
39.7338754389207	16.9508196721311	33.7827485828099	30.1959370116601	38.4937940288494	34.4833750446907
44.1212367778682	33.4558823529412	33.4583444950442	22.8166318719555	26.9701810436635	18.8789076536112
42.3142050799624	38.8009592326139	35.3002845589337	33.723792547322	23.4631216681288	18.2677678765486
44.1939311747754	29.0233837689133	18.4015206372194	33.4524898162773	19.2441456063065	19.0822111977321
45.5710955710956	41.538705081526	30.7440603215251	39.8709677419355	22.3296075300445	21.3709677419355
30.2285432423545	31.5624182151269	35.930023923445	31.6319741469442	29.0077003850193	22.0291953190976
48.4135667396061	40.6203840472674	35.0712435233161	38.731089842544	38.7209442370228	22.0685900925422
46.8700405572209	39.8280278082693	31.9566339700568	37.2190109184329	33.2688821752266	35.1169383416017
42.3158708679683	31.2591425677957	28.5362985138458	38.5416666666667	35.6916930248044	32.3935772964899
45.5197132616487	28.0492942911312	32.0853153291392	27.7090401117541	34.3276936776492	10.8253008612331
29.0679304897314	36.6651097617936	35.11951257616	37.8333584450806	41.8759982575868	34.6350613915416
34.9332485696122	30.0393841747225	21.0219771685952	24.8812285935256	17.0846286701209	23.3494545045552
45.2951096121417	36.2941861970737	27.3375514713267	32.530303030303	32.7122408687068	42.4010641835717
46.2084853138798	40.2583083950228	34.4884038199181	36.0796563842249	37.3371510379384	37.2318973418882
32.4409448818898	40.2663934426229	29.7486432447872	26.6659149847784	37.6523913723038	19.7135004580661
44.1490393945275	40.7899960301707	34.6263291897559	39.409963818536	31.0884886452623	39.0043868014496
39.7017892644135	21.3757471380812	29.6312490890541	36.8374427875388	29.6171302222739	35.5598894848042
40.3624661246612	28.0127599243856	33.6501901140684	36.1968761351253	34.4057780695995	29.4741627519321
39.6958725561188	19.3877551020408	28.9700727959019	29.9165169607947	41.180800942285	27.6093849080533
37.6353325313628	33.7477148080439	36.6135004272287	39.3824155765135	37.9474184352233	27.3267032803919
39.3637941006362	35.3198948290973	30.7590057158049	36.4633117795895	37.1290545203589	24.3588003799701
66.1191489361702	40.4478897502153	32.4289556776985	34.5526596555403	43.311235764066	13.7606623181134
42.7848467322152	36.7824042052843	29.2976285033473	40.0225116578228	39.6666152183979	10.3875239998433
48.4316433221543	24.0674442776302	28.8066723695466	36.0076149034539	39.5578551269991	26.9882971101027
45.2139756047137	33.2251908396947	29.9064188743904	41.4155188872221	38.0931649978233	21.0263788968825
46.9739554056586	38.0872794800371	31.1732605729877	33.4835586713403	34.9618658118713	39.3978219090327
42.979992979993	20.8670946017047	21.7903534387272	35.6320049813201	43.5642333043154	26.7365008105749
43.2050657574282	38.4899785950574	33.6472602739726	18.699128944738	22.5540679711638	32.7554014403841
42.6206621459912	38.9184234647113	31.9367588932806	30.0058038305281	34.2053307008884	15.7972079353417
45.2168861347792	41.3461538461538	28.7047200878156	36.7097401695151	42.0200462606014	17.2252533125487
47.9054179854776	25.2038234467248	31.5230807208097	43.1490384615385	25.6555504796711	33.1075057942592
46.862179000152	31.1446910938754	30.6883365200765	40.7488299531981	15.578916630165	36.4434097421203
44.2911122063414	40.6803685329553	41.2100753051156	34.1343093570974	21.428029440777	32.9096264145094
45.3498366855768	37.5878220140515	35.7798165137615	37.8204120144677	24.4948486542608	33.4929927266276
48.8522769344687	39.2961876832845	33.124403869737	27.6302754111353	45.9328696703961	37.8938524016244
45.9396299902629	35.9315320413071	32.8867761452031	28.2090035625607	26.708822643782	32.8229829692069
42.3256719906506	29.3873837444399	34.4181841663438	34.405097051415	41.3762939203966	27.8701760051671
45.2843903325459	44.4695652173913	32.6645264847512	31.2005751258088	48.2939632545932	14.0576323987539
23.8303454306952	15.7029898690388	32.6570173171362	38.4206285253828	32.9687338767929	35.8001144382987
47.1055290890717	36.3280613076798	34.2678713792187	37.8026978709573	48.141770698809	17.6635591122845
24.9810390595374	23.4521028037383	35.0358950217724	38.9297987236132	34.5780206435944	35.9134696636809
39.9238692342141	36.8651194080054	32.0829781187837	42.1727833712244	31.0934944004027	23.7510334238809
17.5801867641088	43.139320516197	34.7954393024816	31.36442603234	29.9729875742842	30.6872037914692
31.4400831817	42.859375	33.5133710973521	30.8855552867167	27.0895080023711	29.1362633633124
65.4239093594151	38.2343846629561	33.627260499178	42.2737955346651	27.9724722075172	25.0199840127898
52.483888292159	45.4973513831666	35.0048483169414	16.600790513834	31.6030923455951	33.5310594826166
45.6920622257678	30.8611599297012	33.477907291949	36.4242166453991	41.0518884574656	33.2825461317081
46.6108297623685	41.7384843982169	31.7504655493482	40.5467720685112	13.3884414299845	32.6757713707638
43.7428680106504	27.8511404561825	31.0838445807771	28.9170182841069	38.3326840670043	36.1213495888857
36.4442506178224	33.9747518078196	33.1356049110222	32.4864796880895	47.1698113207547	34.9561678146525
46.6210613598673	29.2484490999695	29.8484354628422	38.5675348273774	42.4059324361439	29.6251184192719
40.0820549411345	40.4524089306698	34.6887081722437	35.5089905139459	20.1523046092184	18.7315923817004
20.7120358881359	38.2682967677106	26.3051067630105	31.2228708277204	40.456605673997	39.3357550596783
47.529992942837	38.9334402566159	28.9850136239782	32.5295451832398	22.5214583825498	35.379757937204
32.4814126394052	23.7158469945355	31.9189446484428	41.473189607518	33.7821734985701	32.34425974833
44.7143916913947	38.4344146685472	28.7277984304007	30.4956268221574	29.6214174262955	21.1033022046789
39.6047756278304	42.5199362041467	25.9318423855165	30.264857881137	19.4929072232187	35.5178972851461
45.6462154754375	26.6217084136159	18.0339122674538	17.1854478592067	37.7049180327869	34.1399100356755
44.5476096404583	24.1101790977103	33.456607495069	34.4419807834442	39.7176772537697	16.9913122999543
45.1372477731322	40.6146728354263	41.6428978893326	40.4183154324477	36.052886165753	33.4967320261438
45.1312604729101	41.9143765189755	32.7079174983367	34.0852904820766	22.2552980367142	30.7320118620259
47.4904253174763	24.000343967667	22.6691399004198	32.8030954428203	41.2517780938834	38.3786316776008
48.6076435567505	32.7509623926562	32.7600107497984	37.0088719898606	35.4166666666667	24.6842455129626
38.3436701933601	39.368932038835	36.2151221627873	31.8597757442969	26.4031468866929	19.9282725642558
31.7579250720461	42.8968448585908	28.5219261560521	40.6218070354693	27.7008310249307	24.9763225544581
42.0403126285479	38.6138613861386	34.6443830108067	39.0801096558026	33.8018852323466	36.0771165129925
29.6949475691134	37.2848327379019	31.5844977590298	26.8092617589035	20.5893732267217	23.2667925546264
37.6261127596439	24.1899262111004	27.2439148073022	34.8510572619231	38.8356259552591	21.9779241588036
26.4970598823953	41.6734362307067	29.0032958290715	35.2478363493312	35.5007023881196	33.7256908904811
42.7363868684883	33.837890625	32.2257750590852	38.0771834800271	37.772524297347	17.4892887746358
37.1137768084333	23.6348818255909	30.4209268357456	31.0763705503327	40.2820355610055	39.7258187357197
44.469387755102	29.976890062727	34.7782402755849	29.2263980369366	37.2792119565217	37.8296584522265
45.1701543014162	31.8294190358467	21.6904276985743	32.2850703015992	40.1520799165051	15.355111757704
41.3897280966767	33.3962264150943	30.0947583063452	39.6865099216275	25.875137816979	21.4878482513337
40.7569141193595	29.7014752003717	35.4456202983552	39.8799553322166	19.1982492788222	27.833850931677
44.9452554744526	23.5511115425687	31.0128959559284	38.1985445558149	32.0741121976325	35.048560231726
48.8465087665334	39.6607846496488	29.411184534964	34.9898738121203	37.0415835507135	27.4515693047004
41.7536534446764	24.8882131997854	29.4557097118463	40.0605449041372	37.6954109934443	21.8701383771391
43.0400585330163	25.7395348837209	33.7532629667461	35.1692774128348	26.2040451447089	22.7184934814099
25.4050004682086	34.3461932400137	33.9219330855019	40.0229357798165	44.296443247839	30.096267522378
45.3281853281853	29.9109941080607	29.1492486724664	35.3046796094714	22.8904145302859	32.5688073394495
41.8637274549098	43.0787413207268	31.1429893567793	37.1734946384383	24.6306231943871	26.5512736773351
41.0518292682927	26.3319279417401	26.7587939698492	22.5373283896182	42.2904496671648	29.2314945780292
37.0890136327185	45.5956956187548	28.6285109883653	40.5275779376499	26.5453201515292	34.7988926884872
29.6655737704918	39.3428219996486	30.18147086915	33.181932879132	41.6250160194797	39.3135466755099
30.8148352405901	35.6341673856773	19.4785011224314	39.4798318019	40.4754784688995	19.1426534976072
46.974306964165	39.7047022949767	26.5483563601715	34.6896383186706	37.8355102626669	31.4137931034483
43.6823104693141	21.7338074972308	27.8478212784782	38.3733333333333	11.9883040935673	19.3930772878141
69.453598384182	25.7600161063016	29.7002032520325	36.9348762109796	43.3219627394385	22.9619394548424
40.7085561497326	31.9647058823529	27.7692700357325	35.256950294861	17.2498970769864	31.8407960199005
45.7208621050429	40.0691625319501	29.4167450611477	37.8927089508002	43.4719395173015	34.5903554146504
49.1140146769286	38.3609693877551	32.4174218064893	40.8190941144562	25.4502593116454	34.4422346772735
45.0213371266003	47.5531555855552	25.3927967125937	38.8831437435367	29.4384880974014	22.7109025428353
43.5892657472978	27.1387982742292	27.0722696836758	26.5994694960212	36.6011063306699	33.1100651701665
40.6491193350485	27.8072736925936	20.9180374973062	37.9047619047619	37.8769746290091	34.2836390049029
41.6349809885932	42.6510658759417	29.2823156225218	38.7620578778135	36.8648337411832	17.2282328696548
41.2533640907343	20.6884470526408	26.8303899926416	33.4950183534347	35.6212850268893	15.9542783546647
18.3517343301747	44.4690265486726	31.2748238308776	36.9844670594537	40.1881284463185	37.982900569981
42.4219910846954	33.7570784698948	35.4335260115607	26.5515436944008	42.3838674828952	19.7290431837426
43.4231697506034	33.0032604757879	33.3736234219715	41.6852500796432	34.0909090909091	21.8280054029716
48.1379056047198	37.0524130773223	26.8313869317633	42.3065735892961	34.5219491405029	35.177304964539
43.2902182700081	31.0621468926554	30.9308966304969	41.1129568106312	19.5076780615788	27.8387619219003
45.5203442879499	29.4017922015016	33.203046702746	40.064004876562	25.9420455846982	24.3635315592276
44.36576977544	36.3901220865705	31.0612391070789	36.3020465772759	43.9434926360084	18.4911543414899
28.1740370898716	25.2273492758505	26.9579863385422	33.8905775075988	20.7428274890652	14.5793299356671
38.6982944520682	38.5699899295065	25.2695633607345	39.5491510914538	47.6320832192718	31.6724796545424
44.4403803950256	41.2727550864311	29.3619274556526	45.4781235904375	42.1620980182746	32.2604377414015
45.6537486417964	35.2839389649206	28.3711911357341	33.266299745978	35.5962829117192	18.6288320923056
41.2981455064194	22.9254149170166	27.5202354672553	39.6650506831203	22.8131289673324	39.365866388309
25.2515905147484	43.0991134047903	32.9405989199804	38.849043715847	26.6133988936693	23.2607167955025
30.6533391279154	44.743935309973	29.9379693111329	33.8730781812234	36.1520138588133	18.3885457608085
40.4011461318052	42.3238607701362	30.4924695194836	40.5916080271045	51.7618980766531	27.4240532667499
29.7527604416707	38.1640887693342	26.052604220813	37.4555286751103	19.4940232520059	33.8146406984553
43.439890174544	40.7114624505929	20.9749126706891	36.6982284667074	29.8946504309755	35.6388595564942
37.907949790795	44.4224748723019	40.2106617351451	40.3668235676027	38.150642988365	40.7600470825626
45.7034613397624	24.1680032076985	33.4343871805977	37.5708166367279	27.170512319124	22.0663265306122
40.5086848635236	49.8943874471937	25.5189507384075	24.5690550363448	42.9961808549957	41.5572105619499
30.5101784367932	34.2230050128709	27.7659250228589	32.5395786994636	40.4950632735364	16.1305470767786
44.413499344692	40.9568874868559	25.7522123893805	34.4741235392321	37.1928166351607	16.4110313562524
42.2209695603157	39.8350231998625	31.6465863453815	62.0656513381635	23.8649036163773	35.4681459068751
30.6696428571429	40.797001380943	18.2946103998736	44.5011600928074	20.5427062465853	35.4714912280702
50.5738029283736	41.1733983286908	30.4706669640866	34.8683062968777	25.3291077523159	24.1761284962614
50.249396621078	35.1805054151625	20.0215107139902	31.0107085228106	33.4576083954709	25.3434225844005
34.0893083532892	38.2969619169876	27.5704667351364	39.0135218192993	36.9857262804366	29.439055250949
42.1678635547576	39.1978609625668	26.3281667557456	35.2829209205745	37.814500521066	17.0806658130602
32.408121305577	43.6182500721917	35.7855511479745	40.8415841584158	40.2537128712871	39.3636930754835
29.0263543191801	38.4365994236311	26.9235232679587	41.8122270742358	28.027179722095	36.6744366744367
45.078125	46.1251435132032	28.9489733685708	38.7677447680375	36.343182840858	33.4730320699708
44.3094514918706	42.9478796936297	26.5930331350892	33.4287076776347	26.9292505247561	25.6459330143541
42.6	40.5393358591487	28.9981785063752	40.8896034297964	25.0845070422535	23.3336634643954
38.5400855526425	15.1901453842297	29.1657495047326	41.1790911790912	41.6305290546401	32.5325480471172
44.2656979761287	17.8865473223053	24.9548688541999	34.368932038835	42.5874040687051	21.0149524241051
26.5048109196688	23.5851660991994	30.9997947033463	37.4456993918332	33.9819995135004	17.4529435322387
37.3148148148148	43.2949570293498	32.3957562299531	37.5795112152662	25.3099276009124	31.7818782704489
47.6053442959918	20.0743823607544	27.8715120051914	35.973647924008	16.8611166040472	31.6561514195584
41.4397953590353	40.1869158878505	29.4201929506161	54.9881339544695	42.104038170604	34.8154362416107
45.6765557163531	35.9480194144356	27.856780091417	37.2627680913439	35.1316839584996	33.0097087378641
47.3204633204633	41.6641543563461	27.3962888547453	34.6346474894054	43.6083543178788	17.7092511013216
32.2543083372147	42.4587863907401	35.9816384180791	39.469110443988	25.2030549157474	34.2762929538355
48.6775818639798	40.665218118001	29.163658863566	36.2555124949886	31.9352750809062	22.1450962830273
44.85966319166	27.6256224535989	32.3081800887762	40.1942013129103	37.1937639198218	17.4746841114795
40.4031551270815	38.8668163758853	29.7104833060939	32.7748691099476	40.1706749418154	15.2128883774453
NaN	26.0774742963963	27.5275373721479	33.9127782860628	12.0512564818508	32.7249232757228
NaN	46.4614355027606	25.5194615159497	28.0368878524486	38.8089005235602	32.5097309189372
NaN	43.076025098497	23.2387751268082	37.3075846627484	36.8118878757177	13.1872978535725
NaN	42.8367670364501	26.1669701907409	35.00077675936	40.9048507462687	24.8147262730098
NaN	22.4457858260675	29.9000630233186	36.083422787916	34.5013477088949	22.7711779726879
NaN	39.7126261082238	34.1192629048873	30.5865921787709	17.7418263047451	36.1484567316796
NaN	32.5692208628461	37.9583629051337	44.3956279468495	40.8730800323363	40.6488176666015
NaN	33.8229533881708	33.0342947990007	39.5490164720934	24.9102968359248	35.6034750232702
NaN	29.7559085625726	32.6218227776998	32.9140988554899	21.3295729250604	14.9567723342939
NaN	23.4656206737425	36.0818975162229	38.974914834314	37.9104958145525	33.1124702684336
NaN	32.7537671799967	29.7918709818023	37.7224785761371	36.4223798266352	35.0477845351868
NaN	38.408868601239	34.4746162927981	41.6851032448378	27.3396530859217	37.6061261861162
NaN	44.540384961324	32.6234149944602	44.7940416476668	19.3508446095339	25.5288707204905
NaN	40.8634897886062	34.7858107278753	39.4427945127988	34.6801925722146	38.7690776376908
NaN	37.9823761774537	26.7723393137084	37.9282612192376	40.552672184037	13.0930261365044
NaN	36.6172106824926	30.1688726608854	41.5401644528779	37.6281819278562	24.4812810103744
NaN	24.4628802382472	33.6774366537069	35.7821011673152	26.5336072791312	35.7992073976222
NaN	50.6185416969873	32.9257447754558	38.5190335477142	34.5321345321345	21.2970624741415
NaN	17.1912209564266	21.6245976622057	46.5207306465642	33.8432381210234	36.9623257193711
NaN	44.9662542182227	22.9327666151468	37.6789101569236	25.0497226002303	29.9113009198423
NaN	25.6867156050201	34.1919016127161	38.0831883599557	34.0904333263555	27.3694526109478
NaN	45.3398558187436	33.5103378149362	38.1172584640793	38.111388789718	17.0267489711934
NaN	41.7600259782432	37.0605311256854	41.0208894878706	34.2810634834509	37.3717824656474
NaN	34.3026061776062	29.0264490714688	36.5532569670029	37.9852422200834	26.8633540372671
NaN	45.1641925326136	33.2745591939547	32.4292796733742	28.2263060086723	17.3812541943181
NaN	39.0992284227526	35.0629105890213	37.5765601721569	22.5866537091027	28.7908135030437
NaN	36.9689440993789	36.2703165098375	37.3182018510357	40.6990348054987	35.943379322702
NaN	18.5860524632118	26.7021405248519	33.7555779473154	33.0254561838252	34.5325163075707
NaN	23.9360373115682	29.4352298971237	34.6595638421841	27.4316843862578	20.8379045529347
NaN	40.0244584206848	28.1078157396556	37.6366750098801	38.5704074338813	17.8420379659683
NaN	23.8054848741872	28.6452353616533	NaN	15.6680731364276	38.9511494252874
NaN	25.417567302024	34.7716949557734	NaN	24.7758017935857	14.4328276078925
NaN	42.8843820419483	26.2837426425817	NaN	44.6244855967078	31.6706400146708
NaN	39.4219257739011	31.054620405359	NaN	36.6947165126224	22.6845784185234
NaN	36.1426652009283	30.8716583017515	NaN	21.1479385610348	42.2937443336355
NaN	43.8704703161141	29.2203566315241	NaN	36.9803459831537	28.8265306122449
NaN	46.4862138533961	36.9630610034894	NaN	21.1941562566166	23.2309906452387
NaN	28.9447972642892	26.6759085057927	NaN	35.7778999450247	33.1182420648762
NaN	42.2213148223765	21.8234165067178	NaN	43.1409649952696	34.8307073416024
NaN	41.9594594594595	28.6988244831779	NaN	34.9885989359007	11.183784949328
NaN	41.6448326055313	NaN	NaN	17.2619904940228	21.6943269335069
NaN	44.2108566049576	NaN	NaN	40.7458563535912	23.2829598749349
NaN	44.7838804029899	NaN	NaN	40.2398247434567	28.9692540322581
NaN	45.2814290529154	NaN	NaN	37.0644718792867	27.7865881286815
NaN	39.2584514721919	NaN	NaN	31.5826190950767	34.5885634588563
NaN	52.5268951713785	NaN	NaN	29.8111281265952	34.4284871139091
NaN	39.9483204134367	NaN	NaN	36.6877785596997	27.3553204729309
NaN	41.9805481874447	NaN	NaN	27.3499340369393	25.5452964003747
NaN	43.6638506002668	NaN	NaN	28.1597479614529	18.9957464467268
NaN	42.8447903156074	NaN	NaN	36.2925303089558	29.893924783028
NaN	40.6315162347334	NaN	NaN	33.1404583616973	36.5055638598239
NaN	21.7919212760892	NaN	NaN	46.6511480266638	30.5993247045582
NaN	49.5057151683658	NaN	NaN	22.8324946081955	32.5115562403698
NaN	21.7357030242224	NaN	NaN	21.5219260533104	27.8234854151085
NaN	27.484323520034	NaN	NaN	20.7152384128043	17.5309155149122
NaN	37.3625015449265	NaN	NaN	22.3219497956801	33.2159831015666
NaN	39.8730257045525	NaN	NaN	21.7918985776129	26.3014815821666
NaN	42.7909947309596	NaN	NaN	27.9080749252322	14.6927871772039
NaN	33.5661517797179	NaN	NaN	47.8905947619662	14.5136873975022
NaN	33.6234896713005	NaN	NaN	36.5263614666956	31.3380281690141
NaN	38.0264920375056	NaN	NaN	34.3286742905549	26.0338902713592
NaN	30.2820104616784	NaN	NaN	66.1043281985138	31.0076312100919
NaN	46.3427023366068	NaN	NaN	52.3380865131841	33.4381551362683
NaN	47.022925944252	NaN	NaN	65.3478600379281	15.1248875665952
NaN	36.3844393592677	NaN	NaN	16.9583931133429	15.4688988702872
NaN	42.0419881571864	NaN	NaN	45.3029394121176	33.4105295661572
NaN	32.828418230563	NaN	NaN	35.5972980475618	33.7084148727984
NaN	33.4033319333613	NaN	NaN	33.4997098084736	34.0819852363751
NaN	27.4069698759598	NaN	NaN	29.7919612199556	14.0425531914894
NaN	39.587661818763	NaN	NaN	42.7714748784441	25.2599890530925
NaN	39.1161178509532	NaN	NaN	31.4375987361769	17.0235263018768
NaN	30.2589189834149	NaN	NaN	43.2674490426189	37.6464998416218
NaN	43.127386324193	NaN	NaN	40.8234963462619	34.9472990777339
NaN	39.4984853584652	NaN	NaN	34.1977534322563	13.2792275939271
NaN	28.0502512562814	NaN	NaN	42.9746835443038	22.2129086336966
NaN	39.7673573246092	NaN	NaN	37.7978106889891	40.4611703284751
NaN	39.2773892773893	NaN	NaN	38.620253164557	29.8515568428675
NaN	29.2241725847514	NaN	NaN	41.2916152897657	14.751080518649
NaN	40.3899268887084	NaN	NaN	25.9639830508475	26.1434511434511
NaN	41.2937743190661	NaN	NaN	19.2835944509628	18.6051261104871
NaN	40.7733186732637	NaN	NaN	42.7723407668859	38.8051763871654
NaN	38.0757555760855	NaN	NaN	22.0514867291958	17.2486833066178
NaN	40.1407270899648	NaN	NaN	28.8256595964822	35.8020849540999
NaN	32.5424196440888	NaN	NaN	23.703007518797	39.061560056146
NaN	40.7659574468085	NaN	NaN	21.4056224899598	13.8948662772825
NaN	44.4243421052632	NaN	NaN	47.4684441923132	30.5138063614121
NaN	44.8803516197298	NaN	NaN	28.6404066073698	39.6046353101568
NaN	28.5714285714286	NaN	NaN	34.4827586206897	37.8163074039363
NaN	35.2670461426668	NaN	NaN	36.9902790051761	34.9792408066429
NaN	41.2313070499126	NaN	NaN	33.6001255492781	15.9286367795059
NaN	36.3870020194603	NaN	NaN	39.0656348523932	28.8445251058681
NaN	43.9562749632121	NaN	NaN	38.3503167171578	13.9133894820611
NaN	40.947888589398	NaN	NaN	25.282640408461	28.9637802830415
NaN	38.2679929783499	NaN	NaN	34.0003943217666	30.2361796003114
NaN	40.9961685823755	NaN	NaN	40.5396096440873	21.9841502788377
NaN	39.6808045474421	NaN	NaN	34.0810419681621	33.1242583488727
NaN	31.1388508891929	NaN	NaN	42.5514174541412	16.8914395026303
NaN	44.3816698053986	NaN	NaN	35.016195688596	23.5077229696064
NaN	42.2292993630573	NaN	NaN	44.9668788154306	32.1277526615138
NaN	39.8242697696509	NaN	NaN	49.770918736436	24.7054786686492
NaN	45.1807228915663	NaN	NaN	36.2109976213796	20.5710838528051
NaN	30.693573003222	NaN	NaN	28.47083452279	27.007299270073
NaN	43.4062433637715	NaN	NaN	36.5678214914856	13.912657666223
NaN	43.6772380570052	NaN	NaN	44.1290322580645	32.9775190037199
NaN	45.7125724565261	NaN	NaN	36.0406744754795	33.3497617874158
NaN	41.1316648531012	NaN	NaN	28.1478927863484	29.5764272559853
NaN	39.4730966733646	NaN	NaN	42.6581680830973	32.6507066628209
NaN	43.956043956044	NaN	NaN	33.5689938139124	19.4837007725645
NaN	42.549889135255	NaN	NaN	25.8979666382564	27.1405084102694
NaN	40.3663793103448	NaN	NaN	12.1790206882212	29.9143968871595
NaN	41.6378316032295	NaN	NaN	25.2620237045744	34.9825087456272
NaN	44.8486040110106	NaN	NaN	31.1963547737628	34.0995561192137
NaN	41.1714039621016	NaN	NaN	40.8347095030776	18.7134502923977
NaN	36.8634950992111	NaN	NaN	34.4646145751118	37.575256758352
NaN	43.7177280550775	NaN	NaN	35.3629353895241	27.7586444413831
NaN	43.4592705830967	NaN	NaN	39.1236550756276	14.7479564032698
NaN	39.9839903942365	NaN	NaN	24.6087471449116	42.2823613938451
NaN	40.0608298935477	NaN	NaN	29.5247034729926	14.1545930364864
NaN	43.2870914648483	NaN	NaN	33.4379905808477	21.1601845748187
NaN	41.9632194888942	NaN	NaN	31.693022227137	31.8454796299302
NaN	41.699604743083	NaN	NaN	35.2279825109307	37.7296360485269
NaN	40.5673120216119	NaN	NaN	38.7429331559694	26.4673751117291
NaN	41.2118297667709	NaN	NaN	34.2166569598136	33.0301990391215
NaN	40.307006684823	NaN	NaN	40.4369212962963	22.5423519228391
NaN	43.05586717523	NaN	NaN	29.6841089944538	21.1694365626267
NaN	37.6596715328467	NaN	NaN	26.6100677471915	36.8293078294699
NaN	40.578313253012	NaN	NaN	34.9296099699977	12.2347459228008
NaN	40.324504891434	NaN	NaN	33.3967908621159	15.8697158697159
NaN	38.3720930232558	NaN	NaN	29.9859409519984	30.6502057613169
NaN	39.6840593585448	NaN	NaN	43.8310529446758	34.131633356306
NaN	44.0040393839939	NaN	NaN	15.0331786951671	24.0714621532675
NaN	39.3901834407536	NaN	NaN	34.0592991913747	28.6658331844972
NaN	29.7211155378486	NaN	NaN	38.2616355894876	21.5042372881356
NaN	42.0496323529412	NaN	NaN	31.4379892871858	32.9308093994778
NaN	46.167171935903	NaN	NaN	26.126964433416	30.2709752209825
NaN	40.0976800976801	NaN	NaN	38.4516336713343	25.1319355298816
NaN	40.5168637757337	NaN	NaN	42.9264594389689	28.6135693215339
NaN	37.3677248677249	NaN	NaN	39.8480560107255	37.0695592286501
NaN	39.5988686037542	NaN	NaN	35.0534100246508	34.7606642787366
NaN	38.5704005756776	NaN	NaN	40.2359108781127	29.9885227086408
NaN	34.0697966357017	NaN	NaN	27.9936558287074	16.8819914920435
NaN	38.2918697101821	NaN	NaN	37.814500521066	39.6810680511775
NaN	37.1807967313585	NaN	NaN	40.4923727533605	38.2972183802059
NaN	45.3675796094876	NaN	NaN	37.3236086887585	28.9457647775747
NaN	50.8233957978421	NaN	NaN	39.0540748729009	10.5172062716351
NaN	NaN	NaN	NaN	41.2264150943396	20.3400271036097
NaN	NaN	NaN	NaN	42.4495953915787	36.2386478304743
NaN	NaN	NaN	NaN	39.9656266525648	18.4864518197852
NaN	NaN	NaN	NaN	41.443730384098	33.910279053338
NaN	NaN	NaN	NaN	42.4251278305332	38.5026737967914
NaN	NaN	NaN	NaN	42.3783480577759	31.9926594280471
NaN	NaN	NaN	NaN	34.6078872394662	27.8161755789984
NaN	NaN	NaN	NaN	31.2164209946274	38.1613756613757
NaN	NaN	NaN	NaN	37.6939573609184	31.7552925487581
NaN	NaN	NaN	NaN	41.3420528859824	20.4013082294705
NaN	NaN	NaN	NaN	28.6812674743709	36.9811320754717
NaN	NaN	NaN	NaN	46.9291728578504	16.9883930234002
NaN	NaN	NaN	NaN	38.9136904761905	19.2284508740205
NaN	NaN	NaN	NaN	36.5103874227962	12.7073878431664
NaN	NaN	NaN	NaN	39.3082244427364	31.4832535885167
NaN	NaN	NaN	NaN	35.0321082115043	37.0794263651406
NaN	NaN	NaN	NaN	39.9809311933895	22.2964509394572
NaN	NaN	NaN	NaN	35.7593401261524	35.2467024914509
NaN	NaN	NaN	NaN	43.2375507747856	10.4081058260625
NaN	NaN	NaN	NaN	40.2619835900389	15.8713692946058
NaN	NaN	NaN	NaN	36.4619102123871	31.39564992232
NaN	NaN	NaN	NaN	39.2086330935252	38.0516109329669
NaN	NaN	NaN	NaN	36.5836197021764	37.7818302387268
NaN	NaN	NaN	NaN	35.0041539739684	28.6401098901099
NaN	NaN	NaN	NaN	31.8660119256401	17.4194592844423
NaN	NaN	NaN	NaN	39.4967817437098	25.1236058410946
NaN	NaN	NaN	NaN	35.9209080922739	33.5554815061646
NaN	NaN	NaN	NaN	39.6798932977659	37.14859437751
NaN	NaN	NaN	NaN	39.7414700135277	23.2723729575776
NaN	NaN	NaN	NaN	33.8457954810156	14.5179845080144
NaN	NaN	NaN	NaN	39.0718954248366	19.4533622559653
NaN	NaN	NaN	NaN	40.4332129963899	37.0330679730557
NaN	NaN	NaN	NaN	45.5062221539407	34.2951663297188
NaN	NaN	NaN	NaN	29.2802172928927	31.5219149280285
NaN	NaN	NaN	NaN	43.3720219914478	32.8451015614205
NaN	NaN	NaN	NaN	45.0740874593423	19.8809629563827
NaN	NaN	NaN	NaN	42.7272727272727	20.7942044539844
NaN	NaN	NaN	NaN	34.2237503306004	14.0531152760692
NaN	NaN	NaN	NaN	22.9838063171397	33.9919624916276
NaN	NaN	NaN	NaN	36.7881548974943	31.0822662690756
NaN	NaN	NaN	NaN	38.7291345209707	39.9739394816852
NaN	NaN	NaN	NaN	42.280789407944	32.9608006672227
NaN	NaN	NaN	NaN	40.2417962003454	25.8254292231961
NaN	NaN	NaN	NaN	36.6226658081133	25.8822219748414
NaN	NaN	NaN	NaN	27.7387880862718	39.5328208160852
NaN	NaN	NaN	NaN	20.1045856798069	21.2823763810904
NaN	NaN	NaN	NaN	38.5339201699803	25.1521716702775
NaN	NaN	NaN	NaN	39.3799877225292	35.4866056290268
NaN	NaN	NaN	NaN	32.6423807080554	39.4717534849596
NaN	NaN	NaN	NaN	36.9614193185018	29.0005005840147
NaN	NaN	NaN	NaN	28.550135501355	11.599231674825
NaN	NaN	NaN	NaN	38.947696139477	22.4942263279446
NaN	NaN	NaN	NaN	21.0243700950021	29.7842727905358
NaN	NaN	NaN	NaN	41.852269523541	35.3364962221051
NaN	NaN	NaN	NaN	23.8060326770004	25.0479988184906
NaN	NaN	NaN	NaN	41.0789001793186	30.2700866315611
NaN	NaN	NaN	NaN	27.1990360389966	15.8356085644489
NaN	NaN	NaN	NaN	27.7792952745152	13.1221719457014
NaN	NaN	NaN	NaN	35.2413992483377	30.879199428163
NaN	NaN	NaN	NaN	42.2272945699183	15.7880910683012
NaN	NaN	NaN	NaN	38.3791177476348	24.3532560214095
NaN	NaN	NaN	NaN	41.2260967379078	29.4200649075773
NaN	NaN	NaN	NaN	39.6503599236081	14.0644736119501
NaN	NaN	NaN	NaN	22.8524115090043	28.8086969651215
NaN	NaN	NaN	NaN	42.7021403091558	34.0606843124596
NaN	NaN	NaN	NaN	23.9873348618845	33.1591368846932
NaN	NaN	NaN	NaN	41.7516659866721	21.0052205957621
NaN	NaN	NaN	NaN	30.734790624177	34.8661417322835
NaN	NaN	NaN	NaN	40.855832908813	33.7120622568093
NaN	NaN	NaN	NaN	34.0635082356937	36.1892012494422
NaN	NaN	NaN	NaN	35.0102070574512	31.4338477773381
NaN	NaN	NaN	NaN	34.2362579281184	30.2030037960059
NaN	NaN	NaN	NaN	26.6113174568495	30.1908786245082
NaN	NaN	NaN	NaN	42.8428571428571	39.4895591647332
NaN	NaN	NaN	NaN	38.4608173978253	16.0330219422116
NaN	NaN	NaN	NaN	38.4671962341865	21.7999603095852
NaN	NaN	NaN	NaN	43.7813161117916	34.2295174755908
NaN	NaN	NaN	NaN	34.7507216977452	23.7464754198848
NaN	NaN	NaN	NaN	32.5502173146952	18.6829352717203
NaN	NaN	NaN	NaN	24.4450795465371	32.790967956168
NaN	NaN	NaN	NaN	40.2167085427136	21.0457516339869
NaN	NaN	NaN	NaN	30.1272143621448	23.6238272860857
NaN	NaN	NaN	NaN	47.1928397070789	16.9117647058824
NaN	NaN	NaN	NaN	46.265697290152	18.8753478552922
NaN	NaN	NaN	NaN	34.6142816174362	32.4634826850484
NaN	NaN	NaN	NaN	34.2554443790465	34.1549863057838
NaN	NaN	NaN	NaN	39.0633669958939	27.1749489448604
NaN	NaN	NaN	NaN	43.6834494544498	35.3132922854038
NaN	NaN	NaN	NaN	35.3018372703412	19.9307273626917
NaN	NaN	NaN	NaN	29.1051076403546	29.0478615071283
NaN	NaN	NaN	NaN	27.8629144608526	21.3943808532778
NaN	NaN	NaN	NaN	33.4478987658178	17.3927935333607
NaN	NaN	NaN	NaN	41.248071318361	21.0195013576895
NaN	NaN	NaN	NaN	41.0711430855316	39.2107340173639
NaN	NaN	NaN	NaN	41.8587896253602	35.3355232285312
NaN	NaN	NaN	NaN	41.339332064371	25.5533199195171
NaN	NaN	NaN	NaN	47.2273004265692	18.3844292053247
NaN	NaN	NaN	NaN	37.7526025719535	18.9278227014076
NaN	NaN	NaN	NaN	28.0375948363719	35.062408818285
NaN	NaN	NaN	NaN	36.2484333658265	23.1567298381519
NaN	NaN	NaN	NaN	42.2249431520028	16.7251120202611
NaN	NaN	NaN	NaN	39.4304119342261	32.6991676575505
NaN	NaN	NaN	NaN	36.1410237498156	29.1237113402062
NaN	NaN	NaN	NaN	37.0288248337029	29.2411080150795
NaN	NaN	NaN	NaN	39.8498331479422	41.1764705882353
NaN	NaN	NaN	NaN	34.3646408839779	15.2710681696189
NaN	NaN	NaN	NaN	40.4687756105556	29.1101842196733
NaN	NaN	NaN	NaN	40.1142281202755	29.8598209761865
NaN	NaN	NaN	NaN	28.0673616680032	31.1229590136621
NaN	NaN	NaN	NaN	42.030959752322	33.4141274238227
NaN	NaN	NaN	NaN	40.9897172236504	39.6568160152526
NaN	NaN	NaN	NaN	42.196261682243	36.030103480715
NaN	NaN	NaN	NaN	40.0525525525525	28.2497282186675
NaN	NaN	NaN	NaN	40.9687308399755	36.0621030345801
NaN	NaN	NaN	NaN	44.0255288972935	NaN
NaN	NaN	NaN	NaN	43.4970933546107	NaN
NaN	NaN	NaN	NaN	NaN	NaN
NaN	NaN	NaN	NaN	NaN	NaN
NaN	NaN	NaN	NaN	NaN	NaN
NaN	NaN	NaN	NaN	NaN	NaN
NaN	NaN	NaN	NaN	NaN	NaN
NaN	NaN	NaN	NaN	NaN	NaN
NaN	NaN	NaN	NaN	NaN	NaN
NaN	NaN	NaN	NaN	NaN	NaN
NaN	NaN	NaN	NaN	NaN	NaN
NaN	NaN	NaN	NaN	NaN	NaN
NaN	NaN	NaN	NaN	NaN	NaN
NaN	NaN	NaN	NaN	NaN	NaN
NaN	NaN	NaN	NaN	NaN	NaN
NaN	NaN	NaN	NaN	NaN	NaN
NaN	NaN	NaN	NaN	NaN	NaN
NaN	NaN	NaN	NaN	NaN	NaN
NaN	NaN	NaN	NaN	NaN	NaN
NaN	NaN	NaN	NaN	NaN	NaN
NaN	NaN	NaN	NaN	NaN	NaN
NaN	NaN	NaN	NaN	NaN	NaN
NaN	NaN	NaN	NaN	NaN	NaN
NaN	NaN	NaN	NaN	NaN	NaN
NaN	NaN	NaN	NaN	NaN	NaN
NaN	NaN	NaN	NaN	NaN	NaN
NaN	NaN	NaN	NaN	NaN	NaN
NaN	NaN	NaN	NaN	NaN	NaN
NaN	NaN	NaN	NaN	NaN	NaN
NaN	NaN	NaN	NaN	NaN	NaN
NaN	NaN	NaN	NaN	NaN	NaN
NaN	NaN	NaN	NaN	NaN	NaN
NaN	NaN	NaN	NaN	NaN	NaN
NaN	NaN	NaN	NaN	NaN	NaN
NaN	NaN	NaN	NaN	NaN	NaN
NaN	NaN	NaN	NaN	NaN	NaN
NaN	NaN	NaN	NaN	NaN	NaN
NaN	NaN	NaN	NaN	NaN	NaN
NaN	NaN	NaN	NaN	NaN	NaN
NaN	NaN	NaN	NaN	NaN	NaN
NaN	NaN	NaN	NaN	NaN	NaN
NaN	NaN	NaN	NaN	NaN	NaN
NaN	NaN	NaN	NaN	NaN	NaN
NaN	NaN	NaN	NaN	NaN	NaN
NaN	NaN	NaN	NaN	NaN	NaN
NaN	NaN	NaN	NaN	NaN	NaN
NaN	NaN	NaN	NaN	NaN	NaN
NaN	NaN	NaN	NaN	NaN	NaN
NaN	NaN	NaN	NaN	NaN	NaN
NaN	NaN	NaN	NaN	NaN	NaN
NaN	NaN	NaN	NaN	NaN	NaN
NaN	NaN	NaN	NaN	NaN	NaN
NaN	NaN	NaN	NaN	NaN	NaN
NaN	NaN	NaN	NaN	NaN	NaN
NaN	NaN	NaN	NaN	NaN	NaN
NaN	NaN	NaN	NaN	NaN	NaN
NaN	NaN	NaN	NaN	NaN	NaN
NaN	NaN	NaN	NaN	NaN	NaN
NaN	NaN	NaN	NaN	NaN	NaN
NaN	NaN	NaN	NaN	NaN	NaN
NaN	NaN	NaN	NaN	NaN	NaN
NaN	NaN	NaN	NaN	NaN	NaN
NaN	NaN	NaN	NaN	NaN	NaN
NaN	NaN	NaN	NaN	NaN	NaN
NaN	NaN	NaN	NaN	NaN	NaN
NaN	NaN	NaN	NaN	NaN	NaN
NaN	NaN	NaN	NaN	NaN	NaN
NaN	NaN	NaN	NaN	NaN	NaN
NaN	NaN	NaN	NaN	NaN	NaN
NaN	NaN	NaN	NaN	NaN	NaN
NaN	NaN	NaN	NaN	NaN	NaN
NaN	NaN	NaN	NaN	NaN	NaN
NaN	NaN	NaN	NaN	NaN	NaN
NaN	NaN	NaN	NaN	NaN	NaN
NaN	NaN	NaN	NaN	NaN	NaN
NaN	NaN	NaN	NaN	NaN	NaN
NaN	NaN	NaN	NaN	NaN	NaN
NaN	NaN	NaN	NaN	NaN	NaN
NaN	NaN	NaN	NaN	NaN	NaN
NaN	NaN	NaN	NaN	NaN	NaN
NaN	NaN	NaN	NaN	NaN	NaN
NaN	NaN	NaN	NaN	NaN	NaN
NaN	NaN	NaN	NaN	NaN	NaN
NaN	NaN	NaN	NaN	NaN	NaN
NaN	NaN	NaN	NaN	NaN	NaN
NaN	NaN	NaN	NaN	NaN	NaN
NaN	NaN	NaN	NaN	NaN	NaN
NaN	NaN	NaN	NaN	NaN	NaN
NaN	NaN	NaN	NaN	NaN	NaN
NaN	NaN	NaN	NaN	NaN	NaN
NaN	NaN	NaN	NaN	NaN	NaN
NaN	NaN	NaN	NaN	NaN	NaN
NaN	NaN	NaN	NaN	NaN	NaN
NaN	NaN	NaN	NaN	NaN	NaN
NaN	NaN	NaN	NaN	NaN	NaN
NaN	NaN	NaN	NaN	NaN	NaN
NaN	NaN	NaN	NaN	NaN	NaN
NaN	NaN	NaN	NaN	NaN	NaN
NaN	NaN	NaN	NaN	NaN	NaN
NaN	NaN	NaN	NaN	NaN	NaN
NaN	NaN	NaN	NaN	NaN	NaN
NaN	NaN	NaN	NaN	NaN	NaN
NaN	NaN	NaN	NaN	NaN	NaN
NaN	NaN	NaN	NaN	NaN	NaN
NaN	NaN	NaN	NaN	NaN	NaN
NaN	NaN	NaN	NaN	NaN	NaN
NaN	NaN	NaN	NaN	NaN	NaN
NaN	NaN	NaN	NaN	NaN	NaN
NaN	NaN	NaN	NaN	NaN	NaN
NaN	NaN	NaN	NaN	NaN	NaN
NaN	NaN	NaN	NaN	NaN	NaN
NaN	NaN	NaN	NaN	NaN	NaN
NaN	NaN	NaN	NaN	NaN	NaN
NaN	NaN	NaN	NaN	NaN	NaN
NaN	NaN	NaN	NaN	NaN	NaN
NaN	NaN	NaN	NaN	NaN	NaN
NaN	NaN	NaN	NaN	NaN	NaN
NaN	NaN	NaN	NaN	NaN	NaN
NaN	NaN	NaN	NaN	NaN	NaN
NaN	NaN	NaN	NaN	NaN	NaN
NaN	NaN	NaN	NaN	NaN	NaN
NaN	NaN	NaN	NaN	NaN	NaN
NaN	NaN	NaN	NaN	NaN	NaN
NaN	NaN	NaN	NaN	NaN	NaN
NaN	NaN	NaN	NaN	NaN	NaN
NaN	NaN	NaN	NaN	NaN	NaN
NaN	NaN	NaN	NaN	NaN	NaN
NaN	NaN	NaN	NaN	NaN	NaN
NaN	NaN	NaN	NaN	NaN	NaN
NaN	NaN	NaN	NaN	NaN	NaN
NaN	NaN	NaN	NaN	NaN	NaN
NaN	NaN	NaN	NaN	NaN	NaN
NaN	NaN	NaN	NaN	NaN	NaN
NaN	NaN	NaN	NaN	NaN	NaN
NaN	NaN	NaN	NaN	NaN	NaN
NaN	NaN	NaN	NaN	NaN	NaN
NaN	NaN	NaN	NaN	NaN	NaN
NaN	NaN	NaN	NaN	NaN	NaN
NaN	NaN	NaN	NaN	NaN	NaN
NaN	NaN	NaN	NaN	NaN	NaN
NaN	NaN	NaN	NaN	NaN	NaN
NaN	NaN	NaN	NaN	NaN	NaN
NaN	NaN	NaN	NaN	NaN	NaN
NaN	NaN	NaN	NaN	NaN	NaN
NaN	NaN	NaN	NaN	NaN	NaN
NaN	NaN	NaN	NaN	NaN	NaN
NaN	NaN	NaN	NaN	NaN	NaN
NaN	NaN	NaN	NaN	NaN	NaN
NaN	NaN	NaN	NaN	NaN	NaN
NaN	NaN	NaN	NaN	NaN	NaN
NaN	NaN	NaN	NaN	NaN	NaN
NaN	NaN	NaN	NaN	NaN	NaN
NaN	NaN	NaN	NaN	NaN	NaN
NaN	NaN	NaN	NaN	NaN	NaN
NaN	NaN	NaN	NaN	NaN	NaN
NaN	NaN	NaN	NaN	NaN	NaN
NaN	NaN	NaN	NaN	NaN	NaN
NaN	NaN	NaN	NaN	NaN	NaN
NaN	NaN	NaN	NaN	NaN	NaN
NaN	NaN	NaN	NaN	NaN	NaN
NaN	NaN	NaN	NaN	NaN	NaN
NaN	NaN	NaN	NaN	NaN	NaN
NaN	NaN	NaN	NaN	NaN	NaN
NaN	NaN	NaN	NaN	NaN	NaN
NaN	NaN	NaN	NaN	NaN	NaN
NaN	NaN	NaN	NaN	NaN	NaN
NaN	NaN	NaN	NaN	NaN	NaN
NaN	NaN	NaN	NaN	NaN	NaN
NaN	NaN	NaN	NaN	NaN	NaN
NaN	NaN	NaN	NaN	NaN	NaN
NaN	NaN	NaN	NaN	NaN	NaN
NaN	NaN	NaN	NaN	NaN	NaN
NaN	NaN	NaN	NaN	NaN	NaN
NaN	NaN	NaN	NaN	NaN	NaN
NaN	NaN	NaN	NaN	NaN	NaN
NaN	NaN	NaN	NaN	NaN	NaN
NaN	NaN	NaN	NaN	NaN	NaN
NaN	NaN	NaN	NaN	NaN	NaN
NaN	NaN	NaN	NaN	NaN	NaN
NaN	NaN	NaN	NaN	NaN	NaN
NaN	NaN	NaN	NaN	NaN	NaN
NaN	NaN	NaN	NaN	NaN	NaN
NaN	NaN	NaN	NaN	NaN	NaN
NaN	NaN	NaN	NaN	NaN	NaN
NaN	NaN	NaN	NaN	NaN	NaN
NaN	NaN	NaN	NaN	NaN	NaN
NaN	NaN	NaN	NaN	NaN	NaN
NaN	NaN	NaN	NaN	NaN	NaN
NaN	NaN	NaN	NaN	NaN	NaN
NaN	NaN	NaN	NaN	NaN	NaN
NaN	NaN	NaN	NaN	NaN	NaN
NaN	NaN	NaN	NaN	NaN	NaN
NaN	NaN	NaN	NaN	NaN	NaN
NaN	NaN	NaN	NaN	NaN	NaN
NaN	NaN	NaN	NaN	NaN	NaN
NaN	NaN	NaN	NaN	NaN	NaN
NaN	NaN	NaN	NaN	NaN	NaN
NaN	NaN	NaN	NaN	NaN	NaN
NaN	NaN	NaN	NaN	NaN	NaN
NaN	NaN	NaN	NaN	NaN	NaN
NaN	NaN	NaN	NaN	NaN	NaN
NaN	NaN	NaN	NaN	NaN	NaN
NaN	NaN	NaN	NaN	NaN	NaN
NaN	NaN	NaN	NaN	NaN	NaN
NaN	NaN	NaN	NaN	NaN	NaN
NaN	NaN	NaN	NaN	NaN	NaN
NaN	NaN	NaN	NaN	NaN	NaN
NaN	NaN	NaN	NaN	NaN	NaN
NaN	NaN	NaN	NaN	NaN	NaN
NaN	NaN	NaN	NaN	NaN	NaN
NaN	NaN	NaN	NaN	NaN	NaN
NaN	NaN	NaN	NaN	NaN	NaN
NaN	NaN	NaN	NaN	NaN	NaN
NaN	NaN	NaN	NaN	NaN	NaN
NaN	NaN	NaN	NaN	NaN	NaN
NaN	NaN	NaN	NaN	NaN	NaN
NaN	NaN	NaN	NaN	NaN	NaN
NaN	NaN	NaN	NaN	NaN	NaN
NaN	NaN	NaN	NaN	NaN	NaN
NaN	NaN	NaN	NaN	NaN	NaN
NaN	NaN	NaN	NaN	NaN	NaN
NaN	NaN	NaN	NaN	NaN	NaN
NaN	NaN	NaN	NaN	NaN	NaN
NaN	NaN	NaN	NaN	NaN	NaN
NaN	NaN	NaN	NaN	NaN	NaN
NaN	NaN	NaN	NaN	NaN	NaN
NaN	NaN	NaN	NaN	NaN	NaN
NaN	NaN	NaN	NaN	NaN	NaN
NaN	NaN	NaN	NaN	NaN	NaN
NaN	NaN	NaN	NaN	NaN	NaN
NaN	NaN	NaN	NaN	NaN	NaN
NaN	NaN	NaN	NaN	NaN	NaN
NaN	NaN	NaN	NaN	NaN	NaN
NaN	NaN	NaN	NaN	NaN	NaN
NaN	NaN	NaN	NaN	NaN	NaN
NaN	NaN	NaN	NaN	NaN	NaN
NaN	NaN	NaN	NaN	NaN	NaN
NaN	NaN	NaN	NaN	NaN	NaN
NaN	NaN	NaN	NaN	NaN	NaN
NaN	NaN	NaN	NaN	NaN	NaN
NaN	NaN	NaN	NaN	NaN	NaN
NaN	NaN	NaN	NaN	NaN	NaN
NaN	NaN	NaN	NaN	NaN	NaN
NaN	NaN	NaN	NaN	NaN	NaN
NaN	NaN	NaN	NaN	NaN	NaN
NaN	NaN	NaN	NaN	NaN	NaN
NaN	NaN	NaN	NaN	NaN	NaN
NaN	NaN	NaN	NaN	NaN	NaN
NaN	NaN	NaN	NaN	NaN	NaN
NaN	NaN	NaN	NaN	NaN	NaN
NaN	NaN	NaN	NaN	NaN	NaN
NaN	NaN	NaN	NaN	NaN	NaN
NaN	NaN	NaN	NaN	NaN	NaN
NaN	NaN	NaN	NaN	NaN	NaN
NaN	NaN	NaN	NaN	NaN	NaN
NaN	NaN	NaN	NaN	NaN	NaN
NaN	NaN	NaN	NaN	NaN	NaN
NaN	NaN	NaN	NaN	NaN	NaN
NaN	NaN	NaN	NaN	NaN	NaN
NaN	NaN	NaN	NaN	NaN	NaN
NaN	NaN	NaN	NaN	NaN	NaN
NaN	NaN	NaN	NaN	NaN	NaN
NaN	NaN	NaN	NaN	NaN	NaN
NaN	NaN	NaN	NaN	NaN	NaN
NaN	NaN	NaN	NaN	NaN	NaN
NaN	NaN	NaN	NaN	NaN	NaN
NaN	NaN	NaN	NaN	NaN	NaN
NaN	NaN	NaN	NaN	NaN	NaN
NaN	NaN	NaN	NaN	NaN	NaN
NaN	NaN	NaN	NaN	NaN	NaN
NaN	NaN	NaN	NaN	NaN	NaN
NaN	NaN	NaN	NaN	NaN	NaN
NaN	NaN	NaN	NaN	NaN	NaN
NaN	NaN	NaN	NaN	NaN	NaN
NaN	NaN	NaN	NaN	NaN	NaN
NaN	NaN	NaN	NaN	NaN	NaN
NaN	NaN	NaN	NaN	NaN	NaN
NaN	NaN	NaN	NaN	NaN	NaN
NaN	NaN	NaN	NaN	NaN	NaN
NaN	NaN	NaN	NaN	NaN	NaN
NaN	NaN	NaN	NaN	NaN	NaN
NaN	NaN	NaN	NaN	NaN	NaN
NaN	NaN	NaN	NaN	NaN	NaN
NaN	NaN	NaN	NaN	NaN	NaN
NaN	NaN	NaN	NaN	NaN	NaN
NaN	NaN	NaN	NaN	NaN	NaN
NaN	NaN	NaN	NaN	NaN	NaN
NaN	NaN	NaN	NaN	NaN	NaN
NaN	NaN	NaN	NaN	NaN	NaN
NaN	NaN	NaN	NaN	NaN	NaN
NaN	NaN	NaN	NaN	NaN	NaN
NaN	NaN	NaN	NaN	NaN	NaN
NaN	NaN	NaN	NaN	NaN	NaN
NaN	NaN	NaN	NaN	NaN	NaN
NaN	NaN	NaN	NaN	NaN	NaN
NaN	NaN	NaN	NaN	NaN	NaN
NaN	NaN	NaN	NaN	NaN	NaN
NaN	NaN	NaN	NaN	NaN	NaN
NaN	NaN	NaN	NaN	NaN	NaN
NaN	NaN	NaN	NaN	NaN	NaN
NaN	NaN	NaN	NaN	NaN	NaN
NaN	NaN	NaN	NaN	NaN	NaN
NaN	NaN	NaN	NaN	NaN	NaN
NaN	NaN	NaN	NaN	NaN	NaN
NaN	NaN	NaN	NaN	NaN	NaN
NaN	NaN	NaN	NaN	NaN	NaN
NaN	NaN	NaN	NaN	NaN	NaN
NaN	NaN	NaN	NaN	NaN	NaN
NaN	NaN	NaN	NaN	NaN	NaN
NaN	NaN	NaN	NaN	NaN	NaN
NaN	NaN	NaN	NaN	NaN	NaN
NaN	NaN	NaN	NaN	NaN	NaN
NaN	NaN	NaN	NaN	NaN	NaN
NaN	NaN	NaN	NaN	NaN	NaN
NaN	NaN	NaN	NaN	NaN	NaN
NaN	NaN	NaN	NaN	NaN	NaN
NaN	NaN	NaN	NaN	NaN	NaN
NaN	NaN	NaN	NaN	NaN	NaN
NaN	NaN	NaN	NaN	NaN	NaN
NaN	NaN	NaN	NaN	NaN	NaN
NaN	NaN	NaN	NaN	NaN	NaN
NaN	NaN	NaN	NaN	NaN	NaN
NaN	NaN	NaN	NaN	NaN	NaN
NaN	NaN	NaN	NaN	NaN	NaN
NaN	NaN	NaN	NaN	NaN	NaN
NaN	NaN	NaN	NaN	NaN	NaN
NaN	NaN	NaN	NaN	NaN	NaN
NaN	NaN	NaN	NaN	NaN	NaN
NaN	NaN	NaN	NaN	NaN	NaN
NaN	NaN	NaN	NaN	NaN	NaN
NaN	NaN	NaN	NaN	NaN	NaN
NaN	NaN	NaN	NaN	NaN	NaN
NaN	NaN	NaN	NaN	NaN	NaN
NaN	NaN	NaN	NaN	NaN	NaN
NaN	NaN	NaN	NaN	NaN	NaN
NaN	NaN	NaN	NaN	NaN	NaN
NaN	NaN	NaN	NaN	NaN	NaN
NaN	NaN	NaN	NaN	NaN	NaN
NaN	NaN	NaN	NaN	NaN	NaN
NaN	NaN	NaN	NaN	NaN	NaN
NaN	NaN	NaN	NaN	NaN	NaN
NaN	NaN	NaN	NaN	NaN	NaN
NaN	NaN	NaN	NaN	NaN	NaN
NaN	NaN	NaN	NaN	NaN	NaN
NaN	NaN	NaN	NaN	NaN	NaN
NaN	NaN	NaN	NaN	NaN	NaN
NaN	NaN	NaN	NaN	NaN	NaN
NaN	NaN	NaN	NaN	NaN	NaN
NaN	NaN	NaN	NaN	NaN	NaN
NaN	NaN	NaN	NaN	NaN	NaN
NaN	NaN	NaN	NaN	NaN	NaN
NaN	NaN	NaN	NaN	NaN	NaN
NaN	NaN	NaN	NaN	NaN	NaN
NaN	NaN	NaN	NaN	NaN	NaN
NaN	NaN	NaN	NaN	NaN	NaN
NaN	NaN	NaN	NaN	NaN	NaN
NaN	NaN	NaN	NaN	NaN	NaN
NaN	NaN	NaN	NaN	NaN	NaN
NaN	NaN	NaN	NaN	NaN	NaN
NaN	NaN	NaN	NaN	NaN	NaN
NaN	NaN	NaN	NaN	NaN	NaN
NaN	NaN	NaN	NaN	NaN	NaN
NaN	NaN	NaN	NaN	NaN	NaN
NaN	NaN	NaN	NaN	NaN	NaN
NaN	NaN	NaN	NaN	NaN	NaN
NaN	NaN	NaN	NaN	NaN	NaN
NaN	NaN	NaN	NaN	NaN	NaN
NaN	NaN	NaN	NaN	NaN	NaN
NaN	NaN	NaN	NaN	NaN	NaN
NaN	NaN	NaN	NaN	NaN	NaN
NaN	NaN	NaN	NaN	NaN	NaN
NaN	NaN	NaN	NaN	NaN	NaN
NaN	NaN	NaN	NaN	NaN	NaN
NaN	NaN	NaN	NaN	NaN	NaN
NaN	NaN	NaN	NaN	NaN	NaN
NaN	NaN	NaN	NaN	NaN	NaN
NaN	NaN	NaN	NaN	NaN	NaN
NaN	NaN	NaN	NaN	NaN	NaN
NaN	NaN	NaN	NaN	NaN	NaN
NaN	NaN	NaN	NaN	NaN	NaN
NaN	NaN	NaN	NaN	NaN	NaN
NaN	NaN	NaN	NaN	NaN	NaN
NaN	NaN	NaN	NaN	NaN	NaN
NaN	NaN	NaN	NaN	NaN	NaN
NaN	NaN	NaN	NaN	NaN	NaN
NaN	NaN	NaN	NaN	NaN	NaN
NaN	NaN	NaN	NaN	NaN	NaN
NaN	NaN	NaN	NaN	NaN	NaN
NaN	NaN	NaN	NaN	NaN	NaN
NaN	NaN	NaN	NaN	NaN	NaN
NaN	NaN	NaN	NaN	NaN	NaN
NaN	NaN	NaN	NaN	NaN	NaN
NaN	NaN	NaN	NaN	NaN	NaN
NaN	NaN	NaN	NaN	NaN	NaN
NaN	NaN	NaN	NaN	NaN	NaN
NaN	NaN	NaN	NaN	NaN	NaN
NaN	NaN	NaN	NaN	NaN	NaN
NaN	NaN	NaN	NaN	NaN	NaN
NaN	NaN	NaN	NaN	NaN	NaN
NaN	NaN	NaN	NaN	NaN	NaN
NaN	NaN	NaN	NaN	NaN	NaN
NaN	NaN	NaN	NaN	NaN	NaN
NaN	NaN	NaN	NaN	NaN	NaN
NaN	NaN	NaN	NaN	NaN	NaN
NaN	NaN	NaN	NaN	NaN	NaN
NaN	NaN	NaN	NaN	NaN	NaN
NaN	NaN	NaN	NaN	NaN	NaN
NaN	NaN	NaN	NaN	NaN	NaN
NaN	NaN	NaN	NaN	NaN	NaN
NaN	NaN	NaN	NaN	NaN	NaN
NaN	NaN	NaN	NaN	NaN	NaN
NaN	NaN	NaN	NaN	NaN	NaN
NaN	NaN	NaN	NaN	NaN	NaN
NaN	NaN	NaN	NaN	NaN	NaN
NaN	NaN	NaN	NaN	NaN	NaN
NaN	NaN	NaN	NaN	NaN	NaN
NaN	NaN	NaN	NaN	NaN	NaN
NaN	NaN	NaN	NaN	NaN	NaN
NaN	NaN	NaN	NaN	NaN	NaN
NaN	NaN	NaN	NaN	NaN	NaN
NaN	NaN	NaN	NaN	NaN	NaN
NaN	NaN	NaN	NaN	NaN	NaN
NaN	NaN	NaN	NaN	NaN	NaN
NaN	NaN	NaN	NaN	NaN	NaN
NaN	NaN	NaN	NaN	NaN	NaN
NaN	NaN	NaN	NaN	NaN	NaN
NaN	NaN	NaN	NaN	NaN	NaN
NaN	NaN	NaN	NaN	NaN	NaN
NaN	NaN	NaN	NaN	NaN	NaN
NaN	NaN	NaN	NaN	NaN	NaN
NaN	NaN	NaN	NaN	NaN	NaN
NaN	NaN	NaN	NaN	NaN	NaN
NaN	NaN	NaN	NaN	NaN	NaN
NaN	NaN	NaN	NaN	NaN	NaN
NaN	NaN	NaN	NaN	NaN	NaN
NaN	NaN	NaN	NaN	NaN	NaN
NaN	NaN	NaN	NaN	NaN	NaN
NaN	NaN	NaN	NaN	NaN	NaN
NaN	NaN	NaN	NaN	NaN	NaN
NaN	NaN	NaN	NaN	NaN	NaN
NaN	NaN	NaN	NaN	NaN	NaN
NaN	NaN	NaN	NaN	NaN	NaN
NaN	NaN	NaN	NaN	NaN	NaN
NaN	NaN	NaN	NaN	NaN	NaN
NaN	NaN	NaN	NaN	NaN	NaN
NaN	NaN	NaN	NaN	NaN	NaN
NaN	NaN	NaN	NaN	NaN	NaN
NaN	NaN	NaN	NaN	NaN	NaN
NaN	NaN	NaN	NaN	NaN	NaN
NaN	NaN	NaN	NaN	NaN	NaN
NaN	NaN	NaN	NaN	NaN	NaN
NaN	NaN	NaN	NaN	NaN	NaN
NaN	NaN	NaN	NaN	NaN	NaN
NaN	NaN	NaN	NaN	NaN	NaN
NaN	NaN	NaN	NaN	NaN	NaN
NaN	NaN	NaN	NaN	NaN	NaN
NaN	NaN	NaN	NaN	NaN	NaN
NaN	NaN	NaN	NaN	NaN	NaN
NaN	NaN	NaN	NaN	NaN	NaN
NaN	NaN	NaN	NaN	NaN	NaN
NaN	NaN	NaN	NaN	NaN	NaN
NaN	NaN	NaN	NaN	NaN	NaN
NaN	NaN	NaN	NaN	NaN	NaN
NaN	NaN	NaN	NaN	NaN	NaN
NaN	NaN	NaN	NaN	NaN	NaN
NaN	NaN	NaN	NaN	NaN	NaN
NaN	NaN	NaN	NaN	NaN	NaN
NaN	NaN	NaN	NaN	NaN	NaN
NaN	NaN	NaN	NaN	NaN	NaN
NaN	NaN	NaN	NaN	NaN	NaN
NaN	NaN	NaN	NaN	NaN	NaN
NaN	NaN	NaN	NaN	NaN	NaN
NaN	NaN	NaN	NaN	NaN	NaN
NaN	NaN	NaN	NaN	NaN	NaN
NaN	NaN	NaN	NaN	NaN	NaN
NaN	NaN	NaN	NaN	NaN	NaN
NaN	NaN	NaN	NaN	NaN	NaN
NaN	NaN	NaN	NaN	NaN	NaN
NaN	NaN	NaN	NaN	NaN	NaN
NaN	NaN	NaN	NaN	NaN	NaN
NaN	NaN	NaN	NaN	NaN	NaN
NaN	NaN	NaN	NaN	NaN	NaN
NaN	NaN	NaN	NaN	NaN	NaN
NaN	NaN	NaN	NaN	NaN	NaN
NaN	NaN	NaN	NaN	NaN	NaN
NaN	NaN	NaN	NaN	NaN	NaN
NaN	NaN	NaN	NaN	NaN	NaN
NaN	NaN	NaN	NaN	NaN	NaN
NaN	NaN	NaN	NaN	NaN	NaN
NaN	NaN	NaN	NaN	NaN	NaN
NaN	NaN	NaN	NaN	NaN	NaN
NaN	NaN	NaN	NaN	NaN	NaN
NaN	NaN	NaN	NaN	NaN	NaN
NaN	NaN	NaN	NaN	NaN	NaN
NaN	NaN	NaN	NaN	NaN	NaN
NaN	NaN	NaN	NaN	NaN	NaN
NaN	NaN	NaN	NaN	NaN	NaN
NaN	NaN	NaN	NaN	NaN	NaN
NaN	NaN	NaN	NaN	NaN	NaN
NaN	NaN	NaN	NaN	NaN	NaN
NaN	NaN	NaN	NaN	NaN	NaN
NaN	NaN	NaN	NaN	NaN	NaN
NaN	NaN	NaN	NaN	NaN	NaN
NaN	NaN	NaN	NaN	NaN	NaN
NaN	NaN	NaN	NaN	NaN	NaN
NaN	NaN	NaN	NaN	NaN	NaN
NaN	NaN	NaN	NaN	NaN	NaN
NaN	NaN	NaN	NaN	NaN	NaN
NaN	NaN	NaN	NaN	NaN	NaN
NaN	NaN	NaN	NaN	NaN	NaN
NaN	NaN	NaN	NaN	NaN	NaN
NaN	NaN	NaN	NaN	NaN	NaN
NaN	NaN	NaN	NaN	NaN	NaN
NaN	NaN	NaN	NaN	NaN	NaN
NaN	NaN	NaN	NaN	NaN	NaN
NaN	NaN	NaN	NaN	NaN	NaN
NaN	NaN	NaN	NaN	NaN	NaN
NaN	NaN	NaN	NaN	NaN	NaN
NaN	NaN	NaN	NaN	NaN	NaN
NaN	NaN	NaN	NaN	NaN	NaN
NaN	NaN	NaN	NaN	NaN	NaN
NaN	NaN	NaN	NaN	NaN	NaN
NaN	NaN	NaN	NaN	NaN	NaN
NaN	NaN	NaN	NaN	NaN	NaN
NaN	NaN	NaN	NaN	NaN	NaN
NaN	NaN	NaN	NaN	NaN	NaN
NaN	NaN	NaN	NaN	NaN	NaN
NaN	NaN	NaN	NaN	NaN	NaN
NaN	NaN	NaN	NaN	NaN	NaN
NaN	NaN	NaN	NaN	NaN	NaN
NaN	NaN	NaN	NaN	NaN	NaN
NaN	NaN	NaN	NaN	NaN	NaN
NaN	NaN	NaN	NaN	NaN	NaN
NaN	NaN	NaN	NaN	NaN	NaN
NaN	NaN	NaN	NaN	NaN	NaN
NaN	NaN	NaN	NaN	NaN	NaN
NaN	NaN	NaN	NaN	NaN	NaN
NaN	NaN	NaN	NaN	NaN	NaN
NaN	NaN	NaN	NaN	NaN	NaN
NaN	NaN	NaN	NaN	NaN	NaN
NaN	NaN	NaN	NaN	NaN	NaN
NaN	NaN	NaN	NaN	NaN	NaN
NaN	NaN	NaN	NaN	NaN	NaN
NaN	NaN	NaN	NaN	NaN	NaN
NaN	NaN	NaN	NaN	NaN	NaN
NaN	NaN	NaN	NaN	NaN	NaN
NaN	NaN	NaN	NaN	NaN	NaN
NaN	NaN	NaN	NaN	NaN	NaN
NaN	NaN	NaN	NaN	NaN	NaN
NaN	NaN	NaN	NaN	NaN	NaN
NaN	NaN	NaN	NaN	NaN	NaN
NaN	NaN	NaN	NaN	NaN	NaN
NaN	NaN	NaN	NaN	NaN	NaN
NaN	NaN	NaN	NaN	NaN	NaN
NaN	NaN	NaN	NaN	NaN	NaN
NaN	NaN	NaN	NaN	NaN	NaN
NaN	NaN	NaN	NaN	NaN	NaN
NaN	NaN	NaN	NaN	NaN	NaN
NaN	NaN	NaN	NaN	NaN	NaN
NaN	NaN	NaN	NaN	NaN	NaN
NaN	NaN	NaN	NaN	NaN	NaN
NaN	NaN	NaN	NaN	NaN	NaN
NaN	NaN	NaN	NaN	NaN	NaN
NaN	NaN	NaN	NaN	NaN	NaN
NaN	NaN	NaN	NaN	NaN	NaN
NaN	NaN	NaN	NaN	NaN	NaN
NaN	NaN	NaN	NaN	NaN	NaN
NaN	NaN	NaN	NaN	NaN	NaN
NaN	NaN	NaN	NaN	NaN	NaN
NaN	NaN	NaN	NaN	NaN	NaN
NaN	NaN	NaN	NaN	NaN	NaN
NaN	NaN	NaN	NaN	NaN	NaN
NaN	NaN	NaN	NaN	NaN	NaN
NaN	NaN	NaN	NaN	NaN	NaN
NaN	NaN	NaN	NaN	NaN	NaN
NaN	NaN	NaN	NaN	NaN	NaN
NaN	NaN	NaN	NaN	NaN	NaN
NaN	NaN	NaN	NaN	NaN	NaN
NaN	NaN	NaN	NaN	NaN	NaN
NaN	NaN	NaN	NaN	NaN	NaN
NaN	NaN	NaN	NaN	NaN	NaN
NaN	NaN	NaN	NaN	NaN	NaN
NaN	NaN	NaN	NaN	NaN	NaN
NaN	NaN	NaN	NaN	NaN	NaN
NaN	NaN	NaN	NaN	NaN	NaN
NaN	NaN	NaN	NaN	NaN	NaN
NaN	NaN	NaN	NaN	NaN	NaN
NaN	NaN	NaN	NaN	NaN	NaN
NaN	NaN	NaN	NaN	NaN	NaN
NaN	NaN	NaN	NaN	NaN	NaN
NaN	NaN	NaN	NaN	NaN	NaN
NaN	NaN	NaN	NaN	NaN	NaN
NaN	NaN	NaN	NaN	NaN	NaN
NaN	NaN	NaN	NaN	NaN	NaN
NaN	NaN	NaN	NaN	NaN	NaN
NaN	NaN	NaN	NaN	NaN	NaN
NaN	NaN	NaN	NaN	NaN	NaN
NaN	NaN	NaN	NaN	NaN	NaN
NaN	NaN	NaN	NaN	NaN	NaN
NaN	NaN	NaN	NaN	NaN	NaN
NaN	NaN	NaN	NaN	NaN	NaN
NaN	NaN	NaN	NaN	NaN	NaN
NaN	NaN	NaN	NaN	NaN	NaN
NaN	NaN	NaN	NaN	NaN	NaN
NaN	NaN	NaN	NaN	NaN	NaN
NaN	NaN	NaN	NaN	NaN	NaN
NaN	NaN	NaN	NaN	NaN	NaN
NaN	NaN	NaN	NaN	NaN	NaN
NaN	NaN	NaN	NaN	NaN	NaN
NaN	NaN	NaN	NaN	NaN	NaN
NaN	NaN	NaN	NaN	NaN	NaN
NaN	NaN	NaN	NaN	NaN	NaN
NaN	NaN	NaN	NaN	NaN	NaN
NaN	NaN	NaN	NaN	NaN	NaN
NaN	NaN	NaN	NaN	NaN	NaN
NaN	NaN	NaN	NaN	NaN	NaN
NaN	NaN	NaN	NaN	NaN	NaN
NaN	NaN	NaN	NaN	NaN	NaN
NaN	NaN	NaN	NaN	NaN	NaN
NaN	NaN	NaN	NaN	NaN	NaN
NaN	NaN	NaN	NaN	NaN	NaN
NaN	NaN	NaN	NaN	NaN	NaN
NaN	NaN	NaN	NaN	NaN	NaN
NaN	NaN	NaN	NaN	NaN	NaN
NaN	NaN	NaN	NaN	NaN	NaN
NaN	NaN	NaN	NaN	NaN	NaN
NaN	NaN	NaN	NaN	NaN	NaN
NaN	NaN	NaN	NaN	NaN	NaN
NaN	NaN	NaN	NaN	NaN	NaN
NaN	NaN	NaN	NaN	NaN	NaN
NaN	NaN	NaN	NaN	NaN	NaN
NaN	NaN	NaN	NaN	NaN	NaN
NaN	NaN	NaN	NaN	NaN	NaN
NaN	NaN	NaN	NaN	NaN	NaN
NaN	NaN	NaN	NaN	NaN	NaN
NaN	NaN	NaN	NaN	NaN	NaN
NaN	NaN	NaN	NaN	NaN	NaN
NaN	NaN	NaN	NaN	NaN	NaN
NaN	NaN	NaN	NaN	NaN	NaN
NaN	NaN	NaN	NaN	NaN	NaN
NaN	NaN	NaN	NaN	NaN	NaN
NaN	NaN	NaN	NaN	NaN	NaN
NaN	NaN	NaN	NaN	NaN	NaN
NaN	NaN	NaN	NaN	NaN	NaN
NaN	NaN	NaN	NaN	NaN	NaN
NaN	NaN	NaN	NaN	NaN	NaN
NaN	NaN	NaN	NaN	NaN	NaN
NaN	NaN	NaN	NaN	NaN	NaN
NaN	NaN	NaN	NaN	NaN	NaN
NaN	NaN	NaN	NaN	NaN	NaN
NaN	NaN	NaN	NaN	NaN	NaN
NaN	NaN	NaN	NaN	NaN	NaN
NaN	NaN	NaN	NaN	NaN	NaN
NaN	NaN	NaN	NaN	NaN	NaN
NaN	NaN	NaN	NaN	NaN	NaN
NaN	NaN	NaN	NaN	NaN	NaN
NaN	NaN	NaN	NaN	NaN	NaN
NaN	NaN	NaN	NaN	NaN	NaN
NaN	NaN	NaN	NaN	NaN	NaN
NaN	NaN	NaN	NaN	NaN	NaN
NaN	NaN	NaN	NaN	NaN	NaN
NaN	NaN	NaN	NaN	NaN	NaN
NaN	NaN	NaN	NaN	NaN	NaN
NaN	NaN	NaN	NaN	NaN	NaN
NaN	NaN	NaN	NaN	NaN	NaN
NaN	NaN	NaN	NaN	NaN	NaN
NaN	NaN	NaN	NaN	NaN	NaN
NaN	NaN	NaN	NaN	NaN	NaN
NaN	NaN	NaN	NaN	NaN	NaN
NaN	NaN	NaN	NaN	NaN	NaN
NaN	NaN	NaN	NaN	NaN	NaN
NaN	NaN	NaN	NaN	NaN	NaN
NaN	NaN	NaN	NaN	NaN	NaN
NaN	NaN	NaN	NaN	NaN	NaN
NaN	NaN	NaN	NaN	NaN	NaN
NaN	NaN	NaN	NaN	NaN	NaN
NaN	NaN	NaN	NaN	NaN	NaN
NaN	NaN	NaN	NaN	NaN	NaN
NaN	NaN	NaN	NaN	NaN	NaN
NaN	NaN	NaN	NaN	NaN	NaN
NaN	NaN	NaN	NaN	NaN	NaN
NaN	NaN	NaN	NaN	NaN	NaN
NaN	NaN	NaN	NaN	NaN	NaN
NaN	NaN	NaN	NaN	NaN	NaN
NaN	NaN	NaN	NaN	NaN	NaN
NaN	NaN	NaN	NaN	NaN	NaN
NaN	NaN	NaN	NaN	NaN	NaN
NaN	NaN	NaN	NaN	NaN	NaN
NaN	NaN	NaN	NaN	NaN	NaN
NaN	NaN	NaN	NaN	NaN	NaN
NaN	NaN	NaN	NaN	NaN	NaN
NaN	NaN	NaN	NaN	NaN	NaN
NaN	NaN	NaN	NaN	NaN	NaN
NaN	NaN	NaN	NaN	NaN	NaN
NaN	NaN	NaN	NaN	NaN	NaN
NaN	NaN	NaN	NaN	NaN	NaN
NaN	NaN	NaN	NaN	NaN	NaN
NaN	NaN	NaN	NaN	NaN	NaN
NaN	NaN	NaN	NaN	NaN	NaN
NaN	NaN	NaN	NaN	NaN	NaN
NaN	NaN	NaN	NaN	NaN	NaN
NaN	NaN	NaN	NaN	NaN	NaN
NaN	NaN	NaN	NaN	NaN	NaN
NaN	NaN	NaN	NaN	NaN	NaN
NaN	NaN	NaN	NaN	NaN	NaN
NaN	NaN	NaN	NaN	NaN	NaN
NaN	NaN	NaN	NaN	NaN	NaN
NaN	NaN	NaN	NaN	NaN	NaN
NaN	NaN	NaN	NaN	NaN	NaN
NaN	NaN	NaN	NaN	NaN	NaN
NaN	NaN	NaN	NaN	NaN	NaN
NaN	NaN	NaN	NaN	NaN	NaN
NaN	NaN	NaN	NaN	NaN	NaN
NaN	NaN	NaN	NaN	NaN	NaN
NaN	NaN	NaN	NaN	NaN	NaN
NaN	NaN	NaN	NaN	NaN	NaN
NaN	NaN	NaN	NaN	NaN	NaN
NaN	NaN	NaN	NaN	NaN	NaN
NaN	NaN	NaN	NaN	NaN	NaN
NaN	NaN	NaN	NaN	NaN	NaN
NaN	NaN	NaN	NaN	NaN	NaN
NaN	NaN	NaN	NaN	NaN	NaN
NaN	NaN	NaN	NaN	NaN	NaN
NaN	NaN	NaN	NaN	NaN	NaN
NaN	NaN	NaN	NaN	NaN	NaN
NaN	NaN	NaN	NaN	NaN	NaN
NaN	NaN	NaN	NaN	NaN	NaN
NaN	NaN	NaN	NaN	NaN	NaN
NaN	NaN	NaN	NaN	NaN	NaN
NaN	NaN	NaN	NaN	NaN	NaN
NaN	NaN	NaN	NaN	NaN	NaN
NaN	NaN	NaN	NaN	NaN	NaN
NaN	NaN	NaN	NaN	NaN	NaN
NaN	NaN	NaN	NaN	NaN	NaN
NaN	NaN	NaN	NaN	NaN	NaN
NaN	NaN	NaN	NaN	NaN	NaN
NaN	NaN	NaN	NaN	NaN	NaN
NaN	NaN	NaN	NaN	NaN	NaN
NaN	NaN	NaN	NaN	NaN	NaN
NaN	NaN	NaN	NaN	NaN	NaN
NaN	NaN	NaN	NaN	NaN	NaN
NaN	NaN	NaN	NaN	NaN	NaN
NaN	NaN	NaN	NaN	NaN	NaN
NaN	NaN	NaN	NaN	NaN	NaN
NaN	NaN	NaN	NaN	NaN	NaN
NaN	NaN	NaN	NaN	NaN	NaN
NaN	NaN	NaN	NaN	NaN	NaN
NaN	NaN	NaN	NaN	NaN	NaN
NaN	NaN	NaN	NaN	NaN	NaN
NaN	NaN	NaN	NaN	NaN	NaN
NaN	NaN	NaN	NaN	NaN	NaN
NaN	NaN	NaN	NaN	NaN	NaN
NaN	NaN	NaN	NaN	NaN	NaN
NaN	NaN	NaN	NaN	NaN	NaN
NaN	NaN	NaN	NaN	NaN	NaN
NaN	NaN	NaN	NaN	NaN	NaN
NaN	NaN	NaN	NaN	NaN	NaN
NaN	NaN	NaN	NaN	NaN	NaN
NaN	NaN	NaN	NaN	NaN	NaN
NaN	NaN	NaN	NaN	NaN	NaN
NaN	NaN	NaN	NaN	NaN	NaN
NaN	NaN	NaN	NaN	NaN	NaN
NaN	NaN	NaN	NaN	NaN	NaN
NaN	NaN	NaN	NaN	NaN	NaN
NaN	NaN	NaN	NaN	NaN	NaN
NaN	NaN	NaN	NaN	NaN	NaN
NaN	NaN	NaN	NaN	NaN	NaN
NaN	NaN	NaN	NaN	NaN	NaN
NaN	NaN	NaN	NaN	NaN	NaN
NaN	NaN	NaN	NaN	NaN	NaN
NaN	NaN	NaN	NaN	NaN	NaN
NaN	NaN	NaN	NaN	NaN	NaN
NaN	NaN	NaN	NaN	NaN	NaN
NaN	NaN	NaN	NaN	NaN	NaN
NaN	NaN	NaN	NaN	NaN	NaN
NaN	NaN	NaN	NaN	NaN	NaN
NaN	NaN	NaN	NaN	NaN	NaN
NaN	NaN	NaN	NaN	NaN	NaN
NaN	NaN	NaN	NaN	NaN	NaN
NaN	NaN	NaN	NaN	NaN	NaN
NaN	NaN	NaN	NaN	NaN	NaN
NaN	NaN	NaN	NaN	NaN	NaN
NaN	NaN	NaN	NaN	NaN	NaN
NaN	NaN	NaN	NaN	NaN	NaN
NaN	NaN	NaN	NaN	NaN	NaN
NaN	NaN	NaN	NaN	NaN	NaN
NaN	NaN	NaN	NaN	NaN	NaN
NaN	NaN	NaN	NaN	NaN	NaN
NaN	NaN	NaN	NaN	NaN	NaN
NaN	NaN	NaN	NaN	NaN	NaN
NaN	NaN	NaN	NaN	NaN	NaN
NaN	NaN	NaN	NaN	NaN	NaN
NaN	NaN	NaN	NaN	NaN	NaN
NaN	NaN	NaN	NaN	NaN	NaN
NaN	NaN	NaN	NaN	NaN	NaN
NaN	NaN	NaN	NaN	NaN	NaN
NaN	NaN	NaN	NaN	NaN	NaN
NaN	NaN	NaN	NaN	NaN	NaN
NaN	NaN	NaN	NaN	NaN	NaN
NaN	NaN	NaN	NaN	NaN	NaN
NaN	NaN	NaN	NaN	NaN	NaN
NaN	NaN	NaN	NaN	NaN	NaN
NaN	NaN	NaN	NaN	NaN	NaN
NaN	NaN	NaN	NaN	NaN	NaN
NaN	NaN	NaN	NaN	NaN	NaN
NaN	NaN	NaN	NaN	NaN	NaN
NaN	NaN	NaN	NaN	NaN	NaN
NaN	NaN	NaN	NaN	NaN	NaN
NaN	NaN	NaN	NaN	NaN	NaN
NaN	NaN	NaN	NaN	NaN	NaN
NaN	NaN	NaN	NaN	NaN	NaN
NaN	NaN	NaN	NaN	NaN	NaN
NaN	NaN	NaN	NaN	NaN	NaN
NaN	NaN	NaN	NaN	NaN	NaN
NaN	NaN	NaN	NaN	NaN	NaN
NaN	NaN	NaN	NaN	NaN	NaN
NaN	NaN	NaN	NaN	NaN	NaN
NaN	NaN	NaN	NaN	NaN	NaN
NaN	NaN	NaN	NaN	NaN	NaN
NaN	NaN	NaN	NaN	NaN	NaN
NaN	NaN	NaN	NaN	NaN	NaN
NaN	NaN	NaN	NaN	NaN	NaN
NaN	NaN	NaN	NaN	NaN	NaN
NaN	NaN	NaN	NaN	NaN	NaN
NaN	NaN	NaN	NaN	NaN	NaN
NaN	NaN	NaN	NaN	NaN	NaN
NaN	NaN	NaN	NaN	NaN	NaN
NaN	NaN	NaN	NaN	NaN	NaN
NaN	NaN	NaN	NaN	NaN	NaN
NaN	NaN	NaN	NaN	NaN	NaN
NaN	NaN	NaN	NaN	NaN	NaN
NaN	NaN	NaN	NaN	NaN	NaN
NaN	NaN	NaN	NaN	NaN	NaN
NaN	NaN	NaN	NaN	NaN	NaN
NaN	NaN	NaN	NaN	NaN	NaN
NaN	NaN	NaN	NaN	NaN	NaN
NaN	NaN	NaN	NaN	NaN	NaN
NaN	NaN	NaN	NaN	NaN	NaN
NaN	NaN	NaN	NaN	NaN	NaN
NaN	NaN	NaN	NaN	NaN	NaN
NaN	NaN	NaN	NaN	NaN	NaN
NaN	NaN	NaN	NaN	NaN	NaN
NaN	NaN	NaN	NaN	NaN	NaN
NaN	NaN	NaN	NaN	NaN	NaN
NaN	NaN	NaN	NaN	NaN	NaN
NaN	NaN	NaN	NaN	NaN	NaN
NaN	NaN	NaN	NaN	NaN	NaN
NaN	NaN	NaN	NaN	NaN	NaN
NaN	NaN	NaN	NaN	NaN	NaN
NaN	NaN	NaN	NaN	NaN	NaN
NaN	NaN	NaN	NaN	NaN	NaN
NaN	NaN	NaN	NaN	NaN	NaN
NaN	NaN	NaN	NaN	NaN	NaN
NaN	NaN	NaN	NaN	NaN	NaN
NaN	NaN	NaN	NaN	NaN	NaN
NaN	NaN	NaN	NaN	NaN	NaN
NaN	NaN	NaN	NaN	NaN	NaN
NaN	NaN	NaN	NaN	NaN	NaN
NaN	NaN	NaN	NaN	NaN	NaN
NaN	NaN	NaN	NaN	NaN	NaN
NaN	NaN	NaN	NaN	NaN	NaN
NaN	NaN	NaN	NaN	NaN	NaN
NaN	NaN	NaN	NaN	NaN	NaN
NaN	NaN	NaN	NaN	NaN	NaN
NaN	NaN	NaN	NaN	NaN	NaN
NaN	NaN	NaN	NaN	NaN	NaN
NaN	NaN	NaN	NaN	NaN	NaN
NaN	NaN	NaN	NaN	NaN	NaN
NaN	NaN	NaN	NaN	NaN	NaN
NaN	NaN	NaN	NaN	NaN	NaN
NaN	NaN	NaN	NaN	NaN	NaN
NaN	NaN	NaN	NaN	NaN	NaN
NaN	NaN	NaN	NaN	NaN	NaN
NaN	NaN	NaN	NaN	NaN	NaN
NaN	NaN	NaN	NaN	NaN	NaN
NaN	NaN	NaN	NaN	NaN	NaN
NaN	NaN	NaN	NaN	NaN	NaN
NaN	NaN	NaN	NaN	NaN	NaN
NaN	NaN	NaN	NaN	NaN	NaN
NaN	NaN	NaN	NaN	NaN	NaN
NaN	NaN	NaN	NaN	NaN	NaN
NaN	NaN	NaN	NaN	NaN	NaN
NaN	NaN	NaN	NaN	NaN	NaN
NaN	NaN	NaN	NaN	NaN	NaN
NaN	NaN	NaN	NaN	NaN	NaN
NaN	NaN	NaN	NaN	NaN	NaN
NaN	NaN	NaN	NaN	NaN	NaN
NaN	NaN	NaN	NaN	NaN	NaN
NaN	NaN	NaN	NaN	NaN	NaN
NaN	NaN	NaN	NaN	NaN	NaN
NaN	NaN	NaN	NaN	NaN	NaN
NaN	NaN	NaN	NaN	NaN	NaN
NaN	NaN	NaN	NaN	NaN	NaN
NaN	NaN	NaN	NaN	NaN	NaN
NaN	NaN	NaN	NaN	NaN	NaN
NaN	NaN	NaN	NaN	NaN	NaN
NaN	NaN	NaN	NaN	NaN	NaN
NaN	NaN	NaN	NaN	NaN	NaN
NaN	NaN	NaN	NaN	NaN	NaN
NaN	NaN	NaN	NaN	NaN	NaN
NaN	NaN	NaN	NaN	NaN	NaN
NaN	NaN	NaN	NaN	NaN	NaN
NaN	NaN	NaN	NaN	NaN	NaN
NaN	NaN	NaN	NaN	NaN	NaN
NaN	NaN	NaN	NaN	NaN	NaN
NaN	NaN	NaN	NaN	NaN	NaN
NaN	NaN	NaN	NaN	NaN	NaN
NaN	NaN	NaN	NaN	NaN	NaN
NaN	NaN	NaN	NaN	NaN	NaN
NaN	NaN	NaN	NaN	NaN	NaN
NaN	NaN	NaN	NaN	NaN	NaN
NaN	NaN	NaN	NaN	NaN	NaN
NaN	NaN	NaN	NaN	NaN	NaN
NaN	NaN	NaN	NaN	NaN	NaN
NaN	NaN	NaN	NaN	NaN	NaN
NaN	NaN	NaN	NaN	NaN	NaN
NaN	NaN	NaN	NaN	NaN	NaN
NaN	NaN	NaN	NaN	NaN	NaN
NaN	NaN	NaN	NaN	NaN	NaN
NaN	NaN	NaN	NaN	NaN	NaN
NaN	NaN	NaN	NaN	NaN	NaN
NaN	NaN	NaN	NaN	NaN	NaN
NaN	NaN	NaN	NaN	NaN	NaN
NaN	NaN	NaN	NaN	NaN	NaN
NaN	NaN	NaN	NaN	NaN	NaN
NaN	NaN	NaN	NaN	NaN	NaN
NaN	NaN	NaN	NaN	NaN	NaN
NaN	NaN	NaN	NaN	NaN	NaN
NaN	NaN	NaN	NaN	NaN	NaN
NaN	NaN	NaN	NaN	NaN	NaN
NaN	NaN	NaN	NaN	NaN	NaN
NaN	NaN	NaN	NaN	NaN	NaN
NaN	NaN	NaN	NaN	NaN	NaN
NaN	NaN	NaN	NaN	NaN	NaN
NaN	NaN	NaN	NaN	NaN	NaN
NaN	NaN	NaN	NaN	NaN	NaN
NaN	NaN	NaN	NaN	NaN	NaN
NaN	NaN	NaN	NaN	NaN	NaN
NaN	NaN	NaN	NaN	NaN	NaN
NaN	NaN	NaN	NaN	NaN	NaN
NaN	NaN	NaN	NaN	NaN	NaN
NaN	NaN	NaN	NaN	NaN	NaN
NaN	NaN	NaN	NaN	NaN	NaN
NaN	NaN	NaN	NaN	NaN	NaN
NaN	NaN	NaN	NaN	NaN	NaN
NaN	NaN	NaN	NaN	NaN	NaN
NaN	NaN	NaN	NaN	NaN	NaN
NaN	NaN	NaN	NaN	NaN	NaN
NaN	NaN	NaN	NaN	NaN	NaN
NaN	NaN	NaN	NaN	NaN	NaN
NaN	NaN	NaN	NaN	NaN	NaN
NaN	NaN	NaN	NaN	NaN	NaN
NaN	NaN	NaN	NaN	NaN	NaN
NaN	NaN	NaN	NaN	NaN	NaN
NaN	NaN	NaN	NaN	NaN	NaN
NaN	NaN	NaN	NaN	NaN	NaN
NaN	NaN	NaN	NaN	NaN	NaN
NaN	NaN	NaN	NaN	NaN	NaN
NaN	NaN	NaN	NaN	NaN	NaN
NaN	NaN	NaN	NaN	NaN	NaN
NaN	NaN	NaN	NaN	NaN	NaN
NaN	NaN	NaN	NaN	NaN	NaN
NaN	NaN	NaN	NaN	NaN	NaN
NaN	NaN	NaN	NaN	NaN	NaN
NaN	NaN	NaN	NaN	NaN	NaN
NaN	NaN	NaN	NaN	NaN	NaN
NaN	NaN	NaN	NaN	NaN	NaN
NaN	NaN	NaN	NaN	NaN	NaN
NaN	NaN	NaN	NaN	NaN	NaN
NaN	NaN	NaN	NaN	NaN	NaN
NaN	NaN	NaN	NaN	NaN	NaN
NaN	NaN	NaN	NaN	NaN	NaN
NaN	NaN	NaN	NaN	NaN	NaN
NaN	NaN	NaN	NaN	NaN	NaN
NaN	NaN	NaN	NaN	NaN	NaN
NaN	NaN	NaN	NaN	NaN	NaN
NaN	NaN	NaN	NaN	NaN	NaN
NaN	NaN	NaN	NaN	NaN	NaN
NaN	NaN	NaN	NaN	NaN	NaN
NaN	NaN	NaN	NaN	NaN	NaN
NaN	NaN	NaN	NaN	NaN	NaN
NaN	NaN	NaN	NaN	NaN	NaN
NaN	NaN	NaN	NaN	NaN	NaN
NaN	NaN	NaN	NaN	NaN	NaN
NaN	NaN	NaN	NaN	NaN	NaN
NaN	NaN	NaN	NaN	NaN	NaN
NaN	NaN	NaN	NaN	NaN	NaN
NaN	NaN	NaN	NaN	NaN	NaN
NaN	NaN	NaN	NaN	NaN	NaN
NaN	NaN	NaN	NaN	NaN	NaN
NaN	NaN	NaN	NaN	NaN	NaN
NaN	NaN	NaN	NaN	NaN	NaN
NaN	NaN	NaN	NaN	NaN	NaN
NaN	NaN	NaN	NaN	NaN	NaN
NaN	NaN	NaN	NaN	NaN	NaN
NaN	NaN	NaN	NaN	NaN	NaN
NaN	NaN	NaN	NaN	NaN	NaN
NaN	NaN	NaN	NaN	NaN	NaN
NaN	NaN	NaN	NaN	NaN	NaN
NaN	NaN	NaN	NaN	NaN	NaN
NaN	NaN	NaN	NaN	NaN	NaN
NaN	NaN	NaN	NaN	NaN	NaN
NaN	NaN	NaN	NaN	NaN	NaN
NaN	NaN	NaN	NaN	NaN	NaN
NaN	NaN	NaN	NaN	NaN	NaN
NaN	NaN	NaN	NaN	NaN	NaN
NaN	NaN	NaN	NaN	NaN	NaN
NaN	NaN	NaN	NaN	NaN	NaN
NaN	NaN	NaN	NaN	NaN	NaN
NaN	NaN	NaN	NaN	NaN	NaN
NaN	NaN	NaN	NaN	NaN	NaN
NaN	NaN	NaN	NaN	NaN	NaN
NaN	NaN	NaN	NaN	NaN	NaN
NaN	NaN	NaN	NaN	NaN	NaN
NaN	NaN	NaN	NaN	NaN	NaN
NaN	NaN	NaN	NaN	NaN	NaN
NaN	NaN	NaN	NaN	NaN	NaN
NaN	NaN	NaN	NaN	NaN	NaN
NaN	NaN	NaN	NaN	NaN	NaN
NaN	NaN	NaN	NaN	NaN	NaN
NaN	NaN	NaN	NaN	NaN	NaN
NaN	NaN	NaN	NaN	NaN	NaN
NaN	NaN	NaN	NaN	NaN	NaN
NaN	NaN	NaN	NaN	NaN	NaN
NaN	NaN	NaN	NaN	NaN	NaN
NaN	NaN	NaN	NaN	NaN	NaN
NaN	NaN	NaN	NaN	NaN	NaN
NaN	NaN	NaN	NaN	NaN	NaN
NaN	NaN	NaN	NaN	NaN	NaN
NaN	NaN	NaN	NaN	NaN	NaN
NaN	NaN	NaN	NaN	NaN	NaN
NaN	NaN	NaN	NaN	NaN	NaN
NaN	NaN	NaN	NaN	NaN	NaN
NaN	NaN	NaN	NaN	NaN	NaN
NaN	NaN	NaN	NaN	NaN	NaN
NaN	NaN	NaN	NaN	NaN	NaN
NaN	NaN	NaN	NaN	NaN	NaN
NaN	NaN	NaN	NaN	NaN	NaN
NaN	NaN	NaN	NaN	NaN	NaN
NaN	NaN	NaN	NaN	NaN	NaN
NaN	NaN	NaN	NaN	NaN	NaN
NaN	NaN	NaN	NaN	NaN	NaN
NaN	NaN	NaN	NaN	NaN	NaN
NaN	NaN	NaN	NaN	NaN	NaN
NaN	NaN	NaN	NaN	NaN	NaN
NaN	NaN	NaN	NaN	NaN	NaN
NaN	NaN	NaN	NaN	NaN	NaN
NaN	NaN	NaN	NaN	NaN	NaN
NaN	NaN	NaN	NaN	NaN	NaN
NaN	NaN	NaN	NaN	NaN	NaN
NaN	NaN	NaN	NaN	NaN	NaN
NaN	NaN	NaN	NaN	NaN	NaN
NaN	NaN	NaN	NaN	NaN	NaN
NaN	NaN	NaN	NaN	NaN	NaN
NaN	NaN	NaN	NaN	NaN	NaN
NaN	NaN	NaN	NaN	NaN	NaN
NaN	NaN	NaN	NaN	NaN	NaN
NaN	NaN	NaN	NaN	NaN	NaN
NaN	NaN	NaN	NaN	NaN	NaN
NaN	NaN	NaN	NaN	NaN	NaN
NaN	NaN	NaN	NaN	NaN	NaN
NaN	NaN	NaN	NaN	NaN	NaN
NaN	NaN	NaN	NaN	NaN	NaN
NaN	NaN	NaN	NaN	NaN	NaN
NaN	NaN	NaN	NaN	NaN	NaN
NaN	NaN	NaN	NaN	NaN	NaN
NaN	NaN	NaN	NaN	NaN	NaN
NaN	NaN	NaN	NaN	NaN	NaN
NaN	NaN	NaN	NaN	NaN	NaN
NaN	NaN	NaN	NaN	NaN	NaN
NaN	NaN	NaN	NaN	NaN	NaN
NaN	NaN	NaN	NaN	NaN	NaN
NaN	NaN	NaN	NaN	NaN	NaN
NaN	NaN	NaN	NaN	NaN	NaN
NaN	NaN	NaN	NaN	NaN	NaN
NaN	NaN	NaN	NaN	NaN	NaN
NaN	NaN	NaN	NaN	NaN	NaN
NaN	NaN	NaN	NaN	NaN	NaN
NaN	NaN	NaN	NaN	NaN	NaN
NaN	NaN	NaN	NaN	NaN	NaN
NaN	NaN	NaN	NaN	NaN	NaN
NaN	NaN	NaN	NaN	NaN	NaN
NaN	NaN	NaN	NaN	NaN	NaN
NaN	NaN	NaN	NaN	NaN	NaN
NaN	NaN	NaN	NaN	NaN	NaN
NaN	NaN	NaN	NaN	NaN	NaN
NaN	NaN	NaN	NaN	NaN	NaN
NaN	NaN	NaN	NaN	NaN	NaN
NaN	NaN	NaN	NaN	NaN	NaN
NaN	NaN	NaN	NaN	NaN	NaN
NaN	NaN	NaN	NaN	NaN	NaN
NaN	NaN	NaN	NaN	NaN	NaN
NaN	NaN	NaN	NaN	NaN	NaN
NaN	NaN	NaN	NaN	NaN	NaN
NaN	NaN	NaN	NaN	NaN	NaN
NaN	NaN	NaN	NaN	NaN	NaN
NaN	NaN	NaN	NaN	NaN	NaN
NaN	NaN	NaN	NaN	NaN	NaN
NaN	NaN	NaN	NaN	NaN	NaN
NaN	NaN	NaN	NaN	NaN	NaN
NaN	NaN	NaN	NaN	NaN	NaN
NaN	NaN	NaN	NaN	NaN	NaN
NaN	NaN	NaN	NaN	NaN	NaN
NaN	NaN	NaN	NaN	NaN	NaN
NaN	NaN	NaN	NaN	NaN	NaN
NaN	NaN	NaN	NaN	NaN	NaN
NaN	NaN	NaN	NaN	NaN	NaN
NaN	NaN	NaN	NaN	NaN	NaN
NaN	NaN	NaN	NaN	NaN	NaN
NaN	NaN	NaN	NaN	NaN	NaN
NaN	NaN	NaN	NaN	NaN	NaN
NaN	NaN	NaN	NaN	NaN	NaN
NaN	NaN	NaN	NaN	NaN	NaN
NaN	NaN	NaN	NaN	NaN	NaN
NaN	NaN	NaN	NaN	NaN	NaN
NaN	NaN	NaN	NaN	NaN	NaN
NaN	NaN	NaN	NaN	NaN	NaN
NaN	NaN	NaN	NaN	NaN	NaN
NaN	NaN	NaN	NaN	NaN	NaN
NaN	NaN	NaN	NaN	NaN	NaN
NaN	NaN	NaN	NaN	NaN	NaN
NaN	NaN	NaN	NaN	NaN	NaN
NaN	NaN	NaN	NaN	NaN	NaN
NaN	NaN	NaN	NaN	NaN	NaN
NaN	NaN	NaN	NaN	NaN	NaN
NaN	NaN	NaN	NaN	NaN	NaN
NaN	NaN	NaN	NaN	NaN	NaN
NaN	NaN	NaN	NaN	NaN	NaN
NaN	NaN	NaN	NaN	NaN	NaN
NaN	NaN	NaN	NaN	NaN	NaN
NaN	NaN	NaN	NaN	NaN	NaN
NaN	NaN	NaN	NaN	NaN	NaN
NaN	NaN	NaN	NaN	NaN	NaN
NaN	NaN	NaN	NaN	NaN	NaN
NaN	NaN	NaN	NaN	NaN	NaN
NaN	NaN	NaN	NaN	NaN	NaN
NaN	NaN	NaN	NaN	NaN	NaN
NaN	NaN	NaN	NaN	NaN	NaN
NaN	NaN	NaN	NaN	NaN	NaN
NaN	NaN	NaN	NaN	NaN	NaN
NaN	NaN	NaN	NaN	NaN	NaN
NaN	NaN	NaN	NaN	NaN	NaN
NaN	NaN	NaN	NaN	NaN	NaN
NaN	NaN	NaN	NaN	NaN	NaN
NaN	NaN	NaN	NaN	NaN	NaN
NaN	NaN	NaN	NaN	NaN	NaN
NaN	NaN	NaN	NaN	NaN	NaN
NaN	NaN	NaN	NaN	NaN	NaN
NaN	NaN	NaN	NaN	NaN	NaN
NaN	NaN	NaN	NaN	NaN	NaN
NaN	NaN	NaN	NaN	NaN	NaN
NaN	NaN	NaN	NaN	NaN	NaN
NaN	NaN	NaN	NaN	NaN	NaN
NaN	NaN	NaN	NaN	NaN	NaN
NaN	NaN	NaN	NaN	NaN	NaN
NaN	NaN	NaN	NaN	NaN	NaN
NaN	NaN	NaN	NaN	NaN	NaN
NaN	NaN	NaN	NaN	NaN	NaN
NaN	NaN	NaN	NaN	NaN	NaN
NaN	NaN	NaN	NaN	NaN	NaN
NaN	NaN	NaN	NaN	NaN	NaN
NaN	NaN	NaN	NaN	NaN	NaN
NaN	NaN	NaN	NaN	NaN	NaN
NaN	NaN	NaN	NaN	NaN	NaN
NaN	NaN	NaN	NaN	NaN	NaN
NaN	NaN	NaN	NaN	NaN	NaN
NaN	NaN	NaN	NaN	NaN	NaN
NaN	NaN	NaN	NaN	NaN	NaN
NaN	NaN	NaN	NaN	NaN	NaN
NaN	NaN	NaN	NaN	NaN	NaN
NaN	NaN	NaN	NaN	NaN	NaN
NaN	NaN	NaN	NaN	NaN	NaN
NaN	NaN	NaN	NaN	NaN	NaN
NaN	NaN	NaN	NaN	NaN	NaN
NaN	NaN	NaN	NaN	NaN	NaN
NaN	NaN	NaN	NaN	NaN	NaN
NaN	NaN	NaN	NaN	NaN	NaN
NaN	NaN	NaN	NaN	NaN	NaN
NaN	NaN	NaN	NaN	NaN	NaN
NaN	NaN	NaN	NaN	NaN	NaN
NaN	NaN	NaN	NaN	NaN	NaN
NaN	NaN	NaN	NaN	NaN	NaN
NaN	NaN	NaN	NaN	NaN	NaN
NaN	NaN	NaN	NaN	NaN	NaN
NaN	NaN	NaN	NaN	NaN	NaN
NaN	NaN	NaN	NaN	NaN	NaN
NaN	NaN	NaN	NaN	NaN	NaN
NaN	NaN	NaN	NaN	NaN	NaN
NaN	NaN	NaN	NaN	NaN	NaN
NaN	NaN	NaN	NaN	NaN	NaN
NaN	NaN	NaN	NaN	NaN	NaN
NaN	NaN	NaN	NaN	NaN	NaN
NaN	NaN	NaN	NaN	NaN	NaN
NaN	NaN	NaN	NaN	NaN	NaN
NaN	NaN	NaN	NaN	NaN	NaN
NaN	NaN	NaN	NaN	NaN	NaN
NaN	NaN	NaN	NaN	NaN	NaN
NaN	NaN	NaN	NaN	NaN	NaN
NaN	NaN	NaN	NaN	NaN	NaN
NaN	NaN	NaN	NaN	NaN	NaN
NaN	NaN	NaN	NaN	NaN	NaN
NaN	NaN	NaN	NaN	NaN	NaN
NaN	NaN	NaN	NaN	NaN	NaN
NaN	NaN	NaN	NaN	NaN	NaN
NaN	NaN	NaN	NaN	NaN	NaN
NaN	NaN	NaN	NaN	NaN	NaN
NaN	NaN	NaN	NaN	NaN	NaN
NaN	NaN	NaN	NaN	NaN	NaN
NaN	NaN	NaN	NaN	NaN	NaN
NaN	NaN	NaN	NaN	NaN	NaN
NaN	NaN	NaN	NaN	NaN	NaN
NaN	NaN	NaN	NaN	NaN	NaN
NaN	NaN	NaN	NaN	NaN	NaN
NaN	NaN	NaN	NaN	NaN	NaN
NaN	NaN	NaN	NaN	NaN	NaN
NaN	NaN	NaN	NaN	NaN	NaN
NaN	NaN	NaN	NaN	NaN	NaN
NaN	NaN	NaN	NaN	NaN	NaN
NaN	NaN	NaN	NaN	NaN	NaN
NaN	NaN	NaN	NaN	NaN	NaN
NaN	NaN	NaN	NaN	NaN	NaN
NaN	NaN	NaN	NaN	NaN	NaN
NaN	NaN	NaN	NaN	NaN	NaN
NaN	NaN	NaN	NaN	NaN	NaN
NaN	NaN	NaN	NaN	NaN	NaN
NaN	NaN	NaN	NaN	NaN	NaN
NaN	NaN	NaN	NaN	NaN	NaN
NaN	NaN	NaN	NaN	NaN	NaN
NaN	NaN	NaN	NaN	NaN	NaN
NaN	NaN	NaN	NaN	NaN	NaN
NaN	NaN	NaN	NaN	NaN	NaN
NaN	NaN	NaN	NaN	NaN	NaN
NaN	NaN	NaN	NaN	NaN	NaN
NaN	NaN	NaN	NaN	NaN	NaN
NaN	NaN	NaN	NaN	NaN	NaN
NaN	NaN	NaN	NaN	NaN	NaN
NaN	NaN	NaN	NaN	NaN	NaN
NaN	NaN	NaN	NaN	NaN	NaN
NaN	NaN	NaN	NaN	NaN	NaN
NaN	NaN	NaN	NaN	NaN	NaN
NaN	NaN	NaN	NaN	NaN	NaN
NaN	NaN	NaN	NaN	NaN	NaN
NaN	NaN	NaN	NaN	NaN	NaN
NaN	NaN	NaN	NaN	NaN	NaN
NaN	NaN	NaN	NaN	NaN	NaN
NaN	NaN	NaN	NaN	NaN	NaN
NaN	NaN	NaN	NaN	NaN	NaN
NaN	NaN	NaN	NaN	NaN	NaN
NaN	NaN	NaN	NaN	NaN	NaN
NaN	NaN	NaN	NaN	NaN	NaN
NaN	NaN	NaN	NaN	NaN	NaN
NaN	NaN	NaN	NaN	NaN	NaN
NaN	NaN	NaN	NaN	NaN	NaN
NaN	NaN	NaN	NaN	NaN	NaN
NaN	NaN	NaN	NaN	NaN	NaN
NaN	NaN	NaN	NaN	NaN	NaN
NaN	NaN	NaN	NaN	NaN	NaN
NaN	NaN	NaN	NaN	NaN	NaN
NaN	NaN	NaN	NaN	NaN	NaN
NaN	NaN	NaN	NaN	NaN	NaN
NaN	NaN	NaN	NaN	NaN	NaN
NaN	NaN	NaN	NaN	NaN	NaN
NaN	NaN	NaN	NaN	NaN	NaN
NaN	NaN	NaN	NaN	NaN	NaN
NaN	NaN	NaN	NaN	NaN	NaN
NaN	NaN	NaN	NaN	NaN	NaN
NaN	NaN	NaN	NaN	NaN	NaN
NaN	NaN	NaN	NaN	NaN	NaN
NaN	NaN	NaN	NaN	NaN	NaN
NaN	NaN	NaN	NaN	NaN	NaN
NaN	NaN	NaN	NaN	NaN	NaN
NaN	NaN	NaN	NaN	NaN	NaN
NaN	NaN	NaN	NaN	NaN	NaN
NaN	NaN	NaN	NaN	NaN	NaN
NaN	NaN	NaN	NaN	NaN	NaN
NaN	NaN	NaN	NaN	NaN	NaN
NaN	NaN	NaN	NaN	NaN	NaN
NaN	NaN	NaN	NaN	NaN	NaN
NaN	NaN	NaN	NaN	NaN	NaN
NaN	NaN	NaN	NaN	NaN	NaN
NaN	NaN	NaN	NaN	NaN	NaN
NaN	NaN	NaN	NaN	NaN	NaN
NaN	NaN	NaN	NaN	NaN	NaN
NaN	NaN	NaN	NaN	NaN	NaN
NaN	NaN	NaN	NaN	NaN	NaN
NaN	NaN	NaN	NaN	NaN	NaN
NaN	NaN	NaN	NaN	NaN	NaN
NaN	NaN	NaN	NaN	NaN	NaN
NaN	NaN	NaN	NaN	NaN	NaN
NaN	NaN	NaN	NaN	NaN	NaN
NaN	NaN	NaN	NaN	NaN	NaN
NaN	NaN	NaN	NaN	NaN	NaN
NaN	NaN	NaN	NaN	NaN	NaN
NaN	NaN	NaN	NaN	NaN	NaN
NaN	NaN	NaN	NaN	NaN	NaN
NaN	NaN	NaN	NaN	NaN	NaN
NaN	NaN	NaN	NaN	NaN	NaN
NaN	NaN	NaN	NaN	NaN	NaN
NaN	NaN	NaN	NaN	NaN	NaN
NaN	NaN	NaN	NaN	NaN	NaN
NaN	NaN	NaN	NaN	NaN	NaN
NaN	NaN	NaN	NaN	NaN	NaN
NaN	NaN	NaN	NaN	NaN	NaN
NaN	NaN	NaN	NaN	NaN	NaN
NaN	NaN	NaN	NaN	NaN	NaN
NaN	NaN	NaN	NaN	NaN	NaN
NaN	NaN	NaN	NaN	NaN	NaN
NaN	NaN	NaN	NaN	NaN	NaN
NaN	NaN	NaN	NaN	NaN	NaN
NaN	NaN	NaN	NaN	NaN	NaN
NaN	NaN	NaN	NaN	NaN	NaN
NaN	NaN	NaN	NaN	NaN	NaN
NaN	NaN	NaN	NaN	NaN	NaN
NaN	NaN	NaN	NaN	NaN	NaN
NaN	NaN	NaN	NaN	NaN	NaN
NaN	NaN	NaN	NaN	NaN	NaN
NaN	NaN	NaN	NaN	NaN	NaN
NaN	NaN	NaN	NaN	NaN	NaN
NaN	NaN	NaN	NaN	NaN	NaN
NaN	NaN	NaN	NaN	NaN	NaN
NaN	NaN	NaN	NaN	NaN	NaN
NaN	NaN	NaN	NaN	NaN	NaN
NaN	NaN	NaN	NaN	NaN	NaN
NaN	NaN	NaN	NaN	NaN	NaN
NaN	NaN	NaN	NaN	NaN	NaN
NaN	NaN	NaN	NaN	NaN	NaN
NaN	NaN	NaN	NaN	NaN	NaN
NaN	NaN	NaN	NaN	NaN	NaN
NaN	NaN	NaN	NaN	NaN	NaN
NaN	NaN	NaN	NaN	NaN	NaN
NaN	NaN	NaN	NaN	NaN	NaN
NaN	NaN	NaN	NaN	NaN	NaN
NaN	NaN	NaN	NaN	NaN	NaN
NaN	NaN	NaN	NaN	NaN	NaN
NaN	NaN	NaN	NaN	NaN	NaN
NaN	NaN	NaN	NaN	NaN	NaN
NaN	NaN	NaN	NaN	NaN	NaN
NaN	NaN	NaN	NaN	NaN	NaN
NaN	NaN	NaN	NaN	NaN	NaN
NaN	NaN	NaN	NaN	NaN	NaN
NaN	NaN	NaN	NaN	NaN	NaN
NaN	NaN	NaN	NaN	NaN	NaN
NaN	NaN	NaN	NaN	NaN	NaN
NaN	NaN	NaN	NaN	NaN	NaN
NaN	NaN	NaN	NaN	NaN	NaN
NaN	NaN	NaN	NaN	NaN	NaN
NaN	NaN	NaN	NaN	NaN	NaN
NaN	NaN	NaN	NaN	NaN	NaN
NaN	NaN	NaN	NaN	NaN	NaN
NaN	NaN	NaN	NaN	NaN	NaN
NaN	NaN	NaN	NaN	NaN	NaN
NaN	NaN	NaN	NaN	NaN	NaN
NaN	NaN	NaN	NaN	NaN	NaN
NaN	NaN	NaN	NaN	NaN	NaN
NaN	NaN	NaN	NaN	NaN	NaN
NaN	NaN	NaN	NaN	NaN	NaN
NaN	NaN	NaN	NaN	NaN	NaN
NaN	NaN	NaN	NaN	NaN	NaN
NaN	NaN	NaN	NaN	NaN	NaN
NaN	NaN	NaN	NaN	NaN	NaN
NaN	NaN	NaN	NaN	NaN	NaN
NaN	NaN	NaN	NaN	NaN	NaN
NaN	NaN	NaN	NaN	NaN	NaN
NaN	NaN	NaN	NaN	NaN	NaN
NaN	NaN	NaN	NaN	NaN	NaN
NaN	NaN	NaN	NaN	NaN	NaN
NaN	NaN	NaN	NaN	NaN	NaN
NaN	NaN	NaN	NaN	NaN	NaN
NaN	NaN	NaN	NaN	NaN	NaN
NaN	NaN	NaN	NaN	NaN	NaN
NaN	NaN	NaN	NaN	NaN	NaN
NaN	NaN	NaN	NaN	NaN	NaN
NaN	NaN	NaN	NaN	NaN	NaN
NaN	NaN	NaN	NaN	NaN	NaN
NaN	NaN	NaN	NaN	NaN	NaN
NaN	NaN	NaN	NaN	NaN	NaN
NaN	NaN	NaN	NaN	NaN	NaN
NaN	NaN	NaN	NaN	NaN	NaN
NaN	NaN	NaN	NaN	NaN	NaN
NaN	NaN	NaN	NaN	NaN	NaN
NaN	NaN	NaN	NaN	NaN	NaN
NaN	NaN	NaN	NaN	NaN	NaN
NaN	NaN	NaN	NaN	NaN	NaN
NaN	NaN	NaN	NaN	NaN	NaN
NaN	NaN	NaN	NaN	NaN	NaN
NaN	NaN	NaN	NaN	NaN	NaN
NaN	NaN	NaN	NaN	NaN	NaN
NaN	NaN	NaN	NaN	NaN	NaN
NaN	NaN	NaN	NaN	NaN	NaN
NaN	NaN	NaN	NaN	NaN	NaN
NaN	NaN	NaN	NaN	NaN	NaN
NaN	NaN	NaN	NaN	NaN	NaN
NaN	NaN	NaN	NaN	NaN	NaN
NaN	NaN	NaN	NaN	NaN	NaN
NaN	NaN	NaN	NaN	NaN	NaN
NaN	NaN	NaN	NaN	NaN	NaN
NaN	NaN	NaN	NaN	NaN	NaN
NaN	NaN	NaN	NaN	NaN	NaN
NaN	NaN	NaN	NaN	NaN	NaN
NaN	NaN	NaN	NaN	NaN	NaN
NaN	NaN	NaN	NaN	NaN	NaN
NaN	NaN	NaN	NaN	NaN	NaN
NaN	NaN	NaN	NaN	NaN	NaN
NaN	NaN	NaN	NaN	NaN	NaN
NaN	NaN	NaN	NaN	NaN	NaN
NaN	NaN	NaN	NaN	NaN	NaN
NaN	NaN	NaN	NaN	NaN	NaN
NaN	NaN	NaN	NaN	NaN	NaN
NaN	NaN	NaN	NaN	NaN	NaN
NaN	NaN	NaN	NaN	NaN	NaN
NaN	NaN	NaN	NaN	NaN	NaN
NaN	NaN	NaN	NaN	NaN	NaN
NaN	NaN	NaN	NaN	NaN	NaN
NaN	NaN	NaN	NaN	NaN	NaN
NaN	NaN	NaN	NaN	NaN	NaN
NaN	NaN	NaN	NaN	NaN	NaN
NaN	NaN	NaN	NaN	NaN	NaN
NaN	NaN	NaN	NaN	NaN	NaN
NaN	NaN	NaN	NaN	NaN	NaN
NaN	NaN	NaN	NaN	NaN	NaN
NaN	NaN	NaN	NaN	NaN	NaN
NaN	NaN	NaN	NaN	NaN	NaN
NaN	NaN	NaN	NaN	NaN	NaN
NaN	NaN	NaN	NaN	NaN	NaN
NaN	NaN	NaN	NaN	NaN	NaN
NaN	NaN	NaN	NaN	NaN	NaN
NaN	NaN	NaN	NaN	NaN	NaN
NaN	NaN	NaN	NaN	NaN	NaN
NaN	NaN	NaN	NaN	NaN	NaN
NaN	NaN	NaN	NaN	NaN	NaN
NaN	NaN	NaN	NaN	NaN	NaN
NaN	NaN	NaN	NaN	NaN	NaN
NaN	NaN	NaN	NaN	NaN	NaN
NaN	NaN	NaN	NaN	NaN	NaN
NaN	NaN	NaN	NaN	NaN	NaN
NaN	NaN	NaN	NaN	NaN	NaN
NaN	NaN	NaN	NaN	NaN	NaN
NaN	NaN	NaN	NaN	NaN	NaN
NaN	NaN	NaN	NaN	NaN	NaN
NaN	NaN	NaN	NaN	NaN	NaN
NaN	NaN	NaN	NaN	NaN	NaN
NaN	NaN	NaN	NaN	NaN	NaN
NaN	NaN	NaN	NaN	NaN	NaN
NaN	NaN	NaN	NaN	NaN	NaN
NaN	NaN	NaN	NaN	NaN	NaN
NaN	NaN	NaN	NaN	NaN	NaN
NaN	NaN	NaN	NaN	NaN	NaN
NaN	NaN	NaN	NaN	NaN	NaN
NaN	NaN	NaN	NaN	NaN	NaN
NaN	NaN	NaN	NaN	NaN	NaN
NaN	NaN	NaN	NaN	NaN	NaN
NaN	NaN	NaN	NaN	NaN	NaN
NaN	NaN	NaN	NaN	NaN	NaN
NaN	NaN	NaN	NaN	NaN	NaN
NaN	NaN	NaN	NaN	NaN	NaN
NaN	NaN	NaN	NaN	NaN	NaN
NaN	NaN	NaN	NaN	NaN	NaN
NaN	NaN	NaN	NaN	NaN	NaN
NaN	NaN	NaN	NaN	NaN	NaN
NaN	NaN	NaN	NaN	NaN	NaN
NaN	NaN	NaN	NaN	NaN	NaN
NaN	NaN	NaN	NaN	NaN	NaN
NaN	NaN	NaN	NaN	NaN	NaN
NaN	NaN	NaN	NaN	NaN	NaN
NaN	NaN	NaN	NaN	NaN	NaN
NaN	NaN	NaN	NaN	NaN	NaN
NaN	NaN	NaN	NaN	NaN	NaN
NaN	NaN	NaN	NaN	NaN	NaN
NaN	NaN	NaN	NaN	NaN	NaN
NaN	NaN	NaN	NaN	NaN	NaN
NaN	NaN	NaN	NaN	NaN	NaN
NaN	NaN	NaN	NaN	NaN	NaN
NaN	NaN	NaN	NaN	NaN	NaN
NaN	NaN	NaN	NaN	NaN	NaN
NaN	NaN	NaN	NaN	NaN	NaN
NaN	NaN	NaN	NaN	NaN	NaN
NaN	NaN	NaN	NaN	NaN	NaN
NaN	NaN	NaN	NaN	NaN	NaN
NaN	NaN	NaN	NaN	NaN	NaN
NaN	NaN	NaN	NaN	NaN	NaN
NaN	NaN	NaN	NaN	NaN	NaN
NaN	NaN	NaN	NaN	NaN	NaN
NaN	NaN	NaN	NaN	NaN	NaN
NaN	NaN	NaN	NaN	NaN	NaN
NaN	NaN	NaN	NaN	NaN	NaN
NaN	NaN	NaN	NaN	NaN	NaN
NaN	NaN	NaN	NaN	NaN	NaN
NaN	NaN	NaN	NaN	NaN	NaN
NaN	NaN	NaN	NaN	NaN	NaN
NaN	NaN	NaN	NaN	NaN	NaN
NaN	NaN	NaN	NaN	NaN	NaN
NaN	NaN	NaN	NaN	NaN	NaN
NaN	NaN	NaN	NaN	NaN	NaN
NaN	NaN	NaN	NaN	NaN	NaN
NaN	NaN	NaN	NaN	NaN	NaN
NaN	NaN	NaN	NaN	NaN	NaN
NaN	NaN	NaN	NaN	NaN	NaN
NaN	NaN	NaN	NaN	NaN	NaN
NaN	NaN	NaN	NaN	NaN	NaN
NaN	NaN	NaN	NaN	NaN	NaN
NaN	NaN	NaN	NaN	NaN	NaN
NaN	NaN	NaN	NaN	NaN	NaN
NaN	NaN	NaN	NaN	NaN	NaN
NaN	NaN	NaN	NaN	NaN	NaN
NaN	NaN	NaN	NaN	NaN	NaN
NaN	NaN	NaN	NaN	NaN	NaN
NaN	NaN	NaN	NaN	NaN	NaN
NaN	NaN	NaN	NaN	NaN	NaN
NaN	NaN	NaN	NaN	NaN	NaN
NaN	NaN	NaN	NaN	NaN	NaN
NaN	NaN	NaN	NaN	NaN	NaN
NaN	NaN	NaN	NaN	NaN	NaN
NaN	NaN	NaN	NaN	NaN	NaN
NaN	NaN	NaN	NaN	NaN	NaN
NaN	NaN	NaN	NaN	NaN	NaN
NaN	NaN	NaN	NaN	NaN	NaN
NaN	NaN	NaN	NaN	NaN	NaN
NaN	NaN	NaN	NaN	NaN	NaN
NaN	NaN	NaN	NaN	NaN	NaN
NaN	NaN	NaN	NaN	NaN	NaN
NaN	NaN	NaN	NaN	NaN	NaN
NaN	NaN	NaN	NaN	NaN	NaN
NaN	NaN	NaN	NaN	NaN	NaN
NaN	NaN	NaN	NaN	NaN	NaN
NaN	NaN	NaN	NaN	NaN	NaN
NaN	NaN	NaN	NaN	NaN	NaN
NaN	NaN	NaN	NaN	NaN	NaN
NaN	NaN	NaN	NaN	NaN	NaN
NaN	NaN	NaN	NaN	NaN	NaN
NaN	NaN	NaN	NaN	NaN	NaN
NaN	NaN	NaN	NaN	NaN	NaN
NaN	NaN	NaN	NaN	NaN	NaN
NaN	NaN	NaN	NaN	NaN	NaN
NaN	NaN	NaN	NaN	NaN	NaN
NaN	NaN	NaN	NaN	NaN	NaN
NaN	NaN	NaN	NaN	NaN	NaN
NaN	NaN	NaN	NaN	NaN	NaN
NaN	NaN	NaN	NaN	NaN	NaN
NaN	NaN	NaN	NaN	NaN	NaN
NaN	NaN	NaN	NaN	NaN	NaN
NaN	NaN	NaN	NaN	NaN	NaN
NaN	NaN	NaN	NaN	NaN	NaN
NaN	NaN	NaN	NaN	NaN	NaN
NaN	NaN	NaN	NaN	NaN	NaN
NaN	NaN	NaN	NaN	NaN	NaN
NaN	NaN	NaN	NaN	NaN	NaN
NaN	NaN	NaN	NaN	NaN	NaN
NaN	NaN	NaN	NaN	NaN	NaN
NaN	NaN	NaN	NaN	NaN	NaN
NaN	NaN	NaN	NaN	NaN	NaN
NaN	NaN	NaN	NaN	NaN	NaN
NaN	NaN	NaN	NaN	NaN	NaN
NaN	NaN	NaN	NaN	NaN	NaN
NaN	NaN	NaN	NaN	NaN	NaN
NaN	NaN	NaN	NaN	NaN	NaN
NaN	NaN	NaN	NaN	NaN	NaN
NaN	NaN	NaN	NaN	NaN	NaN
NaN	NaN	NaN	NaN	NaN	NaN
[truncated: 10,002 more rows]
