# Supplementary material for: FRET-FISH probes chromatin compaction at individual genomic loci in single cells
Source: Nat Commun. 2022 Nov 5;13:6680. doi: 10.1038/s41467-022-34183-y (PMC9637210; doi:10.1038/s41467-022-34183-y)
Supplement: Supplementary file 8 — Source Data [file 41467_2022_34183_MOESM8_ESM.zip › Suppl Fig 6/Suppl Fig 6b.txt]

Source data for Supplementary Figure 6b in Mota et al	FRET-FISH probes chromatin compaction at individual genomic loci in single cells
Magix_Xa_fret-fish_score(%)	Magix_Xi_fret-fish_score(%)
25.8933104421372	23.1460202565055
24.4351894373507	22.3111348843414
22.7376395283355	25.831186576602
29.2581313730142	23.3246459128186
22.2685905872952	25.3903710169036
27.8266997083186	22.2951053573828
21.8799261589473	24.0409950616393
26.6447486773056	23.58781285184
21.294092131628	23.8121561062837
25.9686858699707	28.3833622887026
35.92401129715	29.1580749211652
30.3925300728586	26.6280016095687
34.1854592173891	30.9315531706394
26.6921341515493	38.8418962000808
29.9770717717116	35.1729710320067
