# Supplementary material for: FRET-FISH probes chromatin compaction at individual genomic loci in single cells
Source: Nat Commun. 2022 Nov 5;13:6680. doi: 10.1038/s41467-022-34183-y (PMC9637210; doi:10.1038/s41467-022-34183-y)
Supplement: Supplementary file 8 — Source Data [file 41467_2022_34183_MOESM8_ESM.zip › Suppl Fig 6/Suppl Fig 6a.txt]

Source data for Supplementary Figure 6a in Mota et al, FRET-FISH probes chromatin compaction at individual genomic loci in single cells

ATAC-seq,FRET-FISH
4635,3637.17765190525
8513,3600.35505735141
5055,6563.76662049862
5041,3841.25296610169
14158,4441.78518518519
14278,4001.05578342904
