# Supplementary material for: FRET-FISH probes chromatin compaction at individual genomic loci in single cells
Source: Nat Commun. 2022 Nov 5;13:6680. doi: 10.1038/s41467-022-34183-y (PMC9637210; doi:10.1038/s41467-022-34183-y)
Supplement: Supplementary file 8 — Source Data [file 41467_2022_34183_MOESM8_ESM.zip › Suppl Fig 7/Suppl Fig 7i.txt]

Source data for Supplementary Figure 7i in Mota et al	FRET-FISH probes chromatin compaction at individual genomic loci in single cells
Replicate #	Magix control	Magix ATP-depleted
1	30.5609284332689	41.0964607911173
1	10.7774983976729	39.0319258496395
1	26.7691888949374	38
1	28.8309268747089	38.9254867515737
1	20.3640500568828	37.8671424650014
1	16.2438840797892	38.2304091801298
1	15.2972277793655	30.3374820488272
1	17.5678707650886	34.0123034859877
1	31.6946606582002	17.8777899743871
1	31.3899010931806	38.8850367494106
1	20.9267207121284	34.0636338264025
1	16.1009394500446	34.673881251828
1	29.5891266989533	27.1143995446784
1	32.5312648409055	36.7144758243383
1	32.1030042918455	38.9606488434965
1	20.388130429877	35.4807537445643
1	31.8550106609808	29.5603056816923
1	30.2642796248934	35.947416137806
1	16.1380815086106	31.497668997669
1	16.5662371372949	26.5468632303885
1	20.4075605434141	37.812450246776
1	17.4695222405272	41.536783042394
1	31.7437097717964	38.0693505730238
1	17.261151239854	37.6863532110092
1	13.0163637332765	22.1851820985082
1	25.6938044034818	33.7032470201397
1	19.6483652066626	37.7484448490366
1	29.7550890585242	26.037883992541
1	18.6348929815829	21.5022091310751
1	15.722916959393	34.5880681818182
1	39.8051296747385	40.5440601938938
1	18.8799723876089	39.5923409512044
1	14.8975284264996	38.4929472902747
1	28.6489235463638	37.7500724847782
1	27.2080115830116	30.4093567251462
1	14.9193548387097	35.850408367961
1	34.5681179775281	35.4214780600462
1	27.76188530173	31.1405035386936
1	31.4090909090909	34.295368154301
1	16.6400967511407	34.2376052385407
1	31.3309061488673	35.5150381798348
1	33.1175298804781	41.5832575068244
1	28.6227067269343	29.8945201955235
1	11.5416816170315	30.8457142857143
1	20.057679784166	37.309606394209
1	15.6088791621072	32.237539766702
1	17.7613403439979	34.0813125829413
1	28.6734086853064	34.1835194687594
1	11.4531171038728	39.2747858017136
1	28.5714285714286	36.0747388553774
1	16.4416466495486	38.2432840325989
1	16.6590874639988	38.5181911916335
1	20.8461302211302	38.4357841167805
1	13.628912071535	26.2665375927719
1	32.0498301245753	35.8931804465902
1	19.6040213377103	33.9503633621281
1	11.221799003809	27.975068850558
1	32.5266073771687	36.8312757201646
1	33.621867881549	39.0535161432994
1	19.500710068017	38.7349641843492
1	18.7828761026139	31.5019223614039
1	34.1873042983205	23.9420821861935
1	27.4845178413447	38.3141762452107
1	35.7967392597882	27.4261603375527
1	11.0831703455341	38.789651986449
1	32.8099278206914	36.5650614754098
1	22.741935483871	42.5858003667802
1	17.0781730693382	39.7136397889977
1	15.444275838813	42.4394319131161
1	34.0627041149575	37.8454263336781
1	20.5304432108556	24.1514726507714
1	21.8958487768718	35.3617923100212
1	27.5288923516426	35.3466026080988
1	15.7967032967033	32.8212290502793
1	27.1762984637893	40.0456035342739
1	31.2944738834217	45.054641029188
1	12.2294967264731	37.6012505328975
1	27.2460018814675	39.4530672579453
1	36.2130360736956	35.3807186955833
1	30.4627249357326	37.0854435549747
1	35.3277257578162	32.6271186440678
1	34.7785255908593	39.8969451601031
1	24.9486776959304	39.4583198183587
1	34.080231297434	37.7099483204134
1	34.5733373823261	31.1419141914191
1	15.9760507439682	33.0308529945554
1	29.8919869379553	36.5012843044478
1	33.9554009172861	31.469298245614
1	37.48204882719	35.9051941502774
1	17.1347907919502	37.466307277628
1	37.2755417956656	40.2940739640576
1	16.1864194437484	39.7262312155929
1	14.2560604937356	35.2269523541021
1	33.7335285505124	44.9794646650616
1	18.5202639019793	36.7977145966535
1	22.9362646654688	37.5983146067416
1	17.7148584314708	36.7252417926713
1	12.777476989713	25.4414450984372
1	24.877593844719	46.7148792121865
1	23.8718952160371	37.3000733675715
1	20.0984413453651	44.5746238849687
1	36.1088742148494	38.1396588486141
1	28.4009893787284	43.553324354108
1	35.6171370282217	40.5452689896486
1	33.5919055649241	41.156462585034
1	18.0849020361122	37.2724514563107
1	28.9311241065627	37.807298824248
1	22.264631043257	33.8201272411799
1	26.7215700017522	35.2338734332009
1	12.4966027069631	34.5264246026618
1	32.5189786059351	39.4878086183101
1	13.9612693906519	39.9476197812356
1	14.3310782824796	38.9706976052358
1	26.2933930571109	38.5710553814002
1	27.9387821556496	46.7923989141306
1	22.1564760026298	40.1328413284133
1	36.906584992343	37.9140555058192
1	32.2757475083056	41.0482529118136
1	38.3973044242602	37.0990237099024
1	35.670503812229	36.9002525252525
1	12.5261989890272	25.8031407164118
1	27.813329171219	36.5918487891317
1	23.4569407172481	33.8429172510519
1	30.0301204819277	39.4839337877313
1	35.0305810397554	34.4885646134418
1	12.8773429792831	20.0229071220325
1	18.4788628392099	42.0556552962298
1	21.2532127980147	24.496140651801
1	26.9627507163324	40.6621140142518
1	33.1040268456376	28.4036537625054
1	33.2220367278798	37.8764093049807
1	36.9297719087635	41.1788079470199
1	34.7631666114607	36.2982929020665
1	37.3861500650571	41.808429118774
1	21.6289762597354	28.7378179225101
1	28.486769570011	41.3985345651481
1	30.4721030042918	29.4940079893475
1	25.3550242674816	41.0602409638554
1	33.3447684391081	35.7300696923338
1	26.4103246407664	34.0244248792957
1	27.1681004417577	40.3580562659847
1	37.3271889400922	32.7044872658671
1	32.0369030390738	40.9283894707048
1	32.8396572827417	39.7375079063884
1	20.8019294543262	42.3185814334674
1	21.8932844293075	42.6846479535832
1	25.5268348385757	39.7953129635123
1	20.8563535911602	37.9878971255673
1	30.5306624494816	41.9983753046304
1	29.4657534246575	38.0470822281167
1	28.7581699346405	41.3004484304933
1	37.370753323486	40.2017067494182
1	16.2729658792651	38.7198321091291
1	35.4613233923579	42.4778761061947
1	41.4102338667136	42.5824605283727
1	17.9776412528956	30.6978093718265
1	31.6715542521994	36.7897962564187
1	38.1750465549348	39.000819000819
1	16.890545107895	39.0232262169901
1	33.7886077914015	37.7654196157735
1	20.2084643723605	38.4423287029811
1	28.9533067175838	42.0614102761919
1	38.0919340849957	40.3517035641388
1	30.0656520441659	42.9622815087397
1	34.5098695215791	37.6141205112599
1	21.0652783340008	30.4873393561522
1	16.5198398252639	41.3525132275132
1	23.5055607043559	34.6872461413485
1	22.3958838947675	39.5040813183428
1	35.3669015294724	32.8936406553735
1	24.4739976181024	42.8314826910516
1	38.4814667198087	40.7754442649435
1	35.9258646367698	42.5181278839815
1	15.0788912579957	41.2922987164527
1	26.4879425346331	42.9079214624238
1	14.2885440739518	44.0644524827359
1	11.0967324490456	40.1054636004101
1	35.8334861544104	41.0729253981559
1	33.9622641509434	32.0108907040062
1	31.8863879957128	34.1463414634146
1	37.1635262449529	38.7038850799869
1	34.7012362637363	40.6245021507089
1	28.1201507426291	42.5498426023085
1	21.081028055719	36.1115102744647
1	14.5059072060089	35.4384867906831
1	25.0715990453461	44.4771494965143
1	24.3748116902682	33.1008321096427
1	19.3649373881932	36.910001517681
1	35.577682946104	29.2621539276725
1	37.5794048813106	22.9943211151265
1	39.9729455529253	42.9824561403509
1	27.0011771630371	38.567316917173
1	47.6930036188179	41.1140583554377
1	38.7890765361121	32.2233606557377
1	32.5336241366776	44.1485068603713
1	37.9732943113225	37.3419721871049
1	34.0652446675031	29.1309012875536
1	34.3444556791372	41.695423855964
1	15.6486779032009	44.4613976197742
1	31.6773653363104	40.1529902642559
1	34.0829493087558	40.0708024275118
1	28.9113857480936	40.4621513944223
1	36.1582801059355	29.6531638866826
1	28.3388651809704	43.4825706261358
1	40.094422101766	31.8289224952741
1	41.4705882352941	42.7625639482395
1	36.4461310014849	43.6882003955175
1	39.2706615356423	39.3445145406986
1	31.2491926107738	41.0704533042054
1	32.1407274895647	44.1659751037344
1	32.7396623819111	26.6787453289548
1	42.4501424501425	40.5836687751581
1	24.8823596924136	42.5946093111898
1	32.9270328936383	45.1751015479196
1	36.3275039745628	42.4677419354839
1	18.1648396264718	40.7672786983132
1	27.1038885664539	44.6403049070986
1	35.8098336948662	32.0326409495549
1	44.2869641294838	37.8064516129032
1	26.6780432309443	37.0034542314335
1	30.7034926925935	40.6626009559914
1	42.6319075866375	39.46937438585
1	32.3362974939369	48.2274323252917
1	43.2649071358749	43.4826371414192
1	29.6162760751996	37.8221244500314
1	39.3171236420072	43.5323383084577
1	37.2982864747962	53.6147757255937
1	31.5077237329248	44.355888093689
1	39.0088067691245	43.9684329199549
1	40.8399046396479	42.7395934172314
1	41.1382113821138	43.7611408199644
1	40.3638328530259	43.873067534581
1	39.267447615905	41.9701986754967
1	43.3962264150943	41.1551207195834
1	38.4433102442581	28.679055750879
1	31.2198581560284	43.6959490213928
1	35.5173587474472	38.828389034923
1	34.6822926203992	50.1170960187354
1	37.0762711864407	43.383152173913
1	40.2816411682893	41.5020247883176
1	18.3625519609615	47.0682302771855
1	39.3871961656967	55.5290509456466
1	34.4103392568659	42.6638335942742
1	32.2597402597403	47.3751737410457
1	30.7100199071002	41.712204007286
1	26.7857142857143	44.2965246636771
1	42.8833028133844	38.3241106719368
1	19.9437111801242	42.8297974158558
1	44.4011339475549	42.9083843969511
1	19.6228917945803	41.4492753623188
1	35.9562645635419	43.7534935718278
1	40.0628826741685	32.293403191236
1	28.0880706555542	39.6752559124603
1	43.295415374009	37.8426892950392
1	29.5895797493242	23.1372549019608
1	38.9126853377265	38.7859128822984
1	38.2523907744234	37.8910369068541
1	40.8210828253854	37.8330995792426
1	32.5295922840859	41.7020523708422
1	16.2128712871287	37.1775184275184
1	37.0354239256678	37.6364681095576
1	25.8189894503054	40.2676209740159
1	66.1921708185053	41.9328284491274
1	22.9748328745576	40.6656824587304
1	36.1604409063074	38.9816360601002
1	40.3154681139756	40.7633587786259
1	22.0932482104856	29.9234796616996
1	37.0732544175673	38.8679752621672
1	40.6997824510515	30.2218821729151
1	15.4709963521923	44.9817518248175
1	36.4856429463171	40.2792064658339
1	39.0549340457505	37.2703810535904
1	25.5563387372873	42.1091554503772
1	44.2430345753609	43.4077079107505
1	12.3070052315937	41.8304576144036
1	18.1327091023679	38.6402091985848
1	38.2376717865804	35.8942731277533
1	36.6600612502252	43.5980551053485
1	20.2386634844869	37.678548449363
1	30.668485675307	39.9113082039911
1	21.2607928697428	43.859649122807
1	20.0197400888304	40.5516804058339
1	26.5517642948643	40.1245048104131
1	28.0592036689598	45.3181746407706
1	20.9533357637623	41.4512762883288
1	30.8202392965259	40.9752904598265
1	21.9037508846426	45.5094869992973
1	20.602613987828	33.5215053763441
1	27.8445747800587	40.4671934043284
1	40.2233732599547	44.199843871975
1	31.3850063532402	39.9667774086379
1	25.1552152317881	50.1688238604389
1	37.2385678837292	40.5756113791383
1	23.4049890792045	39.0569545377725
1	47.2146274777854	45.3885497442666
1	41.7141098630559	44.691430242761
1	50.4557106237539	57.1825055029189
1	15.8650763114018	42.4080882352941
1	24.4809769844998	42.714859437751
1	39.3874261149919	31.1492081941014
1	42.2369389256806	30.1912568306011
1	38.0997534610279	45.011673151751
1	31.5660157765421	36.5718562874251
1	25.074070009876	39.7909967845659
1	35.3846153846154	44.8213791193575
1	40.3309837572786	48.4283048657959
1	39.2619364656648	43.2451957809565
1	15.1572327044025	47.4795967354777
1	NaN	40.0883838383838
1	NaN	41.6706217370669
1	NaN	43.3569816188326
1	NaN	43.1265984654732
1	NaN	44.534021283457
1	NaN	47.0266990291262
1	NaN	46.4401879291652
1	NaN	45.3217334208798
1	NaN	40.9722222222222
1	NaN	44.6166134185303
1	NaN	40.4127521946712
1	NaN	33.1521739130435
1	NaN	43.5132237312366
1	NaN	50.5780845556514
1	NaN	47.1596998928189
1	NaN	49.2696274468533
1	NaN	44.4763075242387
1	NaN	45.7615783313827
1	NaN	42.6508300715346
1	NaN	45.3681710213777
1	NaN	47.9723046488625
1	NaN	42.3684210526316
1	NaN	48.7859377327573
1	NaN	42.05716184779
1	NaN	44.2304705699643
1	NaN	40.4577883472057
1	NaN	40.9540180489901
1	NaN	49.3865030674847
1	NaN	47.6907109496627
1	NaN	46.1123595505618
1	NaN	34.902376267595
1	NaN	47.7287166454892
1	NaN	44.4925124792013
1	NaN	38.6273062730627
1	NaN	NaN
1	NaN	NaN
1	NaN	NaN
1	NaN	NaN
1	NaN	NaN
1	NaN	NaN
1	NaN	NaN
1	NaN	NaN
1	NaN	NaN
1	NaN	NaN
1	NaN	NaN
1	NaN	NaN
1	NaN	NaN
1	NaN	NaN
1	NaN	NaN
1	NaN	NaN
1	NaN	NaN
1	NaN	NaN
1	NaN	NaN
1	NaN	NaN
1	NaN	NaN
1	NaN	NaN
1	NaN	NaN
1	NaN	NaN
1	NaN	NaN
1	NaN	NaN
1	NaN	NaN
1	NaN	NaN
1	NaN	NaN
1	NaN	NaN
1	NaN	NaN
1	NaN	NaN
1	NaN	NaN
1	NaN	NaN
1	NaN	NaN
1	NaN	NaN
1	NaN	NaN
1	NaN	NaN
1	NaN	NaN
1	NaN	NaN
1	NaN	NaN
1	NaN	NaN
1	NaN	NaN
1	NaN	NaN
1	NaN	NaN
1	NaN	NaN
1	NaN	NaN
1	NaN	NaN
1	NaN	NaN
1	NaN	NaN
1	NaN	NaN
1	NaN	NaN
1	NaN	NaN
1	NaN	NaN
1	NaN	NaN
1	NaN	NaN
1	NaN	NaN
1	NaN	NaN
1	NaN	NaN
1	NaN	NaN
1	NaN	NaN
1	NaN	NaN
1	NaN	NaN
1	NaN	NaN
1	NaN	NaN
1	NaN	NaN
1	NaN	NaN
1	NaN	NaN
1	NaN	NaN
1	NaN	NaN
1	NaN	NaN
1	NaN	NaN
1	NaN	NaN
1	NaN	NaN
1	NaN	NaN
1	NaN	NaN
1	NaN	NaN
1	NaN	NaN
1	NaN	NaN
1	NaN	NaN
1	NaN	NaN
1	NaN	NaN
1	NaN	NaN
1	NaN	NaN
1	NaN	NaN
1	NaN	NaN
1	NaN	NaN
1	NaN	NaN
1	NaN	NaN
1	NaN	NaN
1	NaN	NaN
1	NaN	NaN
1	NaN	NaN
1	NaN	NaN
1	NaN	NaN
1	NaN	NaN
1	NaN	NaN
1	NaN	NaN
1	NaN	NaN
1	NaN	NaN
1	NaN	NaN
1	NaN	NaN
1	NaN	NaN
1	NaN	NaN
1	NaN	NaN
1	NaN	NaN
1	NaN	NaN
1	NaN	NaN
1	NaN	NaN
1	NaN	NaN
1	NaN	NaN
1	NaN	NaN
1	NaN	NaN
1	NaN	NaN
1	NaN	NaN
1	NaN	NaN
1	NaN	NaN
1	NaN	NaN
1	NaN	NaN
1	NaN	NaN
1	NaN	NaN
1	NaN	NaN
1	NaN	NaN
1	NaN	NaN
1	NaN	NaN
1	NaN	NaN
1	NaN	NaN
1	NaN	NaN
1	NaN	NaN
1	NaN	NaN
1	NaN	NaN
1	NaN	NaN
1	NaN	NaN
1	NaN	NaN
1	NaN	NaN
1	NaN	NaN
1	NaN	NaN
1	NaN	NaN
1	NaN	NaN
1	NaN	NaN
1	NaN	NaN
1	NaN	NaN
1	NaN	NaN
1	NaN	NaN
1	NaN	NaN
1	NaN	NaN
1	NaN	NaN
1	NaN	NaN
1	NaN	NaN
1	NaN	NaN
1	NaN	NaN
1	NaN	NaN
1	NaN	NaN
1	NaN	NaN
1	NaN	NaN
1	NaN	NaN
1	NaN	NaN
1	NaN	NaN
1	NaN	NaN
1	NaN	NaN
1	NaN	NaN
1	NaN	NaN
1	NaN	NaN
1	NaN	NaN
1	NaN	NaN
1	NaN	NaN
1	NaN	NaN
1	NaN	NaN
1	NaN	NaN
1	NaN	NaN
1	NaN	NaN
1	NaN	NaN
1	NaN	NaN
1	NaN	NaN
1	NaN	NaN
1	NaN	NaN
1	NaN	NaN
1	NaN	NaN
1	NaN	NaN
1	NaN	NaN
1	NaN	NaN
1	NaN	NaN
1	NaN	NaN
1	NaN	NaN
1	NaN	NaN
1	NaN	NaN
1	NaN	NaN
1	NaN	NaN
1	NaN	NaN
1	NaN	NaN
1	NaN	NaN
1	NaN	NaN
1	NaN	NaN
1	NaN	NaN
1	NaN	NaN
1	NaN	NaN
1	NaN	NaN
1	NaN	NaN
1	NaN	NaN
1	NaN	NaN
1	NaN	NaN
1	NaN	NaN
1	NaN	NaN
1	NaN	NaN
1	NaN	NaN
1	NaN	NaN
1	NaN	NaN
1	NaN	NaN
1	NaN	NaN
1	NaN	NaN
1	NaN	NaN
1	NaN	NaN
1	NaN	NaN
1	NaN	NaN
1	NaN	NaN
1	NaN	NaN
1	NaN	NaN
1	NaN	NaN
1	NaN	NaN
1	NaN	NaN
1	NaN	NaN
1	NaN	NaN
1	NaN	NaN
1	NaN	NaN
1	NaN	NaN
1	NaN	NaN
1	NaN	NaN
1	NaN	NaN
1	NaN	NaN
1	NaN	NaN
1	NaN	NaN
1	NaN	NaN
1	NaN	NaN
1	NaN	NaN
1	NaN	NaN
1	NaN	NaN
1	NaN	NaN
1	NaN	NaN
1	NaN	NaN
1	NaN	NaN
1	NaN	NaN
1	NaN	NaN
1	NaN	NaN
1	NaN	NaN
1	NaN	NaN
1	NaN	NaN
1	NaN	NaN
1	NaN	NaN
1	NaN	NaN
1	NaN	NaN
1	NaN	NaN
1	NaN	NaN
1	NaN	NaN
1	NaN	NaN
1	NaN	NaN
1	NaN	NaN
1	NaN	NaN
1	NaN	NaN
1	NaN	NaN
1	NaN	NaN
1	NaN	NaN
1	NaN	NaN
1	NaN	NaN
1	NaN	NaN
1	NaN	NaN
1	NaN	NaN
1	NaN	NaN
1	NaN	NaN
1	NaN	NaN
1	NaN	NaN
1	NaN	NaN
1	NaN	NaN
1	NaN	NaN
1	NaN	NaN
1	NaN	NaN
1	NaN	NaN
1	NaN	NaN
1	NaN	NaN
1	NaN	NaN
1	NaN	NaN
1	NaN	NaN
1	NaN	NaN
1	NaN	NaN
1	NaN	NaN
1	NaN	NaN
1	NaN	NaN
1	NaN	NaN
1	NaN	NaN
1	NaN	NaN
1	NaN	NaN
1	NaN	NaN
1	NaN	NaN
1	NaN	NaN
1	NaN	NaN
1	NaN	NaN
1	NaN	NaN
1	NaN	NaN
1	NaN	NaN
1	NaN	NaN
1	NaN	NaN
1	NaN	NaN
1	NaN	NaN
1	NaN	NaN
1	NaN	NaN
1	NaN	NaN
1	NaN	NaN
1	NaN	NaN
1	NaN	NaN
1	NaN	NaN
1	NaN	NaN
1	NaN	NaN
1	NaN	NaN
1	NaN	NaN
1	NaN	NaN
1	NaN	NaN
1	NaN	NaN
1	NaN	NaN
1	NaN	NaN
1	NaN	NaN
1	NaN	NaN
1	NaN	NaN
1	NaN	NaN
1	NaN	NaN
1	NaN	NaN
1	NaN	NaN
1	NaN	NaN
1	NaN	NaN
1	NaN	NaN
1	NaN	NaN
1	NaN	NaN
1	NaN	NaN
1	NaN	NaN
1	NaN	NaN
1	NaN	NaN
1	NaN	NaN
1	NaN	NaN
1	NaN	NaN
1	NaN	NaN
1	NaN	NaN
1	NaN	NaN
1	NaN	NaN
1	NaN	NaN
1	NaN	NaN
1	NaN	NaN
1	NaN	NaN
1	NaN	NaN
1	NaN	NaN
1	NaN	NaN
1	NaN	NaN
1	NaN	NaN
1	NaN	NaN
1	NaN	NaN
1	NaN	NaN
1	NaN	NaN
1	NaN	NaN
1	NaN	NaN
1	NaN	NaN
1	NaN	NaN
1	NaN	NaN
1	NaN	NaN
1	NaN	NaN
1	NaN	NaN
1	NaN	NaN
1	NaN	NaN
1	NaN	NaN
1	NaN	NaN
1	NaN	NaN
1	NaN	NaN
1	NaN	NaN
1	NaN	NaN
1	NaN	NaN
1	NaN	NaN
1	NaN	NaN
1	NaN	NaN
1	NaN	NaN
1	NaN	NaN
1	NaN	NaN
1	NaN	NaN
1	NaN	NaN
1	NaN	NaN
1	NaN	NaN
1	NaN	NaN
1	NaN	NaN
1	NaN	NaN
1	NaN	NaN
1	NaN	NaN
1	NaN	NaN
1	NaN	NaN
1	NaN	NaN
1	NaN	NaN
1	NaN	NaN
1	NaN	NaN
1	NaN	NaN
1	NaN	NaN
1	NaN	NaN
1	NaN	NaN
1	NaN	NaN
1	NaN	NaN
1	NaN	NaN
1	NaN	NaN
1	NaN	NaN
1	NaN	NaN
1	NaN	NaN
1	NaN	NaN
1	NaN	NaN
1	NaN	NaN
1	NaN	NaN
1	NaN	NaN
1	NaN	NaN
1	NaN	NaN
1	NaN	NaN
1	NaN	NaN
1	NaN	NaN
1	NaN	NaN
1	NaN	NaN
1	NaN	NaN
1	NaN	NaN
1	NaN	NaN
1	NaN	NaN
1	NaN	NaN
1	NaN	NaN
1	NaN	NaN
1	NaN	NaN
1	NaN	NaN
1	NaN	NaN
1	NaN	NaN
1	NaN	NaN
1	NaN	NaN
1	NaN	NaN
1	NaN	NaN
1	NaN	NaN
1	NaN	NaN
1	NaN	NaN
1	NaN	NaN
1	NaN	NaN
1	NaN	NaN
1	NaN	NaN
1	NaN	NaN
1	NaN	NaN
1	NaN	NaN
1	NaN	NaN
1	NaN	NaN
1	NaN	NaN
1	NaN	NaN
1	NaN	NaN
1	NaN	NaN
1	NaN	NaN
1	NaN	NaN
1	NaN	NaN
1	NaN	NaN
1	NaN	NaN
1	NaN	NaN
1	NaN	NaN
1	NaN	NaN
1	NaN	NaN
1	NaN	NaN
1	NaN	NaN
1	NaN	NaN
1	NaN	NaN
1	NaN	NaN
1	NaN	NaN
1	NaN	NaN
1	NaN	NaN
1	NaN	NaN
1	NaN	NaN
1	NaN	NaN
1	NaN	NaN
1	NaN	NaN
1	NaN	NaN
1	NaN	NaN
1	NaN	NaN
1	NaN	NaN
1	NaN	NaN
1	NaN	NaN
1	NaN	NaN
1	NaN	NaN
1	NaN	NaN
1	NaN	NaN
1	NaN	NaN
1	NaN	NaN
1	NaN	NaN
1	NaN	NaN
1	NaN	NaN
1	NaN	NaN
1	NaN	NaN
1	NaN	NaN
1	NaN	NaN
1	NaN	NaN
1	NaN	NaN
1	NaN	NaN
1	NaN	NaN
1	NaN	NaN
1	NaN	NaN
1	NaN	NaN
1	NaN	NaN
1	NaN	NaN
1	NaN	NaN
1	NaN	NaN
1	NaN	NaN
1	NaN	NaN
1	NaN	NaN
1	NaN	NaN
1	NaN	NaN
1	NaN	NaN
1	NaN	NaN
1	NaN	NaN
1	NaN	NaN
1	NaN	NaN
1	NaN	NaN
1	NaN	NaN
1	NaN	NaN
1	NaN	NaN
1	NaN	NaN
1	NaN	NaN
1	NaN	NaN
1	NaN	NaN
1	NaN	NaN
1	NaN	NaN
1	NaN	NaN
1	NaN	NaN
1	NaN	NaN
1	NaN	NaN
1	NaN	NaN
1	NaN	NaN
1	NaN	NaN
1	NaN	NaN
1	NaN	NaN
1	NaN	NaN
1	NaN	NaN
1	NaN	NaN
1	NaN	NaN
1	NaN	NaN
1	NaN	NaN
1	NaN	NaN
1	NaN	NaN
1	NaN	NaN
1	NaN	NaN
1	NaN	NaN
1	NaN	NaN
1	NaN	NaN
1	NaN	NaN
1	NaN	NaN
1	NaN	NaN
1	NaN	NaN
1	NaN	NaN
1	NaN	NaN
1	NaN	NaN
1	NaN	NaN
1	NaN	NaN
1	NaN	NaN
1	NaN	NaN
1	NaN	NaN
1	NaN	NaN
1	NaN	NaN
1	NaN	NaN
1	NaN	NaN
1	NaN	NaN
1	NaN	NaN
1	NaN	NaN
1	NaN	NaN
1	NaN	NaN
1	NaN	NaN
1	NaN	NaN
1	NaN	NaN
1	NaN	NaN
1	NaN	NaN
1	NaN	NaN
1	NaN	NaN
1	NaN	NaN
1	NaN	NaN
1	NaN	NaN
1	NaN	NaN
1	NaN	NaN
1	NaN	NaN
1	NaN	NaN
1	NaN	NaN
1	NaN	NaN
1	NaN	NaN
1	NaN	NaN
1	NaN	NaN
1	NaN	NaN
1	NaN	NaN
1	NaN	NaN
1	NaN	NaN
1	NaN	NaN
1	NaN	NaN
1	NaN	NaN
1	NaN	NaN
1	NaN	NaN
1	NaN	NaN
1	NaN	NaN
1	NaN	NaN
1	NaN	NaN
1	NaN	NaN
1	NaN	NaN
1	NaN	NaN
1	NaN	NaN
1	NaN	NaN
1	NaN	NaN
1	NaN	NaN
1	NaN	NaN
1	NaN	NaN
1	NaN	NaN
1	NaN	NaN
1	NaN	NaN
1	NaN	NaN
1	NaN	NaN
1	NaN	NaN
1	NaN	NaN
1	NaN	NaN
1	NaN	NaN
1	NaN	NaN
1	NaN	NaN
1	NaN	NaN
1	NaN	NaN
1	NaN	NaN
1	NaN	NaN
1	NaN	NaN
1	NaN	NaN
1	NaN	NaN
1	NaN	NaN
1	NaN	NaN
1	NaN	NaN
1	NaN	NaN
1	NaN	NaN
1	NaN	NaN
1	NaN	NaN
1	NaN	NaN
1	NaN	NaN
1	NaN	NaN
1	NaN	NaN
1	NaN	NaN
1	NaN	NaN
1	NaN	NaN
1	NaN	NaN
1	NaN	NaN
1	NaN	NaN
1	NaN	NaN
1	NaN	NaN
1	NaN	NaN
1	NaN	NaN
1	NaN	NaN
1	NaN	NaN
1	NaN	NaN
1	NaN	NaN
1	NaN	NaN
1	NaN	NaN
1	NaN	NaN
1	NaN	NaN
1	NaN	NaN
1	NaN	NaN
1	NaN	NaN
1	NaN	NaN
1	NaN	NaN
1	NaN	NaN
1	NaN	NaN
1	NaN	NaN
1	NaN	NaN
1	NaN	NaN
1	NaN	NaN
1	NaN	NaN
1	NaN	NaN
1	NaN	NaN
1	NaN	NaN
1	NaN	NaN
1	NaN	NaN
1	NaN	NaN
1	NaN	NaN
1	NaN	NaN
1	NaN	NaN
1	NaN	NaN
1	NaN	NaN
1	NaN	NaN
1	NaN	NaN
1	NaN	NaN
1	NaN	NaN
1	NaN	NaN
1	NaN	NaN
1	NaN	NaN
1	NaN	NaN
1	NaN	NaN
1	NaN	NaN
1	NaN	NaN
1	NaN	NaN
1	NaN	NaN
1	NaN	NaN
1	NaN	NaN
1	NaN	NaN
1	NaN	NaN
1	NaN	NaN
1	NaN	NaN
1	NaN	NaN
1	NaN	NaN
1	NaN	NaN
1	NaN	NaN
1	NaN	NaN
1	NaN	NaN
1	NaN	NaN
1	NaN	NaN
1	NaN	NaN
1	NaN	NaN
1	NaN	NaN
1	NaN	NaN
1	NaN	NaN
1	NaN	NaN
1	NaN	NaN
1	NaN	NaN
1	NaN	NaN
1	NaN	NaN
1	NaN	NaN
1	NaN	NaN
1	NaN	NaN
1	NaN	NaN
1	NaN	NaN
1	NaN	NaN
1	NaN	NaN
1	NaN	NaN
1	NaN	NaN
1	NaN	NaN
1	NaN	NaN
1	NaN	NaN
1	NaN	NaN
1	NaN	NaN
1	NaN	NaN
1	NaN	NaN
1	NaN	NaN
1	NaN	NaN
1	NaN	NaN
1	NaN	NaN
1	NaN	NaN
1	NaN	NaN
1	NaN	NaN
1	NaN	NaN
1	NaN	NaN
1	NaN	NaN
1	NaN	NaN
1	NaN	NaN
1	NaN	NaN
1	NaN	NaN
1	NaN	NaN
1	NaN	NaN
1	NaN	NaN
1	NaN	NaN
1	NaN	NaN
1	NaN	NaN
1	NaN	NaN
1	NaN	NaN
1	NaN	NaN
1	NaN	NaN
1	NaN	NaN
1	NaN	NaN
1	NaN	NaN
1	NaN	NaN
1	NaN	NaN
1	NaN	NaN
1	NaN	NaN
1	NaN	NaN
1	NaN	NaN
1	NaN	NaN
1	NaN	NaN
1	NaN	NaN
1	NaN	NaN
1	NaN	NaN
1	NaN	NaN
1	NaN	NaN
1	NaN	NaN
1	NaN	NaN
1	NaN	NaN
1	NaN	NaN
1	NaN	NaN
1	NaN	NaN
1	NaN	NaN
1	NaN	NaN
1	NaN	NaN
1	NaN	NaN
1	NaN	NaN
1	NaN	NaN
1	NaN	NaN
1	NaN	NaN
1	NaN	NaN
1	NaN	NaN
1	NaN	NaN
1	NaN	NaN
1	NaN	NaN
1	NaN	NaN
1	NaN	NaN
1	NaN	NaN
1	NaN	NaN
1	NaN	NaN
1	NaN	NaN
1	NaN	NaN
1	NaN	NaN
1	NaN	NaN
1	NaN	NaN
1	NaN	NaN
1	NaN	NaN
1	NaN	NaN
1	NaN	NaN
1	NaN	NaN
1	NaN	NaN
1	NaN	NaN
1	NaN	NaN
1	NaN	NaN
1	NaN	NaN
1	NaN	NaN
1	NaN	NaN
1	NaN	NaN
1	NaN	NaN
1	NaN	NaN
1	NaN	NaN
1	NaN	NaN
1	NaN	NaN
1	NaN	NaN
1	NaN	NaN
1	NaN	NaN
1	NaN	NaN
1	NaN	NaN
1	NaN	NaN
1	NaN	NaN
1	NaN	NaN
1	NaN	NaN
1	NaN	NaN
1	NaN	NaN
1	NaN	NaN
1	NaN	NaN
1	NaN	NaN
1	NaN	NaN
1	NaN	NaN
1	NaN	NaN
1	NaN	NaN
1	NaN	NaN
1	NaN	NaN
1	NaN	NaN
1	NaN	NaN
1	NaN	NaN
1	NaN	NaN
1	NaN	NaN
1	NaN	NaN
1	NaN	NaN
1	NaN	NaN
1	NaN	NaN
1	NaN	NaN
1	NaN	NaN
1	NaN	NaN
1	NaN	NaN
1	NaN	NaN
1	NaN	NaN
1	NaN	NaN
1	NaN	NaN
1	NaN	NaN
1	NaN	NaN
1	NaN	NaN
1	NaN	NaN
1	NaN	NaN
1	NaN	NaN
1	NaN	NaN
1	NaN	NaN
1	NaN	NaN
1	NaN	NaN
1	NaN	NaN
1	NaN	NaN
1	NaN	NaN
1	NaN	NaN
1	NaN	NaN
1	NaN	NaN
1	NaN	NaN
1	NaN	NaN
1	NaN	NaN
1	NaN	NaN
1	NaN	NaN
1	NaN	NaN
1	NaN	NaN
1	NaN	NaN
1	NaN	NaN
1	NaN	NaN
1	NaN	NaN
1	NaN	NaN
1	NaN	NaN
1	NaN	NaN
1	NaN	NaN
1	NaN	NaN
1	NaN	NaN
1	NaN	NaN
1	NaN	NaN
1	NaN	NaN
1	NaN	NaN
1	NaN	NaN
1	NaN	NaN
1	NaN	NaN
1	NaN	NaN
1	NaN	NaN
1	NaN	NaN
1	NaN	NaN
1	NaN	NaN
1	NaN	NaN
1	NaN	NaN
1	NaN	NaN
1	NaN	NaN
1	NaN	NaN
1	NaN	NaN
1	NaN	NaN
1	NaN	NaN
1	NaN	NaN
1	NaN	NaN
1	NaN	NaN
1	NaN	NaN
1	NaN	NaN
1	NaN	NaN
1	NaN	NaN
1	NaN	NaN
1	NaN	NaN
1	NaN	NaN
1	NaN	NaN
1	NaN	NaN
1	NaN	NaN
1	NaN	NaN
1	NaN	NaN
1	NaN	NaN
1	NaN	NaN
1	NaN	NaN
1	NaN	NaN
1	NaN	NaN
1	NaN	NaN
1	NaN	NaN
1	NaN	NaN
1	NaN	NaN
1	NaN	NaN
1	NaN	NaN
1	NaN	NaN
1	NaN	NaN
1	NaN	NaN
1	NaN	NaN
1	NaN	NaN
1	NaN	NaN
1	NaN	NaN
1	NaN	NaN
1	NaN	NaN
1	NaN	NaN
1	NaN	NaN
1	NaN	NaN
1	NaN	NaN
1	NaN	NaN
1	NaN	NaN
1	NaN	NaN
1	NaN	NaN
1	NaN	NaN
1	NaN	NaN
1	NaN	NaN
1	NaN	NaN
1	NaN	NaN
1	NaN	NaN
1	NaN	NaN
1	NaN	NaN
1	NaN	NaN
1	NaN	NaN
1	NaN	NaN
1	NaN	NaN
1	NaN	NaN
1	NaN	NaN
1	NaN	NaN
1	NaN	NaN
1	NaN	NaN
1	NaN	NaN
1	NaN	NaN
1	NaN	NaN
1	NaN	NaN
1	NaN	NaN
1	NaN	NaN
1	NaN	NaN
1	NaN	NaN
1	NaN	NaN
1	NaN	NaN
1	NaN	NaN
1	NaN	NaN
1	NaN	NaN
1	NaN	NaN
1	NaN	NaN
1	NaN	NaN
1	NaN	NaN
1	NaN	NaN
1	NaN	NaN
1	NaN	NaN
1	NaN	NaN
1	NaN	NaN
1	NaN	NaN
1	NaN	NaN
1	NaN	NaN
1	NaN	NaN
1	NaN	NaN
1	NaN	NaN
1	NaN	NaN
1	NaN	NaN
1	NaN	NaN
1	NaN	NaN
1	NaN	NaN
1	NaN	NaN
1	NaN	NaN
1	NaN	NaN
1	NaN	NaN
1	NaN	NaN
1	NaN	NaN
1	NaN	NaN
1	NaN	NaN
1	NaN	NaN
1	NaN	NaN
1	NaN	NaN
1	NaN	NaN
1	NaN	NaN
1	NaN	NaN
1	NaN	NaN
1	NaN	NaN
1	NaN	NaN
1	NaN	NaN
1	NaN	NaN
1	NaN	NaN
1	NaN	NaN
1	NaN	NaN
1	NaN	NaN
1	NaN	NaN
1	NaN	NaN
1	NaN	NaN
1	NaN	NaN
1	NaN	NaN
1	NaN	NaN
1	NaN	NaN
1	NaN	NaN
1	NaN	NaN
1	NaN	NaN
1	NaN	NaN
1	NaN	NaN
1	NaN	NaN
1	NaN	NaN
1	NaN	NaN
1	NaN	NaN
1	NaN	NaN
1	NaN	NaN
1	NaN	NaN
1	NaN	NaN
1	NaN	NaN
1	NaN	NaN
1	NaN	NaN
1	NaN	NaN
1	NaN	NaN
1	NaN	NaN
1	NaN	NaN
1	NaN	NaN
1	NaN	NaN
1	NaN	NaN
1	NaN	NaN
1	NaN	NaN
1	NaN	NaN
1	NaN	NaN
1	NaN	NaN
1	NaN	NaN
1	NaN	NaN
1	NaN	NaN
1	NaN	NaN
1	NaN	NaN
1	NaN	NaN
1	NaN	NaN
1	NaN	NaN
1	NaN	NaN
1	NaN	NaN
1	NaN	NaN
1	NaN	NaN
1	NaN	NaN
1	NaN	NaN
1	NaN	NaN
1	NaN	NaN
1	NaN	NaN
1	NaN	NaN
1	NaN	NaN
1	NaN	NaN
1	NaN	NaN
1	NaN	NaN
1	NaN	NaN
1	NaN	NaN
1	NaN	NaN
1	NaN	NaN
1	NaN	NaN
1	NaN	NaN
1	NaN	NaN
1	NaN	NaN
1	NaN	NaN
1	NaN	NaN
1	NaN	NaN
1	NaN	NaN
1	NaN	NaN
1	NaN	NaN
1	NaN	NaN
1	NaN	NaN
1	NaN	NaN
1	NaN	NaN
1	NaN	NaN
1	NaN	NaN
1	NaN	NaN
1	NaN	NaN
1	NaN	NaN
1	NaN	NaN
1	NaN	NaN
1	NaN	NaN
1	NaN	NaN
1	NaN	NaN
1	NaN	NaN
1	NaN	NaN
1	NaN	NaN
1	NaN	NaN
1	NaN	NaN
1	NaN	NaN
1	NaN	NaN
1	NaN	NaN
1	NaN	NaN
1	NaN	NaN
1	NaN	NaN
1	NaN	NaN
1	NaN	NaN
1	NaN	NaN
1	NaN	NaN
1	NaN	NaN
1	NaN	NaN
1	NaN	NaN
1	NaN	NaN
1	NaN	NaN
1	NaN	NaN
1	NaN	NaN
1	NaN	NaN
1	NaN	NaN
1	NaN	NaN
1	NaN	NaN
1	NaN	NaN
1	NaN	NaN
1	NaN	NaN
1	NaN	NaN
1	NaN	NaN
1	NaN	NaN
1	NaN	NaN
1	NaN	NaN
1	NaN	NaN
1	NaN	NaN
1	NaN	NaN
1	NaN	NaN
1	NaN	NaN
1	NaN	NaN
1	NaN	NaN
1	NaN	NaN
1	NaN	NaN
1	NaN	NaN
1	NaN	NaN
1	NaN	NaN
1	NaN	NaN
1	NaN	NaN
1	NaN	NaN
1	NaN	NaN
1	NaN	NaN
1	NaN	NaN
1	NaN	NaN
1	NaN	NaN
1	NaN	NaN
2	5.90766002098636	27.0874841514218
2	12.2378461390795	35.9541683129198
2	9.73214007296766	26.9230769230769
2	16.3659905049633	23.0822035352669
2	17.7380883122927	38.0971284901416
2	12.4826258954346	26.1930010604454
2	10.3794401419115	23.955773955774
2	19.1129959746981	30.3693570451436
2	17.5646485218787	13.9151846785226
2	15.8132749817651	26.7724573125464
2	17.0945553187367	27.8267391711982
2	13.2055429481918	27.6235242675995
2	21.4377147476925	24.0693253161199
2	41.0279301109552	34.2808474395827
2	17.8355545845168	42
2	13.1677483774338	26.5949905482042
2	18.7812348863453	30.5220119806028
2	14.8287413687017	32.9735421877057
2	12.1955462769659	21.283703173467
2	13.3215144991769	26.0752446798958
2	18.2180215579037	36.1350574712644
2	11.0897127266891	39.0392518067167
2	18.7256845041474	42.3610176335981
2	16.1406063127242	26.1886354851179
2	8.4835194956486	24.0725158724088
2	28.1772654256827	14.0586462044396
2	12.5379970851551	29.8884085653966
2	20.81526452732	23.4367726920093
2	15.3096050706972	14.0829015544041
2	13.9992860542599	19.6919419543361
2	32.3787705231004	38.9628502599214
2	8.89713718716695	28.790604168871
2	18.7554341075643	31.2392962789974
2	11.4705314009662	17.538830744617
2	31.1308287710025	26.0925175868685
2	9.79870869730346	38.5870280226286
2	27.9149106963677	26.5718131128629
2	11.2260435809924	23.8636363636364
2	19.1342369916922	24.7429746401645
2	15.9084266926449	32.5166051660517
2	47.0018751907898	38.8725345893435
2	29.2761770906535	43.7649711145554
2	17.614929449249	15.518504946867
2	9.84196924119815	25.2359346642468
2	20.13353115727	41.2193412754029
2	16.2033359809373	19.8632151787027
2	12.0012767315672	33.7514792899408
2	13.854100332555	22.2069973508724
2	14.6536412078153	39.962325080732
2	15.5480466580263	33.4625322997416
2	11.2896158901709	28.9383905277945
2	16.904773514067	35.7898328215626
2	16.0381103612545	26.8488296185769
2	17.5255297798241	28.0266825965751
2	9.81034983607918	30.2568981921979
2	12.9393076973989	31.7298464491363
2	10.4113985605913	21.6962346125996
2	16.3019009504752	32.3950439071334
2	39.133280963603	32.2208737864078
2	54.1890769952713	28.5059041670733
2	14.9478207489257	30.0122249388753
2	17.3118625010039	17.4323473882945
2	9.03309659750267	29.6070603067871
2	60.142455258275	28.2182520521487
2	15.7033180374162	26.9820051413882
2	18.7541699520835	37.1751792114695
2	13.1818181818182	41.8181818181818
2	13.7625694131772	39.3939393939394
2	15.271275130818	43.0783860888466
2	27.6524191798655	36.1925843940232
2	21.4716981132075	21.4487966021708
2	26.6333682429711	22.1988682295877
2	22.3681687440077	32.0590285847083
2	14.0005185377236	34.3489464908292
2	10.147899306313	40.1675764885109
2	17.9584273283919	24.9856610266705
2	10.5121543885693	31.8296602387511
2	18.4780972452205	26.842694532562
2	12.0991686460808	30.6435137895812
2	12.1359464152816	35.9666718099059
2	28.9875529321186	16.9630917357582
2	24.615511824045	40.2612282309807
2	28.2859200576161	37.6753782668501
2	34.4489139179405	28.5454751901896
2	45.9907945736434	21.5795806118941
2	15.178761438604	30.0943274324848
2	23.6	35.3439680957129
2	38.1654264453349	26.1671763506626
2	36.2839725679451	25.062082139446
2	17.8155400609578	34.3703703703704
2	31.8104015799868	38.9005749544243
2	9.75024632652187	39.1982469708688
2	16.2841530054645	36.4261983863313
2	13.8259699484189	45.1143451143451
2	19.8410445642918	31.6974335884737
2	16.6709151159827	32.4685623654696
2	17.5194433074089	28.3382209188661
2	9.24295774647887	23.8462858123177
2	25.5294117647059	21.9209914794733
2	15.4816636373356	40.6978310656069
2	14.7480952099699	43.8279625779626
2	18.9867067970905	42.7049931287219
2	11.6365899191039	41.1918306444092
2	15.6763888234463	40.0108651364933
2	10.2807794124029	43.4401939655172
2	14.3730441743687	31.1658376804561
2	10.1354003139717	33.0922242314647
2	11.134156688979	32.4959699086513
2	32.1218854150135	31.2215724496426
2	13.6255075232864	34.6533384595668
2	27.384385346577	27.8165292749947
2	11.987799051854	26.5126124536955
2	13.3813651544148	39.7730271839536
2	21.2414444182204	35.7818265682657
2	13.1056024456702	45.0358375365012
2	15.7133961928482	27.031065670468
2	41.2411626080126	35.8231292517007
2	11.5760419541816	34.6399165023774
2	25.0492449113592	24.7258136424432
2	39.3453958741501	24.3004982752012
2	12.5404530744337	23.3620058565154
2	8.99693179136181	24.3393602225313
2	19.0239867659222	35.2707210674878
2	14.7704590818363	40.8865514650639
2	19.6650229552797	31.986143187067
2	12.209457654288	19.4309639356742
2	9.34354297513551	35.7195937577409
2	14.0759782919166	23.3397630201157
2	21.1773447820343	33.7329150795429
2	31.7984570877531	25.6146469049695
2	18.9681335356601	28.5742613523696
2	13.3824652855795	36.5689467969598
2	8.72443079867618	30.2790461694571
2	34.7198969735995	26.4519185220275
2	22.6650638061772	22.5483704848084
2	20.4815809669992	39.565868263473
2	14.1778523489933	23.6730084267223
2	20.3666271694431	40.8507976227713
2	19.5852722671238	29.6479721590149
2	25.2163378331603	42.4887483274541
2	32.7322949436047	41.4909638554217
2	43.3280507131537	21.5673028204695
2	10.3776450339172	43.5094620455029
2	23.0584777227723	39.6823241922346
2	16.5013466465217	42.813366408872
2	16.252319109462	32.9833454018827
2	24.6729400963966	27.4964978987392
2	20.7552271088681	22.4139340910949
2	33.1249080476681	43.7683284457478
2	23.8113720163012	39.7524287057349
2	20.3548409453185	42.1564421564422
2	30.5119222511018	27.3158393929813
2	15.0938049084623	37.462792345854
2	16.0436754281689	45.5495251017639
2	16.0459411239964	22.1969450763731
2	9.91680899124015	21.0485361346173
2	18.7044917257683	34.7536269768658
2	22.0815138282387	32.4290846029976
2	18.1158823044589	32.7929711669348
2	28.4117125110914	29.1969871058343
2	23.9797996253156	23.5498135784271
2	12.8228273406549	39.2581562203872
2	16.1672993492408	41.8372203712518
2	17.2273064556023	24.8300970873786
2	36.2730923694779	31.8358481938729
2	18.6636283446045	27.7415280993475
2	15.9724397118697	35.3229762878168
2	18.6621646285819	27.1228915662651
2	11.304347826087	30.5918436896513
2	27.5497249259416	26.9245953414923
2	17.0763260025873	43.0813124108417
2	45.9277238403452	40.4503353561163
2	40.3199117484832	44.1514640502836
2	16.5015479876161	34.4980787704131
2	12.8054016079931	41.9858156028369
2	12.2841895992466	45.3582825645489
2	17.0142071494042	34.9745947253811
2	26.7907266867658	40.4765038831118
2	41.5085388994307	22.5214805023133
2	24.700358334363	32.8871039714413
2	15.5445480023463	37.8636221457617
2	40.9882005899705	27.9212086441002
2	28.1487249367335	33.8122113904566
2	16.024663107043	56.2862010221465
2	6.70437879740205	22.955767235688
2	20.9894685280431	44.5157347998778
2	20.3665312214943	24.9338274219164
2	18.4780863702039	20.2024584237166
2	19.9498009347412	29.4825355756792
2	23.396850256678	19.8397462649195
2	26.5168539325843	43.2148626817447
2	14.4164919636618	35.2290909090909
2	23.6225328947368	19.4023092596785
2	28.6045702354715	28.2359426681367
2	13.6434685522888	43.1165351986903
2	17.1848364315285	28.0487804878049
2	21.7315850366371	30.4953917050691
2	35.3842686499887	24.6311200536553
2	13.130881094953	46.2732058742034
2	24.8192365898772	40.3747433264887
2	27.5802370488747	43.9975342887964
2	24.2178684993333	42.4888752493479
2	31.1284998166035	21.3779462666886
2	23.9392852874387	23.1846635367762
2	22.9851537645811	25.8486818345973
2	18.7519757223241	42.1316165951359
2	18.4983989021043	34.3552863991925
2	24.6039340776183	35.9116022099448
2	20.030888030888	35.4751910450974
2	18.3409040137017	35.9596940633726
2	27.3941532258064	16.4130705911699
2	20.844752539094	31.9239651803162
2	29.3033659991478	33.2746661145046
2	24.4642268381141	62.137339055794
2	21.7174455166432	42.9356471438901
2	21.4333908089062	42.3953823953824
2	20.8082080820808	33.7988165680473
2	30.109322805952	32.1717886074322
2	23.8720570302973	39.5449137418203
2	24.8920140632848	32.675121286918
2	26.55500378756	48.4424498416051
2	22.5416530545573	19.3054212835577
2	22.8756724887611	45.2911508482348
2	28.4352476168333	33.2891978373607
2	23.021850302185	41.2417170844137
2	40.9482058775775	40.8235657001851
2	33.11230248307	53.4089726241282
2	30.8586426696663	30.354114713217
2	36.8814638027049	45.1479380653074
2	31.5173628585808	40.0428805650145
2	23.1888451045771	43.1870669745958
2	24.019912881145	41.1039254023161
2	32.1122860020141	26.8296824588215
2	35.6094084105488	27.6941326763391
2	38.8771506187745	31.1634998827117
2	31.0774591262396	41.9430624654505
2	17.299880525687	35.1863418696648
2	31.8215948340592	47.087980173482
2	13.6620856911884	43.6502703415535
2	26.5724087743009	31.3792579075426
2	17.9734520570533	46.5253680952828
2	40.2575681552099	53.8140789796419
2	25.9887005649718	39.6895569309362
2	25.2263126131563	41.0057862491491
2	24.4887118193891	40.2124612079255
2	27.2783955107555	47.1008840353614
2	37.4800849707913	34.5968850206138
2	15.260239192891	42.6806380982171
2	38.5445821671331	60.3958273792512
2	15.1722662101434	24.5326729509506
2	25.4954734524101	33.6624592833876
2	26.396043684319	32.5515743756786
2	24.3656751876841	42.557409548984
2	19.4090319792567	36.8946731234867
2	25.1488240460623	21.1380663574741
2	21.0392122384385	27.4696985948729
2	39.6835860250494	20.4728412846369
2	25.5410874538096	40.3169282340393
2	25.482848083021	35.7636336910187
2	14.1160790015752	38.6725178277565
2	30.2567661346287	35.2801358234295
2	22.5817627494457	31.3672621053814
2	58.653034890069	41.8253160877779
2	19.8286802030457	40.4244198201965
2	24.271162627327	17.1290999237224
2	13.3938100320171	31.303676541542
2	21.1723695073846	33.3555767397521
2	23.5211125667641	24.9574105621806
2	28.4209428452232	29.1807088901801
2	12.9283742082183	34.4888072168393
2	18.467358285092	30.1828082458187
2	10.3554617756858	34.0095005777378
2	16.8577605975234	29.9968882895965
2	30.6385723500323	37.3128647551383
2	12.7025163736643	42.4677825507332
2	17.0658452060069	35.1699502056722
2	34.8605838460532	38.1676864560939
2	39.2352185089974	40.0340047083442
2	19.1801657920754	29.4618875613596
2	15.4853620955316	17.851378011598
2	22.6930485028892	41.5507859733978
2	20.5760312423725	41.6320246343341
2	20.6795404546566	34.7659426181903
2	25.6910146434451	24.1190864600326
2	19.1769057999736	36.0970953225147
2	26.8403908794788	43.6239704629367
2	23.8435660218671	33.9315295416897
2	15.8284345743523	32.1762959579813
2	21.7213114754098	27.6850943190492
2	17.5609756097561	43.8364493084055
2	18.8440393518519	40.9039910242026
2	24.6888761248325	50.1707941929974
2	20.1683947922351	43.2518259765005
2	19.4542505486118	24.7687977482911
2	25.5870249334302	43.9377260575562
2	27.3327993592311	44.002722940776
2	32.8292299316436	77.0871058382766
2	18.5551150819478	25.6992298338062
2	20.298638010746	26.8141508534376
2	17.7384061551493	32.8879364679188
2	39.9146514935989	32.5116279069767
2	18.4735395798245	39.2096627801438
2	29.5774647887324	32.5322002390121
2	25.5294570658452	36.6616710378419
2	16.5645007492167	29.5275003726338
2	28.6486486486486	48.18194580935
2	28.1006289308176	45.6530696332921
2	14.5608880182827	19.3379160636758
2	NaN	40.0217932752179
2	NaN	21.1475152845274
2	NaN	29.4711305191655
2	NaN	53.6961367013373
2	NaN	48.0642804967129
2	NaN	44.2573988596253
2	NaN	48.0993411049164
2	NaN	46.6666666666667
2	NaN	31.6569152246981
2	NaN	29.0738335498052
2	NaN	41.2412412412412
2	NaN	20.4266452002415
2	NaN	30.7912957467854
2	NaN	51.1762293554039
2	NaN	31.0472972972973
2	NaN	51.0560844867589
2	NaN	39.5513577331759
2	NaN	49.0324594257179
2	NaN	48.6406552155614
2	NaN	44.612530326816
2	NaN	48.9219792151388
2	NaN	40.0263883891088
2	NaN	47.5284623144545
2	NaN	34.9358226371062
2	NaN	51.9154403176828
2	NaN	37.1699720160603
2	NaN	20.1686577652846
2	NaN	46.8642315644383
2	NaN	48.3473861720067
2	NaN	43.9740227301112
2	NaN	36.8161369902772
2	NaN	32.7569302076834
2	NaN	27.6137761377614
2	NaN	40.0386597938144
2	NaN	NaN
2	NaN	NaN
2	NaN	NaN
2	NaN	NaN
2	NaN	NaN
2	NaN	NaN
2	NaN	NaN
2	NaN	NaN
2	NaN	NaN
2	NaN	NaN
2	NaN	NaN
2	NaN	NaN
2	NaN	NaN
2	NaN	NaN
2	NaN	NaN
2	NaN	NaN
2	NaN	NaN
2	NaN	NaN
2	NaN	NaN
2	NaN	NaN
2	NaN	NaN
2	NaN	NaN
2	NaN	NaN
2	NaN	NaN
2	NaN	NaN
2	NaN	NaN
2	NaN	NaN
2	NaN	NaN
2	NaN	NaN
2	NaN	NaN
2	NaN	NaN
2	NaN	NaN
2	NaN	NaN
2	NaN	NaN
2	NaN	NaN
2	NaN	NaN
2	NaN	NaN
2	NaN	NaN
2	NaN	NaN
2	NaN	NaN
2	NaN	NaN
2	NaN	NaN
2	NaN	NaN
2	NaN	NaN
2	NaN	NaN
2	NaN	NaN
2	NaN	NaN
2	NaN	NaN
2	NaN	NaN
2	NaN	NaN
2	NaN	NaN
2	NaN	NaN
2	NaN	NaN
2	NaN	NaN
2	NaN	NaN
2	NaN	NaN
2	NaN	NaN
2	NaN	NaN
2	NaN	NaN
2	NaN	NaN
2	NaN	NaN
2	NaN	NaN
2	NaN	NaN
2	NaN	NaN
2	NaN	NaN
2	NaN	NaN
2	NaN	NaN
2	NaN	NaN
2	NaN	NaN
2	NaN	NaN
2	NaN	NaN
2	NaN	NaN
2	NaN	NaN
2	NaN	NaN
2	NaN	NaN
2	NaN	NaN
2	NaN	NaN
2	NaN	NaN
2	NaN	NaN
2	NaN	NaN
2	NaN	NaN
2	NaN	NaN
2	NaN	NaN
2	NaN	NaN
2	NaN	NaN
2	NaN	NaN
2	NaN	NaN
2	NaN	NaN
2	NaN	NaN
2	NaN	NaN
2	NaN	NaN
2	NaN	NaN
2	NaN	NaN
2	NaN	NaN
2	NaN	NaN
2	NaN	NaN
2	NaN	NaN
2	NaN	NaN
2	NaN	NaN
2	NaN	NaN
2	NaN	NaN
2	NaN	NaN
2	NaN	NaN
2	NaN	NaN
2	NaN	NaN
2	NaN	NaN
2	NaN	NaN
2	NaN	NaN
2	NaN	NaN
2	NaN	NaN
2	NaN	NaN
2	NaN	NaN
2	NaN	NaN
2	NaN	NaN
2	NaN	NaN
2	NaN	NaN
2	NaN	NaN
2	NaN	NaN
2	NaN	NaN
2	NaN	NaN
2	NaN	NaN
2	NaN	NaN
2	NaN	NaN
2	NaN	NaN
2	NaN	NaN
2	NaN	NaN
2	NaN	NaN
2	NaN	NaN
2	NaN	NaN
2	NaN	NaN
2	NaN	NaN
2	NaN	NaN
2	NaN	NaN
2	NaN	NaN
2	NaN	NaN
2	NaN	NaN
2	NaN	NaN
2	NaN	NaN
2	NaN	NaN
2	NaN	NaN
2	NaN	NaN
2	NaN	NaN
2	NaN	NaN
2	NaN	NaN
2	NaN	NaN
2	NaN	NaN
2	NaN	NaN
2	NaN	NaN
2	NaN	NaN
2	NaN	NaN
2	NaN	NaN
2	NaN	NaN
2	NaN	NaN
2	NaN	NaN
2	NaN	NaN
2	NaN	NaN
[truncated: 1,002 more rows]
