# Supplementary material for: FRET-FISH probes chromatin compaction at individual genomic loci in single cells
Source: Nat Commun. 2022 Nov 5;13:6680. doi: 10.1038/s41467-022-34183-y (PMC9637210; doi:10.1038/s41467-022-34183-y)
Supplement: Supplementary file 8 — Source Data [file 41467_2022_34183_MOESM8_ESM.zip › Suppl Fig 7/Suppl Fig 7h.txt]

Source data for Supplementary Figure 7h in Mota et al	FRET-FISH probes chromatin compaction at individual genomic loci in single cells
Replicate #	Kdm5c control	Kdm5c ATP-depleted
1	38.1220036369648	41.8995243757432
1	33.7942122186495	37.3299319727891
1	35.9726962457338	41.4283640586442
1	37.2503975967485	42.1428571428571
1	37.752808988764	42.0875912408759
1	39.7598511753763	45.8001138952164
1	35.8299264104661	35.1942831621259
1	28.7961210974456	41.6131687242798
1	38.0820127430158	41.8978821211624
1	39.571325648415	43.755883275808
1	29.8466014281936	37.8854625550661
1	31.0138371474188	38.4342607746863
1	41.4274128142741	41.4793693391479
1	39.3837645664626	40.6314243759178
1	36.3737075332349	41.9722425127831
1	39.78590544157	43.2923985698741
1	38.1546606163736	39.4942971004535
1	35.7098186366479	38.5664494620397
1	24.2985145012969	43.756389659705
1	26.4144473654132	43.0434782608696
1	23.3458912173299	39.5158803576935
1	37.207615593835	43.7975754158444
1	22.1419185282523	42.7265393923098
1	16.4013026958567	38.6884839469443
1	15.8962020965802	53.7733999803979
1	34.981610134859	38.5059635907093
1	41.0318911232988	40.2548116020602
1	18.3331938749895	44.7333252338719
1	38.8826456895168	46.6566593886463
1	25.1278380036817	37.7534408761285
1	42.5660027790644	41.3861386138614
1	41.9380844888746	43.3743664011586
1	48.3982257269591	41.503464899066
1	39.6308155961575	44.1151919866444
1	48.3341704336179	41.8234223300971
1	26.1545101424256	47.2510518934081
1	23.3460373302062	40.0997581620314
1	24.1828428303068	40.318772136954
1	39.9679829242263	43.4909800097513
1	18.4674698795181	40.6781720952844
1	42.2451994091581	33.0765639589169
1	28.1186703205052	39.1440798858773
1	34.6919579871453	38.6742892459827
1	24.122768446047	38.7079551521623
1	25.6009778622844	41.8983431620331
1	36.1839530332681	40.8443667249563
1	38.9944134078212	40.8029612756264
1	43.4930858117068	28.8712422007941
1	48.1965174129353	36.4302502419466
1	42.2678690714763	40.3105317123187
1	22.4741298212606	37.9248923853347
1	36.412157153447	43.3676654182272
1	41.9400352733686	43.3086648165279
1	23.5208936698386	42.6799387442573
1	17.8895981975216	42.329210836278
1	40.6652148089487	38.6387163561077
1	23.0850563909774	42.2279459111397
1	39.5809272397294	37.8135611786614
1	35.5147645650439	41.9535871378735
1	41.0202360876897	38.1467087685208
1	42.5649530127142	41.5567106490737
1	41.6976917349218	47.6242424242424
1	35.3546291283162	37.460124563269
1	35.2359822509076	42.0811892510006
1	33.9163897148854	42.7166476624857
1	43.879173290938	38.9040701855314
1	35.4020979020979	40.3393541324576
1	43.468339988591	40.286327845383
1	40.1559824995244	41.9329996149403
1	29.718978570512	40.6432351743792
1	35.9583468922877	37.2699899631984
1	40.2075725542956	43.3603290911428
1	36.2788144895719	42.1400620698961
1	39.1642371234208	37.2340425531915
1	40.7414829659319	55.4217896174863
1	39.5106297633373	37.6279002738147
1	34.5685455810717	40.0145348837209
1	32.0124926800703	40.1293313811615
1	34.0258722069777	43.3341765747534
1	30.1029883504981	46.5268182389147
1	41.1926605504587	37.8051914674891
1	37.1644148096157	42.8684106743789
1	39.9267399267399	41.4842873176206
1	27.6060885608856	35.5633428905172
1	22.4026526101003	40.7304153889044
1	44.2741208295762	44.7747611102685
1	24.7571718997063	39.2801251956182
1	31.4173939211556	41.2041392285983
1	39.7912243453645	41.5957940312355
1	41.2834765032845	43.8358186918648
1	35.7601283594063	41.3265306122449
1	24.0602603481059	38.2609983706118
1	39.5858708891596	42.2347153900211
1	34.7617354196302	35.7015722337585
1	36.2864525655223	38.2403833355517
1	41.0497453975715	39.0635275549125
1	41.8243754731264	39.9844720496894
1	42.223513461166	40.5202312138728
1	40.8499095840868	40.9997024695031
1	34.5726872246696	42.3335621139327
1	23.1709956709957	42.7430652843934
1	14.6043121023043	39.3765052180894
1	42.4184868629313	42.0019091776899
1	15.1411335369033	45.150360016942
1	34.88939209197	40.5137265561294
1	22.0943186037876	41.2592008412198
1	40.773085182534	42.3908248786943
1	40.7927176180542	37.8915100626416
1	23.3868613138686	46.8585131894484
1	43.4813753581662	47.6633227306092
1	37.1359909527848	47.0437017994859
1	40.448343079922	42.7418269877573
1	39.6570397111913	47.2403437920679
1	34.3672893902009	41.4147595153592
1	45.2316537030774	40.5309517983851
1	38.4207737148914	43.8149328161795
1	45.0650848574724	42.7563754747694
1	39.1096979332273	38.5768891502499
1	28.5862687694778	42.3112623762376
1	42.5295225055622	39.2455755070404
1	40.8225437928408	39.8647716296398
1	40.8968893099637	37.6291869007596
1	32.0484980094101	40.5185992972253
1	35.6984099846128	43.6871996505024
1	38.3371385083714	37.7616637022849
1	40.0888395335924	42.3613086770982
1	29.3932420976141	39.1496062992126
1	42.3740277308083	39.3836721523072
1	26.4201183431953	45.2709157909103
1	32.2575891541409	44.0961068996531
1	34.7813325506311	40.9815258778734
1	48.3263946711074	42.7041499330656
1	45.9469240048251	43.1214421252372
1	44.65221950367	40.8487731597396
1	42.9125055895066	42.8142076502732
1	46.4291715678037	43.869801084991
1	39.6713166443723	44.2347717496878
1	40.1445347786811	40.28307022319
1	39.8573975044563	40.2989449003517
1	25.2246732026144	42.4801434793748
1	42.1957671957672	42.0254862508384
1	11.6949334478317	42.6438296003513
1	28.4800601956358	42.128705268008
1	31.9182389937107	42.5810397553517
1	41.7990362305908	37.4672870020355
1	38.0473564709698	39.146540228182
1	28.4625322997416	43.979057591623
1	43.600940544172	43.9785666443403
1	40.9656796769852	43.4654486518344
1	33.2760898282695	42.2403381642512
1	41.576794347341	40.1757867876382
1	46.5215082315454	44.321223709369
1	43.9861460957179	44.4378610576211
1	41.4277577368521	39.7786920130515
1	42.2436316133246	41.1201179071481
1	36.9948012745262	36.5757699091032
1	23.2912249041281	37.7360492255464
1	29.5541013544362	42.8463285389856
1	43.6867239732569	43.1295990388947
1	16.7189772640282	42.5802391441158
1	48.3803045027535	36.5718677940046
1	39.6492937165124	48.0550630931275
1	39.9434762129063	40.0926538716082
1	43.3221476510067	42.0170582073919
1	45.4672002784061	38.7535076059666
1	35.1587666820064	45.8897818599311
1	26.1298102128552	44.2421413009648
1	43.1233062330623	38.1920736232745
1	42.8909521208811	40.7222914072229
1	40.6556141672947	44.6864686468647
1	39.246439516856	38.6326860841424
1	41.8065693430657	44.2727021805134
1	45.2993056858698	45.0842308754488
1	41.6991552956465	38.6237513873474
1	43.4191176470588	42.1579532814238
1	46.7549668874172	44.2500352758572
1	41.4672765657987	46.0948081264108
1	40.6937242982299	39.9879825747334
1	45.7092819614711	37.1028540656974
1	38.1298449612403	43.6913025724786
1	42.2795462861325	45.1344128281717
1	26.8043387567793	41.3713759779107
1	25.6563109022125	43.2646101379631
1	40.6914893617021	45.4963235294118
1	39.3918918918919	40.7071034706455
1	38.9135041417839	39.6109637488948
1	40.100610851599	40.3020892151327
1	27.4654239326518	24.5884072089625
1	39.6732146135487	41.2857373606849
1	36.9441658308258	42.4622761246651
1	37.9062453197544	44.3387946167349
1	42.0617244670697	37.0741725054361
1	26.1385658914729	46.490121899958
1	40.1715385961841	42.8302140837485
1	23.6896790579543	46.2851723047739
1	40.6982895432904	40.1530221882173
1	37.044037044037	46.5174866627149
1	46.9607843137255	39.5323960880196
1	22.0700808625337	37.010063559322
1	29.3034633706708	33.7136680278645
1	29.4690580829077	32.7158555729984
1	43.4856463393919	40.2253056738563
1	25.3633513821602	36.0341151385927
1	43.3876221498371	44.10189607758
1	41.283099342456	39.9929980161046
1	31.1888454011742	41.6140439504925
1	18.5645272601794	40.851620404011
1	34.9040411920736	42.2716313956603
1	36.3348837209302	43.9859288323637
1	37.4157748711851	42.3861413802738
1	35.237473478048	35.9652534681706
1	41.2249283667622	43.6860068259386
1	38.1958860162295	43.6071238702818
1	38.5964912280702	42.4968474148802
1	25.1182678311499	39.4540658332378
1	42.4991358451434	43.0220356768101
1	39.2041522491349	43.5812469317624
1	20.2943223625336	40.1227352425482
1	25.1534380526371	40.2277039848197
1	39.3293273890289	40.9737248840804
1	28.8052986753312	41.7295700689203
1	23.0703986429177	45.2327044025157
1	21.2155963302752	40.0565817939757
1	35.8639494833525	44.9888932444793
1	40.2362204724409	42.4572986938424
1	40.4822335025381	42.6018476450098
1	20.0391644908616	39.544930875576
1	39.5081387119604	44.5742502709864
1	37.4831081081081	38.1300683733503
1	38.9052709178032	44.2642405063291
1	27.7114511518413	41.1827669253412
1	16.3126796550623	45.8675496688742
1	37.6184834123223	39.4295721791344
1	21.6671143343182	44.4510210121338
1	38.1087662337662	30.5697919807055
1	39.1957104557641	45.7757103344229
1	42.51854532296	39.3228855126211
1	35.9322664681801	37.9120036792887
1	39.693894526701	41.7090395480226
1	20.3661076400307	43.8922820655192
1	45.9902076650346	44.968152866242
1	42.242355605889	45.6274292059967
1	26.9644935972061	43.6921449352023
1	40.3871702410325	44.7910940076965
1	38.3019674935843	39.4736842105263
1	28.014560897922	46.091576018214
1	20.135032124578	41.6850220264317
1	38.4889854173131	43.4967412864834
1	20.7840876333237	43.4191495516344
1	17.2936152907686	47.8588027000111
1	35.9354838709677	45.9801524521789
1	40.2558314522197	45.8727712965001
1	23.6674816625917	44.8432760364004
1	30.6740792216817	43.8107308829742
1	36.4963503649635	46.5902891434806
1	40.1226772505863	42.1733668341709
1	40.0288125128627	41.9277429676043
1	22.0078448001696	41.5419056946971
1	20.3902551668399	41.2205882352941
1	21.0897614406386	38.3615288220551
1	36.2504787437763	46.829748348095
1	35.508320975449	38.5007709642984
1	40.9692526980248	41.0748560460653
1	42.3744868961162	42.7152787629451
1	19.0180689906917	38.9733840304183
1	43.8719454442129	44.9555590207391
1	29.0821771611526	36.2272977435333
1	24.4480406889377	41.6931363071399
1	38.4601350118592	34.4225352112676
1	25.6839571022105	42.7707006369427
1	25.1231527093596	40.9802487198244
1	39.1750752345548	42.6827809022376
1	40.4615078575691	38.0981501299495
1	33.9977057642673	37.1841728905133
1	40.8184679958027	42.0707732634338
1	39.2292310489002	43.0031097290093
1	36.1275964391691	33.8083263481419
1	38.6601796407186	40.9038901601831
1	21.2965265688469	41.7961511047755
1	21.8657963862135	38.2730455075846
1	38.744232036915	43.4358589647412
1	38.9815498154982	40.0148698884758
1	36.8965048279614	40.3045838359469
1	35.4449027695934	36.2025713389777
1	38.0237430167598	51.32540634886
1	40.0408099199498	41.6014533258804
1	38.8971684053651	38.1908788885533
1	39.5140444597622	38.7766399114309
1	34.3236227285838	41.7402269861286
1	39.8198903680501	39.5430849432689
1	39.3771973882471	38.5746436609152
1	36.4054542467554	37.2697451425688
1	37.2216547497446	41.2596006144393
1	44.782011671816	42.69880853422
1	26.5376569037657	39.4922218960963
1	36.0562949365152	38.9737132063592
1	19.6739314073323	36.803838883234
1	27.7635327635328	43.5438398646744
1	40.5959352394075	42.6984597156398
1	43.8753189938024	38.3437818924041
1	35.6304314682116	36.8156934306569
1	22.948734257728	44.9661101008431
1	NaN	37.6955475330927
1	NaN	42.2131743492802
1	NaN	35.0007743534149
1	NaN	42.4542682926829
1	NaN	39.8455377574371
1	NaN	39.332913782253
1	NaN	39.8292246247073
1	NaN	43.3176628609805
1	NaN	44.5902101847933
1	NaN	40.5535159559446
1	NaN	39.6383670009888
1	NaN	43.0970973920731
1	NaN	40.7037565382787
1	NaN	41.6026188442926
1	NaN	37.5128073770492
1	NaN	40.9711684370258
1	NaN	42.9088277858177
1	NaN	25.0430457241247
1	NaN	37.122452016069
1	NaN	38.2281379705167
1	NaN	36.8628093755122
1	NaN	41.9760758117135
1	NaN	43.1311398721347
1	NaN	37.2111059407476
1	NaN	39.1297235399967
1	NaN	42.7617651848233
1	NaN	31.2751677852349
1	NaN	40.8308990587472
1	NaN	39.6171317326411
1	NaN	39.6015325670498
1	NaN	44.506913842881
1	NaN	37.9395056041763
1	NaN	43.7150614917745
1	NaN	40.5119008803391
1	NaN	42.8269745178094
1	NaN	44.8784082535004
1	NaN	NaN
1	NaN	NaN
1	NaN	NaN
1	NaN	NaN
1	NaN	NaN
1	NaN	NaN
1	NaN	NaN
1	NaN	NaN
1	NaN	NaN
1	NaN	NaN
1	NaN	NaN
1	NaN	NaN
1	NaN	NaN
1	NaN	NaN
1	NaN	NaN
1	NaN	NaN
1	NaN	NaN
1	NaN	NaN
1	NaN	NaN
1	NaN	NaN
1	NaN	NaN
1	NaN	NaN
1	NaN	NaN
1	NaN	NaN
1	NaN	NaN
1	NaN	NaN
1	NaN	NaN
1	NaN	NaN
1	NaN	NaN
1	NaN	NaN
1	NaN	NaN
1	NaN	NaN
1	NaN	NaN
1	NaN	NaN
1	NaN	NaN
1	NaN	NaN
1	NaN	NaN
1	NaN	NaN
1	NaN	NaN
1	NaN	NaN
1	NaN	NaN
1	NaN	NaN
1	NaN	NaN
1	NaN	NaN
1	NaN	NaN
1	NaN	NaN
1	NaN	NaN
1	NaN	NaN
1	NaN	NaN
1	NaN	NaN
1	NaN	NaN
1	NaN	NaN
1	NaN	NaN
1	NaN	NaN
1	NaN	NaN
1	NaN	NaN
1	NaN	NaN
1	NaN	NaN
1	NaN	NaN
1	NaN	NaN
1	NaN	NaN
1	NaN	NaN
1	NaN	NaN
1	NaN	NaN
1	NaN	NaN
1	NaN	NaN
1	NaN	NaN
1	NaN	NaN
1	NaN	NaN
1	NaN	NaN
1	NaN	NaN
1	NaN	NaN
1	NaN	NaN
1	NaN	NaN
1	NaN	NaN
1	NaN	NaN
1	NaN	NaN
1	NaN	NaN
1	NaN	NaN
1	NaN	NaN
1	NaN	NaN
1	NaN	NaN
1	NaN	NaN
1	NaN	NaN
1	NaN	NaN
1	NaN	NaN
1	NaN	NaN
1	NaN	NaN
1	NaN	NaN
1	NaN	NaN
1	NaN	NaN
1	NaN	NaN
1	NaN	NaN
1	NaN	NaN
1	NaN	NaN
1	NaN	NaN
1	NaN	NaN
1	NaN	NaN
1	NaN	NaN
1	NaN	NaN
1	NaN	NaN
1	NaN	NaN
1	NaN	NaN
1	NaN	NaN
1	NaN	NaN
1	NaN	NaN
1	NaN	NaN
1	NaN	NaN
1	NaN	NaN
1	NaN	NaN
1	NaN	NaN
1	NaN	NaN
1	NaN	NaN
1	NaN	NaN
1	NaN	NaN
1	NaN	NaN
1	NaN	NaN
1	NaN	NaN
1	NaN	NaN
1	NaN	NaN
1	NaN	NaN
1	NaN	NaN
1	NaN	NaN
1	NaN	NaN
1	NaN	NaN
1	NaN	NaN
1	NaN	NaN
1	NaN	NaN
1	NaN	NaN
1	NaN	NaN
1	NaN	NaN
1	NaN	NaN
1	NaN	NaN
1	NaN	NaN
1	NaN	NaN
1	NaN	NaN
1	NaN	NaN
1	NaN	NaN
1	NaN	NaN
1	NaN	NaN
1	NaN	NaN
1	NaN	NaN
1	NaN	NaN
1	NaN	NaN
1	NaN	NaN
1	NaN	NaN
1	NaN	NaN
1	NaN	NaN
1	NaN	NaN
1	NaN	NaN
1	NaN	NaN
1	NaN	NaN
1	NaN	NaN
1	NaN	NaN
1	NaN	NaN
1	NaN	NaN
1	NaN	NaN
1	NaN	NaN
1	NaN	NaN
1	NaN	NaN
1	NaN	NaN
1	NaN	NaN
1	NaN	NaN
1	NaN	NaN
1	NaN	NaN
1	NaN	NaN
1	NaN	NaN
1	NaN	NaN
1	NaN	NaN
1	NaN	NaN
1	NaN	NaN
1	NaN	NaN
1	NaN	NaN
1	NaN	NaN
1	NaN	NaN
1	NaN	NaN
1	NaN	NaN
1	NaN	NaN
1	NaN	NaN
1	NaN	NaN
1	NaN	NaN
1	NaN	NaN
1	NaN	NaN
1	NaN	NaN
1	NaN	NaN
1	NaN	NaN
1	NaN	NaN
1	NaN	NaN
1	NaN	NaN
1	NaN	NaN
1	NaN	NaN
1	NaN	NaN
1	NaN	NaN
1	NaN	NaN
1	NaN	NaN
1	NaN	NaN
1	NaN	NaN
1	NaN	NaN
1	NaN	NaN
1	NaN	NaN
1	NaN	NaN
1	NaN	NaN
1	NaN	NaN
1	NaN	NaN
1	NaN	NaN
1	NaN	NaN
1	NaN	NaN
1	NaN	NaN
1	NaN	NaN
1	NaN	NaN
1	NaN	NaN
1	NaN	NaN
1	NaN	NaN
1	NaN	NaN
1	NaN	NaN
1	NaN	NaN
1	NaN	NaN
1	NaN	NaN
1	NaN	NaN
1	NaN	NaN
1	NaN	NaN
1	NaN	NaN
1	NaN	NaN
1	NaN	NaN
1	NaN	NaN
1	NaN	NaN
1	NaN	NaN
1	NaN	NaN
1	NaN	NaN
1	NaN	NaN
1	NaN	NaN
1	NaN	NaN
1	NaN	NaN
1	NaN	NaN
1	NaN	NaN
1	NaN	NaN
1	NaN	NaN
1	NaN	NaN
1	NaN	NaN
1	NaN	NaN
1	NaN	NaN
1	NaN	NaN
1	NaN	NaN
1	NaN	NaN
1	NaN	NaN
1	NaN	NaN
1	NaN	NaN
1	NaN	NaN
1	NaN	NaN
1	NaN	NaN
1	NaN	NaN
1	NaN	NaN
1	NaN	NaN
1	NaN	NaN
1	NaN	NaN
1	NaN	NaN
1	NaN	NaN
1	NaN	NaN
1	NaN	NaN
1	NaN	NaN
1	NaN	NaN
1	NaN	NaN
1	NaN	NaN
1	NaN	NaN
1	NaN	NaN
1	NaN	NaN
1	NaN	NaN
1	NaN	NaN
1	NaN	NaN
1	NaN	NaN
1	NaN	NaN
1	NaN	NaN
1	NaN	NaN
1	NaN	NaN
1	NaN	NaN
1	NaN	NaN
1	NaN	NaN
1	NaN	NaN
1	NaN	NaN
1	NaN	NaN
1	NaN	NaN
1	NaN	NaN
1	NaN	NaN
1	NaN	NaN
1	NaN	NaN
1	NaN	NaN
1	NaN	NaN
1	NaN	NaN
1	NaN	NaN
1	NaN	NaN
1	NaN	NaN
1	NaN	NaN
1	NaN	NaN
1	NaN	NaN
1	NaN	NaN
1	NaN	NaN
1	NaN	NaN
1	NaN	NaN
1	NaN	NaN
1	NaN	NaN
1	NaN	NaN
1	NaN	NaN
1	NaN	NaN
1	NaN	NaN
1	NaN	NaN
1	NaN	NaN
1	NaN	NaN
1	NaN	NaN
1	NaN	NaN
1	NaN	NaN
1	NaN	NaN
1	NaN	NaN
1	NaN	NaN
1	NaN	NaN
1	NaN	NaN
1	NaN	NaN
1	NaN	NaN
1	NaN	NaN
1	NaN	NaN
1	NaN	NaN
1	NaN	NaN
1	NaN	NaN
1	NaN	NaN
1	NaN	NaN
1	NaN	NaN
1	NaN	NaN
1	NaN	NaN
1	NaN	NaN
1	NaN	NaN
1	NaN	NaN
1	NaN	NaN
1	NaN	NaN
1	NaN	NaN
1	NaN	NaN
1	NaN	NaN
1	NaN	NaN
1	NaN	NaN
1	NaN	NaN
1	NaN	NaN
1	NaN	NaN
1	NaN	NaN
1	NaN	NaN
1	NaN	NaN
1	NaN	NaN
1	NaN	NaN
1	NaN	NaN
1	NaN	NaN
1	NaN	NaN
1	NaN	NaN
1	NaN	NaN
1	NaN	NaN
1	NaN	NaN
1	NaN	NaN
1	NaN	NaN
1	NaN	NaN
1	NaN	NaN
1	NaN	NaN
1	NaN	NaN
1	NaN	NaN
1	NaN	NaN
1	NaN	NaN
1	NaN	NaN
1	NaN	NaN
1	NaN	NaN
1	NaN	NaN
1	NaN	NaN
1	NaN	NaN
1	NaN	NaN
1	NaN	NaN
1	NaN	NaN
1	NaN	NaN
1	NaN	NaN
1	NaN	NaN
1	NaN	NaN
1	NaN	NaN
1	NaN	NaN
1	NaN	NaN
1	NaN	NaN
1	NaN	NaN
1	NaN	NaN
1	NaN	NaN
1	NaN	NaN
1	NaN	NaN
1	NaN	NaN
1	NaN	NaN
1	NaN	NaN
1	NaN	NaN
1	NaN	NaN
1	NaN	NaN
1	NaN	NaN
1	NaN	NaN
1	NaN	NaN
1	NaN	NaN
1	NaN	NaN
1	NaN	NaN
1	NaN	NaN
1	NaN	NaN
1	NaN	NaN
1	NaN	NaN
1	NaN	NaN
1	NaN	NaN
1	NaN	NaN
1	NaN	NaN
1	NaN	NaN
1	NaN	NaN
1	NaN	NaN
1	NaN	NaN
1	NaN	NaN
1	NaN	NaN
1	NaN	NaN
1	NaN	NaN
1	NaN	NaN
1	NaN	NaN
1	NaN	NaN
1	NaN	NaN
1	NaN	NaN
1	NaN	NaN
1	NaN	NaN
1	NaN	NaN
1	NaN	NaN
1	NaN	NaN
1	NaN	NaN
1	NaN	NaN
1	NaN	NaN
1	NaN	NaN
1	NaN	NaN
1	NaN	NaN
1	NaN	NaN
1	NaN	NaN
1	NaN	NaN
1	NaN	NaN
1	NaN	NaN
1	NaN	NaN
1	NaN	NaN
1	NaN	NaN
1	NaN	NaN
1	NaN	NaN
1	NaN	NaN
1	NaN	NaN
1	NaN	NaN
1	NaN	NaN
1	NaN	NaN
1	NaN	NaN
1	NaN	NaN
1	NaN	NaN
1	NaN	NaN
1	NaN	NaN
1	NaN	NaN
1	NaN	NaN
1	NaN	NaN
1	NaN	NaN
1	NaN	NaN
1	NaN	NaN
1	NaN	NaN
1	NaN	NaN
1	NaN	NaN
1	NaN	NaN
1	NaN	NaN
1	NaN	NaN
1	NaN	NaN
1	NaN	NaN
1	NaN	NaN
1	NaN	NaN
1	NaN	NaN
1	NaN	NaN
1	NaN	NaN
1	NaN	NaN
1	NaN	NaN
1	NaN	NaN
1	NaN	NaN
1	NaN	NaN
1	NaN	NaN
1	NaN	NaN
1	NaN	NaN
1	NaN	NaN
1	NaN	NaN
1	NaN	NaN
1	NaN	NaN
1	NaN	NaN
1	NaN	NaN
1	NaN	NaN
1	NaN	NaN
1	NaN	NaN
1	NaN	NaN
1	NaN	NaN
1	NaN	NaN
1	NaN	NaN
1	NaN	NaN
1	NaN	NaN
1	NaN	NaN
1	NaN	NaN
1	NaN	NaN
1	NaN	NaN
1	NaN	NaN
1	NaN	NaN
1	NaN	NaN
1	NaN	NaN
1	NaN	NaN
1	NaN	NaN
1	NaN	NaN
1	NaN	NaN
1	NaN	NaN
1	NaN	NaN
1	NaN	NaN
1	NaN	NaN
1	NaN	NaN
1	NaN	NaN
1	NaN	NaN
1	NaN	NaN
1	NaN	NaN
1	NaN	NaN
1	NaN	NaN
1	NaN	NaN
1	NaN	NaN
1	NaN	NaN
1	NaN	NaN
1	NaN	NaN
1	NaN	NaN
1	NaN	NaN
1	NaN	NaN
1	NaN	NaN
1	NaN	NaN
1	NaN	NaN
1	NaN	NaN
1	NaN	NaN
1	NaN	NaN
1	NaN	NaN
1	NaN	NaN
1	NaN	NaN
1	NaN	NaN
1	NaN	NaN
1	NaN	NaN
1	NaN	NaN
1	NaN	NaN
1	NaN	NaN
1	NaN	NaN
1	NaN	NaN
1	NaN	NaN
1	NaN	NaN
1	NaN	NaN
1	NaN	NaN
1	NaN	NaN
1	NaN	NaN
1	NaN	NaN
1	NaN	NaN
1	NaN	NaN
1	NaN	NaN
1	NaN	NaN
1	NaN	NaN
1	NaN	NaN
1	NaN	NaN
1	NaN	NaN
1	NaN	NaN
1	NaN	NaN
1	NaN	NaN
1	NaN	NaN
1	NaN	NaN
1	NaN	NaN
1	NaN	NaN
1	NaN	NaN
1	NaN	NaN
1	NaN	NaN
1	NaN	NaN
1	NaN	NaN
1	NaN	NaN
1	NaN	NaN
1	NaN	NaN
1	NaN	NaN
1	NaN	NaN
1	NaN	NaN
1	NaN	NaN
1	NaN	NaN
1	NaN	NaN
1	NaN	NaN
1	NaN	NaN
1	NaN	NaN
1	NaN	NaN
1	NaN	NaN
1	NaN	NaN
1	NaN	NaN
1	NaN	NaN
1	NaN	NaN
1	NaN	NaN
1	NaN	NaN
1	NaN	NaN
1	NaN	NaN
1	NaN	NaN
1	NaN	NaN
1	NaN	NaN
1	NaN	NaN
1	NaN	NaN
1	NaN	NaN
1	NaN	NaN
1	NaN	NaN
1	NaN	NaN
1	NaN	NaN
1	NaN	NaN
1	NaN	NaN
1	NaN	NaN
1	NaN	NaN
1	NaN	NaN
1	NaN	NaN
1	NaN	NaN
1	NaN	NaN
1	NaN	NaN
1	NaN	NaN
1	NaN	NaN
1	NaN	NaN
1	NaN	NaN
1	NaN	NaN
1	NaN	NaN
1	NaN	NaN
1	NaN	NaN
1	NaN	NaN
1	NaN	NaN
1	NaN	NaN
1	NaN	NaN
1	NaN	NaN
1	NaN	NaN
1	NaN	NaN
1	NaN	NaN
1	NaN	NaN
1	NaN	NaN
1	NaN	NaN
1	NaN	NaN
1	NaN	NaN
1	NaN	NaN
1	NaN	NaN
1	NaN	NaN
1	NaN	NaN
1	NaN	NaN
1	NaN	NaN
1	NaN	NaN
1	NaN	NaN
1	NaN	NaN
1	NaN	NaN
1	NaN	NaN
1	NaN	NaN
1	NaN	NaN
1	NaN	NaN
1	NaN	NaN
1	NaN	NaN
1	NaN	NaN
1	NaN	NaN
1	NaN	NaN
1	NaN	NaN
1	NaN	NaN
1	NaN	NaN
1	NaN	NaN
1	NaN	NaN
1	NaN	NaN
1	NaN	NaN
1	NaN	NaN
1	NaN	NaN
1	NaN	NaN
1	NaN	NaN
1	NaN	NaN
1	NaN	NaN
1	NaN	NaN
1	NaN	NaN
1	NaN	NaN
1	NaN	NaN
1	NaN	NaN
1	NaN	NaN
1	NaN	NaN
1	NaN	NaN
1	NaN	NaN
1	NaN	NaN
1	NaN	NaN
1	NaN	NaN
1	NaN	NaN
1	NaN	NaN
1	NaN	NaN
1	NaN	NaN
1	NaN	NaN
1	NaN	NaN
1	NaN	NaN
1	NaN	NaN
1	NaN	NaN
1	NaN	NaN
1	NaN	NaN
1	NaN	NaN
1	NaN	NaN
1	NaN	NaN
1	NaN	NaN
1	NaN	NaN
1	NaN	NaN
1	NaN	NaN
1	NaN	NaN
1	NaN	NaN
1	NaN	NaN
1	NaN	NaN
1	NaN	NaN
1	NaN	NaN
1	NaN	NaN
1	NaN	NaN
1	NaN	NaN
1	NaN	NaN
1	NaN	NaN
1	NaN	NaN
1	NaN	NaN
1	NaN	NaN
1	NaN	NaN
1	NaN	NaN
1	NaN	NaN
1	NaN	NaN
1	NaN	NaN
1	NaN	NaN
1	NaN	NaN
1	NaN	NaN
1	NaN	NaN
1	NaN	NaN
1	NaN	NaN
1	NaN	NaN
1	NaN	NaN
1	NaN	NaN
1	NaN	NaN
1	NaN	NaN
1	NaN	NaN
1	NaN	NaN
1	NaN	NaN
1	NaN	NaN
1	NaN	NaN
1	NaN	NaN
1	NaN	NaN
1	NaN	NaN
1	NaN	NaN
1	NaN	NaN
1	NaN	NaN
1	NaN	NaN
1	NaN	NaN
1	NaN	NaN
1	NaN	NaN
1	NaN	NaN
1	NaN	NaN
1	NaN	NaN
1	NaN	NaN
1	NaN	NaN
1	NaN	NaN
1	NaN	NaN
1	NaN	NaN
1	NaN	NaN
1	NaN	NaN
1	NaN	NaN
1	NaN	NaN
1	NaN	NaN
1	NaN	NaN
1	NaN	NaN
1	NaN	NaN
1	NaN	NaN
1	NaN	NaN
1	NaN	NaN
1	NaN	NaN
1	NaN	NaN
1	NaN	NaN
1	NaN	NaN
1	NaN	NaN
1	NaN	NaN
1	NaN	NaN
1	NaN	NaN
1	NaN	NaN
1	NaN	NaN
1	NaN	NaN
1	NaN	NaN
1	NaN	NaN
1	NaN	NaN
1	NaN	NaN
1	NaN	NaN
1	NaN	NaN
1	NaN	NaN
1	NaN	NaN
1	NaN	NaN
1	NaN	NaN
1	NaN	NaN
1	NaN	NaN
1	NaN	NaN
1	NaN	NaN
1	NaN	NaN
1	NaN	NaN
1	NaN	NaN
1	NaN	NaN
1	NaN	NaN
1	NaN	NaN
1	NaN	NaN
1	NaN	NaN
1	NaN	NaN
1	NaN	NaN
1	NaN	NaN
1	NaN	NaN
1	NaN	NaN
1	NaN	NaN
1	NaN	NaN
1	NaN	NaN
1	NaN	NaN
1	NaN	NaN
1	NaN	NaN
1	NaN	NaN
1	NaN	NaN
1	NaN	NaN
1	NaN	NaN
1	NaN	NaN
1	NaN	NaN
1	NaN	NaN
1	NaN	NaN
1	NaN	NaN
1	NaN	NaN
1	NaN	NaN
1	NaN	NaN
1	NaN	NaN
1	NaN	NaN
1	NaN	NaN
1	NaN	NaN
1	NaN	NaN
1	NaN	NaN
1	NaN	NaN
1	NaN	NaN
1	NaN	NaN
1	NaN	NaN
1	NaN	NaN
1	NaN	NaN
1	NaN	NaN
1	NaN	NaN
1	NaN	NaN
1	NaN	NaN
1	NaN	NaN
1	NaN	NaN
1	NaN	NaN
1	NaN	NaN
1	NaN	NaN
1	NaN	NaN
1	NaN	NaN
1	NaN	NaN
1	NaN	NaN
1	NaN	NaN
1	NaN	NaN
1	NaN	NaN
1	NaN	NaN
1	NaN	NaN
1	NaN	NaN
1	NaN	NaN
1	NaN	NaN
1	NaN	NaN
1	NaN	NaN
1	NaN	NaN
1	NaN	NaN
1	NaN	NaN
1	NaN	NaN
1	NaN	NaN
1	NaN	NaN
1	NaN	NaN
1	NaN	NaN
1	NaN	NaN
1	NaN	NaN
1	NaN	NaN
1	NaN	NaN
1	NaN	NaN
1	NaN	NaN
1	NaN	NaN
1	NaN	NaN
1	NaN	NaN
1	NaN	NaN
1	NaN	NaN
1	NaN	NaN
1	NaN	NaN
1	NaN	NaN
1	NaN	NaN
1	NaN	NaN
1	NaN	NaN
1	NaN	NaN
1	NaN	NaN
1	NaN	NaN
1	NaN	NaN
1	NaN	NaN
1	NaN	NaN
1	NaN	NaN
1	NaN	NaN
1	NaN	NaN
1	NaN	NaN
1	NaN	NaN
1	NaN	NaN
1	NaN	NaN
1	NaN	NaN
1	NaN	NaN
1	NaN	NaN
1	NaN	NaN
1	NaN	NaN
1	NaN	NaN
1	NaN	NaN
1	NaN	NaN
1	NaN	NaN
1	NaN	NaN
1	NaN	NaN
1	NaN	NaN
1	NaN	NaN
1	NaN	NaN
1	NaN	NaN
1	NaN	NaN
1	NaN	NaN
1	NaN	NaN
1	NaN	NaN
1	NaN	NaN
1	NaN	NaN
1	NaN	NaN
1	NaN	NaN
1	NaN	NaN
1	NaN	NaN
1	NaN	NaN
1	NaN	NaN
1	NaN	NaN
1	NaN	NaN
1	NaN	NaN
1	NaN	NaN
1	NaN	NaN
1	NaN	NaN
1	NaN	NaN
1	NaN	NaN
1	NaN	NaN
1	NaN	NaN
1	NaN	NaN
1	NaN	NaN
1	NaN	NaN
1	NaN	NaN
1	NaN	NaN
1	NaN	NaN
1	NaN	NaN
1	NaN	NaN
1	NaN	NaN
1	NaN	NaN
1	NaN	NaN
1	NaN	NaN
1	NaN	NaN
1	NaN	NaN
1	NaN	NaN
1	NaN	NaN
1	NaN	NaN
1	NaN	NaN
1	NaN	NaN
1	NaN	NaN
1	NaN	NaN
1	NaN	NaN
1	NaN	NaN
1	NaN	NaN
1	NaN	NaN
1	NaN	NaN
1	NaN	NaN
1	NaN	NaN
1	NaN	NaN
1	NaN	NaN
1	NaN	NaN
1	NaN	NaN
1	NaN	NaN
1	NaN	NaN
1	NaN	NaN
1	NaN	NaN
1	NaN	NaN
1	NaN	NaN
1	NaN	NaN
1	NaN	NaN
1	NaN	NaN
1	NaN	NaN
1	NaN	NaN
1	NaN	NaN
1	NaN	NaN
1	NaN	NaN
1	NaN	NaN
1	NaN	NaN
1	NaN	NaN
1	NaN	NaN
1	NaN	NaN
1	NaN	NaN
1	NaN	NaN
1	NaN	NaN
1	NaN	NaN
1	NaN	NaN
1	NaN	NaN
1	NaN	NaN
1	NaN	NaN
1	NaN	NaN
1	NaN	NaN
1	NaN	NaN
1	NaN	NaN
1	NaN	NaN
1	NaN	NaN
1	NaN	NaN
1	NaN	NaN
1	NaN	NaN
1	NaN	NaN
1	NaN	NaN
1	NaN	NaN
1	NaN	NaN
1	NaN	NaN
1	NaN	NaN
1	NaN	NaN
1	NaN	NaN
1	NaN	NaN
1	NaN	NaN
1	NaN	NaN
1	NaN	NaN
1	NaN	NaN
1	NaN	NaN
1	NaN	NaN
1	NaN	NaN
1	NaN	NaN
1	NaN	NaN
1	NaN	NaN
1	NaN	NaN
1	NaN	NaN
1	NaN	NaN
1	NaN	NaN
1	NaN	NaN
1	NaN	NaN
1	NaN	NaN
1	NaN	NaN
1	NaN	NaN
1	NaN	NaN
1	NaN	NaN
1	NaN	NaN
1	NaN	NaN
1	NaN	NaN
1	NaN	NaN
1	NaN	NaN
1	NaN	NaN
1	NaN	NaN
1	NaN	NaN
1	NaN	NaN
1	NaN	NaN
1	NaN	NaN
1	NaN	NaN
1	NaN	NaN
1	NaN	NaN
1	NaN	NaN
1	NaN	NaN
1	NaN	NaN
1	NaN	NaN
1	NaN	NaN
1	NaN	NaN
1	NaN	NaN
1	NaN	NaN
1	NaN	NaN
1	NaN	NaN
1	NaN	NaN
1	NaN	NaN
1	NaN	NaN
1	NaN	NaN
1	NaN	NaN
1	NaN	NaN
1	NaN	NaN
1	NaN	NaN
1	NaN	NaN
1	NaN	NaN
1	NaN	NaN
1	NaN	NaN
1	NaN	NaN
1	NaN	NaN
1	NaN	NaN
1	NaN	NaN
1	NaN	NaN
1	NaN	NaN
1	NaN	NaN
1	NaN	NaN
1	NaN	NaN
1	NaN	NaN
1	NaN	NaN
1	NaN	NaN
1	NaN	NaN
1	NaN	NaN
1	NaN	NaN
1	NaN	NaN
1	NaN	NaN
1	NaN	NaN
1	NaN	NaN
1	NaN	NaN
1	NaN	NaN
1	NaN	NaN
1	NaN	NaN
1	NaN	NaN
1	NaN	NaN
1	NaN	NaN
1	NaN	NaN
1	NaN	NaN
1	NaN	NaN
1	NaN	NaN
1	NaN	NaN
1	NaN	NaN
1	NaN	NaN
1	NaN	NaN
1	NaN	NaN
1	NaN	NaN
1	NaN	NaN
1	NaN	NaN
1	NaN	NaN
1	NaN	NaN
1	NaN	NaN
1	NaN	NaN
1	NaN	NaN
1	NaN	NaN
1	NaN	NaN
1	NaN	NaN
1	NaN	NaN
1	NaN	NaN
1	NaN	NaN
1	NaN	NaN
1	NaN	NaN
1	NaN	NaN
1	NaN	NaN
1	NaN	NaN
1	NaN	NaN
1	NaN	NaN
1	NaN	NaN
1	NaN	NaN
1	NaN	NaN
1	NaN	NaN
1	NaN	NaN
1	NaN	NaN
1	NaN	NaN
1	NaN	NaN
1	NaN	NaN
1	NaN	NaN
1	NaN	NaN
1	NaN	NaN
1	NaN	NaN
1	NaN	NaN
1	NaN	NaN
1	NaN	NaN
1	NaN	NaN
1	NaN	NaN
1	NaN	NaN
1	NaN	NaN
1	NaN	NaN
1	NaN	NaN
1	NaN	NaN
1	NaN	NaN
1	NaN	NaN
1	NaN	NaN
1	NaN	NaN
1	NaN	NaN
1	NaN	NaN
1	NaN	NaN
1	NaN	NaN
1	NaN	NaN
1	NaN	NaN
1	NaN	NaN
1	NaN	NaN
1	NaN	NaN
1	NaN	NaN
1	NaN	NaN
1	NaN	NaN
1	NaN	NaN
1	NaN	NaN
1	NaN	NaN
1	NaN	NaN
1	NaN	NaN
1	NaN	NaN
1	NaN	NaN
1	NaN	NaN
1	NaN	NaN
1	NaN	NaN
1	NaN	NaN
1	NaN	NaN
1	NaN	NaN
1	NaN	NaN
1	NaN	NaN
2	21.0850604144995	39.2548965895083
2	34.4818516570226	30.3577436357519
2	15.5161404753459	39.549096835529
2	26.9278147326928	44.0832910106653
2	40.2794343158971	34.1592545531554
2	33.1660231660232	45.655783065855
2	30.6436629064366	30.1411168737185
2	25.8660855188998	37.8171896316507
2	41.6143360392097	40.8152391101638
2	29.9036369288157	43.5938177090857
2	14.3421052631579	30.25286313641
2	21.7518248175182	37.0582982523281
2	14.4879583423736	44.0688674774917
2	29.5366259711432	41.1141343262208
2	19.7105643994211	43.1022359724371
2	39.2704402515723	45.9127671865973
2	20.6222132144305	46.4006398862424
2	25.5962976148095	39.336755931733
2	24.6547197808469	44.2116868798236
2	23.1427198462278	42.5428194993412
2	14.9456945382737	38.2198952879581
2	16.2554875409633	45.2351569998629
2	22.2503961965135	42.905816500365
2	17.0028387867922	26.7857142857143
2	14.0060346642341	52.7185596560373
2	17.1785218941946	37.4212756212069
2	43.0101246105919	42.1962462956865
2	11.7319325055715	45.9886739027843
2	19.2455516014235	42.3645907897876
2	22.1954484605087	28.8961953969
2	19.4001817631021	43.3369115166386
2	17.3125314544539	42.8810486682471
2	30.3013235708251	38.8950583009439
2	25.1665433012583	45.595443105047
2	33.0996548748921	41.0131654264453
2	27.4388323007456	44.518839438099
2	21.8559837728195	39.972027972028
2	22.6007522837184	43.4463667820069
2	23.037601802114	44.3572437607911
2	11.505665226025	41.727025803531
2	22.6462889470573	27.1108006635816
2	24.9705436795152	35.5533131516986
2	20.9546165884194	40.4969679041562
2	10.6163598869625	40.7020260678797
2	16.4845225153058	40.9453000531067
2	18.970189701897	40.818544005795
2	21.8350873607847	36.5542503473538
2	45.0068634179822	34.1120033371572
2	25.0948728300363	23.2305358948433
2	35.3320932268301	35.8609613399105
2	21.9149076953616	35.3516155308173
2	31.125453812021	33.9109792284866
2	43.0520885338659	42.6446030059208
2	23.5824742268041	32.1269369560603
2	16.9540229885057	43.2755153343389
2	18.8074390332151	38.9689932372081
2	24.9623736830789	37.9692446856626
2	49.0272373540856	30.9648662821185
2	21.1103648981419	35.1886674188291
2	37.181732453186	40.1888064733648
2	44.9068431133554	40.4666332162569
2	22.987024147117	57.8147412556549
2	28.0720769543422	40.9359190556492
2	34.2383107088989	39.732308836287
2	19.9863640790883	37.4081332680059
2	27.0716711021382	40.8990011098779
2	16.6001540292656	34.612522589561
2	47.2601525093102	28.2512477634429
2	22.2865776882397	42.0421126926244
2	14.9320687003332	70.1709873138445
2	20.5688943263496	30.8288005900249
2	24.4334522029219	48.0432005574265
2	27.3605383112655	47.707397778303
2	45.7868542989532	38.0202330644129
2	32.5301204819277	56.075329566855
2	15.16208453016	28.8407758231845
2	14.2644489029836	43.8823688115473
2	19.0164236944086	39.3737221564619
2	23.8452948939194	45.1558550968829
2	24.9074818986323	44.7968514874407
2	18.8176733206753	28.5642190259904
2	13.4894223912527	44.2105263157895
2	18.1165354330709	44.7030816029626
2	21.1652146857498	33.1757289204098
2	24.8801318549595	41.2434437763848
2	26.2396313364055	43.8636043398619
2	20.8407293851864	42.5394083351328
2	20.7671279685631	40.1545396007727
2	39.6270718232044	44.5837927232635
2	14.8829077037194	40.8849557522124
2	12.3028173865124	32.68683461579
2	21.6238608119304	29.9321148825065
2	21.7816639252013	46.5657741559953
2	40.3704219468041	38.6338731279679
2	14.937698149377	38.7582802961424
2	43.0133293395237	37.1753246753247
2	13.1327168742317	40.0303951367781
2	42.9584905660377	40.0353693375051
2	22.6595110316041	41.3986387294808
2	15.7398854609274	32.9696024941543
2	22.5290570654549	32.4958123953099
2	10.1826186205772	33.4430057312672
2	37.9734313171283	39.6471912923808
2	14.4717182497332	43.8885112168593
2	11.2140820355341	40.261805725471
2	21.8226288613099	41.0559796437659
2	30.6040982879446	35.1354427498293
2	40.0549450549451	41.3174373795761
2	16.614628313293	45.2128883774453
2	24.8567695245753	44.6853784577971
2	15.4897896176068	48.2437529467232
2	27.0555165144062	41.0960451977401
2	23.3288770053476	39.1072988642681
2	17.9261363636364	49.9135036124962
2	20.262076053443	40.0911613158938
2	33.936536255894	26.7548236859614
2	18.2113986476181	40.4263138552003
2	31.0663764961915	39.2847085328077
2	26.2487682862124	40.4345290172062
2	37.067804220925	41.114439784302
2	13.5920735712722	41.1911911911912
2	21.3460280543644	39.4153701084394
2	35.6739707835325	39.38323160938
2	19.609126613054	40.9318028359217
2	21.9951715813071	40.5655526992288
2	19.0813625885768	38.027999034516
2	21.3426164689703	41.926272066459
2	32.8747379454927	37.9314940690391
2	15.4022112085398	45.1706036745407
2	22.3136349954851	49.0975747320925
2	30.8092662516583	43.5746316463805
2	50.2507051081166	38.730694980695
2	28.5260930888575	35.6480605487228
2	46.6506794564349	41.5677546983185
2	19.7623914154318	42.2841151385927
2	18.7357475143665	43.639676574422
2	32.8658951667801	43.4557750961411
2	32.4626412343579	40.2837837837838
2	40.941802252816	38.7298140860361
2	20.694704303262	43.4110316178168
2	44.8013415892673	42.7892861855126
2	11.1446957878315	44.1844364441983
2	21.6445865692097	42.3903572465873
2	42.2588522588523	42.5724073497353
2	45.6974709718467	31.7492190986167
2	13.2432998324958	33.8669177652229
2	22.760077451153	44.4708680142687
2	27.4717722140403	45.0090043735529
2	31.1269517990496	42.4133982250215
2	23.1598295596959	41.4418272662384
2	45.5029771231589	38.1572295247725
2	23.6134232892316	41.453785415699
2	29.1755165089786	38.2973760932945
2	25.8275058275058	40.3993855606759
2	42.505753739931	39.7248853689037
2	37.7385326537869	32.9617117117117
2	12.7695956754371	50.725822940094
2	25.4028925619835	42.8123432012042
2	40.3318777292576	43.7572759022119
2	16.1331799418014	35.2331606217617
2	45.7956808086996	34.6159112693414
2	28.835860838537	52.5706713780919
2	19.2845059833344	41.673023137554
2	21.2431912848446	43.7308014521083
2	50.7035928143713	37.6473814093776
2	36.9787818009078	44.733153638814
2	8.49957147501256	44.2766752947944
2	42.0191854065105	39.8033126293996
2	21.2973543113299	39.1715830875123
2	34.5386712584302	44.5065661162398
2	41.0136712237412	26.6261286161784
2	20.1903013104081	46.1908284023669
2	49.3230820658532	44.2213577613251
2	27.8562506005573	42.2761098280729
2	44.0619621342513	45.4048424889352
2	25.8069658085598	42.671186440678
2	39.9363880329987	44.4113475177305
2	45.8283528568013	39.7020538038762
2	33.6116910229645	36.8301483362288
2	41.6177874778339	41.4861837191934
2	17.192898844275	45.2679938744257
2	28.2770056854075	39.1792656587473
2	16.8604651162791	38.3938814531549
2	27.9029126213592	55.5434122647237
2	16.7872172540768	34.4170403587444
2	21.9317411286069	35.7797140303843
2	27.5064873790988	44.9065242273941
2	14.7901137701059	22.5683890577508
2	21.2001818457342	48.5049833887043
2	23.3925418094941	41.2023460410557
2	16.9680111265647	45.0658712403679
2	18.5588353145452	32.0631294777282
2	19.5279334352182	45.7769355711965
2	19.8180733671339	42.8517302349078
2	13.9384649074784	37.7882352941176
2	22.3581257307312	39.4253208868145
2	23.3787355153486	44.9584260452044
2	46.9902131653037	28.8144224893054
2	10.4699967713666	33.3768701021135
2	19.860097323601	44.9704142011834
2	32.465526751241	29.7161470451373
2	14.481252662974	36.3300785901405
2	12.1540619818901	34.971390104342
2	45.79616903056	45.9811827956989
2	22.5409171933236	40.4026379729261
2	23.2829917295937	36.225431642958
2	18.2641869337148	43.7145623012032
2	23.3490761454967	45.4076620825147
2	21.4528286258594	42.7172115506933
2	14.3288877209119	32.2778973255457
2	25.3078638611461	37.9220161673799
2	24.8035112789629	43.9222042139384
2	18.1763232881444	44.14555061847
2	31.9262493934983	40.0080677692618
2	22.5846925972396	39.1705069124424
2	37.0547640249332	43.1099195710456
2	22.3569533914362	44.5856817364192
2	12.8295581136279	31.1058672101255
2	26.3157894736842	42.7681930211441
2	15.6843384475163	46.9246717346234
2	19.3106611624402	43.706950532248
2	17.6562037311223	43.0037632569278
2	5.7812331281719	38.1509654768871
2	21.9039328954657	66.4485696895922
2	24.8954946586159	42.6978515093827
2	16.2255466052934	46.1484789282724
2	20.9029393106365	36.8061036569324
2	18.1190681622088	42.9215001689379
2	41.4291851639696	36.2367185569558
2	17.563706338562	48.838334946757
2	26.4274886306215	34.3569856409181
2	16.0308226939639	46.1085509472606
2	17.507873010469	38.2391734447131
2	16.7571670461844	44.1866427381105
2	19.2072737604773	30.6633530873638
2	27.3391341712321	44.5420173191853
2	43.342776203966	33.3063291139241
2	22.2243546684579	38.3580080753701
2	19.8183254344392	43.2642487046632
2	19.2866242038217	45.528761617684
2	43.642137235952	46.7701492537313
2	44.1284886782517	47.0452801227936
2	14.8111930194073	46.3736263736264
2	40.0109970674487	45.0389889755311
2	15.7404298186702	29.4812647687634
2	14.9025765469988	45.8042828685259
2	13.8232037000847	40.0306748466258
2	17.4881302283518	43.590065228299
2	18.5938127762153	39.2068924820017
2	21.7534490431687	50.4227116167415
2	26.7286599904626	39.7917970305478
2	18.2895920202763	46.7112024665982
2	16.6764840630931	37.5192683177474
2	33.1362346263009	39.1180316177345
2	15.7721667645332	47.7909552977975
2	14.3192212970564	49.5469235156201
2	44.3282118339327	42.8787687649804
2	14.163789171933	34.2844099520657
2	15.8854826450469	33.3333333333333
2	22.4325271643884	37.9635079458505
2	21.0998779850096	40.5869720830351
2	25.132364537569	38.0881511161992
2	24.7000244877969	41.6271942045138
2	22.2614840989399	32.9688354291963
2	15.9811660434843	32.7137144709824
2	34.6787800129786	45.9508369778314
2	10.3600416233091	25.908273381295
2	16.4380714879468	40.2705929168325
2	26.2866015971606	33.320251177394
2	21.8728946777453	43.0793401413983
2	29.5745416810792	40.5356896313682
2	18.7578682333193	33.0963154492566
2	19.6356794663474	21.1308016877637
2	24.0074606981082	38.9629851640941
2	23.2952416635444	43.7542201215395
2	23.8521168753727	33.7859172718661
2	27.2926829268293	37.7906481560344
2	36.7943215582701	40.0027483853236
2	19.1138140747176	42.9209528965891
2	17.4198121566543	40.1015228426396
2	26.3312253688938	43.0936819172113
2	14.6195922426653	42.047138047138
2	63.1622516556291	66.7417417417417
2	19.1301607311692	39.7898883782009
2	15.0037204897517	63.167857360933
2	25.3108267537889	43.84808123434
2	42.876526458616	39.6626297577855
2	15.0218074855462	38.1235154394299
2	37.9096194503171	35.4948805460751
2	23.6817276444072	35.003170577045
2	22.7112171837709	41.290780141844
2	24.1427694466369	36.21325104997
2	31.2180649414867	42.1398684997011
2	24.8125203782198	42.0293724966622
2	24.0497686063273	40.5866734100392
2	29.0709633184779	39.5444818098441
2	21.0932025227751	37.0034364261168
2	14.552828761944	44.6814366313472
2	41.7363249743364	42.4911900243969
2	25.964647553352	43.5746978054219
2	16.3547059604407	24.3006677495037
2	15.5915239659082	43.5713144865038
2	NaN	39.7879140034863
2	NaN	41.1748329621381
2	NaN	35.5490909090909
2	NaN	36.0501207035291
2	NaN	35.5546271151034
2	NaN	40.4281345565749
2	NaN	37.6183539694101
2	NaN	30.8377061469265
2	NaN	44.4092099820764
2	NaN	40.8776301218162
2	NaN	39.4662733002548
2	NaN	40.5573164289488
2	NaN	42.3423423423423
2	NaN	39.4687416152401
2	NaN	32.5482021886399
2	NaN	39.5613716224403
2	NaN	42.6789967773574
2	NaN	4.97998041001495
2	NaN	37.4141574220814
2	NaN	39.2065663474692
2	NaN	38.6296238489153
2	NaN	33.1847788824134
2	NaN	42.6664667066587
2	NaN	40.0058317539
2	NaN	39.1122796164553
2	NaN	43.3174933174933
2	NaN	55.6700588260552
2	NaN	41.6603429959023
2	NaN	37.5430196019752
2	NaN	41.706629055007
2	NaN	43.5282140779523
2	NaN	39.2835909631391
2	NaN	42.5776754890679
2	NaN	39.06400550585
2	NaN	38.2057576433832
2	NaN	41.7052214144085
2	NaN	NaN
2	NaN	NaN
2	NaN	NaN
2	NaN	NaN
2	NaN	NaN
2	NaN	NaN
2	NaN	NaN
2	NaN	NaN
2	NaN	NaN
2	NaN	NaN
2	NaN	NaN
2	NaN	NaN
2	NaN	NaN
2	NaN	NaN
2	NaN	NaN
2	NaN	NaN
2	NaN	NaN
2	NaN	NaN
2	NaN	NaN
2	NaN	NaN
2	NaN	NaN
2	NaN	NaN
2	NaN	NaN
2	NaN	NaN
2	NaN	NaN
2	NaN	NaN
2	NaN	NaN
2	NaN	NaN
2	NaN	NaN
2	NaN	NaN
2	NaN	NaN
2	NaN	NaN
2	NaN	NaN
2	NaN	NaN
2	NaN	NaN
2	NaN	NaN
2	NaN	NaN
2	NaN	NaN
2	NaN	NaN
2	NaN	NaN
2	NaN	NaN
2	NaN	NaN
2	NaN	NaN
2	NaN	NaN
2	NaN	NaN
2	NaN	NaN
2	NaN	NaN
2	NaN	NaN
2	NaN	NaN
2	NaN	NaN
2	NaN	NaN
2	NaN	NaN
2	NaN	NaN
2	NaN	NaN
2	NaN	NaN
2	NaN	NaN
2	NaN	NaN
2	NaN	NaN
2	NaN	NaN
2	NaN	NaN
2	NaN	NaN
2	NaN	NaN
2	NaN	NaN
2	NaN	NaN
2	NaN	NaN
2	NaN	NaN
2	NaN	NaN
2	NaN	NaN
2	NaN	NaN
2	NaN	NaN
2	NaN	NaN
2	NaN	NaN
2	NaN	NaN
2	NaN	NaN
2	NaN	NaN
2	NaN	NaN
2	NaN	NaN
2	NaN	NaN
2	NaN	NaN
2	NaN	NaN
2	NaN	NaN
2	NaN	NaN
2	NaN	NaN
2	NaN	NaN
2	NaN	NaN
2	NaN	NaN
2	NaN	NaN
2	NaN	NaN
2	NaN	NaN
2	NaN	NaN
2	NaN	NaN
2	NaN	NaN
2	NaN	NaN
2	NaN	NaN
2	NaN	NaN
2	NaN	NaN
2	NaN	NaN
2	NaN	NaN
2	NaN	NaN
2	NaN	NaN
2	NaN	NaN
2	NaN	NaN
2	NaN	NaN
2	NaN	NaN
2	NaN	NaN
2	NaN	NaN
2	NaN	NaN
2	NaN	NaN
2	NaN	NaN
2	NaN	NaN
2	NaN	NaN
2	NaN	NaN
2	NaN	NaN
2	NaN	NaN
2	NaN	NaN
2	NaN	NaN
2	NaN	NaN
2	NaN	NaN
2	NaN	NaN
2	NaN	NaN
2	NaN	NaN
2	NaN	NaN
2	NaN	NaN
2	NaN	NaN
2	NaN	NaN
2	NaN	NaN
2	NaN	NaN
2	NaN	NaN
2	NaN	NaN
2	NaN	NaN
2	NaN	NaN
2	NaN	NaN
2	NaN	NaN
2	NaN	NaN
2	NaN	NaN
2	NaN	NaN
2	NaN	NaN
2	NaN	NaN
2	NaN	NaN
2	NaN	NaN
2	NaN	NaN
2	NaN	NaN
2	NaN	NaN
2	NaN	NaN
2	NaN	NaN
2	NaN	NaN
2	NaN	NaN
2	NaN	NaN
2	NaN	NaN
2	NaN	NaN
2	NaN	NaN
2	NaN	NaN
2	NaN	NaN
2	NaN	NaN
2	NaN	NaN
2	NaN	NaN
2	NaN	NaN
2	NaN	NaN
2	NaN	NaN
2	NaN	NaN
[truncated: 1,002 more rows]
