# Supplementary material for: FRET-FISH probes chromatin compaction at individual genomic loci in single cells
Source: Nat Commun. 2022 Nov 5;13:6680. doi: 10.1038/s41467-022-34183-y (PMC9637210; doi:10.1038/s41467-022-34183-y)
Supplement: Supplementary file 8 — Source Data [file 41467_2022_34183_MOESM8_ESM.zip › Suppl Fig 7/Suppl Fig 7j.txt]

Source data for Supplementary Figure 7j in Mota et al	FRET-FISH probes chromatin compaction at individual genomic loci in single cells
Replicate #	Pbdc1 control	Pbdc1 ATP-depleted
1	27.2272621539893	45.4818454818455
1	35.7734398107069	41.6208393632417
1	41.1647915287889	38.6270491803279
1	37.7560668137409	40.6749311294766
1	21.0488441126203	41.0599571734475
1	36.8904037755637	45.7881057942211
1	35.0907868190989	37.9340385812072
1	26.5085351329893	39.1719004419632
1	33.2481227033072	42.8642343013155
1	28.3050847457627	44.9851042701092
1	37.5950801100502	39.7870016384489
1	44.3145441892832	48.3053748716193
1	37.8285517952242	34.3767949454337
1	20.4406575436785	43.225989502057
1	36.8288166975257	48.3392808125172
1	39.4301793879705	43.0328483575821
1	28.9071105127891	47.871839170724
1	43.3765790372141	39.9669148056245
1	36.2611475685681	47.2440050005682
1	32.5373134328358	44.7532402791625
1	36.2170596393897	41.743119266055
1	26.2235046054822	41.643763905248
1	35.1028300228511	47.7301475755446
1	36.9951834012597	33.1225496395599
1	36.1180175700315	49.9139414802065
1	37.6140700182512	50.6955177743431
1	44.9955555555556	43.4723481414325
1	41.1960514233241	40.5831739961759
1	29.2572749238365	45.6310679611651
1	34.8526387936943	39.062753364683
1	36.7464905037159	39.984
1	39.3168604651163	48.0319959370239
1	37.7004373177843	42.6242868785656
1	29.8686968994814	47.3800027506533
1	39.3496884735203	44.2724886002487
1	38.6519421172886	47.3838761345435
1	33.368964902904	47.5595338625232
1	38.9125450376679	48.2833491654227
1	16.1364331599878	41.3521545319465
1	40.6698564593301	42.9917961249782
1	34.8925219497427	44.6490218642117
1	29.6965699208443	46.1649089165868
1	26.4285714285714	48.0894800483676
1	34.7643827695866	45.3920445244721
1	37.4877008855362	40.5769887333561
1	36.4332399626517	46.4057303658225
1	19.4952205265806	43.3367243133265
1	35.8370464672183	44.8850574712644
1	43.1282142223799	42.046204620462
1	42.0902612826603	47.3273572377158
1	37.5602629656684	46.2110646211065
1	28.171334431631	49.7842291094547
1	43.6715135492399	39.3695823483058
1	25.1728247914184	40.3879242921946
1	35.0536535513541	46.4650827933765
1	38.9468455042226	43.572044866264
1	37.2396642834939	39.0319004803547
1	38.1654239639327	42.7373851362244
1	39.1764906885358	37.6608715285617
1	40.666975451598	47.7676428228517
1	39.595738013162	47.2413793103448
1	39.3346911065852	46.4290343486714
1	41.9033627162912	43.4515584216183
1	37.2697070371489	48.5519591141397
1	36.7738071471352	40.2908248616652
1	14.4224978923281	40.4364959078509
1	33.3128362797848	42.3935653862155
1	28.0737704918033	45.6765163297045
1	37.8850957535387	42.8368346232823
1	34.9464285714286	43.8843898352416
1	35.4323158062969	37.2592489954275
1	29.6069663450224	45.8974358974359
1	44.0969507427678	49.0828367799977
1	38.3599245153543	42.5550791069052
1	28.6426523744235	39.3381496154743
1	28.7781350482315	45.9764554104177
1	40.0033772374198	37.7970577140702
1	39.544360066679	41.0210745028198
1	36.4658352362551	48.3782435129741
1	26.7851938210434	43.2565570496605
1	27.8277827782778	42.0977422120606
1	39.4515050167224	24.7783783783784
1	42.0294032862496	49.475714113535
1	37.1923427529626	44.0568293712196
1	35.3550056606825	44.5296780684105
1	27.1614583333333	42.3680860093365
1	17.8894378670644	35.9016977323994
1	40.6220839813375	39.1423064567941
1	36.8099201630712	46.2763466042155
1	34.8995148995149	50.9107775341542
1	37.6294235821357	48.4158092438347
1	20.9705882352941	44.2100037234703
1	32.464	41.3371333570835
1	39.7494934610425	29.3425028654788
1	22.8304909073777	47.1654501216545
1	38.4538983611985	43.3890776064803
1	33.1031681559708	44.7800907810299
1	35.6228829506963	42.3211256361641
1	39.1558149977548	45.8401115500813
1	37.1010847351045	49.4133885438233
1	40.757808499744	41.3154533844189
1	39.1376727151656	45.449904275686
1	39.1190864600326	40.3848915697257
1	41.5363926710371	35.5264709350312
1	21.7520008770968	39.9776035834266
1	42.2409751523676	42.9616087751371
1	37.4795417348609	16.7606973058637
1	32.1787557728878	40.1235301104644
1	20.1457750656835	34.9821215733015
1	36.0993905297703	44.0501638877013
1	38.8950480413895	44.8227936066713
1	40.7859715046188	47.9449436054292
1	41.7160933175168	44.9082256968049
1	35.4379878577624	60.5899847279158
1	35.0846468184472	44.0642035130224
1	42.7566083075867	43.7416777629827
1	37.7863233572981	39.5841882095473
1	22.1210782147592	46.0591745400298
1	40.0222345747638	38.2209585702681
1	29.5817390157013	43.4928020939363
1	18.6368644734771	50.160851274437
1	31.5525423728814	45.1560178306092
1	35.7972722680586	46.2536873156342
1	31.6297010607522	47.1944191689415
1	39.8423127463863	43.864774624374
1	41.4787371134021	46.9644750795334
1	39.528354856822	50.18533586475
1	39.2378399080812	41.0210540800881
1	38.2943143812709	32.3225546759694
1	26.1567110729122	48.1481481481481
1	40.1535929786067	46.0776677422944
1	37.9987722529159	45.7625104005705
1	38.3663735280966	35.388826275962
1	40.2410755679184	37.7956918197436
1	38.5060975609756	49.5137946630484
1	34.558686322075	51.008037949664
1	38.5992627698789	43.9768273981939
1	40.4616429056348	43.3006273122085
1	20.1162534029873	44.3063522413427
1	50.0550747442958	53.5876475930972
1	40.5859830198102	41.4732965009208
1	40.4716818729558	48.0893682588598
1	41.1575562700965	46.5568060021436
1	27.1120268951307	43.5247208931419
1	36.1974187380497	45.3340402969247
1	41.5335994677312	42.6540932075987
1	38.7871853546911	47.693817468106
1	32.321912991058	45.2765733806333
1	39.6810506566604	48.9734299516908
1	27.0734662407754	45.3609662366182
1	27.9325988334413	47.4815220366822
1	25.0099530217374	39.5456652758461
1	25.2524131809608	45.4641489502179
1	41.8341708542714	46.504683046016
1	40.1550131926121	46.8498659517426
1	42.4823864488083	39.757343550447
1	39.9968117328232	46.9898564089053
1	41.4099714194983	43.0544777277666
1	42.3899755501223	45.2768729641694
1	43.4479624299349	44.2706189103884
1	44.0301693468052	48.3537862915295
1	37.1252204585538	49.925900095894
1	39.3290831815422	48.9146305850287
1	41.0931511414764	55.7690693966602
1	37.9038871576185	42.0767888307155
1	32.3931169061558	46.3312084633121
1	19.6600213599146	50.1963864886096
1	30.448256779192	47.0734562481709
1	14.4268774703557	43.9958110309518
1	33.734335839599	52.2876404494382
1	17.2448820128145	51.1754068716094
1	37.4890254609306	50.8002431118314
1	28.9897510980966	45.6156862745098
1	34.4063222821897	47.9002254791432
1	22.9095853161115	44.5679012345679
1	31.2697047864718	47.1988595866001
1	33.3961990425069	51.4772601527055
1	41.41478081975	47.4958370692968
1	21.241764823318	52.1817411565346
1	19.1447908121411	41.6853428955625
1	25.8060879368658	48.817254174397
1	37.8207158694964	47.607934655776
1	38.5748959778086	49.7861170523041
1	39.7185158106379	44.5930766874298
1	35.5639333961671	45.6630715479265
1	41.7346576800284	43.339799547365
1	38.9077945227678	50.819162173372
1	27.9809850785686	44.4036966407511
1	31.4652167851666	45.7267623206488
1	19.2561928290045	43.6200879987862
1	41.2583806085611	45.2286915530641
1	36.7169476486247	48.0713943459511
1	40.4598086927337	47.202317426437
1	33.6637231933682	46.1311914323962
1	41.3362212595801	45.1916495550992
1	35.0052798310454	47.8603429630774
1	43.8934948979592	48.3475562451513
1	39.2662654055603	46.9828688315009
1	36.8039149510631	53.8496791934005
1	42.0848770629842	51.477010017981
1	41.7864289612516	42.9463570856685
1	35.534013036938	42.7244006690206
1	44.7459222082811	46.4164976335362
1	38.8629166038305	31.1557243624525
1	19.5960149894891	36.0495017679203
1	23.4119782214156	21.731310603691
1	31.5927320347029	35.8746548205067
1	40.8864621808254	45.6918126564176
1	37.836447797017	39.2502258355917
1	65.7314981751022	31.6313823163138
1	36.3266583229036	39.9207350027022
1	36.3959883532837	44.1350981287083
1	35.4111842105263	39.1581852682422
1	21.8727915194346	51.3083718973496
1	41.6132562138502	44.5604580666891
1	33.6539884564156	44.486531986532
1	36.8369213451527	47.5270039795338
1	41.0681088389386	37.9670975323149
1	21.0400425230333	46.163699244268
1	16.4115646258503	23.4586954755909
1	40.2441091710459	35.9254116246776
1	35.2123261931605	44.959456497918
1	40.77851436342	47.0056364490371
1	39.7561394470204	43.7017994858612
1	38.9767623511033	42.0556484719477
1	38.8947927736451	35.8952180897072
1	37.5794103274149	41.0120311394197
1	34.4893460690669	23.3482591611076
1	27.7838098685004	31.1293094732585
1	31.6875	28.3720015729453
1	37.379767827529	44.828472311448
1	38.5247275775356	46.4516129032258
1	15.7323158203698	40.6207644348062
1	27.7396862289367	18.9983919136228
1	39.4797790842687	44.4532908704883
1	28.021978021978	41.8546755873658
1	40.6186759178953	35.4408965954747
1	38.082376772451	40.6902310047314
1	38.1416919878458	44.9852901845413
1	25.2823231159253	37.3195538057743
1	37.0463709677419	43.8886845654039
1	40.7484048973961	41.7394115745231
1	35.3656220322887	39.3670272888745
1	37.3338326156151	47.4498327759197
1	37.2881355932203	41.8384036637226
1	35.1659237246161	30.3446075303127
1	23.6139283299527	31.9353803359367
1	26.8186475409836	40.1169590643275
1	34.2736248236954	47.4181690880448
1	28.9972899728997	22.7092423641412
1	22.8240740740741	41.1886304909561
1	33.2893521572767	31.8277627220717
1	40.9090909090909	26.7698908683891
1	46.3568391731418	45.265306122449
1	28.8243304584657	44.157947184853
1	41.9211384524162	38.9160107601873
1	23.0552622316086	42.3217024539877
1	37.4304589707928	50.5300693909021
1	35.2439349506798	44.6432860917607
1	40.582995951417	42.1026093533342
1	38.6995637949836	46.6628959276018
1	37.648362082608	45.0301683073992
1	34.8765432098765	40.4999317033192
1	39.3537034074548	45.085532038272
1	39.7667542706965	43.8783353464368
1	35.733070348455	30.404449891581
1	40.7530454042082	39.2705080896963
1	17.0147521962539	39.7605083088954
1	40.8559113300493	26.2853841709994
1	34.405371973847	43
1	25.2157420578473	44.3530871858517
1	65.1469849546727	37.5626483777367
1	40.9392862660281	46.259561778815
1	42.8571428571429	35.8591394902713
1	28.8741383712025	42.4536139573525
1	23.7972754120225	39.6551724137931
1	40.1395877292647	42.9479842299377
1	42.2749108941578	38.077731092437
1	37.285788471525	28.0075041038068
1	NaN	40.4704548675074
1	NaN	42.3598159890588
1	NaN	43.5778085293748
1	NaN	36.8383095341122
1	NaN	25.486641221374
1	NaN	39.0289929662035
1	NaN	45.7748627211714
1	NaN	32.316384180791
1	NaN	NaN
1	NaN	NaN
1	NaN	NaN
1	NaN	NaN
1	NaN	NaN
1	NaN	NaN
1	NaN	NaN
1	NaN	NaN
1	NaN	NaN
1	NaN	NaN
1	NaN	NaN
1	NaN	NaN
1	NaN	NaN
1	NaN	NaN
1	NaN	NaN
1	NaN	NaN
1	NaN	NaN
1	NaN	NaN
1	NaN	NaN
1	NaN	NaN
1	NaN	NaN
1	NaN	NaN
1	NaN	NaN
1	NaN	NaN
1	NaN	NaN
1	NaN	NaN
1	NaN	NaN
1	NaN	NaN
1	NaN	NaN
1	NaN	NaN
1	NaN	NaN
1	NaN	NaN
1	NaN	NaN
1	NaN	NaN
1	NaN	NaN
1	NaN	NaN
1	NaN	NaN
1	NaN	NaN
1	NaN	NaN
1	NaN	NaN
1	NaN	NaN
1	NaN	NaN
1	NaN	NaN
1	NaN	NaN
1	NaN	NaN
1	NaN	NaN
1	NaN	NaN
1	NaN	NaN
1	NaN	NaN
1	NaN	NaN
1	NaN	NaN
1	NaN	NaN
1	NaN	NaN
1	NaN	NaN
1	NaN	NaN
1	NaN	NaN
1	NaN	NaN
1	NaN	NaN
1	NaN	NaN
1	NaN	NaN
1	NaN	NaN
1	NaN	NaN
1	NaN	NaN
1	NaN	NaN
1	NaN	NaN
1	NaN	NaN
1	NaN	NaN
1	NaN	NaN
1	NaN	NaN
1	NaN	NaN
1	NaN	NaN
1	NaN	NaN
1	NaN	NaN
1	NaN	NaN
1	NaN	NaN
1	NaN	NaN
1	NaN	NaN
1	NaN	NaN
1	NaN	NaN
1	NaN	NaN
1	NaN	NaN
1	NaN	NaN
1	NaN	NaN
1	NaN	NaN
1	NaN	NaN
1	NaN	NaN
1	NaN	NaN
1	NaN	NaN
1	NaN	NaN
1	NaN	NaN
1	NaN	NaN
1	NaN	NaN
1	NaN	NaN
1	NaN	NaN
1	NaN	NaN
1	NaN	NaN
1	NaN	NaN
1	NaN	NaN
1	NaN	NaN
1	NaN	NaN
1	NaN	NaN
1	NaN	NaN
1	NaN	NaN
1	NaN	NaN
1	NaN	NaN
1	NaN	NaN
1	NaN	NaN
1	NaN	NaN
1	NaN	NaN
1	NaN	NaN
1	NaN	NaN
1	NaN	NaN
1	NaN	NaN
1	NaN	NaN
1	NaN	NaN
1	NaN	NaN
1	NaN	NaN
1	NaN	NaN
1	NaN	NaN
1	NaN	NaN
1	NaN	NaN
1	NaN	NaN
1	NaN	NaN
1	NaN	NaN
1	NaN	NaN
1	NaN	NaN
1	NaN	NaN
1	NaN	NaN
1	NaN	NaN
1	NaN	NaN
1	NaN	NaN
1	NaN	NaN
1	NaN	NaN
1	NaN	NaN
1	NaN	NaN
1	NaN	NaN
1	NaN	NaN
1	NaN	NaN
1	NaN	NaN
1	NaN	NaN
1	NaN	NaN
1	NaN	NaN
1	NaN	NaN
1	NaN	NaN
1	NaN	NaN
1	NaN	NaN
1	NaN	NaN
1	NaN	NaN
1	NaN	NaN
1	NaN	NaN
1	NaN	NaN
1	NaN	NaN
1	NaN	NaN
1	NaN	NaN
1	NaN	NaN
1	NaN	NaN
1	NaN	NaN
1	NaN	NaN
1	NaN	NaN
1	NaN	NaN
1	NaN	NaN
1	NaN	NaN
1	NaN	NaN
1	NaN	NaN
1	NaN	NaN
1	NaN	NaN
1	NaN	NaN
1	NaN	NaN
1	NaN	NaN
1	NaN	NaN
1	NaN	NaN
1	NaN	NaN
1	NaN	NaN
1	NaN	NaN
1	NaN	NaN
1	NaN	NaN
1	NaN	NaN
1	NaN	NaN
1	NaN	NaN
1	NaN	NaN
1	NaN	NaN
1	NaN	NaN
1	NaN	NaN
1	NaN	NaN
1	NaN	NaN
1	NaN	NaN
1	NaN	NaN
1	NaN	NaN
1	NaN	NaN
1	NaN	NaN
1	NaN	NaN
1	NaN	NaN
1	NaN	NaN
1	NaN	NaN
1	NaN	NaN
1	NaN	NaN
1	NaN	NaN
1	NaN	NaN
1	NaN	NaN
1	NaN	NaN
1	NaN	NaN
1	NaN	NaN
1	NaN	NaN
1	NaN	NaN
1	NaN	NaN
1	NaN	NaN
1	NaN	NaN
1	NaN	NaN
1	NaN	NaN
1	NaN	NaN
1	NaN	NaN
1	NaN	NaN
1	NaN	NaN
1	NaN	NaN
1	NaN	NaN
1	NaN	NaN
1	NaN	NaN
1	NaN	NaN
1	NaN	NaN
1	NaN	NaN
1	NaN	NaN
1	NaN	NaN
1	NaN	NaN
1	NaN	NaN
1	NaN	NaN
1	NaN	NaN
1	NaN	NaN
1	NaN	NaN
1	NaN	NaN
1	NaN	NaN
1	NaN	NaN
1	NaN	NaN
1	NaN	NaN
1	NaN	NaN
1	NaN	NaN
1	NaN	NaN
1	NaN	NaN
1	NaN	NaN
1	NaN	NaN
1	NaN	NaN
1	NaN	NaN
1	NaN	NaN
1	NaN	NaN
1	NaN	NaN
1	NaN	NaN
1	NaN	NaN
1	NaN	NaN
1	NaN	NaN
1	NaN	NaN
1	NaN	NaN
1	NaN	NaN
1	NaN	NaN
1	NaN	NaN
1	NaN	NaN
1	NaN	NaN
1	NaN	NaN
1	NaN	NaN
1	NaN	NaN
1	NaN	NaN
1	NaN	NaN
1	NaN	NaN
1	NaN	NaN
1	NaN	NaN
1	NaN	NaN
1	NaN	NaN
1	NaN	NaN
1	NaN	NaN
1	NaN	NaN
1	NaN	NaN
1	NaN	NaN
1	NaN	NaN
1	NaN	NaN
1	NaN	NaN
1	NaN	NaN
1	NaN	NaN
1	NaN	NaN
1	NaN	NaN
1	NaN	NaN
1	NaN	NaN
1	NaN	NaN
1	NaN	NaN
1	NaN	NaN
1	NaN	NaN
1	NaN	NaN
1	NaN	NaN
1	NaN	NaN
1	NaN	NaN
1	NaN	NaN
1	NaN	NaN
1	NaN	NaN
1	NaN	NaN
1	NaN	NaN
1	NaN	NaN
1	NaN	NaN
1	NaN	NaN
1	NaN	NaN
1	NaN	NaN
1	NaN	NaN
1	NaN	NaN
1	NaN	NaN
1	NaN	NaN
1	NaN	NaN
1	NaN	NaN
1	NaN	NaN
1	NaN	NaN
1	NaN	NaN
1	NaN	NaN
1	NaN	NaN
1	NaN	NaN
1	NaN	NaN
1	NaN	NaN
1	NaN	NaN
1	NaN	NaN
1	NaN	NaN
1	NaN	NaN
1	NaN	NaN
1	NaN	NaN
1	NaN	NaN
1	NaN	NaN
1	NaN	NaN
1	NaN	NaN
1	NaN	NaN
1	NaN	NaN
1	NaN	NaN
1	NaN	NaN
1	NaN	NaN
1	NaN	NaN
1	NaN	NaN
1	NaN	NaN
1	NaN	NaN
1	NaN	NaN
1	NaN	NaN
1	NaN	NaN
1	NaN	NaN
1	NaN	NaN
1	NaN	NaN
1	NaN	NaN
1	NaN	NaN
1	NaN	NaN
1	NaN	NaN
1	NaN	NaN
1	NaN	NaN
1	NaN	NaN
1	NaN	NaN
1	NaN	NaN
1	NaN	NaN
1	NaN	NaN
1	NaN	NaN
1	NaN	NaN
1	NaN	NaN
1	NaN	NaN
1	NaN	NaN
1	NaN	NaN
1	NaN	NaN
1	NaN	NaN
1	NaN	NaN
1	NaN	NaN
1	NaN	NaN
1	NaN	NaN
1	NaN	NaN
1	NaN	NaN
1	NaN	NaN
1	NaN	NaN
1	NaN	NaN
1	NaN	NaN
1	NaN	NaN
1	NaN	NaN
1	NaN	NaN
1	NaN	NaN
1	NaN	NaN
1	NaN	NaN
1	NaN	NaN
1	NaN	NaN
1	NaN	NaN
1	NaN	NaN
1	NaN	NaN
1	NaN	NaN
1	NaN	NaN
1	NaN	NaN
1	NaN	NaN
1	NaN	NaN
1	NaN	NaN
1	NaN	NaN
1	NaN	NaN
1	NaN	NaN
1	NaN	NaN
1	NaN	NaN
1	NaN	NaN
1	NaN	NaN
1	NaN	NaN
1	NaN	NaN
1	NaN	NaN
1	NaN	NaN
1	NaN	NaN
1	NaN	NaN
1	NaN	NaN
1	NaN	NaN
1	NaN	NaN
1	NaN	NaN
1	NaN	NaN
1	NaN	NaN
1	NaN	NaN
1	NaN	NaN
1	NaN	NaN
1	NaN	NaN
1	NaN	NaN
1	NaN	NaN
1	NaN	NaN
1	NaN	NaN
1	NaN	NaN
1	NaN	NaN
1	NaN	NaN
1	NaN	NaN
1	NaN	NaN
1	NaN	NaN
1	NaN	NaN
1	NaN	NaN
1	NaN	NaN
1	NaN	NaN
1	NaN	NaN
1	NaN	NaN
1	NaN	NaN
1	NaN	NaN
1	NaN	NaN
1	NaN	NaN
1	NaN	NaN
1	NaN	NaN
1	NaN	NaN
1	NaN	NaN
1	NaN	NaN
1	NaN	NaN
1	NaN	NaN
1	NaN	NaN
1	NaN	NaN
1	NaN	NaN
1	NaN	NaN
1	NaN	NaN
1	NaN	NaN
1	NaN	NaN
1	NaN	NaN
1	NaN	NaN
1	NaN	NaN
1	NaN	NaN
1	NaN	NaN
1	NaN	NaN
1	NaN	NaN
1	NaN	NaN
1	NaN	NaN
1	NaN	NaN
1	NaN	NaN
1	NaN	NaN
1	NaN	NaN
1	NaN	NaN
1	NaN	NaN
1	NaN	NaN
1	NaN	NaN
1	NaN	NaN
1	NaN	NaN
1	NaN	NaN
1	NaN	NaN
1	NaN	NaN
1	NaN	NaN
1	NaN	NaN
1	NaN	NaN
1	NaN	NaN
1	NaN	NaN
1	NaN	NaN
1	NaN	NaN
1	NaN	NaN
1	NaN	NaN
1	NaN	NaN
1	NaN	NaN
1	NaN	NaN
1	NaN	NaN
1	NaN	NaN
1	NaN	NaN
1	NaN	NaN
1	NaN	NaN
1	NaN	NaN
1	NaN	NaN
1	NaN	NaN
1	NaN	NaN
1	NaN	NaN
1	NaN	NaN
1	NaN	NaN
1	NaN	NaN
1	NaN	NaN
1	NaN	NaN
1	NaN	NaN
1	NaN	NaN
1	NaN	NaN
1	NaN	NaN
1	NaN	NaN
1	NaN	NaN
1	NaN	NaN
1	NaN	NaN
1	NaN	NaN
1	NaN	NaN
1	NaN	NaN
1	NaN	NaN
1	NaN	NaN
1	NaN	NaN
1	NaN	NaN
1	NaN	NaN
1	NaN	NaN
1	NaN	NaN
1	NaN	NaN
1	NaN	NaN
1	NaN	NaN
1	NaN	NaN
1	NaN	NaN
1	NaN	NaN
1	NaN	NaN
1	NaN	NaN
1	NaN	NaN
1	NaN	NaN
1	NaN	NaN
1	NaN	NaN
1	NaN	NaN
1	NaN	NaN
1	NaN	NaN
1	NaN	NaN
1	NaN	NaN
1	NaN	NaN
1	NaN	NaN
1	NaN	NaN
1	NaN	NaN
1	NaN	NaN
1	NaN	NaN
1	NaN	NaN
1	NaN	NaN
1	NaN	NaN
1	NaN	NaN
1	NaN	NaN
1	NaN	NaN
1	NaN	NaN
1	NaN	NaN
1	NaN	NaN
1	NaN	NaN
1	NaN	NaN
1	NaN	NaN
1	NaN	NaN
1	NaN	NaN
1	NaN	NaN
1	NaN	NaN
1	NaN	NaN
1	NaN	NaN
1	NaN	NaN
1	NaN	NaN
1	NaN	NaN
1	NaN	NaN
1	NaN	NaN
1	NaN	NaN
1	NaN	NaN
1	NaN	NaN
1	NaN	NaN
1	NaN	NaN
1	NaN	NaN
1	NaN	NaN
1	NaN	NaN
1	NaN	NaN
1	NaN	NaN
1	NaN	NaN
1	NaN	NaN
1	NaN	NaN
1	NaN	NaN
1	NaN	NaN
1	NaN	NaN
1	NaN	NaN
1	NaN	NaN
1	NaN	NaN
1	NaN	NaN
1	NaN	NaN
1	NaN	NaN
1	NaN	NaN
1	NaN	NaN
1	NaN	NaN
1	NaN	NaN
1	NaN	NaN
1	NaN	NaN
1	NaN	NaN
1	NaN	NaN
1	NaN	NaN
1	NaN	NaN
1	NaN	NaN
1	NaN	NaN
1	NaN	NaN
1	NaN	NaN
1	NaN	NaN
1	NaN	NaN
1	NaN	NaN
1	NaN	NaN
1	NaN	NaN
1	NaN	NaN
1	NaN	NaN
1	NaN	NaN
1	NaN	NaN
1	NaN	NaN
1	NaN	NaN
1	NaN	NaN
1	NaN	NaN
1	NaN	NaN
1	NaN	NaN
1	NaN	NaN
1	NaN	NaN
1	NaN	NaN
1	NaN	NaN
1	NaN	NaN
1	NaN	NaN
1	NaN	NaN
1	NaN	NaN
1	NaN	NaN
1	NaN	NaN
1	NaN	NaN
1	NaN	NaN
1	NaN	NaN
1	NaN	NaN
1	NaN	NaN
1	NaN	NaN
1	NaN	NaN
1	NaN	NaN
1	NaN	NaN
1	NaN	NaN
1	NaN	NaN
1	NaN	NaN
1	NaN	NaN
1	NaN	NaN
1	NaN	NaN
1	NaN	NaN
1	NaN	NaN
1	NaN	NaN
1	NaN	NaN
1	NaN	NaN
1	NaN	NaN
1	NaN	NaN
1	NaN	NaN
1	NaN	NaN
1	NaN	NaN
1	NaN	NaN
1	NaN	NaN
1	NaN	NaN
1	NaN	NaN
1	NaN	NaN
1	NaN	NaN
1	NaN	NaN
1	NaN	NaN
1	NaN	NaN
1	NaN	NaN
1	NaN	NaN
1	NaN	NaN
1	NaN	NaN
1	NaN	NaN
1	NaN	NaN
1	NaN	NaN
1	NaN	NaN
1	NaN	NaN
1	NaN	NaN
1	NaN	NaN
1	NaN	NaN
1	NaN	NaN
1	NaN	NaN
1	NaN	NaN
1	NaN	NaN
1	NaN	NaN
1	NaN	NaN
1	NaN	NaN
1	NaN	NaN
1	NaN	NaN
1	NaN	NaN
1	NaN	NaN
1	NaN	NaN
1	NaN	NaN
1	NaN	NaN
1	NaN	NaN
1	NaN	NaN
1	NaN	NaN
1	NaN	NaN
1	NaN	NaN
1	NaN	NaN
1	NaN	NaN
1	NaN	NaN
1	NaN	NaN
1	NaN	NaN
1	NaN	NaN
1	NaN	NaN
1	NaN	NaN
1	NaN	NaN
1	NaN	NaN
1	NaN	NaN
1	NaN	NaN
1	NaN	NaN
1	NaN	NaN
1	NaN	NaN
1	NaN	NaN
1	NaN	NaN
1	NaN	NaN
1	NaN	NaN
1	NaN	NaN
1	NaN	NaN
1	NaN	NaN
1	NaN	NaN
1	NaN	NaN
1	NaN	NaN
1	NaN	NaN
1	NaN	NaN
1	NaN	NaN
1	NaN	NaN
1	NaN	NaN
1	NaN	NaN
1	NaN	NaN
1	NaN	NaN
1	NaN	NaN
1	NaN	NaN
1	NaN	NaN
1	NaN	NaN
1	NaN	NaN
1	NaN	NaN
1	NaN	NaN
1	NaN	NaN
1	NaN	NaN
1	NaN	NaN
1	NaN	NaN
1	NaN	NaN
1	NaN	NaN
1	NaN	NaN
1	NaN	NaN
1	NaN	NaN
1	NaN	NaN
1	NaN	NaN
1	NaN	NaN
1	NaN	NaN
1	NaN	NaN
1	NaN	NaN
1	NaN	NaN
1	NaN	NaN
1	NaN	NaN
1	NaN	NaN
1	NaN	NaN
1	NaN	NaN
1	NaN	NaN
1	NaN	NaN
1	NaN	NaN
1	NaN	NaN
1	NaN	NaN
1	NaN	NaN
1	NaN	NaN
1	NaN	NaN
1	NaN	NaN
1	NaN	NaN
1	NaN	NaN
1	NaN	NaN
1	NaN	NaN
1	NaN	NaN
1	NaN	NaN
1	NaN	NaN
1	NaN	NaN
1	NaN	NaN
1	NaN	NaN
1	NaN	NaN
1	NaN	NaN
1	NaN	NaN
1	NaN	NaN
1	NaN	NaN
1	NaN	NaN
1	NaN	NaN
1	NaN	NaN
1	NaN	NaN
1	NaN	NaN
1	NaN	NaN
1	NaN	NaN
1	NaN	NaN
1	NaN	NaN
1	NaN	NaN
1	NaN	NaN
1	NaN	NaN
1	NaN	NaN
1	NaN	NaN
1	NaN	NaN
1	NaN	NaN
1	NaN	NaN
1	NaN	NaN
1	NaN	NaN
1	NaN	NaN
1	NaN	NaN
1	NaN	NaN
1	NaN	NaN
1	NaN	NaN
1	NaN	NaN
1	NaN	NaN
1	NaN	NaN
1	NaN	NaN
1	NaN	NaN
1	NaN	NaN
1	NaN	NaN
1	NaN	NaN
1	NaN	NaN
1	NaN	NaN
1	NaN	NaN
1	NaN	NaN
1	NaN	NaN
1	NaN	NaN
1	NaN	NaN
1	NaN	NaN
1	NaN	NaN
1	NaN	NaN
1	NaN	NaN
1	NaN	NaN
1	NaN	NaN
1	NaN	NaN
1	NaN	NaN
1	NaN	NaN
1	NaN	NaN
1	NaN	NaN
1	NaN	NaN
1	NaN	NaN
1	NaN	NaN
1	NaN	NaN
1	NaN	NaN
1	NaN	NaN
1	NaN	NaN
1	NaN	NaN
1	NaN	NaN
1	NaN	NaN
1	NaN	NaN
1	NaN	NaN
1	NaN	NaN
1	NaN	NaN
1	NaN	NaN
1	NaN	NaN
1	NaN	NaN
1	NaN	NaN
1	NaN	NaN
1	NaN	NaN
1	NaN	NaN
1	NaN	NaN
1	NaN	NaN
1	NaN	NaN
1	NaN	NaN
1	NaN	NaN
1	NaN	NaN
1	NaN	NaN
1	NaN	NaN
1	NaN	NaN
1	NaN	NaN
1	NaN	NaN
1	NaN	NaN
1	NaN	NaN
1	NaN	NaN
1	NaN	NaN
1	NaN	NaN
1	NaN	NaN
1	NaN	NaN
1	NaN	NaN
1	NaN	NaN
1	NaN	NaN
1	NaN	NaN
1	NaN	NaN
1	NaN	NaN
1	NaN	NaN
1	NaN	NaN
1	NaN	NaN
1	NaN	NaN
1	NaN	NaN
1	NaN	NaN
1	NaN	NaN
1	NaN	NaN
1	NaN	NaN
1	NaN	NaN
1	NaN	NaN
1	NaN	NaN
1	NaN	NaN
1	NaN	NaN
1	NaN	NaN
1	NaN	NaN
1	NaN	NaN
1	NaN	NaN
1	NaN	NaN
1	NaN	NaN
1	NaN	NaN
1	NaN	NaN
1	NaN	NaN
1	NaN	NaN
1	NaN	NaN
1	NaN	NaN
1	NaN	NaN
1	NaN	NaN
1	NaN	NaN
1	NaN	NaN
1	NaN	NaN
1	NaN	NaN
1	NaN	NaN
1	NaN	NaN
1	NaN	NaN
1	NaN	NaN
1	NaN	NaN
1	NaN	NaN
1	NaN	NaN
1	NaN	NaN
1	NaN	NaN
1	NaN	NaN
1	NaN	NaN
1	NaN	NaN
1	NaN	NaN
1	NaN	NaN
1	NaN	NaN
1	NaN	NaN
1	NaN	NaN
1	NaN	NaN
1	NaN	NaN
1	NaN	NaN
1	NaN	NaN
1	NaN	NaN
1	NaN	NaN
1	NaN	NaN
1	NaN	NaN
1	NaN	NaN
1	NaN	NaN
1	NaN	NaN
1	NaN	NaN
1	NaN	NaN
1	NaN	NaN
1	NaN	NaN
1	NaN	NaN
1	NaN	NaN
1	NaN	NaN
1	NaN	NaN
1	NaN	NaN
1	NaN	NaN
1	NaN	NaN
1	NaN	NaN
1	NaN	NaN
1	NaN	NaN
1	NaN	NaN
1	NaN	NaN
1	NaN	NaN
1	NaN	NaN
1	NaN	NaN
1	NaN	NaN
1	NaN	NaN
1	NaN	NaN
1	NaN	NaN
1	NaN	NaN
1	NaN	NaN
1	NaN	NaN
1	NaN	NaN
1	NaN	NaN
1	NaN	NaN
1	NaN	NaN
1	NaN	NaN
1	NaN	NaN
1	NaN	NaN
1	NaN	NaN
1	NaN	NaN
1	NaN	NaN
1	NaN	NaN
1	NaN	NaN
1	NaN	NaN
1	NaN	NaN
1	NaN	NaN
1	NaN	NaN
1	NaN	NaN
1	NaN	NaN
1	NaN	NaN
1	NaN	NaN
1	NaN	NaN
1	NaN	NaN
1	NaN	NaN
1	NaN	NaN
1	NaN	NaN
1	NaN	NaN
1	NaN	NaN
1	NaN	NaN
1	NaN	NaN
1	NaN	NaN
1	NaN	NaN
1	NaN	NaN
1	NaN	NaN
1	NaN	NaN
1	NaN	NaN
1	NaN	NaN
1	NaN	NaN
1	NaN	NaN
1	NaN	NaN
1	NaN	NaN
1	NaN	NaN
1	NaN	NaN
1	NaN	NaN
1	NaN	NaN
1	NaN	NaN
1	NaN	NaN
1	NaN	NaN
1	NaN	NaN
1	NaN	NaN
1	NaN	NaN
1	NaN	NaN
1	NaN	NaN
1	NaN	NaN
1	NaN	NaN
1	NaN	NaN
1	NaN	NaN
1	NaN	NaN
1	NaN	NaN
1	NaN	NaN
1	NaN	NaN
1	NaN	NaN
1	NaN	NaN
1	NaN	NaN
1	NaN	NaN
1	NaN	NaN
1	NaN	NaN
1	NaN	NaN
1	NaN	NaN
1	NaN	NaN
1	NaN	NaN
1	NaN	NaN
1	NaN	NaN
1	NaN	NaN
1	NaN	NaN
1	NaN	NaN
1	NaN	NaN
1	NaN	NaN
1	NaN	NaN
1	NaN	NaN
1	NaN	NaN
1	NaN	NaN
1	NaN	NaN
1	NaN	NaN
1	NaN	NaN
1	NaN	NaN
1	NaN	NaN
1	NaN	NaN
1	NaN	NaN
1	NaN	NaN
1	NaN	NaN
1	NaN	NaN
1	NaN	NaN
1	NaN	NaN
1	NaN	NaN
1	NaN	NaN
1	NaN	NaN
1	NaN	NaN
1	NaN	NaN
1	NaN	NaN
1	NaN	NaN
1	NaN	NaN
1	NaN	NaN
1	NaN	NaN
1	NaN	NaN
1	NaN	NaN
1	NaN	NaN
1	NaN	NaN
1	NaN	NaN
1	NaN	NaN
1	NaN	NaN
1	NaN	NaN
1	NaN	NaN
1	NaN	NaN
1	NaN	NaN
1	NaN	NaN
1	NaN	NaN
1	NaN	NaN
1	NaN	NaN
1	NaN	NaN
1	NaN	NaN
1	NaN	NaN
1	NaN	NaN
1	NaN	NaN
1	NaN	NaN
1	NaN	NaN
1	NaN	NaN
1	NaN	NaN
1	NaN	NaN
1	NaN	NaN
1	NaN	NaN
1	NaN	NaN
1	NaN	NaN
1	NaN	NaN
1	NaN	NaN
1	NaN	NaN
1	NaN	NaN
1	NaN	NaN
1	NaN	NaN
1	NaN	NaN
1	NaN	NaN
1	NaN	NaN
1	NaN	NaN
1	NaN	NaN
1	NaN	NaN
1	NaN	NaN
1	NaN	NaN
1	NaN	NaN
1	NaN	NaN
1	NaN	NaN
1	NaN	NaN
1	NaN	NaN
1	NaN	NaN
1	NaN	NaN
1	NaN	NaN
1	NaN	NaN
1	NaN	NaN
1	NaN	NaN
1	NaN	NaN
1	NaN	NaN
1	NaN	NaN
1	NaN	NaN
1	NaN	NaN
1	NaN	NaN
1	NaN	NaN
1	NaN	NaN
1	NaN	NaN
1	NaN	NaN
1	NaN	NaN
1	NaN	NaN
1	NaN	NaN
1	NaN	NaN
1	NaN	NaN
1	NaN	NaN
1	NaN	NaN
1	NaN	NaN
1	NaN	NaN
1	NaN	NaN
1	NaN	NaN
1	NaN	NaN
1	NaN	NaN
1	NaN	NaN
1	NaN	NaN
1	NaN	NaN
1	NaN	NaN
1	NaN	NaN
1	NaN	NaN
1	NaN	NaN
1	NaN	NaN
1	NaN	NaN
1	NaN	NaN
1	NaN	NaN
1	NaN	NaN
1	NaN	NaN
1	NaN	NaN
1	NaN	NaN
1	NaN	NaN
1	NaN	NaN
1	NaN	NaN
1	NaN	NaN
1	NaN	NaN
1	NaN	NaN
1	NaN	NaN
1	NaN	NaN
1	NaN	NaN
1	NaN	NaN
1	NaN	NaN
1	NaN	NaN
1	NaN	NaN
1	NaN	NaN
1	NaN	NaN
1	NaN	NaN
1	NaN	NaN
1	NaN	NaN
1	NaN	NaN
1	NaN	NaN
1	NaN	NaN
1	NaN	NaN
1	NaN	NaN
1	NaN	NaN
1	NaN	NaN
1	NaN	NaN
1	NaN	NaN
1	NaN	NaN
1	NaN	NaN
1	NaN	NaN
1	NaN	NaN
1	NaN	NaN
1	NaN	NaN
1	NaN	NaN
1	NaN	NaN
1	NaN	NaN
1	NaN	NaN
1	NaN	NaN
1	NaN	NaN
1	NaN	NaN
1	NaN	NaN
1	NaN	NaN
1	NaN	NaN
1	NaN	NaN
1	NaN	NaN
1	NaN	NaN
1	NaN	NaN
1	NaN	NaN
1	NaN	NaN
1	NaN	NaN
1	NaN	NaN
1	NaN	NaN
1	NaN	NaN
1	NaN	NaN
1	NaN	NaN
1	NaN	NaN
1	NaN	NaN
1	NaN	NaN
1	NaN	NaN
1	NaN	NaN
1	NaN	NaN
1	NaN	NaN
1	NaN	NaN
1	NaN	NaN
1	NaN	NaN
1	NaN	NaN
1	NaN	NaN
1	NaN	NaN
1	NaN	NaN
1	NaN	NaN
1	NaN	NaN
1	NaN	NaN
1	NaN	NaN
1	NaN	NaN
2	25.8622383806623	38.3003048780488
2	44.0158259149357	38.6799528554591
2	27.5723555464002	20.9130323896965
2	38.8208702203805	41.5038801177415
2	19.3330007838666	34.3971277550613
2	10.4749018184218	35.1905528717123
2	27.3853024766545	34.234835837507
2	20.0625438076239	22.8507629326386
2	25.3662022150768	31.2438522757757
2	32.5547563242544	26.0661764705882
2	20.2413515687852	32.3552502453386
2	32.635141315284	50.2920317062995
2	34.8597422289613	30.3147516116799
2	18.6593373034051	34.3248400493883
2	21.7424605074198	52.627305417005
2	17.3464603844351	42.5016995241332
2	18.6410795416017	32.4044338547602
2	18.4187973146693	32.6851159311892
2	24.2147624656459	48.7925901422428
2	23.2475098665664	37.3008716561467
2	15.4616859422351	44.9519743863394
2	48.0656013456686	44.9868389566882
2	18.8668866886689	51.095717884131
2	16.1492925209356	34.7156129617041
2	21.8745430618511	48.2799880346994
2	24.7838616714697	50.5529750055298
2	48.8415487482507	45.381410716851
2	22.7187258046676	42.8350442975672
2	24.5136511647324	45.6202983552212
2	21.2988826815642	46.8833652007648
2	14.2878996481566	45.336401786923
2	27.2652184686545	47.6903870162297
2	37.6222067039106	39.7757063792601
2	14.1994687273605	48.0130204801302
2	19.4914192659401	47.9603654613306
2	22.4172208130527	49.6063960639606
2	17.7012122869383	44.9099937926754
2	22.1813080834648	49.2594551705898
2	19.1790402410157	44.5587653343886
2	43.3119021483456	43.3206710984489
2	18.6949528988282	46.2923057421726
2	48.7247141600704	47.4708171206226
2	19.0963721344313	46.3630105553006
2	30.0961652617832	46.9968553459119
2	9.1211627275197	39.768398598202
2	42.9045643153527	50.3606040117196
2	15.4913678618858	42.2268570511792
2	27.3996701484332	45.1477932244567
2	29.6975445252397	36.6483946750196
2	30.9853770429131	48.9783562887846
2	37.1470192738682	46.3500845243584
2	16.268044155109	50.6155424467812
2	41.2115948322658	43.520283147291
2	20.9440624419253	40.083302707338
2	25.1303748893043	44.5389681668496
2	18.0315949500958	45.1519069166128
2	38.7917146144994	51.3809568392473
2	32.4643525853377	44.8402948402948
2	17.4012158054711	39.3620448931372
2	23.8783866190435	48.6471623405191
2	25.457188767312	47.5022473353024
2	63.6283681138562	39.5035674806552
2	43.2092875318066	43.0330086580087
2	26.3942103022563	43.2649530400395
2	23.3398102640302	31.6893039049236
2	18.3359914938862	34.2961109847623
2	31.2806901128069	28.2465753424658
2	25.0534145762444	30.9678584326472
2	16.2301992846193	32.5436277102062
2	26.7272942010157	31.6652530392988
2	20.5960854092527	23.9996740281966
2	27.2486522273716	46.9059550168978
2	45.8163784333672	48.4751546171892
2	25.676720804331	42.6137990266247
2	26.5992500852176	42.0674551029347
2	20.0797007156799	31.5570175438597
2	17.8914074855034	36.8150484869728
2	17.2429906542056	32.7575037788814
2	15.1679496151155	46.4094206708022
2	24.0262733348698	33.467346538537
2	9.38497030383351	26.9607425700417
2	19.6492551386008	23.6241169705931
2	43.205574912892	52.0921433340752
2	23.5312730724607	32.4603788171627
2	38.8836835764958	36.2485967955914
2	22.3003024372887	25.3870750589027
2	12.8210806023029	31.0128503490843
2	20.7000864304235	27.3260517799353
2	27.2238514173998	33.8654841093865
2	19.6098193074653	50.3014116749332
2	17.2532394816829	31.4004646794206
2	12.1539031391796	43.2543520309478
2	23.8836265223275	33.9236717385882
2	31.1219140215423	30.0361422864752
2	11.6267554915376	36.0432115719125
2	18.7038131835649	36.3288521199586
2	19.6569309225777	46.8476487168076
2	38.4195255162997	30.785461475633
2	14.165122503603	46.4491150442478
2	17.7576215671454	47.993992705428
2	33.9378583811175	37.2866760607484
2	17.8472031672612	40.7739082365948
2	14.3138442896092	35.6655721141702
2	16.8969680708345	28.909224011713
2	21.9282979463975	44.2906574394464
2	27.9007202985334	37.5343406593407
2	16.6184273999035	15.8060196774757
2	16.1007667031763	37.2239747634069
2	12.9598163030999	29.2677414494501
2	22.1366790229066	35.0251720949348
2	14.112300424565	50.3249540159411
2	29.568564787914	49.7677272328863
2	20.1920361479808	36.1756283805282
2	25.5684909150256	60.3096356774243
2	36.562860438293	44.3714541654225
2	38.4837874866799	40.9430644097604
2	12.3983634574551	28.9892596854622
2	28.9632107023411	33.2706920500041
2	16.226483357453	34.15572657311
2	33.4983127109111	21.9565375390653
2	17.8243032960815	35.0733458177278
2	19.3265228906546	34.0690872972078
2	26.9259047463443	45.3811908736783
2	20.7617095095411	17.8003814367451
2	18.7905969687597	36.493040911008
2	27.6577615157135	49.1190476190476
2	21.1851571374479	50.6978798586572
2	25.8513547104151	28.1778681704724
2	17.7013635978657	36.2730139355101
2	24.7616805931505	47.9218894313234
2	17.8195937873357	59.9500684545381
2	17.9741238126433	33.626746969346
2	24.2743575522278	40.5642548596112
2	26.0285474391268	26.5111346765642
2	20.4170356654054	47.3575557390586
2	18.0243964855412	42.3769956119877
2	16.4043449346043	33.4908069458631
2	12.8533387955756	29.6747967479675
2	26.3464052287582	41.5054130082687
2	51.485895308493	75.7938496918949
2	22.880800131169	43.9907422714498
2	22.5922592259226	52.6713437668645
2	25.7865290997602	47.8664432125822
2	19.115990990991	43.1209323444831
2	18.534646997986	45.8927183208085
2	25.418488915699	49.0369473046638
2	30.1501501501502	48.9061566049014
2	21.5227956491553	42.6646381221474
2	16.7383652718029	47.8032879818594
2	20.5974107003588	45.7831325301205
2	24.6908315565032	43.2464881738504
2	21.717454976008	45.4361567635904
2	12.7689942907334	48.7842486063338
2	12.6858602084106	49.6562261268144
2	17.3247270479984	47.9256641800811
2	14.5713904812692	49.5361585494413
2	31.5899839644751	45.6271023546372
2	33.3577891905111	42.5843694493783
2	31.9430081581064	47.1764117941029
2	30.6461057973843	45.7882228677053
2	17.4926958831341	46.6589695482754
2	20.5502931889941	48.8241190531267
2	18.2998661311914	53.0492830064282
2	17.250763308111	58.589325553458
2	16.6470172129215	44.2126725219573
2	28.8609271523179	46.2485421796035
2	19.6412090447623	51.1026131293818
2	29.5085916171511	51.2421580928482
2	14.6350043975374	48.0754716981132
2	33.7622647579218	55.1343729263437
2	15.1274184459333	49.3361710753015
2	20.7940645678765	50.4246284501062
2	21.6341998537331	43.5671641791045
2	18.1803921568627	49.902101553322
2	16.6424682395644	44.0197139079216
2	26.5696925059842	46.057127237939
2	15.4729642534521	50.8494372478233
2	39.4792293798916	47.6672145656847
2	14.2606167080632	52.1119744969117
2	19.0340213755405	42.6678316586573
2	18.6691190961046	48.0031062791214
2	29.9866003062787	48.9714853170662
2	36.7532467532468	48.8067226890756
2	23.094712498686	45.1569506726457
2	18.5839371980676	45.8966565349544
2	21.5710947330577	43.6798203400706
2	26.3988152726804	21.5512530252166
2	22.57758824923	49.4512425886212
2	27.7567439659252	44.7907822922984
2	16.6408967916506	44.6544510171692
2	41.7908530318602	48.4309748240067
2	13.8308137664844	47.6080754882598
2	22.0467931937173	51.2442007591733
2	41.9341392246769	46.4013970313085
2	21.6365754222481	47.7923338185347
2	30.536609417372	49.7744798486832
2	17.7643784786642	46.2477928193055
2	15.3726102223956	52.683677958645
2	18.4201927789577	51.8161118941776
2	17.0256835128418	55.5657985710993
2	27.9222662670405	42.0552677029361
2	43.246343561801	44.4246208742194
2	28.459966561397	34.6788555146622
2	19.1252307888203	33.9034205231388
2	25.2096694622595	34.3981481481482
2	21.7855994856959	20.8261245674741
2	23.4878667149584	34.79375696767
2	14.9066390041494	49.6495071193866
2	25.7336144790019	32.3265986252864
2	65.969081490009	35.8658346333853
2	41.8172086176904	22.4721317944165
2	25.8447488584475	38.912299183566
2	31.5122176118027	37.8207264245252
2	17.5408101571947	52.1314969667159
2	16.1157755192223	26.5350044309406
2	39.0936162292946	42.455345241269
2	9.69787151452416	30.8269591571655
2	17.3416108210336	36.5706561297702
2	20.7090649416114	28.1872375016935
2	14.7276228337164	22.3392036753446
2	17.3003938417472	33.1749731086411
2	24.0638582413908	38.8271233974359
2	23.4773513557004	47.9909706546275
2	34.6636546184739	33.8263588263588
2	16.3079704004971	42.4172856178258
2	50.9257089289899	27.7435586015442
2	26.1855024023397	24.6200301962758
2	33.0136522622137	16.9984101748808
2	28.8600922468702	18.5826924948895
2	29.0027286330429	28.8531527719001
2	20.9808451963926	43.4314131786158
2	14.1702285820479	47.1079264238753
2	10.4663337628866	27.8162097531813
2	25.5581849984566	25.0307587149692
2	17.9589396053418	36.9091701154433
2	21.8869778869779	37.4904555866633
2	20.4022988505747	29.2480301473107
2	15.3779455268795	40.430590410778
2	16.0392083411375	43.5429428678585
2	24.7687479352494	16.7358516673585
2	24.55728225515	32.8738924192249
2	28.6298987005014	23.6905544597852
2	25.499524262607	36.0495195861049
2	15.7165309329904	34.9199167496154
2	13.0201259414743	29.684329199549
2	16.955223880597	26.1655790549571
2	20.8227594497128	22.2961966144911
2	24.1409865117653	21.3286093888397
2	27.181247780277	47.1165432948872
2	19.5788495780754	16.3022419042347
2	10.843769396473	22.6715891928176
2	24.3468349991233	21.2617668356264
2	20.7207207207207	25.6482484651499
2	20.9943882099963	26.6176470588235
2	23.2808483290488	46.9399213924761
2	38.2323856613103	37.0089167475942
2	23.6748193924624	47.8231698225734
2	35.8439716312057	51.2302607418289
2	19.8081429408319	25.3595366694866
2	18.6240296275194	16.2953154963017
2	32	32.9497658915959
2	36.051675413807	46.1033007334963
2	30.5071075713278	19.1178927437768
2	28.1958195819582	28.188210782186
2	29.9682183585717	39.0930124942156
2	32.8555976203353	22.407702431253
2	39.5046001415428	28.0196145905024
2	20.1948189454366	30.5673879706935
2	21.6833181955798	25.3753951527924
2	32.7758170937548	34.0743954018002
2	19.164418794304	49.9931271477663
2	55.7503951145563	63.2986627043091
2	15.3931987247609	39.1284082964344
2	21.14026908219	37.2049606614215
2	22.4479828074631	26.0550902061856
2	20.8227604767397	17.2081879702409
2	18.087718134165	25.9825620389001
2	19.6966505161154	23.6328681287383
2	25.0192529842126	28.1870987465607
2	NaN	23.8855300282144
2	NaN	41.8091560948704
2	NaN	38.31569664903
2	NaN	28.3780948384389
2	NaN	25.3623849029082
2	NaN	19.496637315399
2	NaN	46.05561861521
2	NaN	48.1543950697373
2	NaN	NaN
2	NaN	NaN
2	NaN	NaN
2	NaN	NaN
2	NaN	NaN
2	NaN	NaN
2	NaN	NaN
2	NaN	NaN
2	NaN	NaN
2	NaN	NaN
2	NaN	NaN
2	NaN	NaN
2	NaN	NaN
2	NaN	NaN
2	NaN	NaN
2	NaN	NaN
2	NaN	NaN
2	NaN	NaN
2	NaN	NaN
2	NaN	NaN
2	NaN	NaN
2	NaN	NaN
2	NaN	NaN
2	NaN	NaN
2	NaN	NaN
2	NaN	NaN
2	NaN	NaN
2	NaN	NaN
2	NaN	NaN
2	NaN	NaN
2	NaN	NaN
2	NaN	NaN
2	NaN	NaN
2	NaN	NaN
2	NaN	NaN
2	NaN	NaN
2	NaN	NaN
2	NaN	NaN
2	NaN	NaN
2	NaN	NaN
2	NaN	NaN
2	NaN	NaN
2	NaN	NaN
2	NaN	NaN
2	NaN	NaN
2	NaN	NaN
2	NaN	NaN
2	NaN	NaN
2	NaN	NaN
2	NaN	NaN
2	NaN	NaN
2	NaN	NaN
2	NaN	NaN
2	NaN	NaN
2	NaN	NaN
2	NaN	NaN
2	NaN	NaN
2	NaN	NaN
2	NaN	NaN
2	NaN	NaN
2	NaN	NaN
2	NaN	NaN
2	NaN	NaN
2	NaN	NaN
2	NaN	NaN
2	NaN	NaN
2	NaN	NaN
2	NaN	NaN
2	NaN	NaN
2	NaN	NaN
2	NaN	NaN
2	NaN	NaN
2	NaN	NaN
2	NaN	NaN
2	NaN	NaN
2	NaN	NaN
2	NaN	NaN
2	NaN	NaN
2	NaN	NaN
2	NaN	NaN
2	NaN	NaN
2	NaN	NaN
2	NaN	NaN
2	NaN	NaN
2	NaN	NaN
2	NaN	NaN
2	NaN	NaN
2	NaN	NaN
2	NaN	NaN
2	NaN	NaN
2	NaN	NaN
2	NaN	NaN
2	NaN	NaN
2	NaN	NaN
2	NaN	NaN
2	NaN	NaN
2	NaN	NaN
2	NaN	NaN
2	NaN	NaN
2	NaN	NaN
2	NaN	NaN
2	NaN	NaN
2	NaN	NaN
2	NaN	NaN
2	NaN	NaN
2	NaN	NaN
2	NaN	NaN
2	NaN	NaN
2	NaN	NaN
2	NaN	NaN
2	NaN	NaN
2	NaN	NaN
2	NaN	NaN
2	NaN	NaN
2	NaN	NaN
2	NaN	NaN
2	NaN	NaN
2	NaN	NaN
2	NaN	NaN
2	NaN	NaN
2	NaN	NaN
2	NaN	NaN
2	NaN	NaN
2	NaN	NaN
2	NaN	NaN
2	NaN	NaN
2	NaN	NaN
2	NaN	NaN
2	NaN	NaN
2	NaN	NaN
2	NaN	NaN
2	NaN	NaN
2	NaN	NaN
2	NaN	NaN
2	NaN	NaN
2	NaN	NaN
2	NaN	NaN
2	NaN	NaN
2	NaN	NaN
2	NaN	NaN
2	NaN	NaN
2	NaN	NaN
2	NaN	NaN
2	NaN	NaN
2	NaN	NaN
2	NaN	NaN
2	NaN	NaN
2	NaN	NaN
2	NaN	NaN
2	NaN	NaN
2	NaN	NaN
2	NaN	NaN
2	NaN	NaN
2	NaN	NaN
2	NaN	NaN
2	NaN	NaN
2	NaN	NaN
2	NaN	NaN
2	NaN	NaN
2	NaN	NaN
2	NaN	NaN
2	NaN	NaN
2	NaN	NaN
2	NaN	NaN
2	NaN	NaN
2	NaN	NaN
2	NaN	NaN
2	NaN	NaN
2	NaN	NaN
2	NaN	NaN
2	NaN	NaN
2	NaN	NaN
2	NaN	NaN
2	NaN	NaN
2	NaN	NaN
2	NaN	NaN
2	NaN	NaN
2	NaN	NaN
2	NaN	NaN
2	NaN	NaN
2	NaN	NaN
2	NaN	NaN
2	NaN	NaN
2	NaN	NaN
2	NaN	NaN
2	NaN	NaN
2	NaN	NaN
2	NaN	NaN
2	NaN	NaN
2	NaN	NaN
2	NaN	NaN
2	NaN	NaN
2	NaN	NaN
2	NaN	NaN
2	NaN	NaN
2	NaN	NaN
2	NaN	NaN
2	NaN	NaN
2	NaN	NaN
2	NaN	NaN
2	NaN	NaN
2	NaN	NaN
2	NaN	NaN
2	NaN	NaN
2	NaN	NaN
2	NaN	NaN
2	NaN	NaN
2	NaN	NaN
2	NaN	NaN
2	NaN	NaN
2	NaN	NaN
[truncated: 1,002 more rows]
