# Supplementary material for: FRET-FISH probes chromatin compaction at individual genomic loci in single cells
Source: Nat Commun. 2022 Nov 5;13:6680. doi: 10.1038/s41467-022-34183-y (PMC9637210; doi:10.1038/s41467-022-34183-y)
Supplement: Supplementary file 8 — Source Data [file 41467_2022_34183_MOESM8_ESM.zip › Suppl Fig 7/Suppl Fig 7c.txt]

Source data for Supplementary Figure 7c in Mota et al	FRET-FISH probes chromatin compaction at individual genomic loci in single cells
control	ATP-depleted
117.176	154.5
91.844	352.319
470.135	260.206
327.678	353.953
381.996	39.126
106.615	1137.854
62.976	267.819
528.833	84.484
285.824	529.658
237.114	177.709
206.932	501.901
210.064	403.286
323.956	238.781
422.099	195.596
427.994	485.294
228.103	223.286
145.657	123.829
213.854	691.265
265.595	460.333
575.791	193.474
311.273	610.807
534.323	292.931
287.609	208.902
503.838	255.725
208.767	345.481
178.265	505.051
696.082	314.221
179.276	125.26
214.46	1340.019
169.844	406.688
250.487	57.586
268.694	86.909
477.428	434.647
435.287	413.459
144.781	375.63
93.646	419.438
55.615	136.41
371.116	372.025
137.337	331.872
180.69	146.213
148.706	418.95
110.472	141.868
155.881	146.499
388.077	112.258
460.703	121.151
128.393	192.194
215.875	54.318
142.255	496.073
179.276	763.403
124.755	110.86
853.344	97.284
289.731	453.697
382.839	82.277
115.525	189.028
380.329	74.799
460.922	154.062
144.832	272.046
528.142	232.55
380.767	131.913
232.886	242.42
405.88	190.527
161.136	508.402
348.226	394.208
377.466	406.553
185.71	331.939
175.89	325.522
113.336	199.386
67.708	72.003
195.041	417.939
481.15	292.392
731.503	529.607
168.311	268.492
110.119	183.52
145.287	186.299
382.266	217.863
345.346	484.57
504.697	574.207
161.237	487.147
360.488	213.214
335.207	195.158
549.095	105.184
176.126	144.36
187.158	50.798
1028.965	569.761
342.854	58.024
357.406	161.557
609.325	1120.186
51.101	164.723
101.158	148.386
332.377	00
65.199	00
31.884	00
143.367	00
115.61
336.554	00
490.768	00
93.141	00
408.069	00
563.428	00
525.835	00
192.666	00
121.707	00
123.61
96.139	00
119.803	00
159.603	00
511.333	00
543.536	00
275.718	00
506.55
837.782	00
197.028	00
394.881	00
280.451	00
929.643	00
1.035.837	00
267.33
162.753	00
217.677	00
547.208	00
202.687	00
118.624	00
834.682	00
113.1
425.687	00
177.339	00
416.002	00
186.771	00
270.076	00
291.314	00
378.982	00
282.607	00
226.284	00
190.51
164.033	00
918.324	00
141.665	00
315.13
515.072	00
134.895	00
626.033	00
572.54
281.95
164.454	00
55.615	00
148.369	00
231.118	00
502.996	00
475.895	00
159.401	00
281.023	00
135.973	00
219.446	00
859.408	00
470.59
139.358	00
836.923	00
307.921	00
869.362	00
74.462	00
144.226	00
177.709	00
115.761	00
242.824	00
459.12
150.525	00
564.22
287.424	00
583.336	00
109.496	00
273.326	00
98.396	00
514.769	00
252.576	00
179.865	00
554.552	00
855.332	00
630.648	00
229.4
224.28
