# Supplementary material for: FRET-FISH probes chromatin compaction at individual genomic loci in single cells
Source: Nat Commun. 2022 Nov 5;13:6680. doi: 10.1038/s41467-022-34183-y (PMC9637210; doi:10.1038/s41467-022-34183-y)
Supplement: Supplementary file 8 — Source Data [file 41467_2022_34183_MOESM8_ESM.zip › Suppl Fig 7/Suppl Fig 7b.txt]

Source data for Supplementary Figure 7b in Mota et al	FRET-FISH probes chromatin compaction at individual genomic loci in single cells
control	ATP-depleted
7625	461.562
6001	462.388
7433	528.647
7842	530.079
7689	38.604
7522	565.82
5751	515.56
7061	467.592
7010	369.449
6039	370.358
5852	474.245
7812	188.438
5788	566.173
5881	539.208
7553	388.279
7010	457.537
4836	629.503
7512	388.245
5408	883.51
6133	461.731
6666	748.969
8055	461.057
10994	154.23
5034	66.024
5873	180.37
7710	639.423
4207	330.002
4982	724.412
6919	845.479
4708	307.147
4164	587.058
6102	172.993
2537	212.507
4393	230.124
4185	451.878
3770	236.103
3817	238.849
4267	407.362
3910	208.228
4465	329.295
5935	78.774
3483	274.269
4188	477.832
4143	130.01
4634	153.018
3825	229.518
4604	520.378
2930	612.693
10748	957.214
13345	415.564
10574	307.147
6955	294.515
11654	296.586
8117	239.64
7868	178.467
4673	419.034
6165	30.199
6342	445.023
6748	586.907
5695	219.16
9545	499.526
7563	309.522
6091	666.169
5127	246.142
12023	331.333
4000	163.679
10333	210.805
8128	254.294
9333	256.82
11799	262.193
9477	245.199
6997	376.96
5568	317.168
4524	304.418
7671	930.367
3616	317.505
4144	273.04
3051	99.205
3655	117.681
4664	611.043
10625	373.676
10369	115.744
8454	375.209
9515	416.743
7216	78.471
9763	349.995
7756	367.882
6101	247.152
5913	446.404
5371	813.208
6755	78.656
3824	356.968
3877	1235.695
6879	171.275
7171	124.334
4336	109.007
3576	46.419
5481	128.444
6121	209.071
4690	332.31
3775	104.847
4925	52.011
4911	862.726
4733	82.934
3608	497.37
4805	57.737
6531	465.284
3404	538.046
3949	69.005
4405	200.733
4036	66.209
4481	167.435
3283	337.295
4086	205.466
11391	305.816
4744	195.074
13135	290.843
5945	314.339
4202	140.301
4487	426.95
5662	595.749
3862	267.785
6092	148.2
6149	965.939
13429	336.588
5983	30.283
6491	388.06
9622	113.285
12700	150.912
4065	436.281
4170	186.249
4448	42.932
3051	316.815
2921	421.291
3636	215.033
3216	354.425
2800	256.349
7988	277.352
5672	47.16
5889	512.091
7088	84.282
5013	422.268
4203	515.493
4699	37.341
5528	32.338
6406	137.269
6171	1680.414
4799	455.212
10999	361.768
11847	105.066
8309	364.48
4740	506.381
4401	955.951
4490	379.251
10523	482.195
6240	1231.147
4830	345.97
3309	838.826
3558	406.452
11318	97.773
4944	463.364
8280	1260.201
3819	292.83
3482	128.141
6373	113.083
5451	187.562
4108	110.91
5357	479.146
6741	490.161
7588	473.841
6009	155.274
7048	124.486
9109	298.826
7153	726.838
7238	233.948
8173	641.057
7405	288.636
9553	182.88
6295	137.691
6776	84.619
8821	879.501
5697	196.607
9345	155.696
8646	111.214
5871	418.495
5859	159.452
10040	139.493
5086	62.268
6167	808.172
11622	161.793
8252	96.914
10614	587.665
5732	205.247
7450	121.606
8159	218.637
8996	167.048
7135	145.927
6810	155.864
5105	82.917
8958	113.302
7418	41.349
6606	63.818
4917	94.169
5868	324.596
4824	275.482
4481	248.096
3367	1178.21
3740	806.774
4224	505.269
3262	617.527
7075	1191.179
4445	32.726
4660	506.853
5279	125.884
4970	476.62
6301	133.261
7425	551.571
6794	650.169
7362	451.524
8224	582.46
6107	191.301
5646	960.667
5381	604.44
4160	251.818
4421	322.39
2517	563.259
6753	477.226
8717
4799
4051
7780
4422
4922
3757
4135
3828
6169
5166
5171
8997
5851
7126
9607
10721
8405
11119
4458
4210
8469
8867
5287
7547
4889
4342
5731
4534
6682
5426
4530
5174
6604
6086
8468
7699
7690
5486
4137
4826
6242
7300
5724
