# Supplementary material for: FRET-FISH probes chromatin compaction at individual genomic loci in single cells
Source: Nat Commun. 2022 Nov 5;13:6680. doi: 10.1038/s41467-022-34183-y (PMC9637210; doi:10.1038/s41467-022-34183-y)
Supplement: Supplementary file 8 — Source Data [file 41467_2022_34183_MOESM8_ESM.zip › Suppl Fig 7/Suppl Fig 7f.txt]

Source data for Supplementary Figure 7f in Mota et al	FRET-FISH probes chromatin compaction at individual genomic loci in single cells
control	ATP-depleted
5689	1283
6669	1241
6665	1222
7889	1156
6338	1137
5639	1234
4297	1119
5997	1113
4747	986
4939	1032
8078	1141
3923	1194
4857	1231
11044	1095
7616	1376
3687	1308
3321	1356
6275	1004
5201	1303
3120	1184
5101	1159
3326	1047
3498	1054
4437	1091
4462	1065
4029	1191
6545	1231
6703	1249
4322	1377
4059	1382
4947	1218
2922	1202
4575	1312
4328	133
4455	1516
5709	1315
4173	1409
5382	1184
7751	1037
5485	129
6365	1493
5463	1543
6662	1342
4828	1497
5378	1266
4880	12
5110	1203
7309	1178
4236	1102
8317	1596
3818	1659
3916	141
6379	1446
7055	1814
7115	1413
4894	1361
6001	137
7807	1758
4252	1233
4827	1371
4565	1295
4388	1228
6225	1127
5249	1249
5804	1138
4012	1277
4854	111
4278	1068
4288	1128
3529	1133
4308	111
5196	967
5889	1176
4644	1235
3575	1201
4417	1203
5093	1102
3827	1188
3516	1159
3334	1615
6220	1366
6277	1493
6388	1126
5016	1254
5128	1129
6001	1201
4842	1449
7546	1194
5537	1376
7494
5309
4656
4637
9354
6860
5854
7963
7708
4018
5178
6796
3771
4748
9012
6551
7103
8122
3320
4457
5927
6680
9587
6159
6545
6720
7840
5443
8188
5562
9303
11980
5783
6013
10520
5553
5412
12607
4533
5747
8257
4359
5782
8103
8150
8287
6191
8752
7965
5507
11563
7109
5389
5753
8610
11597
8637
11438
6300
6463
9267
9088
7314
10214
6159
8731
14116
6492
7103
7433
9057
8243
8686
10857
9330
8727
5712
5215
9914
7541
7070
9875
6544
4604
9877
6877
7963
4972
5343
4202
7397
