# Supplementary material for: FRET-FISH probes chromatin compaction at individual genomic loci in single cells
Source: Nat Commun. 2022 Nov 5;13:6680. doi: 10.1038/s41467-022-34183-y (PMC9637210; doi:10.1038/s41467-022-34183-y)
Supplement: Supplementary file 8 — Source Data [file 41467_2022_34183_MOESM8_ESM.zip › Suppl Fig 7/Suppl Fig 7g.txt]

Source data for Supplementary Figure 7g in Mota et al	FRET-FISH probes chromatin compaction at individual genomic loci in single cells
Replicate #	Atp2b3 control	Atp2b3 ATP-depleted
1	18.2843137254902	49.9477260846837
1	18.791639451339	45.1126600745664
1	39.7721222447024	45.1600209863589
1	23.1567021091163	48.0990153172866
1	38.9108554996405	44.9407651971257
1	35.2864794676189	41.5025749772796
1	34.0957285671009	49.7655098485864
1	42.3349436392915	45.8752515090543
1	37.8624689312345	43.8939591481964
1	23.2445339900007	45.503565837537
1	28.4879677284741	49.811735174145
1	43.0935377112001	31.0822266176886
1	37.0135548753826	47.3942543669698
1	19.7701362498841	48.4641119221411
1	19.0259674648883	39.5074626865672
1	29.149855907781	66.5878305740701
1	37.0860927152318	43.2272813869308
1	42.6083801922728	39.1055257808169
1	29.3375766148043	43.6331877729258
1	38.2432432432432	40.8609271523179
1	30.3390054082575	46.8430923108981
1	34.7916306415355	43.0438675022381
1	40.0452915644461	49.5100256294286
1	29.8551148836529	34.345104523444
1	27.9080675422139	42.0228445099484
1	36.2243422954611	44.0159333695455
1	24.0415584415584	50.9039169735521
1	41.6900942616173	46.4204729510852
1	37.1350984385608	38.4034948371724
1	39.5925776522791	41.1969891683496
1	24.2349760353939	46.3480240016553
1	37.3168214654283	39.4818492088117
1	39.5631067961165	46.7272390135361
1	29.0780141843972	43.2281646787226
1	14.0555656878838	40.8815739689746
1	44.8674878686077	39.8651901781416
1	14.0867595122276	45.0350631136045
1	35.0371924470723	46.1129668994838
1	45.6003889158969	44.847360431776
1	30.119375573921	31.7352723687454
1	42.2636859707798	45.8821587720746
1	41.8464730290456	40.0326264274062
1	20.9202226345083	40.872229230492
1	42.6107408859271	43.886431730632
1	26.6973221530971	39.9453394706559
1	42.8002276607854	46.1150171263746
1	17.2496761058671	47.4211563731932
1	30.1521287074532	26.3503649635036
1	44.5818610129564	39.0647482014388
1	41.8796992481203	44.0034888791976
1	36.4412687347508	41.7557385666725
1	52.4240465416936	26.6763463569166
1	39.9551295125433	25.7862759113653
1	40.7797270955166	44.6719826023922
1	29.2909397861564	35.0642538683451
1	22.479200061064	34.8440545808967
1	42.0089619118745	38.1971238162048
1	41.5218312844426	40.1219512195122
1	42.150021805495	42.5629993853719
1	41.8093819806404	40.3123391110348
1	29.3516151522194	41.0202286719437
1	43.0306139900804	38.7696949379819
1	44.3397842096249	46.0835111246571
1	44.778730103201	23.2194797639824
1	38.8723051409619	39.8511716276124
1	42.4226254002134	33.0458930137387
1	20.8121827411168	37.6294180649768
1	44.4058976582827	45.0538007636237
1	41.2003530450132	38.4297520661157
1	40.5217391304348	43.178334184977
1	28.2477128782547	42.0514511873351
1	27.6197283774124	45.5414511832001
1	39.6626127893292	34.4387755102041
1	37.1544058205335	42.2222222222222
1	38.4646878198567	41.808596918086
1	33.6686787391013	40.9864536297325
1	37.3493975903614	46.792832021437
1	39.2474166504192	49.2030388797855
1	27.204767063922	44.7189231987332
1	38.3336446852232	47.4634437481349
1	28.3355176933159	48.3381271971876
1	43.5781544256121	41.4765801845725
1	27.7597402597403	41.5432311401998
1	20.1916288451841	46.0797125122509
1	41.8716478638802	43.8950336152678
1	42.217604835663	40.4015570579799
1	24.8422949834785	47.5568456700532
1	48.7513007284079	44.1180993387667
1	29.5805103070492	46.0170025188917
1	42.5343511450382	44.4092269765804
1	29.140127388535	42.2978723404255
1	50.5373089147873	39.9546564352982
1	41.8143899895725	45.1998572448251
1	36.501210653753	37.3448841020838
1	37.2058274187523	45.3125
1	38.6666666666667	65.0015336751238
1	33.6616554345948	42.8661219358894
1	28.1008599329544	43.1429610767552
1	46.9145121721079	41.9404630650496
1	45.2586206896552	46.5520206362855
1	31.5679233991622	45.7276691972218
1	42.5703564727955	43.2624113475177
1	39.5181180041738	50.7449032932567
1	39.6780057128019	43.4319711914827
1	40.3960776773697	45.727002967359
1	20.1720926106626	40.882070949185
1	38.4779213403379	43.0597579425113
1	40.0456919060052	40.1934119069205
1	25.4529087431079	44.6121340175068
1	41.9056220365771	43.3124873915675
1	48.1756645203896	38.5507246376812
1	36.3385040700353	37.834323922734
1	35.9822367652215	45.7881859489689
1	31.3751926040062	39.3212836591664
1	40.0559440559441	41.6964575885603
1	33.6267605633803	49.845041322314
1	18.5337797235814	42.5459151361621
1	32.5491459877538	37.9183860614397
1	24.375154664687	51.6109109624292
1	42.9372197309417	44.8621553884712
1	33.2485291779297	41.0561370123692
1	42.8404441846873	42.791551882461
1	43.1830829159711	40.85328422345
1	33.9958326654913	45.9341933613567
1	37.9216043755697	46.8867924528302
1	25.8812321371864	44.6476964769648
1	34.2312008978676	47.1447227828565
1	20.2678027997565	45.0468540829987
1	41.9544321822713	48.5915492957746
1	36.2521230420834	46.7899048040735
1	27.1254582003074	51.6576250753466
1	40.9871632616163	42.789994963908
1	32.482568083147	41.2923242951572
1	30.9469804366317	45.2006172839506
1	31.2693498452012	42.0548397753551
1	37.8184845961699	39.7221434647009
1	22.8660228660229	34.250096388639
1	31.1964591661907	38.7368044372875
1	38.3546258598905	45.4365360124522
1	28.5755313038484	45.3688745288099
1	42.9991575400168	40.2551834130782
1	45.9655172413793	32.0725388601036
1	44.2129252808074	36.7116357504216
1	43.9221789883268	51.262836525118
1	18.5420527755714	43.9176245210728
1	47.0679544670576	45.8613317043372
1	36.0378101614809	46.5416496806631
1	44.7683580208005	35.6483238456673
1	41.6344561016013	32.8787878787879
1	39.9914334665905	48.6250176279791
1	46.8490473864192	43.6318335043236
1	36.0209262963533	75.0677506775068
1	40.222540486945	36.6953528399312
1	43.2065702553115	72.2302326487666
1	37.856108160309	42.0767072029935
1	24.2539398681122	42.8839270495995
1	21.5366387167335	30.3984323971261
1	50.8353609083536	42.8928511914681
1	40.880261387661	36.7647058823529
1	30.4017857142857	32.1396294622684
1	37.013849364447	35.5962969685968
1	40.0690532436853	40.8853728328564
1	20.3043067136594	43.2016075016745
1	29.0465631929047	29.671563581922
1	22.2537580153474	47.8912978912979
1	43.8407145515445	42.3407917383821
1	41.387181738367	42.7186242224662
1	39.755292289765	41.5980629539952
1	43.7067514494109	40.092014459415
1	30.1164987405542	40.4786680541103
1	42.1119824913369	40.8296586640536
1	24.494598352765	43.4640522875817
1	42.8549358875328	55.6849460088927
1	32.0218772053634	41.5623346852407
1	24.6566311394352	40.2957823626073
1	35.2474323062558	30.0496020302226
1	28.3538146441372	38.3241758241758
1	34.7289644012945	43.1445500895687
1	15.8686310620012	43.8584585555017
1	39.9362295735353	43.9252336448598
1	29.6832165702102	33.2109798914778
1	43.8382768361582	47.8697460909482
1	47.7877524847708	25.0379362670713
1	39.7987702627166	42.582049564635
1	42.6876770538244	42.2407541696882
1	42.4877600979192	36.0814322841467
1	30.8420208500401	46.0281830652201
1	38.375860672337	50.1542575071987
1	40.5400372439479	33.1412894375857
1	40.5488913122501	43.8046549172609
1	40	43.8437588451741
1	40.5030699148346	48.0587121212121
1	43.1613274506043	33.0946698488465
1	35.8022352718318	41.2107101280559
1	39.871912168344	32.7917962898951
1	22.4863273033235	42.7305737109659
1	43.37899543379	37.9568550543769
1	40.4655493482309	28.4694003201576
1	40.5978962908286	36.4960216183756
1	40.2734375	34.2802772869376
1	41.3920770085154	36.1129612361796
1	35.9239130434783	27.7442702050663
1	39.456995640111	29.4877658358107
1	25.9254482135947	44.1946457624612
1	40.297049052179	40.6414368184734
1	32.8250741211351	44.9591628381827
1	26.1337073398784	43.0073606729758
1	27.1890053839615	30.8037481852976
1	40.0442477876106	43.9721894267349
1	35.9946276675123	31.7617866004963
1	33.7792642140468	36.8053350269927
1	40.0176366843034	42.8253968253968
1	47.2098413264397	40.5948889819858
1	41.1798179059181	42.8524697415767
1	40.7803992740472	26.9827795294688
1	44.2374429223744	38.1491344873502
1	26.5504525645323	38.6666666666667
1	40.597472232861	41.3540394346536
1	27.931350714005	44.4394669055885
1	26.5498214865303	37.9011274934952
1	41.8432203389831	46.2787178428945
1	42.4123120973515	42.119483638547
1	45.5015313935681	35.9002169197397
1	48.1421647819063	36.0681886152926
1	39.6719435437726	32.7223211480046
1	24.102993121398	41.0654436408538
1	20.6480446927374	47.3493100944081
1	42.0946470131885	30.701065619742
1	37.7630553390491	39.7270564667585
1	50.4273504273504	42.5368353619475
1	39.1705937794533	43.6699474180936
1	39.5604395604396	47.2679846238331
1	41.7693981145758	30.0606060606061
1	23.2810164424514	35.7679761735924
1	33.2651271558024	44.3802816901408
1	42.7514231499051	45.5021565003081
1	40.7038012796387	32.9485680888369
1	45.5857856746252	35.2146814404432
1	33.6046669380003	41.6764656475727
1	40.0882612533098	29.6968425469422
1	32.5955386477607	47.6211261457879
1	31.4327877649584	47.0982142857143
1	36.7217799550929	26.7630900325149
1	29.8313878080415	42.5616197183099
1	37.1260781794825	35.2707144092718
1	45.0074515648286	21.6853841803345
1	39.7592627421478	36.0917431192661
1	34.8627042057699	42.4275646045419
1	36.5707185752744	41.4116485686081
1	37.3688569850911	42.7002916452222
1	26.0388083104665	39.3004115226337
1	40.7271320827693	27.3708558211257
1	35.4593639575972	30.7155921353452
1	15.9688195991091	40.811209439528
1	45.2987012987013	46.831191588785
1	42.3083003952569	37.8201559020045
1	38.8453450583063	41.58521686011
1	40.4846225535881	43.0677587490692
1	37.3123659756969	41.0617145000938
1	48.5615303509565	43.878877949099
1	37.0886331516253	43.4426229508197
1	40.9125046939542	38.385422951611
1	42.0901932712956	49.0472829922371
1	34.9142117190029	39.4493952896244
1	27.0253555967842	38.2706574571502
1	36.0033726812816	30.7133653508258
1	37.1569595261599	38.3675078864353
1	41.1444141689373	34.0707360371432
1	44.973841554559	19.5377650702883
1	27.4411670748589	43.2851511169514
1	40.5285454912245	31.9225119353654
1	39.6104967816471	44.9961568024596
1	23.7569610182975	39.3551562884568
1	NaN	43.7141894169194
1	NaN	38.481228668942
1	NaN	36.504854368932
1	NaN	42.9365768896612
1	NaN	38.5400105988341
1	NaN	43.037100949094
1	NaN	41.5626602838092
1	NaN	27.7934754687901
1	NaN	42.6854395604396
1	NaN	39.983498349835
1	NaN	36.9360096071367
1	NaN	43.2278840689525
1	NaN	39.8979992153786
1	NaN	40.6096963761019
1	NaN	43.4825092827829
1	NaN	40.2284462525426
1	NaN	44.2991548397385
1	NaN	38.2813788553521
1	NaN	42.4912503977092
1	NaN	30.4221421095476
1	NaN	40.952913231801
1	NaN	31.6003043367994
1	NaN	39.710843373494
1	NaN	48.936170212766
1	NaN	41.9613939629486
1	NaN	45.3174104336895
1	NaN	43.2626375378727
1	NaN	46.7296932278603
1	NaN	41.9898819561551
1	NaN	40.8021596606248
1	NaN	45.9407691174304
1	NaN	40.9151068254869
1	NaN	45.053246307111
1	NaN	47.4370265985556
1	NaN	38.5494678754434
1	NaN	43.834676727834
1	NaN	52.396878483835
1	NaN	49.6196868008949
1	NaN	40.9041980624327
1	NaN	45.9058544303797
1	NaN	41.3805565594507
1	NaN	40.6277552459884
1	NaN	42.8869103996969
1	NaN	49.0895848506919
1	NaN	NaN
1	NaN	NaN
1	NaN	NaN
1	NaN	NaN
1	NaN	NaN
1	NaN	NaN
1	NaN	NaN
1	NaN	NaN
1	NaN	NaN
1	NaN	NaN
1	NaN	NaN
1	NaN	NaN
1	NaN	NaN
1	NaN	NaN
1	NaN	NaN
1	NaN	NaN
1	NaN	NaN
1	NaN	NaN
1	NaN	NaN
1	NaN	NaN
1	NaN	NaN
1	NaN	NaN
1	NaN	NaN
1	NaN	NaN
1	NaN	NaN
1	NaN	NaN
1	NaN	NaN
1	NaN	NaN
1	NaN	NaN
1	NaN	NaN
1	NaN	NaN
1	NaN	NaN
1	NaN	NaN
1	NaN	NaN
1	NaN	NaN
1	NaN	NaN
1	NaN	NaN
1	NaN	NaN
1	NaN	NaN
1	NaN	NaN
1	NaN	NaN
1	NaN	NaN
1	NaN	NaN
1	NaN	NaN
1	NaN	NaN
1	NaN	NaN
1	NaN	NaN
1	NaN	NaN
1	NaN	NaN
1	NaN	NaN
1	NaN	NaN
1	NaN	NaN
1	NaN	NaN
1	NaN	NaN
1	NaN	NaN
1	NaN	NaN
1	NaN	NaN
1	NaN	NaN
1	NaN	NaN
1	NaN	NaN
1	NaN	NaN
1	NaN	NaN
1	NaN	NaN
1	NaN	NaN
1	NaN	NaN
1	NaN	NaN
1	NaN	NaN
1	NaN	NaN
1	NaN	NaN
1	NaN	NaN
1	NaN	NaN
1	NaN	NaN
1	NaN	NaN
1	NaN	NaN
1	NaN	NaN
1	NaN	NaN
1	NaN	NaN
1	NaN	NaN
1	NaN	NaN
1	NaN	NaN
1	NaN	NaN
1	NaN	NaN
1	NaN	NaN
1	NaN	NaN
1	NaN	NaN
1	NaN	NaN
1	NaN	NaN
1	NaN	NaN
1	NaN	NaN
1	NaN	NaN
1	NaN	NaN
1	NaN	NaN
1	NaN	NaN
1	NaN	NaN
1	NaN	NaN
1	NaN	NaN
1	NaN	NaN
1	NaN	NaN
1	NaN	NaN
1	NaN	NaN
1	NaN	NaN
1	NaN	NaN
1	NaN	NaN
1	NaN	NaN
1	NaN	NaN
1	NaN	NaN
1	NaN	NaN
1	NaN	NaN
1	NaN	NaN
1	NaN	NaN
1	NaN	NaN
1	NaN	NaN
1	NaN	NaN
1	NaN	NaN
1	NaN	NaN
1	NaN	NaN
1	NaN	NaN
1	NaN	NaN
1	NaN	NaN
1	NaN	NaN
1	NaN	NaN
1	NaN	NaN
1	NaN	NaN
1	NaN	NaN
1	NaN	NaN
1	NaN	NaN
1	NaN	NaN
1	NaN	NaN
1	NaN	NaN
1	NaN	NaN
1	NaN	NaN
1	NaN	NaN
1	NaN	NaN
1	NaN	NaN
1	NaN	NaN
1	NaN	NaN
1	NaN	NaN
1	NaN	NaN
1	NaN	NaN
1	NaN	NaN
1	NaN	NaN
1	NaN	NaN
1	NaN	NaN
1	NaN	NaN
1	NaN	NaN
1	NaN	NaN
1	NaN	NaN
1	NaN	NaN
1	NaN	NaN
1	NaN	NaN
1	NaN	NaN
1	NaN	NaN
1	NaN	NaN
1	NaN	NaN
1	NaN	NaN
1	NaN	NaN
1	NaN	NaN
1	NaN	NaN
1	NaN	NaN
1	NaN	NaN
1	NaN	NaN
1	NaN	NaN
1	NaN	NaN
1	NaN	NaN
1	NaN	NaN
1	NaN	NaN
1	NaN	NaN
1	NaN	NaN
1	NaN	NaN
1	NaN	NaN
1	NaN	NaN
1	NaN	NaN
1	NaN	NaN
1	NaN	NaN
1	NaN	NaN
1	NaN	NaN
1	NaN	NaN
1	NaN	NaN
1	NaN	NaN
1	NaN	NaN
1	NaN	NaN
1	NaN	NaN
1	NaN	NaN
1	NaN	NaN
1	NaN	NaN
1	NaN	NaN
1	NaN	NaN
1	NaN	NaN
1	NaN	NaN
1	NaN	NaN
1	NaN	NaN
1	NaN	NaN
1	NaN	NaN
1	NaN	NaN
1	NaN	NaN
1	NaN	NaN
1	NaN	NaN
1	NaN	NaN
1	NaN	NaN
1	NaN	NaN
1	NaN	NaN
1	NaN	NaN
1	NaN	NaN
1	NaN	NaN
1	NaN	NaN
1	NaN	NaN
1	NaN	NaN
1	NaN	NaN
1	NaN	NaN
1	NaN	NaN
1	NaN	NaN
1	NaN	NaN
1	NaN	NaN
1	NaN	NaN
1	NaN	NaN
1	NaN	NaN
1	NaN	NaN
1	NaN	NaN
1	NaN	NaN
1	NaN	NaN
1	NaN	NaN
1	NaN	NaN
1	NaN	NaN
1	NaN	NaN
1	NaN	NaN
1	NaN	NaN
1	NaN	NaN
1	NaN	NaN
1	NaN	NaN
1	NaN	NaN
1	NaN	NaN
1	NaN	NaN
1	NaN	NaN
1	NaN	NaN
1	NaN	NaN
1	NaN	NaN
1	NaN	NaN
1	NaN	NaN
1	NaN	NaN
1	NaN	NaN
1	NaN	NaN
1	NaN	NaN
1	NaN	NaN
1	NaN	NaN
1	NaN	NaN
1	NaN	NaN
1	NaN	NaN
1	NaN	NaN
1	NaN	NaN
1	NaN	NaN
1	NaN	NaN
1	NaN	NaN
1	NaN	NaN
1	NaN	NaN
1	NaN	NaN
1	NaN	NaN
1	NaN	NaN
1	NaN	NaN
1	NaN	NaN
1	NaN	NaN
1	NaN	NaN
1	NaN	NaN
1	NaN	NaN
1	NaN	NaN
1	NaN	NaN
1	NaN	NaN
1	NaN	NaN
1	NaN	NaN
1	NaN	NaN
1	NaN	NaN
1	NaN	NaN
1	NaN	NaN
1	NaN	NaN
1	NaN	NaN
1	NaN	NaN
1	NaN	NaN
1	NaN	NaN
1	NaN	NaN
1	NaN	NaN
1	NaN	NaN
1	NaN	NaN
1	NaN	NaN
1	NaN	NaN
1	NaN	NaN
1	NaN	NaN
1	NaN	NaN
1	NaN	NaN
1	NaN	NaN
1	NaN	NaN
1	NaN	NaN
1	NaN	NaN
1	NaN	NaN
1	NaN	NaN
1	NaN	NaN
1	NaN	NaN
1	NaN	NaN
1	NaN	NaN
1	NaN	NaN
1	NaN	NaN
1	NaN	NaN
1	NaN	NaN
1	NaN	NaN
1	NaN	NaN
1	NaN	NaN
1	NaN	NaN
1	NaN	NaN
1	NaN	NaN
1	NaN	NaN
1	NaN	NaN
1	NaN	NaN
1	NaN	NaN
1	NaN	NaN
1	NaN	NaN
1	NaN	NaN
1	NaN	NaN
1	NaN	NaN
1	NaN	NaN
1	NaN	NaN
1	NaN	NaN
1	NaN	NaN
1	NaN	NaN
1	NaN	NaN
1	NaN	NaN
1	NaN	NaN
1	NaN	NaN
1	NaN	NaN
1	NaN	NaN
1	NaN	NaN
1	NaN	NaN
1	NaN	NaN
1	NaN	NaN
1	NaN	NaN
1	NaN	NaN
1	NaN	NaN
1	NaN	NaN
1	NaN	NaN
1	NaN	NaN
1	NaN	NaN
1	NaN	NaN
1	NaN	NaN
1	NaN	NaN
1	NaN	NaN
1	NaN	NaN
1	NaN	NaN
1	NaN	NaN
1	NaN	NaN
1	NaN	NaN
1	NaN	NaN
1	NaN	NaN
1	NaN	NaN
1	NaN	NaN
1	NaN	NaN
1	NaN	NaN
1	NaN	NaN
1	NaN	NaN
1	NaN	NaN
1	NaN	NaN
1	NaN	NaN
1	NaN	NaN
1	NaN	NaN
1	NaN	NaN
1	NaN	NaN
1	NaN	NaN
1	NaN	NaN
1	NaN	NaN
1	NaN	NaN
1	NaN	NaN
1	NaN	NaN
1	NaN	NaN
1	NaN	NaN
1	NaN	NaN
1	NaN	NaN
1	NaN	NaN
1	NaN	NaN
1	NaN	NaN
1	NaN	NaN
1	NaN	NaN
1	NaN	NaN
1	NaN	NaN
1	NaN	NaN
1	NaN	NaN
1	NaN	NaN
1	NaN	NaN
1	NaN	NaN
1	NaN	NaN
1	NaN	NaN
1	NaN	NaN
1	NaN	NaN
1	NaN	NaN
1	NaN	NaN
1	NaN	NaN
1	NaN	NaN
1	NaN	NaN
1	NaN	NaN
1	NaN	NaN
1	NaN	NaN
1	NaN	NaN
1	NaN	NaN
1	NaN	NaN
1	NaN	NaN
1	NaN	NaN
1	NaN	NaN
1	NaN	NaN
1	NaN	NaN
1	NaN	NaN
1	NaN	NaN
1	NaN	NaN
1	NaN	NaN
1	NaN	NaN
1	NaN	NaN
1	NaN	NaN
1	NaN	NaN
1	NaN	NaN
1	NaN	NaN
1	NaN	NaN
1	NaN	NaN
1	NaN	NaN
1	NaN	NaN
1	NaN	NaN
1	NaN	NaN
1	NaN	NaN
1	NaN	NaN
1	NaN	NaN
1	NaN	NaN
1	NaN	NaN
1	NaN	NaN
1	NaN	NaN
1	NaN	NaN
1	NaN	NaN
1	NaN	NaN
1	NaN	NaN
1	NaN	NaN
1	NaN	NaN
1	NaN	NaN
1	NaN	NaN
1	NaN	NaN
1	NaN	NaN
1	NaN	NaN
1	NaN	NaN
1	NaN	NaN
1	NaN	NaN
1	NaN	NaN
1	NaN	NaN
1	NaN	NaN
1	NaN	NaN
1	NaN	NaN
1	NaN	NaN
1	NaN	NaN
1	NaN	NaN
1	NaN	NaN
1	NaN	NaN
1	NaN	NaN
1	NaN	NaN
1	NaN	NaN
1	NaN	NaN
1	NaN	NaN
1	NaN	NaN
1	NaN	NaN
1	NaN	NaN
1	NaN	NaN
1	NaN	NaN
1	NaN	NaN
1	NaN	NaN
1	NaN	NaN
1	NaN	NaN
1	NaN	NaN
1	NaN	NaN
1	NaN	NaN
1	NaN	NaN
1	NaN	NaN
1	NaN	NaN
1	NaN	NaN
1	NaN	NaN
1	NaN	NaN
1	NaN	NaN
1	NaN	NaN
1	NaN	NaN
1	NaN	NaN
1	NaN	NaN
1	NaN	NaN
1	NaN	NaN
1	NaN	NaN
1	NaN	NaN
1	NaN	NaN
1	NaN	NaN
1	NaN	NaN
1	NaN	NaN
1	NaN	NaN
1	NaN	NaN
1	NaN	NaN
1	NaN	NaN
1	NaN	NaN
1	NaN	NaN
1	NaN	NaN
1	NaN	NaN
1	NaN	NaN
1	NaN	NaN
1	NaN	NaN
1	NaN	NaN
1	NaN	NaN
1	NaN	NaN
1	NaN	NaN
1	NaN	NaN
1	NaN	NaN
1	NaN	NaN
1	NaN	NaN
1	NaN	NaN
1	NaN	NaN
1	NaN	NaN
1	NaN	NaN
1	NaN	NaN
1	NaN	NaN
1	NaN	NaN
1	NaN	NaN
1	NaN	NaN
1	NaN	NaN
1	NaN	NaN
1	NaN	NaN
1	NaN	NaN
1	NaN	NaN
1	NaN	NaN
1	NaN	NaN
1	NaN	NaN
1	NaN	NaN
1	NaN	NaN
1	NaN	NaN
1	NaN	NaN
1	NaN	NaN
1	NaN	NaN
1	NaN	NaN
1	NaN	NaN
1	NaN	NaN
1	NaN	NaN
1	NaN	NaN
1	NaN	NaN
1	NaN	NaN
1	NaN	NaN
1	NaN	NaN
1	NaN	NaN
1	NaN	NaN
1	NaN	NaN
1	NaN	NaN
1	NaN	NaN
1	NaN	NaN
1	NaN	NaN
1	NaN	NaN
1	NaN	NaN
1	NaN	NaN
1	NaN	NaN
1	NaN	NaN
1	NaN	NaN
1	NaN	NaN
1	NaN	NaN
1	NaN	NaN
1	NaN	NaN
1	NaN	NaN
1	NaN	NaN
1	NaN	NaN
1	NaN	NaN
1	NaN	NaN
1	NaN	NaN
1	NaN	NaN
1	NaN	NaN
1	NaN	NaN
1	NaN	NaN
1	NaN	NaN
1	NaN	NaN
1	NaN	NaN
1	NaN	NaN
1	NaN	NaN
1	NaN	NaN
1	NaN	NaN
1	NaN	NaN
1	NaN	NaN
1	NaN	NaN
1	NaN	NaN
1	NaN	NaN
1	NaN	NaN
1	NaN	NaN
1	NaN	NaN
1	NaN	NaN
1	NaN	NaN
1	NaN	NaN
1	NaN	NaN
1	NaN	NaN
1	NaN	NaN
1	NaN	NaN
1	NaN	NaN
1	NaN	NaN
1	NaN	NaN
1	NaN	NaN
1	NaN	NaN
1	NaN	NaN
1	NaN	NaN
1	NaN	NaN
1	NaN	NaN
1	NaN	NaN
1	NaN	NaN
1	NaN	NaN
1	NaN	NaN
1	NaN	NaN
1	NaN	NaN
1	NaN	NaN
1	NaN	NaN
1	NaN	NaN
1	NaN	NaN
1	NaN	NaN
1	NaN	NaN
1	NaN	NaN
1	NaN	NaN
1	NaN	NaN
1	NaN	NaN
1	NaN	NaN
1	NaN	NaN
1	NaN	NaN
1	NaN	NaN
1	NaN	NaN
1	NaN	NaN
1	NaN	NaN
1	NaN	NaN
1	NaN	NaN
1	NaN	NaN
1	NaN	NaN
1	NaN	NaN
1	NaN	NaN
1	NaN	NaN
1	NaN	NaN
1	NaN	NaN
1	NaN	NaN
1	NaN	NaN
1	NaN	NaN
1	NaN	NaN
1	NaN	NaN
1	NaN	NaN
1	NaN	NaN
1	NaN	NaN
1	NaN	NaN
1	NaN	NaN
1	NaN	NaN
1	NaN	NaN
1	NaN	NaN
1	NaN	NaN
1	NaN	NaN
1	NaN	NaN
1	NaN	NaN
1	NaN	NaN
1	NaN	NaN
1	NaN	NaN
1	NaN	NaN
1	NaN	NaN
1	NaN	NaN
1	NaN	NaN
1	NaN	NaN
1	NaN	NaN
1	NaN	NaN
1	NaN	NaN
1	NaN	NaN
1	NaN	NaN
1	NaN	NaN
1	NaN	NaN
1	NaN	NaN
1	NaN	NaN
1	NaN	NaN
1	NaN	NaN
1	NaN	NaN
1	NaN	NaN
1	NaN	NaN
1	NaN	NaN
1	NaN	NaN
1	NaN	NaN
1	NaN	NaN
1	NaN	NaN
1	NaN	NaN
1	NaN	NaN
1	NaN	NaN
1	NaN	NaN
1	NaN	NaN
1	NaN	NaN
1	NaN	NaN
1	NaN	NaN
1	NaN	NaN
1	NaN	NaN
1	NaN	NaN
1	NaN	NaN
1	NaN	NaN
1	NaN	NaN
1	NaN	NaN
1	NaN	NaN
1	NaN	NaN
1	NaN	NaN
1	NaN	NaN
1	NaN	NaN
1	NaN	NaN
1	NaN	NaN
1	NaN	NaN
1	NaN	NaN
1	NaN	NaN
1	NaN	NaN
1	NaN	NaN
1	NaN	NaN
1	NaN	NaN
1	NaN	NaN
1	NaN	NaN
1	NaN	NaN
1	NaN	NaN
1	NaN	NaN
1	NaN	NaN
1	NaN	NaN
1	NaN	NaN
1	NaN	NaN
1	NaN	NaN
1	NaN	NaN
1	NaN	NaN
1	NaN	NaN
1	NaN	NaN
1	NaN	NaN
1	NaN	NaN
1	NaN	NaN
1	NaN	NaN
1	NaN	NaN
1	NaN	NaN
1	NaN	NaN
1	NaN	NaN
1	NaN	NaN
1	NaN	NaN
1	NaN	NaN
1	NaN	NaN
1	NaN	NaN
1	NaN	NaN
1	NaN	NaN
1	NaN	NaN
1	NaN	NaN
1	NaN	NaN
1	NaN	NaN
1	NaN	NaN
1	NaN	NaN
1	NaN	NaN
1	NaN	NaN
1	NaN	NaN
1	NaN	NaN
1	NaN	NaN
1	NaN	NaN
1	NaN	NaN
1	NaN	NaN
1	NaN	NaN
1	NaN	NaN
1	NaN	NaN
1	NaN	NaN
1	NaN	NaN
1	NaN	NaN
1	NaN	NaN
1	NaN	NaN
1	NaN	NaN
1	NaN	NaN
1	NaN	NaN
1	NaN	NaN
1	NaN	NaN
1	NaN	NaN
1	NaN	NaN
1	NaN	NaN
1	NaN	NaN
1	NaN	NaN
1	NaN	NaN
1	NaN	NaN
1	NaN	NaN
1	NaN	NaN
1	NaN	NaN
1	NaN	NaN
1	NaN	NaN
1	NaN	NaN
1	NaN	NaN
1	NaN	NaN
1	NaN	NaN
1	NaN	NaN
1	NaN	NaN
1	NaN	NaN
1	NaN	NaN
1	NaN	NaN
1	NaN	NaN
1	NaN	NaN
1	NaN	NaN
1	NaN	NaN
1	NaN	NaN
1	NaN	NaN
1	NaN	NaN
1	NaN	NaN
1	NaN	NaN
1	NaN	NaN
1	NaN	NaN
1	NaN	NaN
1	NaN	NaN
1	NaN	NaN
1	NaN	NaN
1	NaN	NaN
1	NaN	NaN
1	NaN	NaN
1	NaN	NaN
1	NaN	NaN
1	NaN	NaN
1	NaN	NaN
1	NaN	NaN
1	NaN	NaN
1	NaN	NaN
1	NaN	NaN
1	NaN	NaN
1	NaN	NaN
1	NaN	NaN
1	NaN	NaN
1	NaN	NaN
1	NaN	NaN
1	NaN	NaN
1	NaN	NaN
1	NaN	NaN
1	NaN	NaN
1	NaN	NaN
1	NaN	NaN
1	NaN	NaN
1	NaN	NaN
1	NaN	NaN
1	NaN	NaN
1	NaN	NaN
1	NaN	NaN
1	NaN	NaN
1	NaN	NaN
1	NaN	NaN
1	NaN	NaN
1	NaN	NaN
1	NaN	NaN
1	NaN	NaN
1	NaN	NaN
1	NaN	NaN
1	NaN	NaN
1	NaN	NaN
1	NaN	NaN
1	NaN	NaN
1	NaN	NaN
1	NaN	NaN
1	NaN	NaN
1	NaN	NaN
1	NaN	NaN
1	NaN	NaN
1	NaN	NaN
1	NaN	NaN
1	NaN	NaN
1	NaN	NaN
1	NaN	NaN
1	NaN	NaN
1	NaN	NaN
1	NaN	NaN
1	NaN	NaN
1	NaN	NaN
1	NaN	NaN
1	NaN	NaN
1	NaN	NaN
1	NaN	NaN
1	NaN	NaN
1	NaN	NaN
1	NaN	NaN
1	NaN	NaN
1	NaN	NaN
1	NaN	NaN
1	NaN	NaN
1	NaN	NaN
1	NaN	NaN
1	NaN	NaN
1	NaN	NaN
1	NaN	NaN
1	NaN	NaN
1	NaN	NaN
1	NaN	NaN
1	NaN	NaN
1	NaN	NaN
1	NaN	NaN
1	NaN	NaN
1	NaN	NaN
1	NaN	NaN
1	NaN	NaN
1	NaN	NaN
1	NaN	NaN
1	NaN	NaN
1	NaN	NaN
1	NaN	NaN
1	NaN	NaN
1	NaN	NaN
1	NaN	NaN
1	NaN	NaN
1	NaN	NaN
1	NaN	NaN
1	NaN	NaN
1	NaN	NaN
1	NaN	NaN
1	NaN	NaN
1	NaN	NaN
1	NaN	NaN
1	NaN	NaN
1	NaN	NaN
1	NaN	NaN
1	NaN	NaN
1	NaN	NaN
1	NaN	NaN
1	NaN	NaN
1	NaN	NaN
1	NaN	NaN
1	NaN	NaN
1	NaN	NaN
1	NaN	NaN
1	NaN	NaN
1	NaN	NaN
1	NaN	NaN
1	NaN	NaN
1	NaN	NaN
1	NaN	NaN
1	NaN	NaN
1	NaN	NaN
1	NaN	NaN
1	NaN	NaN
1	NaN	NaN
1	NaN	NaN
1	NaN	NaN
1	NaN	NaN
1	NaN	NaN
1	NaN	NaN
1	NaN	NaN
1	NaN	NaN
1	NaN	NaN
1	NaN	NaN
1	NaN	NaN
1	NaN	NaN
1	NaN	NaN
1	NaN	NaN
1	NaN	NaN
1	NaN	NaN
1	NaN	NaN
1	NaN	NaN
1	NaN	NaN
1	NaN	NaN
1	NaN	NaN
1	NaN	NaN
1	NaN	NaN
1	NaN	NaN
1	NaN	NaN
1	NaN	NaN
1	NaN	NaN
1	NaN	NaN
1	NaN	NaN
1	NaN	NaN
1	NaN	NaN
1	NaN	NaN
1	NaN	NaN
1	NaN	NaN
1	NaN	NaN
1	NaN	NaN
1	NaN	NaN
1	NaN	NaN
1	NaN	NaN
1	NaN	NaN
1	NaN	NaN
1	NaN	NaN
1	NaN	NaN
1	NaN	NaN
1	NaN	NaN
1	NaN	NaN
1	NaN	NaN
1	NaN	NaN
1	NaN	NaN
1	NaN	NaN
1	NaN	NaN
1	NaN	NaN
1	NaN	NaN
1	NaN	NaN
1	NaN	NaN
1	NaN	NaN
1	NaN	NaN
1	NaN	NaN
1	NaN	NaN
1	NaN	NaN
1	NaN	NaN
1	NaN	NaN
1	NaN	NaN
1	NaN	NaN
1	NaN	NaN
1	NaN	NaN
1	NaN	NaN
1	NaN	NaN
1	NaN	NaN
1	NaN	NaN
1	NaN	NaN
1	NaN	NaN
1	NaN	NaN
1	NaN	NaN
1	NaN	NaN
1	NaN	NaN
1	NaN	NaN
1	NaN	NaN
1	NaN	NaN
1	NaN	NaN
1	NaN	NaN
1	NaN	NaN
1	NaN	NaN
1	NaN	NaN
1	NaN	NaN
1	NaN	NaN
1	NaN	NaN
1	NaN	NaN
1	NaN	NaN
1	NaN	NaN
1	NaN	NaN
1	NaN	NaN
1	NaN	NaN
1	NaN	NaN
1	NaN	NaN
1	NaN	NaN
1	NaN	NaN
1	NaN	NaN
1	NaN	NaN
1	NaN	NaN
1	NaN	NaN
1	NaN	NaN
1	NaN	NaN
1	NaN	NaN
1	NaN	NaN
1	NaN	NaN
1	NaN	NaN
1	NaN	NaN
1	NaN	NaN
1	NaN	NaN
1	NaN	NaN
1	NaN	NaN
1	NaN	NaN
1	NaN	NaN
1	NaN	NaN
1	NaN	NaN
1	NaN	NaN
1	NaN	NaN
1	NaN	NaN
1	NaN	NaN
1	NaN	NaN
1	NaN	NaN
1	NaN	NaN
1	NaN	NaN
1	NaN	NaN
1	NaN	NaN
1	NaN	NaN
1	NaN	NaN
1	NaN	NaN
1	NaN	NaN
1	NaN	NaN
1	NaN	NaN
1	NaN	NaN
1	NaN	NaN
1	NaN	NaN
1	NaN	NaN
1	NaN	NaN
1	NaN	NaN
1	NaN	NaN
1	NaN	NaN
1	NaN	NaN
1	NaN	NaN
1	NaN	NaN
1	NaN	NaN
1	NaN	NaN
1	NaN	NaN
1	NaN	NaN
1	NaN	NaN
1	NaN	NaN
1	NaN	NaN
1	NaN	NaN
1	NaN	NaN
1	NaN	NaN
1	NaN	NaN
1	NaN	NaN
1	NaN	NaN
1	NaN	NaN
1	NaN	NaN
1	NaN	NaN
1	NaN	NaN
1	NaN	NaN
1	NaN	NaN
1	NaN	NaN
1	NaN	NaN
1	NaN	NaN
1	NaN	NaN
1	NaN	NaN
1	NaN	NaN
1	NaN	NaN
1	NaN	NaN
1	NaN	NaN
1	NaN	NaN
1	NaN	NaN
1	NaN	NaN
1	NaN	NaN
1	NaN	NaN
1	NaN	NaN
1	NaN	NaN
1	NaN	NaN
1	NaN	NaN
1	NaN	NaN
1	NaN	NaN
1	NaN	NaN
1	NaN	NaN
1	NaN	NaN
1	NaN	NaN
1	NaN	NaN
1	NaN	NaN
1	NaN	NaN
1	NaN	NaN
1	NaN	NaN
1	NaN	NaN
1	NaN	NaN
1	NaN	NaN
1	NaN	NaN
1	NaN	NaN
1	NaN	NaN
1	NaN	NaN
1	NaN	NaN
1	NaN	NaN
1	NaN	NaN
1	NaN	NaN
1	NaN	NaN
1	NaN	NaN
1	NaN	NaN
1	NaN	NaN
1	NaN	NaN
1	NaN	NaN
1	NaN	NaN
1	NaN	NaN
1	NaN	NaN
1	NaN	NaN
1	NaN	NaN
1	NaN	NaN
1	NaN	NaN
1	NaN	NaN
1	NaN	NaN
1	NaN	NaN
1	NaN	NaN
1	NaN	NaN
1	NaN	NaN
1	NaN	NaN
1	NaN	NaN
1	NaN	NaN
1	NaN	NaN
1	NaN	NaN
1	NaN	NaN
1	NaN	NaN
1	NaN	NaN
1	NaN	NaN
1	NaN	NaN
1	NaN	NaN
1	NaN	NaN
1	NaN	NaN
1	NaN	NaN
1	NaN	NaN
1	NaN	NaN
1	NaN	NaN
1	NaN	NaN
1	NaN	NaN
1	NaN	NaN
1	NaN	NaN
1	NaN	NaN
1	NaN	NaN
1	NaN	NaN
1	NaN	NaN
1	NaN	NaN
1	NaN	NaN
1	NaN	NaN
1	NaN	NaN
1	NaN	NaN
1	NaN	NaN
1	NaN	NaN
1	NaN	NaN
1	NaN	NaN
1	NaN	NaN
1	NaN	NaN
1	NaN	NaN
1	NaN	NaN
1	NaN	NaN
1	NaN	NaN
1	NaN	NaN
1	NaN	NaN
1	NaN	NaN
1	NaN	NaN
1	NaN	NaN
1	NaN	NaN
2	16.8030237787666	50.3363518758085
2	18.039232445831	45.1774340309372
2	37.9194961125873	45.3008004131164
2	17.6816999558326	47.5521669341894
2	30.9115248874285	45.0487621905476
2	15.6034370524671	47.6738038593709
2	26.3256981487292	50.0060393767363
2	18.8431697323686	46.7663758482205
2	31.4908232263604	39.1734052111411
2	21.1669477234401	44.7617544966866
2	19.5465905033916	48.5294117647059
2	22.0533930625341	29.9696048632219
2	29.3459686189219	52.7670527670528
2	19.7581682531515	44.8557958957293
2	18.3642525865144	22.6324237560193
2	25.7146245996916	70.7991405420798
2	21.5086562242374	48.4776725304465
2	25.0774211711712	30.2747537584241
2	10.9113817723646	30.4758968033714
2	13.6574444266752	42.3353006859148
2	23.8555832216051	45.6687574165113
2	25.6503686128294	40.4742765273312
2	21.2193951032165	48.3010390339792
2	21.859229747676	34.1649341649342
2	27.5983300373544	23.7045285820342
2	24.2861675126904	45.3503390377785
2	15.4888433090932	50.1570351758794
2	26.7544949871572	36.871023713129
2	22.9546744506608	21.8966603654694
2	10.4499676614617	28.8990315039519
2	29.3064658123838	34.4452198185625
2	28.2533288575585	28.1201769729396
2	16.9410554167279	28.383156541305
2	18.379867284337	33.7620578778135
2	12.8982686200184	25.9856085943042
2	30.3151930114508	36.2694946974423
2	20.5630791161796	51.3490205741037
2	13.9342017760044	52.7101841122699
2	30.2133934767523	45.3869047619048
2	18.3187886924741	34.2867231638418
2	21.6659595531042	37.2826086956522
2	42.4180327868852	35.8806880034836
2	14.7270712108617	40.817728912558
2	43.1878557874763	37.5980189847297
2	24.4512626858626	27.5995125913891
2	12.0368922932625	28.5729659922514
2	11.4303595812472	50.258918296893
2	28.4676833696442	20.2640966268227
2	20.0406580937973	28.0670190037108
2	30.5698778833107	39.1764261428032
2	11.9257409414315	32.3589325728254
2	21.610780319649	21.3483146067416
2	17.1496831827153	19.1470569680146
2	14.7044656987546	45.8694585309995
2	14.282746750549	34.4556288325813
2	20.4197123319972	16.5802341087569
2	45.2993768626389	18.7133378209443
2	23.3254868392895	33.5580423351759
2	19.0088969673778	32.2309655465759
2	28.2995069372778	23.663477771525
2	25.3247924936846	27.9705573080967
2	35.6000447377251	14.2494899446226
2	19.0455901150405	28.8905133203379
2	22.9754223156674	15.1582395519628
2	31.3432835820896	23.8095238095238
2	29.0035447026388	19.1040196379257
2	15.3998147576412	20.6394024956736
2	21.9191309595655	44.0991679402275
2	15.8763163190019	21.065014508666
2	35.4366579432005	46.5235925327062
2	28.2853884171841	35.1196172248804
2	24.4905475079794	23.4747798238591
2	11.4856539341665	30.8249346771183
2	21.331911752645	42.8880978176753
2	23.7034331628926	48.1682006857968
2	33.2146281331324	43.3224755700326
2	32.27936066713	46.6136724960254
2	14.9421161267163	48.2875742994622
2	23.5407666145785	40.5758528913622
2	23.1865739765466	47.3777777777778
2	22.3659365558912	47.6102418207681
2	27.0936502696159	42.3268974700399
2	26.276013143483	41.6197975253093
2	23.6625194401244	45.3958493466564
2	26.8152492668622	45.2296120348377
2	15.1428215043034	41.4296998420221
2	16.1911926393149	61.3349434625096
2	46.6963622865627	43.4593023255814
2	28.199593702387	45.6501831501831
2	18.8105558388577	45.9442128887464
2	24.3068914790087	41.2833524308397
2	17.2255693228752	42.8429752066116
2	50.810149801284	45.9816887080366
2	16.5667044901929	36.3349131121643
2	20.9308885754584	46.4839094159714
2	13.1288931480594	64.5203903353646
2	25.6910569105691	41.4564990299955
2	20.363090558216	44.4405716277449
2	37.8955937722601	38.6052783664034
2	25.3047748052828	45.885328836425
2	19.9082092137167	39.8556535685646
2	35.7219251336898	45.5755677368833
2	13.2742814667988	51.8820806431965
2	13.2082504970179	44.0499933519479
2	22.4016748915807	46.3511407113504
2	22.8486806677437	44.3795362010975
2	16.3977421745824	43.969298245614
2	33.4735500318674	38.4059511158342
2	23.9770867430442	34.8345689941352
2	30.5397562391178	54.2203147353362
2	24.2231829235342	48.3099398453165
2	16.7804768834658	32.5089803813208
2	38.0839539607312	44.2622950819672
2	25.9030492572322	39.2063492063492
2	19.7978926612854	24.9179097476311
2	31.4517048694264	54.4969783149662
2	12.0397693739502	41.5658418546562
2	18.7322152933341	41.848571784957
2	21.9164323021294	54.6903627702455
2	21.1101221781698	48.6208955223881
2	17.6562867675896	42.4351476983056
2	23.0037886911144	41.4778325123153
2	22.7603456116417	32.2447292269533
2	21.233879400488	49.5956532726813
2	30.88	47.7837695646455
2	28.0003561253561	35.2230971128609
2	32.3750159012848	46.7160894243021
2	22.4478032534905	39.4508975712777
2	18.6510410173295	49.2789968652038
2	17.0834879406308	27.2397556630186
2	22.8717851380848	53.3069021445305
2	22.4407122963963	43.6981493299298
2	30.4107697618226	39.23682616596
2	19.443239961842	45.1291409320606
2	31.310266591038	29.3688792165397
2	17.7344667910706	48.3001999764734
2	17.6120633798669	30.7500430070532
2	29.5316565481353	21.4212152420185
2	24.809483488569	47.0167684908358
2	38.4094151212553	51.6057456498891
2	15.3454587051018	26.9475494411006
2	22.4055424612528	36.4040660736976
2	34.4275700934579	35.5497139322715
2	45.4835719435575	29.5310431328827
2	18.0884161782794	30.8801637513956
2	41.8010560867704	21.0375816993464
2	21.2328000894955	47.4417393568546
2	43.0620049166894	21.0915209598361
2	46.1454413014447	29.5554042222006
2	30.3447897221917	35.8225011205737
2	48.1726528040328	34.7571016879374
2	25.234793294128	74.4767015110481
2	49.2767598842816	36.8307377515062
2	35.0761954808198	70.8190083276033
2	27.684331797235	38.4760408483896
2	23.1518507126013	21.1403184005924
2	26.09683484801	35.7573607662292
2	49.7182025894897	37.4776016540317
2	50.1838529176659	17.1564822002883
2	29.2557403008709	26.9986096628432
2	16.8134377038487	33.009099466583
2	30.4901489668429	20.1751348142285
2	22.2128080208995	31.345991050913
2	26.6448564158488	25.767878077374
2	15.281463891605	48.6786018755328
2	41.5314251991738	17.309217832778
2	25.4553264604811	38.151364764268
2	14.0571576027353	17.0123391966395
2	18.0410722282643	28.7279740510213
2	18.6037664066958	32.4337831084458
2	27.2411396803336	41.4521182400218
2	22.7663619082104	20.6901292273852
2	46.4554242749731	54.1089076076142
2	27.8191312076436	27.9238947957471
2	12.9753168779186	32.527027027027
2	27.8490485353859	46.2850989811977
2	18.9283634245777	33.5442347550998
2	19.2066478519912	43.4971234556258
2	19.0787642638464	30.0836134815964
2	25.7358728159924	38.4316770186335
2	22.2201120501377	32.6583434835566
2	24.7503290237671	58.4814216478191
2	43.5155024731572	18.5539814362482
2	36.6939013714619	31.9687465610212
2	31.4411333659013	28.1704662618857
2	47.8996181123841	31.8130418394271
2	26.6969500324465	47.615732683606
2	26.3610315186246	49.0062353858145
2	35.2592829705506	27.9068030766933
2	24.1691521090754	31.438127090301
2	12.9618817249145	46.7553191489362
2	15.7724542994786	39.5033860045147
2	20.4415011037528	15.9171888438383
2	27.3054755043228	30.0287356321839
2	35.4151710935631	36.5359278402757
2	11.2327301031329	25.9145327569006
2	23.0895352152837	43.607060629317
2	15.5971796880564	24.8194759645141
2	19.1247163788794	20.7775189283634
2	34.634263138992	20.7430969139145
2	32.4543057197417	36.6357452071738
2	25.2971271153089	17.8190918841616
2	35.1507450617997	30.5763997691103
2	21.6621662166217	21.7506183944232
2	17.6015150671197	33.9646072648246
2	21.8406849060115	28.5140297720985
2	27.1693316384559	44.2983709631323
2	17.2098882065816	29.9790872186001
2	36.5623342175066	57.2202398865053
2	26.4827693990779	29.9096065225097
2	29.2275574112735	28.881239242685
2	16.9613574789676	26.4571582057481
2	31.3616198384712	33.9630742808072
2	17.8445794691398	39.5040856579318
2	42.6677828938189	19.091175179277
2	34.302247342215	14.5426587763851
2	30.7659059474412	19.4314881633371
2	18.7138482477033	42.4359683066151
2	32.4121522693997	22.1730716063036
2	22.8766430738119	31.046511627907
2	20.404749958187	31.3289540171804
2	27.7616279069767	38.5547785547786
2	12.5366282477046	40.1504088785047
2	30.8764940239044	43.1419939577039
2	19.2393414336041	54.0848277825221
2	16.4554734248504	30.2278223240423
2	20.0823818470877	59.2642618782774
2	26.0058791107845	25.548072789798
2	14.4772816039578	20.86360464639
2	28.9653565325462	25.3924027119903
2	15.376891150087	50.7989146819415
2	22.671905697446	20.6638308070217
2	22.3565766492006	29.9527974455088
2	23.104755341144	27.617613850207
2	24.7107039537126	40.0424628450106
2	14.5260724377087	31.1515151515152
2	16.233140655106	36.5601762599835
2	24.4315432994678	37.2718179544886
2	33.7395766516998	38.4422442244224
2	27.0833333333333	20.3863147162116
2	20.4085801838611	18.2511737089202
2	21.2676426755501	25.9640755023341
2	16.3314277648387	24.4105691056911
2	33.5262463194233	27.1374045801527
2	23.2106469689251	21.9002201027146
2	46.6427792491042	25.2896159516956
2	47.6354525524585	26.8176977442153
2	25.5467318265119	27.3081924577373
2	21.1804102134784	32.8486997635934
2	40.3692380056444	27.5920327227459
2	21.4875007753861	20.9020746300361
2	23.2262309463757	22.0534967957648
2	20.6042354769769	26.8545994065282
2	18.0733691904565	29.8785575229443
2	37.0019504040123	32.2704837117473
2	33.1956707490743	26.2019821443198
2	37.2934053346425	36.158388329281
2	28.2673380636301	32.551261829653
2	30.0745725718443	34.2430639324487
2	13.7393034825871	27.5637361381045
2	23.3504913430042	30.9859154929577
2	37.258423122969	31.1031710585083
2	12.0117723350127	47.1127900701565
2	22.1791224894406	40.7382640096295
2	23.3055741292323	25.890634389218
2	19.7324895728463	17.4150746360342
2	22.3968947113052	36.340371081254
2	23.3903605592347	35.8486102897694
2	24.9087945354343	17.1975245557259
2	17.8079374871478	27.1308523409364
2	20.6563525550867	26.4982083281849
2	26.7382021241651	38.7295784302525
2	21.2346095462979	30.1362297496318
2	NaN	25.5907912791584
2	NaN	36.4381198792583
2	NaN	31.7771275919094
2	NaN	24.8477842003854
2	NaN	26.4665560285735
2	NaN	21.3190058239685
2	NaN	26.9610553756221
2	NaN	26.6067078883268
2	NaN	21.0536858974359
2	NaN	25.3418413855971
2	NaN	35.9939759036145
2	NaN	29.0828263921385
2	NaN	40.0434074877916
2	NaN	47.6319809879477
2	NaN	44.9546380299944
2	NaN	35.338268558503
2	NaN	17.9054647689334
2	NaN	36.3661239567656
2	NaN	21.119816290693
2	NaN	28.4203848593783
2	NaN	44.1674457255635
2	NaN	20.9068189932167
2	NaN	42.5011396444309
2	NaN	48.9141949152542
2	NaN	41.4312432326016
2	NaN	41.7018014564967
2	NaN	44.8884495905112
2	NaN	37.8403322565759
2	NaN	35.0390723468616
2	NaN	40.8885542168675
2	NaN	46.6085693536674
2	NaN	40.8230755098291
2	NaN	45.9679855028692
2	NaN	48.0741101901511
2	NaN	43.0434782608696
2	NaN	43.7258239207798
2	NaN	54.344318967504
2	NaN	49.5133653187114
2	NaN	41.1251850633328
2	NaN	46.7632850241546
2	NaN	42.6689478186484
2	NaN	41.01506740682
2	NaN	43.1979602986706
2	NaN	53.8979538979539
2	NaN	NaN
2	NaN	NaN
2	NaN	NaN
2	NaN	NaN
2	NaN	NaN
2	NaN	NaN
2	NaN	NaN
2	NaN	NaN
2	NaN	NaN
2	NaN	NaN
2	NaN	NaN
2	NaN	NaN
2	NaN	NaN
2	NaN	NaN
2	NaN	NaN
2	NaN	NaN
2	NaN	NaN
2	NaN	NaN
2	NaN	NaN
2	NaN	NaN
2	NaN	NaN
2	NaN	NaN
2	NaN	NaN
2	NaN	NaN
2	NaN	NaN
2	NaN	NaN
2	NaN	NaN
2	NaN	NaN
2	NaN	NaN
2	NaN	NaN
2	NaN	NaN
2	NaN	NaN
2	NaN	NaN
2	NaN	NaN
2	NaN	NaN
2	NaN	NaN
2	NaN	NaN
2	NaN	NaN
2	NaN	NaN
2	NaN	NaN
2	NaN	NaN
2	NaN	NaN
2	NaN	NaN
2	NaN	NaN
2	NaN	NaN
2	NaN	NaN
2	NaN	NaN
2	NaN	NaN
2	NaN	NaN
2	NaN	NaN
2	NaN	NaN
2	NaN	NaN
2	NaN	NaN
2	NaN	NaN
2	NaN	NaN
2	NaN	NaN
2	NaN	NaN
2	NaN	NaN
2	NaN	NaN
2	NaN	NaN
2	NaN	NaN
2	NaN	NaN
2	NaN	NaN
2	NaN	NaN
2	NaN	NaN
2	NaN	NaN
2	NaN	NaN
2	NaN	NaN
2	NaN	NaN
2	NaN	NaN
2	NaN	NaN
2	NaN	NaN
2	NaN	NaN
2	NaN	NaN
2	NaN	NaN
2	NaN	NaN
2	NaN	NaN
2	NaN	NaN
2	NaN	NaN
2	NaN	NaN
2	NaN	NaN
2	NaN	NaN
2	NaN	NaN
2	NaN	NaN
2	NaN	NaN
2	NaN	NaN
2	NaN	NaN
2	NaN	NaN
2	NaN	NaN
2	NaN	NaN
2	NaN	NaN
2	NaN	NaN
2	NaN	NaN
2	NaN	NaN
2	NaN	NaN
2	NaN	NaN
2	NaN	NaN
2	NaN	NaN
2	NaN	NaN
2	NaN	NaN
2	NaN	NaN
2	NaN	NaN
2	NaN	NaN
2	NaN	NaN
2	NaN	NaN
2	NaN	NaN
2	NaN	NaN
2	NaN	NaN
2	NaN	NaN
2	NaN	NaN
2	NaN	NaN
2	NaN	NaN
2	NaN	NaN
2	NaN	NaN
2	NaN	NaN
2	NaN	NaN
2	NaN	NaN
2	NaN	NaN
2	NaN	NaN
2	NaN	NaN
2	NaN	NaN
2	NaN	NaN
2	NaN	NaN
2	NaN	NaN
2	NaN	NaN
2	NaN	NaN
2	NaN	NaN
2	NaN	NaN
2	NaN	NaN
2	NaN	NaN
2	NaN	NaN
2	NaN	NaN
2	NaN	NaN
2	NaN	NaN
2	NaN	NaN
2	NaN	NaN
2	NaN	NaN
2	NaN	NaN
2	NaN	NaN
2	NaN	NaN
2	NaN	NaN
2	NaN	NaN
2	NaN	NaN
2	NaN	NaN
2	NaN	NaN
2	NaN	NaN
2	NaN	NaN
2	NaN	NaN
2	NaN	NaN
2	NaN	NaN
2	NaN	NaN
2	NaN	NaN
2	NaN	NaN
2	NaN	NaN
2	NaN	NaN
2	NaN	NaN
2	NaN	NaN
2	NaN	NaN
2	NaN	NaN
2	NaN	NaN
2	NaN	NaN
2	NaN	NaN
2	NaN	NaN
2	NaN	NaN
2	NaN	NaN
2	NaN	NaN
2	NaN	NaN
2	NaN	NaN
2	NaN	NaN
2	NaN	NaN
2	NaN	NaN
2	NaN	NaN
2	NaN	NaN
2	NaN	NaN
2	NaN	NaN
2	NaN	NaN
2	NaN	NaN
2	NaN	NaN
2	NaN	NaN
2	NaN	NaN
2	NaN	NaN
[truncated: 1,002 more rows]
