# Supplementary material for: FRET-FISH probes chromatin compaction at individual genomic loci in single cells
Source: Nat Commun. 2022 Nov 5;13:6680. doi: 10.1038/s41467-022-34183-y (PMC9637210; doi:10.1038/s41467-022-34183-y)
Supplement: Supplementary file 8 — Source Data [file 41467_2022_34183_MOESM8_ESM.zip › Suppl Fig 7/Suppl Fig 7d.txt]

Source data for Supplementary Figure 7d in Mota et al	FRET-FISH probes chromatin compaction at individual genomic loci in single cells
control	ATP-depleted
165.97	461.562
244.879	462.388
416.693	528.647
130.987	530.079
83.743	38.604
121.808	565.82
193.592	515.56
915.41	467.592
503.585	369.449
121.521	370.358
238.984	474.245
195.293	188.438
603.75	566.173
930.232	539.208
299.315	388.279
310.01	457.537
59.54	629.503
266.539	388.245
414.082	883.51
644.038	461.731
724.732	748.969
143.889	461.057
244.474	154.23
349.338	66.024
1193.638	180.37
155.46	639.423
426.209	330.002
177.305	724.412
433.451	845.479
142.558	307.147
327.628	587.058
87.078	172.993
199.706	212.507
507.577	230.124
207.959	451.878
228.17	236.103
315.72	238.849
244.138	407.362
186.939	208.228
223.303	329.295
115.34	78.774
730.223	274.269
221.905	477.832
206.005	130.01
889.068	153.018
525.481	229.518
256.079	520.378
654.632	612.693
416.322	957.214
525.7	415.564
208.38	307.147
251.902	294.515
426.445	296.586
193.171	239.64
275.381	178.467
159.957	419.034
144.175	30.199
152.293	445.023
184.076	586.907
136.646	219.16
366.114	499.526
464.291	309.522
84.871	666.169
53.897	246.142
377.499	331.333
212.372	163.679
169.119	210.805
218.671	254.294
214.494	256.82
137.674	262.193
160.159	245.199
143.569	376.96
116.906	317.168
279.861	304.418
302.532	930.367
950.494	317.505
338.07	273.04
351.039	99.205
357.204	117.681
242.184	611.043
338.256	373.676
415.211	115.744
1298.586	375.209
161.591	416.743
762.427	78.471
121.808	349.995
618.976	367.882
97.655	247.152
344.1	446.404
84.518	813.208
78.842	78.656
507.139	356.968
427.017	1235.695
39.345	171.275
87.583	124.334
243.144	109.007
550.846	46.419
1093.979	128.444
212.877	209.071
155.561	332.31
370.291	104.847
164.504	52.011
140.032	862.726
405.374	82.934
463.853	497.37
116.789	57.737
1184.475	465.284
346.458	538.046
237.08	69.005
156.083	200.733
172.387	66.209
233.644	167.435
254.142	337.295
181.499	205.466
491.728	305.816
410.646	195.074
449.772	290.843
292.005	314.339
433.923	140.301
507.611	426.95
182.088	595.749
677.976	267.785
50.781	148.2
423.851	965.939
142.07	336.588
571.209	30.283
509.733	388.06
467.963	113.285
243.127	150.912
674.406	436.281
173.583	186.249
167.031	42.932
306.574	316.815
321.648	421.291
1151.396	215.033
159.603	354.425
77.595	256.349
113.454	277.352
328.706	47.16
88.56	512.091
447.667	84.282
434.496	422.268
436.702	515.493
484.115	37.341
240.617	32.338
504.528	137.269
195.192	1680.414
825.318	455.212
79.38	361.768
119.888	105.066
57.114	364.48
516.773	506.381
378.409	955.951
355.048	379.251
120.073	482.195
488.915	1231.147
89.284	345.97
348.311	838.826
676.09	406.452
89.116	97.773
440.273	463.364
155.679	1260.201
323.484	292.83
281.461	128.141
524.302	113.083
223.96	187.562
276.24	110.91
222.865	479.146
265.006	490.161
517.481	473.841
241.864	155.274
786.259	124.486
277.251	298.826
179.006	726.838
652.123	233.948
109.293	641.057
580.372	288.636
298.338	182.88
90.985	137.691
641.528	84.619
316.764	879.501
399.564	196.607
98.362	155.696
365.895	111.214
160.631	418.495
154.298	159.452
97.335	139.493
408.086	62.268
385.045	808.172
53.998	161.793
299.5	96.914
66.411	587.665
842.363	205.247
106.228	121.606
101.613	218.637
111.668	167.048
192.042	145.927
406.991	155.864
628.745	82.917
236.322	113.302
62.74	41.349
39.901	63.818
40.457	94.169
85.646	324.596
415.025	275.482
123.071	248.096
725.995	1178.21
938.418	806.774
302.262	505.269
155.409	617.527
357.423	1191.179
822.707	32.726
773.29	506.853
411.269	125.884
407.143	476.62
289.596	133.261
399.715	551.571
174.223	650.169
452.282	451.524
330.592	582.46
428.769	191.301
567.588	960.667
317.539	604.44
54.975	251.818
416.036	322.39
393.062	563.259
417.602	477.226
369.044	00
339.199	00
115.997	00
553.777	00
312.621	00
344.791	00
338.053	00
538.113	00
66.833	00
149.565	00
161.102	00
491.223	00
531.713	00
74.984	00
289.613	00
84.753	00
411.455	00
478.843	00
380.615	00
538.938	00
369.583	00
155.056	00
331.99
72.458	00
132.183	00
195.529	00
231.977	00
77.174	00
500.351	00
536.244	00
174.896	00
231.455	00
498.532	00
423.649	00
188.842	00
182.661	00
129.774	00
182.442	00
385.971	00
450.732	00
381.862	00
721.97
200.346	00
303.542	00
