# Supplementary material for: FRET-FISH probes chromatin compaction at individual genomic loci in single cells
Source: Nat Commun. 2022 Nov 5;13:6680. doi: 10.1038/s41467-022-34183-y (PMC9637210; doi:10.1038/s41467-022-34183-y)
Supplement: Supplementary file 8 — Source Data [file 41467_2022_34183_MOESM8_ESM.zip › Suppl Fig 8/Suppl Fig 8f.txt]

Source data for Supplementary Figure 8f in Mota et al, FRET-FISH probes chromatin compaction at individual genomic loci in single cells

fret-fish_score (%)
4.40342486078601
4.22203225060219
4.95366599753288
6.62118021846898
28.9893836020317
7.50456374341086
8.98822120595661
4.30106847198680
5.74663152238426
3.88624723684081
24.1809068638897
4.72623162090414
4.07028316164181
7.09346966616782
51.1371328521660
37.9889067281312
25.4230810826664
21.8234242302575
31.7592729825505
27.4569975765685
54.1986469032614
10.4290492190640
25.7480445460009
6.12270641331431
22.4990364819612
17.9459295494078
3.50749220339266
3.75389687510423
6.62256038035791
46.6168853599964
5.18737377928187
18.9840047080554
6.84749398315740
21.1898273120186
36.5572464043387
42.3734821633369
7.47773373838657
6.85936466297597
6.06101320221570
5.28138581116049
7.20330021657614
5.87510287054402
20.7756533162463
24.5099952482045
20.3824628028511
21.9902246259210
25.0660293287731
NaN
19.8535026351072
4.23233344900078
30.2179648989311
7.15068221787300
NaN
22.6571866179654
7.10738372808974
37.5237493836990
32.8241594306789
5.75773508731399
NaN
2.76259611762290
2.50919398870313
2.70986763846922
50.6499855831059
6.73266647372599
9.66204340160388
7.42220797251843
11.2992595883884
28.7560332826312
40.7250736806398
29.4409292329125
85.8363812653776
8.40022083607834
9.70180252616275
10.0695172779847
17.9852542705747
75.6840675168374
10.6115617034475
13.7190415336896
16.0696341644209
13.5139809389568
35.3018920636704
35.4829303379305
40.0616365155655
65.4976543078641
31.1131322043835
5.10077407627701
2.97616802056352
2.10719197305500
4.36669120641111
3.75630120319271
4.68657689477394
35.1629777313707
NaN
4.58499349617573
5.59276548756271
35.3524663960499
24.6793861004015
35.1463016802795
7.88562951276819
11.5315384174145
15.8447179766244
16.1914742808582
48.1326007908388
4.85088649135880
3.73364120042196
4.35486969311369
62.6608417763861
4.32797630632065
4.17952990464213
3.21635941082287
23.3514542543398
4.92198240763001
4.84810942062635
47.3433072513437
10.8270667365286
6.95973196361689
57.8132576283545
47.7886989972587
6.24883307430896
3.80016308504734
23.5456950754925
5.65460811798371
3.80563286416751
3.88471730016195
4.09014874555372
3.55240905782581
4.91619703734152
5.27677635988317
20.7218211004748
25.1971902892397
45.1452496080302
31.0572929978176
31.9189316865491
8.67179449582868
6.59689047392276
6.15230589183784
16.9577039988274
37.6420710088820
22.7959656676218
6.47660935874984
3.65968027780538
5.34441179874516
53.3188320790945
4.62344007970839
41.2662931151365
37.0798679303491
4.69197064298779
36.3509605106513
5.36130535419535
4.16082424054482
8.16077826896158
34.3893128422836
9.59817826099586
8.05964682902437
6.55381469232264
10.7181469530489
19.2913601900002
19.8809095631540
25.0103656268564
48.6183656888215
52.1398985359830
26.9222698859441
NaN
23.4776538932182
5.62409729614108
41.4880446870015
5.71306725163862
NaN
17.7027410701097
6.02167867134936
4.69455970983350
6.32173379380318
5.74407957497956
NaN
2.63236968646848
2.65367276384517
24.1195120163421
49.5547596690693
33.5277865313808
35.6346446017821
8.45585092106441
6.12776135060198
25.7871965993732
66.5752228955669
58.3544298628556
73.3723367397574
39.7230598354133
9.25790172207210
8.74987103889052
33.2899736349543
18.1157948496051
11.3853278571586
19.4988270345652
54.2313783726207
14.1051117308864
15.8430108296020
35.7871092325511
46.9803787383224
37.3810377245431
53.0428481018943
32.3920931925718
3.10621246616505
3.30779252654297
11.1377179978148
3.29630674352240
30.5727302265368
4.87073114400536
28.4261806917915
7.00652112527815
NaN
5.37055815103187
6.56506432021824
35.0003667277731
17.5742448969454
22.2542140932864
25.1762970657977
37.1211983141556
16.2426032599799
8.65278250479663
16.9885951938369
44.0908457528071
6.78424150336261
4.25759110613335
5.78194572011503
59.1601901184854
4.70846931638788
3.42998270880260
2.78053732737928
2.75320204083196
