# Supplementary material for: FRET-FISH probes chromatin compaction at individual genomic loci in single cells
Source: Nat Commun. 2022 Nov 5;13:6680. doi: 10.1038/s41467-022-34183-y (PMC9637210; doi:10.1038/s41467-022-34183-y)
Supplement: Supplementary file 8 — Source Data [file 41467_2022_34183_MOESM8_ESM.zip › Suppl Fig 8/Suppl Fig 8g.txt]

Source data for Supplementary Figure 8g in Mota et al, FRET-FISH probes chromatin compaction at individual genomic loci in single cells
Magix_Xa_fret-fish_score (%)	Magix_Xi_fret-fish_score (%)	Kdm5c_Xa_fret-fish_score (%)	Kdm5c_Xi_fret-fish_score (%)
42.8311649120592	38.6967185344123	4.40342486078601	4.84810942062635
34.9436470123722	19.8577364654069	4.22203225060219	47.3433072513437
4.18599030846864	4.07925283279225	4.95366599753288	10.8270667365286
42.0877143288697	63.1030713036592	6.62118021846898	6.95973196361689
54.7010127552463	33.6979998815901	28.9893836020317	57.8132576283545
20.9722527709351	20.9493173924178	7.50456374341086	47.7886989972587
18.8222882422327	19.0803783264004	8.98822120595661	6.24883307430896
45.1719673618736	27.5583972367157	4.30106847198680	3.80016308504734
17.8045480455613	36.9227327230073	5.74663152238426	23.5456950754925
62.9299643730247	33.9572473750856	3.88624723684081	5.65460811798371
49.1854984229131	53.1333508646847	24.1809068638897	3.80563286416751
37.6734632641408	19.2667975892054	4.72623162090414	3.88471730016195
10.6379258660288	59.6636929112925	4.07028316164181	4.09014874555372
27.6739529984816	37.8348176870738	7.09346966616782	3.55240905782581
12.2450075842746	38.3610056852075	51.1371328521660	4.91619703734152
19.9553454045002	18.4323510493119	37.9889067281312	5.27677635988317
16.3624118922592	53.8093938040806	25.4230810826664	20.7218211004748
23.1729561152077	10.7232400385325	21.8234242302575	25.1971902892397
9.41532925186527	15.8428274073790	31.7592729825505	45.1452496080302
NaN	10.1345896425421	27.4569975765685	31.0572929978176
NaN	8.43250610236004	54.1986469032614	31.9189316865491
54.0739387200186	24.3829238850931	10.4290492190640	8.67179449582868
NaN	NaN	25.7480445460009	6.59689047392276
NaN	NaN	6.12270641331431	6.15230589183784
NaN	51.7526484143504	22.4990364819612	16.9577039988274
15.5844015584258	NaN	17.9459295494078	37.6420710088820
39.3767736858131	NaN	3.50749220339266	22.7959656676218
16.8277646969112	NaN	3.75389687510423	6.47660935874984
44.6387853949006	NaN	6.62256038035791	3.65968027780538
36.9330904075384	34.6074862148923	46.6168853599964	5.34441179874516
23.3815673140671	34.4996501006863	5.18737377928187	53.3188320790945
24.9653665615949	18.3820343822497	18.9840047080554	4.62344007970839
6.04966480305134	16.6945935823304	6.84749398315740	41.2662931151365
65.9548716316031	35.6392410498171	21.1898273120186	37.0798679303491
79.9575466301352	47.0915016408006	36.5572464043387	4.69197064298779
19.5937029449737	27.7720468387210	42.3734821633369	36.3509605106513
13.0457036866210	49.4220546986033	7.47773373838657	5.36130535419535
NaN	53.1333766717119	6.85936466297597	4.16082424054482
57.7879817999537	68.3480407325407	6.06101320221570	8.16077826896158
12.4153450547309	7.71112837559686	5.28138581116049	34.3893128422836
70.3466326813911	NaN	7.20330021657614	9.59817826099586
78.7927361428824	67.4346974770341	5.87510287054402	8.05964682902437
14.0975299287863	66.1500627133828	20.7756533162463	6.55381469232264
15.5002462101975	12.5458397207669	24.5099952482045	10.7181469530489
44.6173106877401	46.9179445680625	20.3824628028511	19.2913601900002
23.9697298201631	52.4636214381882	21.9902246259210	19.8809095631540
18.6560163206557	11.6538552727594	25.0660293287731	25.0103656268564
16.6437698439516	5.68357744734787	NaN	48.6183656888215
55.2299057958587	39.0380685468960	19.8535026351072	52.1398985359830
30.9856435450625	7.20885583677462	4.23233344900078	26.9222698859441
4.19487451832093	8.61902302351776	30.2179648989311	NaN
3.87235346957748	16.9085216124873	7.15068221787300	23.4776538932182
NaN	26.4077189690216	NaN	5.62409729614108
30.9742935800026	24.7658126850527	22.6571866179654	41.4880446870015
24.4811564681878	14.0469536118035	7.10738372808974	5.71306725163862
43.7346384243061	NaN	37.5237493836990	NaN
36.6881031170979	NaN	32.8241594306789	17.7027410701097
6.01514853547795	54.8378933787395	5.75773508731399	6.02167867134936
10.6215029269183	5.09758773136272	NaN	4.69455970983350
6.89741903268165	34.6409958013099	2.76259611762290	6.32173379380318
58.6537928300775	48.5087269473335	2.50919398870313	5.74407957497956
55.2377033125175	5.97626301609749	2.70986763846922	NaN
60.8909256900350	8.73006800547216	50.6499855831059	2.63236968646848
58.5375497863722	8.09306713619418	6.73266647372599	2.65367276384517
81.4747256561569	38.4840470601989	9.66204340160388	24.1195120163421
NaN	38.3621198194084	7.42220797251843	49.5547596690693
NaN	56.8965903826243	11.2992595883884	33.5277865313808
8.52028751845822	64.4077377652809	28.7560332826312	35.6346446017821
6.64773597466068	26.8502128700167	40.7250736806398	8.45585092106441
NaN	26.3924666710337	29.4409292329125	6.12776135060198
7.05783081948938	31.5147757086151	85.8363812653776	25.7871965993732
7.96072574134576	78.4067182281856	8.40022083607834	66.5752228955669
18.4248127953531	77.0447680647222	9.70180252616275	58.3544298628556
27.1938160023684	NaN	10.0695172779847	73.3723367397574
67.1726442186316	NaN	17.9852542705747	39.7230598354133
19.8644202910511	4.39073784526473	75.6840675168374	9.25790172207210
39.2487815664047	38.4370143427807	10.6115617034475	8.74987103889052
11.7142019671709	35.4079700240269	13.7190415336896	33.2899736349543
19.8718053040074	NaN	16.0696341644209	18.1157948496051
16.7148975075471	34.2103916783143	13.5139809389568	11.3853278571586
19.3307744316941	35.9230405901711	35.3018920636704	19.4988270345652
20.8704526184752	39.8570896031153	35.4829303379305	54.2313783726207
17.7887195504948	4.61666005084101	40.0616365155655	14.1051117308864
2.29691918286329	39.1832457627526	65.4976543078641	15.8430108296020
47.3482891015291	45.2393327837530	31.1131322043835	35.7871092325511
	45.9538232150131	5.10077407627701	46.9803787383224
	54.0994542571601	2.97616802056352	37.3810377245431
	40.1220211780141	2.10719197305500	53.0428481018943
	14.1060317154891	4.36669120641111	32.3920931925718
	29.9288730403300	3.75630120319271	3.10621246616505
	42.7455575135895	4.68657689477394	3.30779252654297
	55.0384018288039	35.1629777313707	11.1377179978148
	37.2430639807570	NaN	3.29630674352240
	35.9606651411053	4.58499349617573	30.5727302265368
	23.5794028815589	5.59276548756271	4.87073114400536
	54.7189450048037	35.3524663960499	28.4261806917915
		24.6793861004015	7.00652112527815
		35.1463016802795	NaN
		7.88562951276819	5.37055815103187
		11.5315384174145	6.56506432021824
		15.8447179766244	35.0003667277731
		16.1914742808582	17.5742448969454
		48.1326007908388	22.2542140932864
		4.85088649135880	25.1762970657977
		3.73364120042196	37.1211983141556
		4.35486969311369	16.2426032599799
		62.6608417763861	8.65278250479663
		4.32797630632065	16.9885951938369
		4.17952990464213	44.0908457528071
		3.21635941082287	6.78424150336261
		23.3514542543398	4.25759110613335
		4.92198240763001	5.78194572011503
			59.1601901184854
			4.70846931638788
			3.42998270880260
			2.78053732737928
			2.75320204083196
