# Supplementary material for: FRET-FISH probes chromatin compaction at individual genomic loci in single cells
Source: Nat Commun. 2022 Nov 5;13:6680. doi: 10.1038/s41467-022-34183-y (PMC9637210; doi:10.1038/s41467-022-34183-y)
Supplement: Supplementary file 8 — Source Data [file 41467_2022_34183_MOESM8_ESM.zip › Suppl Fig 8/Suppl Fig 8e.txt]

Source data for Supplementary Figure 8e in Mota et al, FRET-FISH probes chromatin compaction at individual genomic loci in single cells

fret-fish_score (%)
42.8311649120592
34.9436470123722
4.18599030846864
42.0877143288697
54.7010127552463
20.9722527709351
18.8222882422327
45.1719673618736
17.8045480455613
62.9299643730247
49.1854984229131
37.6734632641408
10.6379258660288
27.6739529984816
12.2450075842746
19.9553454045002
16.3624118922592
23.1729561152077
9.41532925186527
NaN
NaN
54.0739387200186
NaN
NaN
NaN
15.5844015584258
39.3767736858131
16.8277646969112
44.6387853949006
36.9330904075384
23.3815673140671
24.9653665615949
6.04966480305134
65.9548716316031
79.9575466301352
19.5937029449737
13.0457036866210
NaN
57.7879817999537
12.4153450547309
70.3466326813911
78.7927361428824
14.0975299287863
15.5002462101975
44.6173106877401
23.9697298201631
18.6560163206557
16.6437698439516
55.2299057958587
30.9856435450625
4.19487451832093
3.87235346957748
NaN
30.9742935800026
24.4811564681878
43.7346384243061
36.6881031170979
6.01514853547795
10.6215029269183
6.89741903268165
58.6537928300775
55.2377033125175
60.8909256900350
58.5375497863722
81.4747256561569
NaN
NaN
8.52028751845822
6.64773597466068
NaN
7.05783081948938
7.96072574134576
18.4248127953531
27.1938160023684
67.1726442186316
19.8644202910511
39.2487815664047
11.7142019671709
19.8718053040074
16.7148975075471
19.3307744316941
20.8704526184752
17.7887195504948
2.29691918286329
47.3482891015291
38.6967185344123
19.8577364654069
4.07925283279225
63.1030713036592
33.6979998815901
20.9493173924178
19.0803783264004
27.5583972367157
36.9227327230073
33.9572473750856
53.1333508646847
19.2667975892054
59.6636929112925
37.8348176870738
38.3610056852075
18.4323510493119
53.8093938040806
10.7232400385325
15.8428274073790
10.1345896425421
8.43250610236004
24.3829238850931
NaN
NaN
51.7526484143504
NaN
NaN
NaN
NaN
34.6074862148923
34.4996501006863
18.3820343822497
16.6945935823304
35.6392410498171
47.0915016408006
27.7720468387210
49.4220546986033
53.1333766717119
68.3480407325407
7.71112837559686
NaN
67.4346974770341
66.1500627133828
12.5458397207669
46.9179445680625
52.4636214381882
11.6538552727594
5.68357744734787
39.0380685468960
7.20885583677462
8.61902302351776
16.9085216124873
26.4077189690216
24.7658126850527
14.0469536118035
NaN
NaN
54.8378933787395
5.09758773136272
34.6409958013099
48.5087269473335
5.97626301609749
8.73006800547216
8.09306713619418
38.4840470601989
38.3621198194084
56.8965903826243
64.4077377652809
26.8502128700167
26.3924666710337
31.5147757086151
78.4067182281856
77.0447680647222
NaN
NaN
4.39073784526473
38.4370143427807
35.4079700240269
NaN
34.2103916783143
35.9230405901711
39.8570896031153
4.61666005084101
39.1832457627526
45.2393327837530
45.9538232150131
54.0994542571601
40.1220211780141
14.1060317154891
29.9288730403300
42.7455575135895
55.0384018288039
37.2430639807570
35.9606651411053
23.5794028815589
54.7189450048037
