# Supplementary material for: FRET-FISH probes chromatin compaction at individual genomic loci in single cells
Source: Nat Commun. 2022 Nov 5;13:6680. doi: 10.1038/s41467-022-34183-y (PMC9637210; doi:10.1038/s41467-022-34183-y)
Supplement: Supplementary file 8 — Source Data [file 41467_2022_34183_MOESM8_ESM.zip › Suppl Fig 8/Suppl Fig 8b.txt]

Source data for Supplementary Figure 8b in Mota et al	FRET-FISH probes chromatin compaction at individual genomic loci in single cells
Xa_chr_vol	Xi_chr_vol
0.62306138544	1.5552021306928
0.95172688	1.38451898
5.11335109926308	3.02421735129961
3.02806241227653	0.74773253479002
0.254171899314709	1.90757534364917
4.59591775152458	7.48766262919422
1.470420328	0.259271674480001
11.3118767799336	2.87030483101049
6.30922080515596	0.658969677340001
0.122293522534495	1.18514359453561
1.12512490029113	0.701864536916659
5.49418417213472	2.6396487892433
3.0482990600298	1.36739805811648
0.735051142060827	1.01426281232081
1.03937660878636	1.00033024597434
1.78349700583549	1.32356211374784
1.51037808636001	0.529012822418213
0.687411174480812	1.89484898785988
1.61416277574214	1.21597879808821
1.25176030514886	0.476763970020002
4.8136136717753	3.29539530294182
3.97802345931562	1.04676868215764
4.80602357312803	3.35484113588533
1.6495455405	2.23614296119499
0.791075311507002	0.359563702533621
2.29310774894498	0.546071180189077
3.70303622792995	0.437613265643842
0.713935669135003	1.56129239891716
3.83413589768028	2.88057252006407
3.2594067568542	1.54002418591568
0.322105601568664	0.830778933028515
5.21874830442673	1.897570532
6.5284295932619	1.44364025
2.54567087378501	0.560260582453583
0.126529455	0.485243890367276
1.1801763796875	0.17445595375
0.523756373240885	1.183793851305
0.805302022760755	2.01382202660301
2.97255522563246	0.589901339430003
1.43081801973501	0.778345451910001
5.76840092701601	1.85328337693199
0.598036781132696	0.255066378297314
4.38775834159001	3.7350626963
4.21522524678924	2.05120120166708
1.63200961534156	2.86903335639076
3.32831583616416	4.30004407680238
2.15370257661482	0.972224284178943
5.0300349394297	1.47712921921604
3.87016617780923	0.939350382164998
3.90924215440252	4.91438817324
3.38533477397649	8.3299297347209
5.17761739700407	2.02311015219762
5.14074807713836	1.36100465035022
4.16438959748499	1.56530962752866
2.54634805135587	1.63244545972353
2.37430246448128	1.10247768020409
7.11204433833448	1.03305543955042
