# Supplementary material for: FRET-FISH probes chromatin compaction at individual genomic loci in single cells
Source: Nat Commun. 2022 Nov 5;13:6680. doi: 10.1038/s41467-022-34183-y (PMC9637210; doi:10.1038/s41467-022-34183-y)
Supplement: Supplementary file 8 — Source Data [file 41467_2022_34183_MOESM8_ESM.zip › Suppl Fig 8/Suppl Fig 8i.txt]

Source data for Supplementary Figure 8i in Mota et al, FRET-FISH probes chromatin compaction at individual genomic loci in single cells
Magix_Xa_fret-fish_score (%)	Magix_Xa_cumul_freq (%)	Magix_Xi_fret-fish_score (%)	Magix_Xi_cumul_freq (%)	Kdm5c_Xa_fret-fish_score (%)	Kdm5c_Xa_cumul_freq (%)	Kdm5c_Xi_fret-fish_score (%)	Kdm5c_Xi_cumul_freq (%)
1	0	1	0	1	0	1	0
2	0	2	0	2	0	2	0
3	1.33333333333333	3	0	3	4.62962962962963	3	3.53982300884956
4	2.66666666666667	4	0	4	10.1851851851852	4	11.5044247787611
5	5.33333333333333	5	3.57142857142857	5	24.0740740740741	5	20.353982300885
6	5.33333333333333	6	7.14285714285714	6	30.5555555555556	6	28.3185840707965
7	10.6666666666667	7	7.14285714285714	7	37.037037037037	7	38.0530973451327
8	13.3333333333333	8	9.52380952380952	8	44.4444444444444	8	38.9380530973451
9	14.6666666666667	9	14.2857142857143	9	46.2962962962963	9	44.2477876106195
10	16	10	14.2857142857143	10	48.1481481481481	10	46.0176991150442
11	18.6666666666667	11	16.6666666666667	11	50.9259259259259	11	47.787610619469
12	20	12	17.8571428571429	12	52.7777777777778	12	49.5575221238938
13	22.6666666666667	13	19.047619047619	13	52.7777777777778	13	49.5575221238938
14	24	14	19.047619047619	14	54.6296296296296	14	49.5575221238938
15	25.3333333333333	15	21.4285714285714	15	54.6296296296296	15	50.4424778761062
16	28	16	22.6190476190476	16	55.5555555555556	16	51.3274336283186
17	33.3333333333333	17	25	17	57.4074074074074	17	53.9823008849558
18	36	18	25	18	59.2592592592593	18	55.7522123893805
19	40	19	27.3809523809524	19	60.1851851851852	19	56.6371681415929
20	46.6666666666667	20	30.952380952381	20	61.1111111111111	20	59.2920353982301
21	49.3333333333333	21	32.1428571428571	21	62.962962962963	21	60.1769911504425
22	49.3333333333333	22	32.1428571428571	22	65.7407407407408	22	60.1769911504425
23	49.3333333333333	23	32.1428571428571	23	67.5925925925926	23	61.9469026548673
24	53.3333333333333	24	33.3333333333333	24	68.5185185185185	24	63.716814159292
25	56	25	35.7142857142857	25	71.2962962962963	25	64.6017699115044
26	56	26	35.7142857142857	26	74.0740740740741	26	68.141592920354
27	56	27	39.2857142857143	27	74.0740740740741	27	69.0265486725664
28	58.6666666666667	28	41.6666666666667	28	75	28	69.0265486725664
29	58.6666666666667	29	41.6666666666667	29	76.8518518518519	29	69.9115044247788
30	58.6666666666667	30	42.8571428571429	30	77.7777777777778	30	69.9115044247788
31	61.3333333333333	31	42.8571428571429	31	78.7037037037037	31	70.7964601769912
32	61.3333333333333	32	44.047619047619	32	80.5555555555556	32	72.5663716814159
33	61.3333333333333	33	44.047619047619	33	81.4814814814815	33	73.4513274336283
34	61.3333333333333	34	46.4285714285714	34	81.4814814814815	34	75.2212389380531
35	62.6666666666667	35	51.1904761904762	35	81.4814814814815	35	76.1061946902655
36	62.6666666666667	36	55.952380952381	36	86.1111111111111	36	78.7610619469027
37	65.3333333333333	37	57.1428571428571	37	87.037037037037	37	79.6460176991151
38	66.6666666666667	38	59.5238095238095	38	88.8888888888889	38	83.1858407079646
39	66.6666666666667	39	65.4761904761905	39	88.8888888888889	39	83.1858407079646
40	69.3333333333333	40	69.0476190476191	40	88.8888888888889	40	84.070796460177
41	69.3333333333333	41	70.2380952380952	41	90.7407407407408	41	84.070796460177
42	69.3333333333333	42	70.2380952380952	42	90.7407407407408	42	85.8407079646018
43	72	43	71.4285714285714	43	91.6666666666667	43	85.8407079646018
44	73.3333333333333	44	71.4285714285714	44	91.6666666666667	44	85.8407079646018
45	76	45	71.4285714285714	45	91.6666666666667	45	86.7256637168142
46	77.3333333333333	46	73.8095238095238	46	91.6666666666667	46	87.6106194690266
47	77.3333333333333	47	75	47	92.5925925925926	47	88.4955752212389
48	78.6666666666667	48	76.1904761904762	48	92.5925925925926	48	90.2654867256637
49	78.6666666666667	49	77.3809523809524	49	93.5185185185185	49	91.1504424778761
50	80	50	78.5714285714286	50	93.5185185185185	50	92.0353982300885
51	80	51	78.5714285714286	51	94.4444444444444	51	92.0353982300885
52	80	52	79.7619047619048	52	95.3703703703704	52	92.0353982300885
53	80	53	80.952380952381	53	95.3703703703704	53	92.9203539823009
54	80	54	84.5238095238095	54	95.3703703703704	54	94.6902654867257
55	82.6666666666667	55	88.0952380952381	55	96.2962962962963	55	95.5752212389381
56	85.3333333333333	56	89.2857142857143	56	96.2962962962963	56	95.5752212389381
57	85.3333333333333	57	90.4761904761905	57	96.2962962962963	57	95.5752212389381
58	86.6666666666667	58	90.4761904761905	58	96.2962962962963	58	96.4601769911504
59	89.3333333333333	59	90.4761904761905	59	96.2962962962963	59	97.3451327433628
60	89.3333333333333	60	91.6666666666667	60	96.2962962962963	60	98.2300884955752
61	90.6666666666667	61	91.6666666666667	61	96.2962962962963	61	98.2300884955752
62	90.6666666666667	62	91.6666666666667	62	96.2962962962963	62	98.2300884955752
63	92	63	91.6666666666667	63	97.2222222222222	63	98.2300884955752
64	92	64	92.8571428571429	64	97.2222222222222	64	98.2300884955752
65	92	65	94.0476190476191	65	97.2222222222222	65	98.2300884955752
66	93.3333333333333	66	94.0476190476191	66	98.1481481481482	66	98.2300884955752
67	93.3333333333333	67	95.2380952380952	67	98.1481481481482	67	99.1150442477876
68	94.6666666666667	68	96.4285714285714	68	98.1481481481482	68	99.1150442477876
69	94.6666666666667	69	97.6190476190476	69	98.1481481481482	69	99.1150442477876
70	94.6666666666667	70	97.6190476190476	70	98.1481481481482	70	99.1150442477876
71	96	71	97.6190476190476	71	98.1481481481482	71	99.1150442477876
72	96	72	97.6190476190476	72	98.1481481481482	72	99.1150442477876
73	96	73	97.6190476190476	73	98.1481481481482	73	99.1150442477876
74	96	74	97.6190476190476	74	98.1481481481482	74	100
75	96	75	97.6190476190476	75	98.1481481481482	75	100
76	96	76	97.6190476190476	76	99.0740740740741	76	100
77	96	77	97.6190476190476	77	99.0740740740741	77	100
78	96	78	98.8095238095238	78	99.0740740740741	78	100
79	97.3333333333333	79	100	79	99.0740740740741	79	100
80	98.6666666666667	80	100	80	99.0740740740741	80	100
81	98.6666666666667	81	100	81	99.0740740740741	81	100
82	100	82	100	82	99.0740740740741	82	100
83	100	83	100	83	99.0740740740741	83	100
84	100	84	100	84	99.0740740740741	84	100
85	100	85	100	85	99.0740740740741	85	100
86	100	86	100	86	100	86	100
87	100	87	100	87	100	87	100
88	100	88	100	88	100	88	100
89	100	89	100	89	100	89	100
90	100	90	100	90	100	90	100
91	100	91	100	91	100	91	100
92	100	92	100	92	100	92	100
93	100	93	100	93	100	93	100
94	100	94	100	94	100	94	100
95	100	95	100	95	100	95	100
96	100	96	100	96	100	96	100
97	100	97	100	97	100	97	100
98	100	98	100	98	100	98	100
99	100	99	100	99	100	99	100
100	100	100	100	100	100	100	100
