# Supplementary material for: FRET-FISH probes chromatin compaction at individual genomic loci in single cells
Source: Nat Commun. 2022 Nov 5;13:6680. doi: 10.1038/s41467-022-34183-y (PMC9637210; doi:10.1038/s41467-022-34183-y)
Supplement: Supplementary file 8 — Source Data [file 41467_2022_34183_MOESM8_ESM.zip › Suppl Fig 8/Suppl Fig 8h.txt]

Source data for Supplementary Figure 8h in Mota et al, FRET-FISH probes chromatin compaction at individual genomic loci in single cells
Magix_Xa_fret-fish_score (%)	Magix_Xa_prob_dens	Magix_Xi_fret-fish_score (%)	Magix_Xi_prob_dens	Kdm5c_Xa_fret-fish_score (%)	Kdm5c_Xa_prob_dens	Kdm5c_Xi_fret-fish_score (%)	Kdm5c_Xi_prob_dens
0	0.008800689	0	0.006895227	0	0.0211391039221884	0	0.0205711105435238
0.5	0.009292927	0.5	0.007216841	0.5	0.0239961652486209	0.5	0.0220454403995384
1	0.00979301	1	0.007539652	1	0.0269089956243123	1	0.0234822013767649
1.5	0.010299562	1.5	0.007862711	1.5	0.0298125875826528	1.5	0.0248620782568479
2	0.010811137	2	0.008185065	2	0.032636141982591	2	0.0261659472541773
2.5	0.011326217	2.5	0.008505758	2.5	0.0353061341358499	2.5	0.027375386791167
3	0.011843231	3	0.008823847	3	0.0377497881777381	3	0.0284731886548021
3.5	0.012360556	3.5	0.009138406	3.5	0.0398987258888374	3.5	0.0294438495777224
4	0.012876528	4	0.009448536	4	0.0416925276295546	4	0.0302740233635284
4.5	0.013389452	4.5	0.009753375	4.5	0.0430819394455062	4.5	0.0309529147738867
5	0.013897609	5	0.010052103	5	0.0440314830858336	5	0.0314725984851123
5.5	0.014399269	5.5	0.010343954	5.5	0.0445212727378829	5.5	0.0318282494116105
6	0.014892693	6	0.010628218	6	0.0445479087466115	6	0.032018274431742
6.5	0.01537615	6.5	0.010904251	6.5	0.0441243970780723	6.5	0.0320443398380684
7	0.015847923	7	0.011171483	7	0.0432791250396923	7	0.0319112934322319
7.5	0.016306315	7.5	0.011429417	7.5	0.0420539998457446	7.5	0.0316269848384277
8	0.016749665	8	0.011677638	8	0.0405019191010052	8	0.0312019920592089
8.5	0.01717635	8.5	0.011915816	8.5	0.0386837852868477	8.5	0.0306492662984992
9	0.0175848	9	0.012143706	9	0.0366652966765723	9	0.0299837104152721
9.5	0.017973501	9.5	0.012361152	9.5	0.0345137444964022	9.5	0.0292217088779355
10	0.01834101	10	0.012568084	10	0.0322950230017915	10	0.0283806286492375
10.5	0.01868596	10.5	0.012764523	10.5	0.0300710199976242	10.5	0.0274783109902441
11	0.019007069	11	0.012950573	11	0.0278975060494412	11	0.0265325737373691
11.5	0.019303153	11.5	0.013126424	11.5	0.0258225874762593	11.5	0.0255607422452413
12	0.019573127	12	0.013292344	12	0.0238857370222823	12	0.0245792250188786
12.5	0.019816022	12.5	0.013448679	12.5	0.0221173716291676	12.5	0.0236031472411489
13	0.020030986	13	0.013595841	13	0.0205389122370318	13	0.0226460521245025
13.5	0.020217299	13.5	0.013734312	13.5	0.0191632376694781	13.5	0.0217196764828475
14	0.020374373	14	0.013864626	14	0.0179954335208083	14	0.0208338033342528
14.5	0.020501764	14.5	0.013987371	14.5	0.0170337364326641	14.5	0.0199961908994666
15	0.02059918	15	0.014103175	15	0.0162705822235429	15	0.0192125742228386
15.5	0.020666479	15.5	0.014212701	15.5	0.0156936805452561	15.5	0.0184867329465263
16	0.020703682	16	0.014316638	16	0.0152870564959797	16	0.0178206166131177
16.5	0.020710971	16.5	0.014415689	16.5	0.0150320184953044	16.5	0.0172145173127242
17	0.020688694	17	0.014510565	17	0.0149080296561145	17	0.0166672785449015
17.5	0.020637365	17.5	0.014601975	17.5	0.0148934752750232	17.5	0.0161765288135662
18	0.020557664	18	0.014690617	18	0.0149663308290062	18	0.0157389286634723
18.5	0.020450433	18.5	0.014777167	18.5	0.0151047424523143	18.5	0.0153504205250476
19	0.020316675	19	0.014862275	19	0.0152875352084493	19	0.0150064717698238
19.5	0.020157547	19.5	0.014946551	19.5	0.0154946639437389	19.5	0.0147023026929709
20	0.019974353	20	0.01503056	20	0.0157076178625	20	0.0144330926340096
20.5	0.019768533	20.5	0.015114815	20.5	0.0159097842323751	20.5	0.0141941590293547
21	0.019541655	21	0.015199769	21	0.0160867700137333	21	0.0139811057799158
21.5	0.019295404	21.5	0.01528581	21.5	0.0162266739433923	21.5	0.0137899388469872
22	0.019031561	22	0.015373253	22	0.0163202968108646	22	0.0136171484095007
22.5	0.018751996	22.5	0.01546234	22.5	0.0163612752097371	22.5	0.0134597581905406
23	0.018458644	23	0.015553234	23	0.0163461244204675	23	0.0133153436702372
23.5	0.018153495	23.5	0.015646015	23.5	0.0162741793341458	23.5	0.013182021836805
24	0.017838568	24	0.015740682	24	0.0161474280592736	24	0.0130584158872316
24.5	0.017515897	24.5	0.01583715	24.5	0.0159702402755634	24.5	0.0129435988789119
25	0.017187511	25	0.01593525	25	0.0157490004564893	25	0.0128370207607443
25.5	0.016855412	25.5	0.016034733	25.5	0.0154916636306411	25.5	0.0127384234842932
26	0.01652156	26	0.016135273	26	0.0152072573448748	26	0.0126477490186191
26.5	0.016187852	26.5	0.016236468	26.5	0.0149053571578623	26.5	0.012565045070342
27	0.015856105	27	0.016337845	27	0.0145955639583337	27	0.0124903731459088
27.5	0.015528043	27.5	0.01643887	27.5	0.0142870097447361	27.5	0.0124237232878857
28	0.015205275	28	0.016538949	28	0.0139879147110712	28	0.0123649393745594
28.5	0.014889288	28.5	0.016637438	28.5	0.013705213340379	28.5	0.0123136582984779
29	0.014581434	29	0.016733654	29	0.0134442616150101	29	0.0122692656459116
29.5	0.01428292	29.5	0.016826877	29.5	0.0132086322385567	29.5	0.0122308697030106
30	0.0139948	30	0.016916364	30	0.0130000005092331	30	0.0121972947401933
30.5	0.013717968	30.5	0.01700136	30.5	0.0128181204160093	30.5	0.0121670936056279
31	0.013453162	31	0.017081101	31	0.0126608885010623	31	0.0121385787293653
31.5	0.013200955	31.5	0.017154831	31.5	0.0125244915999781	31.5	0.0121098697440258
32	0.01296176	32	0.017221807	32	0.0124036331397204	32	0.0120789551102632
32.5	0.012735834	32.5	0.017281313	32.5	0.0122918306875601	32.5	0.0120437644389693
33	0.012523285	33	0.017332662	33	0.0121817745644831	33	0.012002247666747
33.5	0.012324074	33.5	0.017375211	33.5	0.0120657335703011	33.5	0.0119524568988503
34	0.01213803	34	0.017408368	34	0.0119359896010416	34	0.0118926266069751
34.5	0.011964856	34.5	0.017431597	34.5	0.0117852788744582	34.5	0.0118212479684669
35	0.011804145	35	0.017444423	35	0.0116072144838224	35	0.0117371334559396
35.5	0.011655388	35.5	0.017446443	35.5	0.0113966639030644	35.5	0.011639468315712
36	0.011517993	36	0.017437323	36	0.0111500564550774	36	0.0115278462808294
36.5	0.011391296	36.5	0.017416807	36.5	0.0108655998180713	36.5	0.0114022877095646
37	0.011274572	37	0.017384718	37	0.0105433911022778	37	0.0112632392744519
37.5	0.011167058	37.5	0.017340953	37.5	0.0101854161671706	37.5	0.0111115552959156
38	0.011067959	38	0.017285491	38	0.00979543965040992	38	0.0109484617624014
38.5	0.010976462	38.5	0.017218385	38.5	0.00937879651859715	38.5	0.0107755049514407
39	0.010891756	39	0.017139763	39	0.00894210280727137	39	0.0105944873144883
39.5	0.010813033	39.5	0.017049824	39.5	0.00849290786376383	39.5	0.010407393872424
40	0.010739507	40	0.016948831	40	0.00803931251539747	40	0.0102163127590259
40.5	0.010670421	40.5	0.016837107	40.5	0.00758957725689383	40.5	0.0100233537299286
41	0.010605051	41	0.016715032	41	0.00715174224324428	41	0.00983056842139784
41.5	0.01054272	41.5	0.01658303	41.5	0.00673327727038358	41.5	0.00963987590678258
42	0.010482795	42	0.016441567	42	0.00634077576720773	42	0.00945299668096035
42.5	0.010424697	42.5	0.016291144	42.5	0.00597970275328503	42.5	0.00927139763697144
43	0.010367901	43	0.016132285	43	0.00565420317277986	43	0.00909624992454341
43.5	0.010311933	43.5	0.015965533	43.5	0.00536697417619731	43.5	0.00892840084231908
44	0.010256378	44	0.015791443	44	0.00511920273046108	44	0.00876836016088177
44.5	0.010200868	44.5	0.015610572	44.5	0.00491056817373365	44.5	0.00861630054714137
45	0.010145089	45	0.015423477	45	0.00473930771119093	45	0.00847207110289061
45.5	0.010088769	45.5	0.015230703	45.5	0.00460234112763295	45.5	0.00833522247508041
46	0.01003168	46	0.015032783	46	0.00449544904351712	46	0.00820504156760827
46.5	0.009973629	46.5	0.01483023	46.5	0.00441349688457008	46.5	0.00808059359934343
47	0.009914455	47	0.014623534	47	0.00435069453517431	47	0.00796076911569208
47.5	0.009854022	47.5	0.014413157	47.5	0.00430087966207988	47.5	0.00784433356634541
48	0.009792214	48	0.014199535	48	0.00425781121706505	48	0.00772997719623932
48.5	0.009728931	48.5	0.01398307	48.5	0.00421545890458881	48.5	0.00761636323923609
49	0.009664081	49	0.013764133	49	0.0041682745877052	49	0.00750217272842338
49.5	0.009597579	49.5	0.013543065	49.5	0.00411143273143791	49.5	0.00738614461401747
50	0.00952934	50	0.013320172	50	0.00404102894916186	50	0.00726711027974415
50.5	0.009459278	50.5	0.013095731	50.5	0.00395422832283014	50.5	0.00714402194280759
51	0.009387303	51	0.012869992	51	0.00384935814874948	51	0.00701597478607589
51.5	0.009313317	51.5	0.012643174	51.5	0.00372594283968605	51.5	0.00688222298374056
52	0.009237216	52	0.012415477	52	0.0035846816441254	52	0.00674219002921068
52.5	0.009158889	52.5	0.012187074	52.5	0.00342737243966344	52.5	0.00659547394859805
53	0.009078218	53	0.011958124	53	0.00325678701335084	53	0.00644184808349745
53.5	0.00899508	53.5	0.011728767	53.5	0.00307650492849524	53.5	0.006281258157464
54	0.00890935	54	0.011499132	54	0.00289071432843949	54	0.0061138163112534
54.5	0.008820901	54.5	0.01126934	54.5	0.00270398891426798	54.5	0.00593979271590998
55	0.00872961	55	0.011039503	55	0.00252105093547093	55	0.00575960526588047
55.5	0.00863536	55.5	0.010809731	55.5	0.00234653041334112	55.5	0.00557380773301608
56	0.008538044	56	0.01058013	56	0.00218473100279727	56	0.00538307664244832
56.5	0.008437568	56.5	0.010350811	56.5	0.00203941287045716	56.5	0.00518819702673786
57	0.008333858	57	0.010121883	57	0.0019136026634629	57	0.00499004713620726
57.5	0.008226859	57.5	0.009893461	57.5	0.00180943997428395	57.5	0.00478958213801125
58	0.008116543	58	0.009665667	58	0.0017280685744549	58	0.00458781682717878
58.5	0.008002906	58.5	0.009438624	58.5	0.00166957901809754	58.5	0.0043858073983928
59	0.007885978	59	0.009212464	59	0.00163300697365862	59	0.00418463238276428
59.5	0.007765819	59.5	0.008987326	59.5	0.00161638886618827	59.5	0.00398537293141587
60	0.007642523	60	0.008763352	60	0.00161687321747612	60	0.00378909271735971
60.5	0.007516218	60.5	0.008540691	60.5	0.0016308826492253	60.5	0.00359681781798279
61	0.007387066	61	0.008319494	61	0.00165431811985857	61	0.00340951702160633
61.5	0.007255262	61.5	0.008099919	61.5	0.00168279389065654	61.5	0.00322808306337852
62	0.007121033	62	0.007882122	62	0.00171188925792427	62	0.00305331533053281
62.5	0.006984635	62.5	0.007666262	62.5	0.00173740150844765	62.5	0.00288590457979848
63	0.006846351	63	0.007452497	63	0.0017555840523853	63	0.0027264201784908
63.5	0.006706487	63.5	0.007240981	63.5	0.00176335436359701	63.5	0.00257530031658991
64	0.006565369	64	0.007031868	64	0.00175845820484771	64	0.00243284554378603
64.5	0.006423336	64.5	0.006825304	64.5	0.00173957951451309	64.5	0.002299215869164
65	0.006280739	65	0.006621429	65	0.00170638906147809	65	0.00217443152966502
65.5	0.006137933	65.5	0.006420377	65.5	0.00165952923745725	65.5	0.00205837739526278
66	0.005995273	66	0.006222272	66	0.0016005368071235	66	0.00195081084250638
66.5	0.00585311	66.5	0.006027229	66.5	0.00153170972297022	66.5	0.00185137280159016
67	0.005711784	67	0.005835354	67	0.00145592790607989	67	0.00175960157199208
67.5	0.005571618	67.5	0.005646741	67.5	0.00137644092307328	67.5	0.00167494891287238
68	0.005432919	68	0.005461472	68	0.00129663755553927	68	0.0015967978498611
68.5	0.005295966	68.5	0.005279619	68.5	0.00121981324755839	68.5	0.00152448160076016
69	0.005161014	69	0.005101242	69	0.00114895129920865	69	0.00145730300856605
69.5	0.005028283	69.5	0.00492639	69.5	0.001086532493088	69.5	0.0013945538792918
70	0.004897963	70	0.004755099	70	0.00103438570141238	70	0.00133553365162903
70.5	0.004770206	70.5	0.004587397	70.5	0.000993589073914114	70.5	0.00127956687233619
71	0.004645126	71	0.004423299	71	0.000964427836750279	71	0.00122601901202938
71.5	0.004522802	71.5	0.004262814	71.5	0.000946410751826927	71.5	0.00117431022758981
72	0.004403274	72	0.004105937	72	0.000938343129027456	72	0.00112392675680262
72.5	0.004286544	72.5	0.003952661	72.5	0.000938450205802921	72.5	0.00107442971558291
73	0.00417258	73	0.003802966	73	0.00094454098029819	73	0.00102546115602432
73.5	0.004061316	73.5	0.00365683	73.5	0.000954199482373023	73.5	0.000976747332522041
74	0.003952657	74	0.003514223	74	0.000964988256338383	74	0.000928099211431105
74.5	0.003846478	74.5	0.003375113	74.5	0.000974647737370692	74.5	0.000879410345097886
75	0.003742633	75	0.003239461	75	0.000981275390027463	75	0.00083065231145026
75.5	0.003640954	75.5	0.00310723	75.5	0.000983470003937788	75.5	0.00078186799326032
76	0.003541259	76	0.002978376	76	0.000980429349587199	76	0.000733163034181388
76.5	0.003443357	76.5	0.002852858	76.5	0.000971993296316547	76.5	0.000684695859195047
77	0.003347049	77	0.002730633	77	0.00095862917187235	77	0.000636666682879916
77.5	0.003252135	77.5	0.002611659	77.5	0.000941361186946894	77.5	0.000589305948069623
78	0.003158418	78	0.002495894	78	0.000921650691570428	78	0.000542862638813813
78.5	0.003065711	78.5	0.002383299	78.5	0.000901238400193563	78.5	0.000497592894771197
79	0.002973837	79	0.002273835	79	0.000881963094170539	79	0.000453749319919055
79.5	0.002882634	79.5	0.002167466	79.5	0.00086557335512294	79.5	0.00041157132846143
80	0.002791962	80	0.002064158	80	0.00085354940228441	80	0.000371276807729517
80.5	0.002701699	80.5	0.001963879	80.5	0.0008469510535153	80.5	0.000333055305174388
81	0.002611751	81	0.001866601	81	0.000846305307684679	81	0.0002970628683087
81.5	0.002522046	81.5	0.001772296	81.5	0.000851543299069446	81.5	0.000263418586992259
82	0.002432542	82	0.001680939	82	0.000861991759337173	82	0.000232202811065838
82.5	0.002343223	82.5	0.001592507	82.5	0.000876419075809868	82.5	0.000203456946952692
83	0.002254102	83	0.001506978	83	0.000893131031832483	83	0.000177184677773137
83.5	0.002165217	83.5	0.001424333	83.5	0.000910106829018662	83.5	0.000153354405219454
84	0.002076632	84	0.001344552	84	0.000925162448742897	84	0.000131902679411469
84.5	0.001988436	84.5	0.001267615	84.5	0.000936126151145241	84.5	0.000112738365680157
85	0.00190074	85	0.001193502	85	0.000941010150453975	85	0.0000957472942210105
85.5	0.001813673	85.5	0.001122194	85.5	0.000938163311622441	85.5	0.0000807971484836268
86	0.001727381	86	0.00105367	86	0.000926391987456196	86	0.0000677423690070987
86.5	0.001642025	86.5	0.000987906	86.5	0.000905039600643492	86.5	0.0000564288786983124
87	0.001557773	87	0.000924879	87	0.000874019879575211	87	0.0000466984705724762
87.5	0.001474803	87.5	0.00086456	87.5	0.000833803297429308	87.5	0.0000383927370053951
88	0.001393294	88	0.00080692	88	0.00078536072467237	88	0.0000313564580349212
88.5	0.001313427	88.5	0.000751926	88.5	0.000730072102384797	88.5	0.0000254404029749794
89	0.001235379	89	0.000699541	89	0.0006696106891467	89	0.0000205035327879676
89.5	0.001159321	89.5	0.000649725	89.5	0.00060581488348977	89.5	0.0000164146190146698
90	0.001085414	90	0.000602434	90	0.000540559705197696	90	0.0000130533178069923
90.5	0.001013811	90.5	0.00055762	90.5	0.000475638834029826	90.5	0.0000103107544479633
91	0.000944647	91	0.000515231	91	0.000412665905434146	91	8.08968479331317E-06
91.5	0.000878045	91.5	0.000475212	91.5	0.000353000905531349	91.5	6.30430578339774E-06
92	0.000814109	92	0.000437502	92	0.000297704394614179	92	4.87978825084938E-06
92.5	0.000752926	92.5	0.000402039	92.5	0.000247519308676669	92.5	3.75160253617066E-06
93	0.000694565	93	0.000368757	93	0.000202877565645142	93	2.86470183226825E-06
93.5	0.000639074	93.5	0.000337584	93.5	0.000163926858797222	93.5	2.17262061086738E-06
94	0.000586483	94	0.000308449	94	0.000130571957825409	94	1.63653677113432E-06
94.5	0.000536802	94.5	0.000281277	94.5	0.000102524546904291	94.5	1.22433701596929E-06
95	0.000490025	95	0.000255989	95	0.0000793560031650167	95	9.09715992459506E-07
95.5	0.000446125	95.5	0.000232507	95.5	0.0000605483887389803	95.5	6.71331374848279E-07
96	0.000405062	96	0.000210751	96	0.0000455400968463463	96	4.92029626234083E-07
96.5	0.000366779	96.5	0.000190638	96.5	0.000033763862950726	96.5	3.58150827143706E-07
97	0.000331206	97	0.000172088	97	0.0000246760607576226	97	2.58915774988721E-07
97.5	0.00029826	97.5	0.000155018	97.5	0.0000177772298496244	97.5	1.85894521881004E-07
98	0.000267848	98	0.000139346	98	0.0000126245578100423	98	1.32552549530117E-07
98.5	0.000239868	98.5	0.000124991	98.5	0.0000088375432771712	98.5	9.38687571189954E-08
99	0.000214211	99	0.000111875	99	6.09831450507077E-06	99	6.60182161384581E-08
99.5	0.000190762	99.5	9.99184E-05	99.5	0.0000041481138516844	99.5	4.61120724909939E-08
100	0.000169401	100	8.90451E-05	100	2.78133868801561E-06	100	3.19869023045035E-08
