# Supplementary material for: FRET-FISH probes chromatin compaction at individual genomic loci in single cells
Source: Nat Commun. 2022 Nov 5;13:6680. doi: 10.1038/s41467-022-34183-y (PMC9637210; doi:10.1038/s41467-022-34183-y)
Supplement: Supplementary file 8 — Source Data [file 41467_2022_34183_MOESM8_ESM.zip › Suppl Fig 9/Suppl Fig 9a.txt]

Source data for Supplementary Figure 9a in Mota et al, FRET-FISH probes chromatin compaction at individual genomic loci in single cells
Nars_Rep2	X4930426D05Rik _Rep2	Atp5a1_Rep2	Minar2_Rep2	Grxcr2_Rep2	Hspa9_Rep2
9.12868067682303	30.844692275919	18.4738955823293	23.2409875970789	37.5589622641509	31.9797478817938
17.2960095294818	30.576385002798	25.1048023348368	36.0555135951662	23.8819571007991	26.0420409629896
24.0103159252095	32.455102699215	46.2698554345886	48.0644638807904	25.4529767040552	18.9784635696015
18.5563612392881	33.5975675969161	50.4599659284498	30.6498344370861	23.9390504974185	19.8155136268344
21.7317294598275	24.6208204067563	28.8443470090824	38.9552047233988	43.3550237123635	17.8677029652784
14.3906131718395	28.8521011460797	29.0312376433373	41.7510769589009	19.27006582179	21.4522624970386
27.0344334564518	45.1004882479846	15.9994644530727	27.5433600828372	21.4402039226793	32.1812989675624
22.2647738527567	52.2432226040474	37.635004153974	37.497535002958	49.8489074848907	26.4158495097058
23.6738793024742	23.3062105612753	29.7490751166157	34.5349354695149	29.5050706422814	21.2158567443068
33.3111370068254	30.1650090415913	16.4350056672433	43.3519338079661	52.9191616766467	48.0143445344667
24.9821628784018	40.4097849797445	26.9446271529148	42.9280683523843	27.423552374756	31.9569786129311
36.5025906735751	45.819335572975	21.3763174209547	35.7373230603834	23.8378137531561	29.8777598787075
29.9079466466278	36.4211807668898	33.8281535648995	46.3061930210626	21.4196316824602	19.1731575793889
8.74222912966252	32.8028373954165	28.6324146195327	47.7356309761479	24.6444843296976	26.0316327744084
14.0155214061777	32.8831698305517	38.8775259756197	31.6101741471186	25.8633412042503	25.023097150167
25.6037770110768	30.0863671149011	23.1165100831787	35.7026291931097	43.3481052726779	24.7445255474453
25.249343832021	28.9069052278446	39.7374840283424	24.8977955911824	25.9275237273512	24.8203427307905
10.2928957208143	19.6180694856776	28.3280085197018	22.3890738601617	21.9266924141952	14.1840490797546
27.5391883186601	22.8478613968598	28.2497647533271	32.8342618384401	29.1505085241823	24.818018326625
22.1332869323125	26.7256956993133	27.3747033867836	31.2441182006399	27.1264804610805	19.1977297131462
16.439706145852	45.0222617987533	34.2438313757625	42.4981677311276	21.8973876546783	19.5753212430511
32.5267489711934	45.9297086212076	30.0191370911621	53.5417035594121	46.8856398958542	17.4121187252086
12.6056338028169	21.4421596159072	29.06852248394	31.7430703624733	43.1462569099597	29.3391521197007
16.2778564507714	41.9416941694169	23.0951526032316	42.1373876373322	24.3533710682812	19.5448460508701
36.6487269716415	27.3787359137678	31.7415730337079	19.4701398653149	31.3858459398366	29.3969849246231
23.0404251281078	25.1641579957571	54.3068352260553	22.5335547253356	21.2072248831439	11.271549357637
21.7682442401544	19.210354104559	26.2216104611149	27.4795001952362	24.992700729927	12.8132700282469
24.2494508176715	46.0641818966758	16.7799914412058	27.3029858051885	26.1775091268179	22.153986125327
13.2743362831858	25.9419336653199	29.96732996733	30.2120287105024	41.525325949002	21.6091275695879
41.3226032190343	44.6951052775499	46.1522904237031	42.5767488676397	49.5028488437046	37.8825475599669
15.9009955247055	27.2085889570552	30.4110656536139	25.8730277424662	31.4175642739209	15.2570634553034
8.08728622136173	20.2442380460956	43.8851699279094	48.8653945332646	30.2240026160889	19.1165328080012
11.3583834114773	50.3148517892797	49.4090735798704	37.3009415320237	32.197600070071	48.9018181818182
11.9092875401455	30.9096204252014	26.7588392021315	31.9221454838999	31.8384779654436	19.3963158854642
23.0979534447743	36.1821366024518	34.528666523513	48.5059978189749	25.5971363488448	20.2738242574257
13.9072418707086	22.2477744807122	32.8575375264757	41.4623222483485	48.3538861862202	28.4372620357052
13.6804367310356	59.6865133062697	40.4102290889718	45.7969151670951	25.0798918387414	24.6129204484784
16.2890625	36.8680999418943	39.9703838706003	44.0772078265468	19.937234631715	21.9476861167002
39.2800141869126	47.8916145582812	19.640628899426	41.5317373596901	41.8728727807929	20.1932933079514
19.5474808646648	20.4729035100602	21.1746433502071	38.4819064430715	45.4857703631011	20.5544778532169
20.2179176755448	50.6461466165414	23.9782016348774	49.3977340488968	23.7508111615834	22.4028990893886
46.2142539635502	32.1631967136589	28.4581818181818	45.9008746355685	25.1853467073703	24.8323673144676
20.3676752202221	22.8153083359157	23.9140038285967	52.3602915654287	49.5590636908002	22.0719424460432
43.341673616903	29.4683857294242	23.4917987211565	29.1004699037816	33.6704621567314	44.1717791411043
30.6080830552466	26.6689907617222	39.6268656716418	20.0999000999001	29.129587253157	17.1153425257168
23.2206723891273	26.0077206212407	28.8105157304985	28.6075949367089	42.9126429126429	43.2106913050652
25.177607274794	30.8099924299773	30.6798116539141	42.5502790354849	23.7246633111141	31.7556145858488
16.3705411637054	26.4832667136923	19.3935119887165	20.4817765510319	26.3742032245969	26.2218045112782
23.3934252386002	30.1362495518107	33.2887061298652	13.6885285930556	28.2481697848111	23.3704552898788
29.7382330732444	51.6528925619835	18.6587537091988	48.0162985202659	41.5234283023311	45.6163480553725
15.755294812191	52.3248899988108	30.0557814124988	21.7616580310881	45.4449961802903	22.0003442933379
25.913738394641	26.8410075405102	38.7531689329339	24.9901582552555	17.8712513214266	22.2315358107479
18.1940098345999	72.9395391990104	28.8829872847256	22.7091873643598	26.2535816618911	28.9773173220312
12.7309822209268	52.9774380470965	22.1119340306941	39.051848791572	26.6786457348213	47.8235294117647
14.1164917449211	20.2106649111257	26.7529565136419	32.4194058154235	46.3486065186585	44.8310982855203
46.4876346533151	23.2022126613399	36.2629005975014	47.3484848484849	26.3894833384286	28.5803862553298
31.7165709598031	34.5543192899112	31.8665427125297	31.2403234130397	46.4642545348724	26.8082422203532
21.6544055708429	50.9785892552213	47.350247710554	31.5501934896426	45.1178133836004	21.2775488263752
39.7456931911403	30.9431995831162	29.9139642620781	23.1345279486494	21.395639603032	30.1775792569997
43.0493273542601	36.5228485270239	22.4722682646946	26.583203874623	27.0472440944882	27.0279039584685
16.7875440814425	50.3419037199125	36.9973190348526	44.3616156139875	26.9788491733629	26.5421754049956
19.5033364304418	49.3461894069476	45.9302985582927	50.6579771901241	22.5758983890954	30.8193316971871
17.0295371498173	43.1385962511972	28.0202490080722	43.3298134459697	25.9070072036673	48.3613239849992
32.7211213146448	53.985949908369	40.3541691098862	33.5126519226938	28.5305591677503	24.5772527217975
47.8307363275283	16.01031075469	38.2069089925138	20.3623241770381	25.6608017996304	26.9101549799501
14.5127670661803	23.6883288032287	44.2708868564382	14.5676239371089	28.126854913932	31.1858454889249
9.29141053331118	19.7092209609703	35.9187922956793	36.6532721010333	24.47524488572	19.6463848281312
17.9081315952824	29.9953369083703	20.847540185095	38.5188994600154	26.4942965779468	16.9845529044891
26.3239760017776	50.0894454382826	38.6826071962295	17.4865618833776	30.3395115191408	18.0144694533762
12.7862120457939	38.377625623767	46.7699282206271	40.6955105838567	34.170174383644	25.383426465343
31.2440256725386	44.2923588039867	38.8053467000835	50.8577555396712	32.2358283999676	22.5341028331585
23.8871292830406	26.4940064747572	21.9130913848908	49.7649516845129	30.8539463333625	28.7514318442153
22.5913132946278	22.9802902317522	19.6268189096985	40.1480826610675	29.5317413104445	17.6351241681545
34.4328058836639	33.4500282326369	34.860853432282	19.7691643007036	42.9755769661663	22.0251091703057
44.656	29.8521027844336	30.0878477306003	40.3639459401937	20.7938540332907	13.2721977817709
43.4279705573081	57.5272067714631	33.2833101082646	51.8044119142015	48.7656408522151	18.4494195688226
25.5647808457231	32.6106363984186	26.3792304126101	33.4680614994452	23.5641614702987	15.1321450522434
46.1838681699913	39.2461781760675	25.0970702435581	26.1374504713759	45.2431791221827	14.7305834262356
15.4391891891892	36.7313090073999	32.5436179981635	31.3442081354532	32.8500266856431	30.7089599393403
20.4476547173176	38.0297043193896	32.8234658988663	34.063805932117	40.1377930881209	48.2350982350982
13.7971120900636	23.8620165352086	14.2981582877053	23.5559921414538	26.716992303138	17.3449555333058
43.5992578849722	35.7917280149913	44.6136491821771	19.8592107872298	29.0399880185712	44.4868079914595
16.8295494411868	30.6659693165969	20.1075330982251	46.0110897363359	28.4263212130134	17.6482844839561
14.478970655546	28.6701984376403	26.6860949208993	49.0435451312122	30.1758198340577	15.5874673629243
22.9067770932229	49.8507462686567	32.2448020674263	27.4436090225564	41.8863049095607	21.4397988054071
46.6742683390346	23.8706609605326	51.4372716199757	46.9956616052061	44.1711632576233	16.590348714336
14.0096875499015	32.6753014738723	33.2273169007863	47.93410041841	36.6434010152284	21.220344239417
25.5648882053709	39.5318595578674	51.9331742243437	36.182512645814	44.0645409143296	29.7446013289037
15.6791679798298	37.3044151820294	17.997901119403	15.6868013757524	44.3088988127655	23.6573420768656
33.1410473928289	43.9757931413901	43.0501716690663	38.8490041685966	44.2572741194487	23.1036944494021
24.7609576990744	45.7808924485126	15.0698714365567	42.9332741201288	40.7325544679507	28.0601064384848
35.4095701540957	36.8785399622404	15.4134546526812	50.8831521739131	41.6133162612036	26.5551546955286
10.2151877700233	21.1951921449128	35.8561779896702	23.5082920157292	44.2249960499289	20.9074061363168
19.2659735181729	42.0253164556962	26.4068316181301	28.144180337016	54.0265541630475	20.4406529186539
24.8105398157864	47.4142480211082	27.5747508305648	32.7901159705905	39.9970118033767	28.0367231638418
44.0724547158026	29.1104294478528	20.7813859089591	37.9967862881628	41.658522965238	21.0613479262673
24.4113305686371	37.7946127946128	47.7167345791766	32.4917112981382	43.3844817602779	19.3011152416357
26.512270998963	35.8066712049013	36.3589434741461	15.7740458015267	45.9564974902398	13.7544435329505
11.7322037019983	42.0120320855615	38.84593079451	22.8248371023381	37.1705647461495	13.9163224995511
36.4135407136322	26.8910400720396	27.6510977367127	31.0949612403101	42.5455032119914	28.4291711412672
20.8531478458372	42.1153582682559	22.8741919443063	36.3548904329236	39.3230462916874	25.177509115333
23.6882322975038	49.7880426838182	55.2417164584465	24.8989186647861	43.1342125678821	46.7813705132008
14.5034870085787	46.3253509496284	21.1841497989055	32.753017641597	37.6373626373626	46.2204081632653
10.931729450248	40.5709247217018	32.2691899540149	42.1735183504085	42.7254098360656	47.6088508208423
9.5847324350746	26.2877319302132	40.2777777777778	39.750302053967	41.042471042471	40.2902088418769
21.68260976208	45.7209505758857	54.3597800471328	16.447737035423	41.5602655771195	30.4975212464589
18.9987767008563	25.422917331631	21.7830832930043	39.2938496583144	44.7416552354824	52.6010781671159
23.2885906040268	28.1301558203483	50.2793920429146	29.8512747875354	47.4413195178685	43.1416549789621
43.9090330788804	33.3551769331586	30.8395251515928	32.3280182232346	50.1768811549861	17.7666538313439
37.3016729627631	19.4750153804088	24.8258049014897	34.7523574109677	50.8202975963373	20.5177372962608
19.8604220970319	25.857179685486	33.2062982649684	35.295782621002	51.9341851916681	24.1773962804006
19.32712956335	49.0531373657434	24.213775805518	29.2582417582418	54.5838614279679	28.2688093498904
28.9822784810127	31.3128297004081	47.7431730986233	17.5982800982801	45.2705437862637	30.6981391282628
9.14025704478327	53.4487246225924	27.6052903104774	42.7528938097635	48.4329734000527	18.0463331857754
44.9416681177085	20.4573701217997	23.7291475108367	49.3905848149391	47.3568281938326	44.004400440044
15.1621565792192	27.8092158447858	47.5098385126883	47.7828841137747	41.1057339785892	32.756292203806
11.5941303150198	40.231700895208	47.3703344643723	43.0991588674328	45.570437308375	29.9296194679709
10.4212860310421	30.3072263089572	51.4728253353616	43.720809548521	42.9335234361077	32.3896285914506
16.2024949231216	54.1971588463194	32.7894649660427	49.8209311579785	57.2155137445786	38.8061991713979
12.4423076923077	44.5728103170339	27.3218976974193	36.483144604972	58.6907380254154	39.7111913357401
27.2793053545586	37.8894039021235	41.4181577203446	31.8046849224678	40.272373540856	37.6147869084059
16.3844694205226	36.200199755854	19.9033081644848	45.6154017360338	41.8536990856193	46.6868714698994
21.8195718654434	31.6013369796415	25.8207289381519	43.5566702496119	48.2803281047633	31.2741846323936
40.8843319448895	22.9832833261895	27.3919150928672	42.4145299145299	52.4639670555937	46.9909188856395
27.3581821154161	22.8027867095391	33.7477179866122	24.4762305427009	43.0674002751032	35.1478083588175
13.1781154312785	21.9644798840159	41.9708822251195	18.9115398616673	41.7215697507877	45.1901248581158
15.5750190403656	25.7974338757078	35.7166392092257	45.5870553623964		31.6875758802104
21.8716672591539	40.8730158730159	47.9243661366566	46.6845878136201		28.463755264908
21.4948844259189	27.6611694152924	40.2094240837696	28.3130121926844
16.1911193651866	37.7135713293513	40.1654244682785	28.2036613272311
45.4298519625153	37.335237258348	25.965289923315	23.8433891565344
23.3559118580125	50.9445170488298	32.1175599957712	44.4998651927743
11.380642046826	19.731623838757	28.5268464431464	28.3505154639175
39.6848344658089	22.219550896764	27.4714576511196	21.177031212771
47.7113463545549	33.2064060925076	31.2582453825858	32.7428935086975
50.522937960542	46.4675395526459	26.4715368488953	20.9655352140205
10.5462789379605	33.1786542923434	22.9452825940104	54.4947735191638
13.4990308972751	44.4801284624649	41.6040853109042	47.688793335125
35.1422991071429	45.2960312296682	34.2134686505547	19.8421645997745
14.3247126436782	30.5197030268418	41.0064462466209	34.5305608065533
14.8313878080415	43.2583521895381	62.3374613003096	48.9649940392327
18.1510378330634	14.29	29.2416344375315	48.4130582634323
20.6685582550098	50.4482477587612	18.1898273229179	30.1500783991637
26.8865011732741	34.4389364578639	71.9038933266243	45.5731489741302
14.4946698619949	30.9138646565597	32.2740791316121	40.8967020986645
26.791606176587	43.0765260033553	30.4145389005707	22.2160926786981
20.1560468140442	41.7523468931605	19.605453576053
13.2406010104324	40.6491312741313	26.9285774375368
25.6468509403004	22.7950928381963	24.4833197721725
45.5146087211863	34.2480657640232	22.0978714066272
13.3960408213451	24.6198470598576	26.6918953011668
14.2067771786166	38.9395807644883	36.989010989011
48.5642598271536	44.2646844483311	21.6467367814436
17.3715079487575	48.7027302017975	31.4714299812494
10.7529921779286	46.2885738115096	48.701124799143
44.5693950177936	42.6822778073443	32.9868181331047
27.7188177564761	18.3099401748734	22.6413480455051
53.8570417551309	18.5057812036763	26.9787467936973
18.7692307692308	25.2687694358063	19.8273476841348
17.7564789709313	31.5760810369241	25.3543789747912
34.5128952103504	45.5152431342908	23.59161349134
33.5261601748297	18.4332609078631	24.7945461337318
32.9737802854298	20.7107843137255	36.9416426512968
12.3403098668116	21.599851865568	24.8483983734037
19.4451624019988	27.6588695248824	34.4116457743631
19.5045816131306	20.4005006257822	45.1862100772512
17.4259397560368	42.5221704494213	38.133619917607
25.8215962441315	34.4890749705613	33.5634677976132
16.1228518346493	31.2719254284855	25.6766297952459
28.6994535519126	34.1079905063291	45.9758158887011
21.5293668954996		28.1522415940224
23.118196357633		22.1616342475787
25.1928783382789		32.5114155251142
30.7148946535136		43.8570948594468
26.0715236489484		20.8734477466164
21.2589688586434		17.3505275498242
12.9786700125471		35.8284349742836
46.5915049816466		47.1759447379114
19.0309234976509		26.1570309034452
16.6098175886104		21.9536893269426
23.8246650011356		41.5765069551777
44.4984064349674		25.6473926924441
17.7596371882086		42.9153094462541
23.4789515488483		28.6973110465116
15.2959501557632		34.1935925520263
8.81654932362946		33.1098936513052
17.0403587443946		34.5910780669145
34.8509565475308		23.2667083073079
15.5150269714873		21.7759544762787
25.3821542836829		23.0305639259578
15.0479029167554		27.5002210628703
7.69791780622106		18.834360074756
23.4846839018032		26.5877906499055
40.7684630738523		27.4876748163799
24.1198772341578		27.4154589371981
21.6314084238613		38.7856944829498
46.0299340436327		46.1712989222916
38.4887459807074		45.9253617669459
19.98929622692		29.6009771986971
27.9213483146067		44.2102653111827
11.4031033344338		27.4492792311799
37.7548246806197		48.7146529562982
21.6953453334391		25.9925758553906
21.5807286482182		49.0418006430868
24.5377648027547		29.0509372853077
27.6374156219865		22.3968085972482
23.5181031720602		53.1919905771496
29.3074119076549		42.6441696521438
		28.6697811654782
		22.4593344276974
		32.4558394786486
		41.8771603296996
		24.4323106257584
		49.545192861255
		28.3960272151404
		31.7119796091759
		12.0859136931092
		17.9728317659352
		27.4344718030183
		22.4393958624191
		29.8042378473495
		47.6281875514121
		43.0626757069621
		47.2852316602317
