# Supplementary material for: FRET-FISH probes chromatin compaction at individual genomic loci in single cells
Source: Nat Commun. 2022 Nov 5;13:6680. doi: 10.1038/s41467-022-34183-y (PMC9637210; doi:10.1038/s41467-022-34183-y)
Supplement: Supplementary file 8 — Source Data [file 41467_2022_34183_MOESM8_ESM.zip › Suppl Fig 10/Suppl Fig 10b.txt]

Source data for Supplementary Figure 10b in Mota et al	FRET-FISH probes chromatin compaction at individual genomic loci in single cells
Minar2_cLAD_fret-fish_score(%)	Grxcr2_cLAD_fret-fish_score(%)	4930426D05Rik_cLAD_fret-fish_score(%)	Hspa9_iLAD_fret-fish_score(%)	Nars_iLAD_fret-fish_score(%)	Atp5a1_iLAD_fret-fish_score(%)
0.441484407	0.200606585	0.310618204	0.094981694	0.378007018	0.339580346
0.130443173	0.214954501	0.135078106	0.139658997	0.449095645	0.246033753
0.48203239	0.206566811	0.11957366	0.188657586	0.20627693	0.31777198
0.164826735	0.11346637	0.033173985	0.55360123	0.224366471	0.489249318
0.093008398	0.146808253	0.392977452	0.269906935	0.318867317	0.230986295
0.186332603	0.429982374	0.423819826	0.258443678	0.609247913	0.805900093
0.9375	0.302172667	0.466666667	0.090192226	0.164288408	0.261264947
0.324104679	0.288993274	0.417868636	0.69415355	0.276878805	0.294464675
0.451088751	0.141326225	0.187834101	0.247796781	0.272893076	0.512046045
0.236470935	0.292896837	0.228003268	0.4361908	0.66333326	0.038124531
0.077632567	0.205352674	0.048997577	0.223927457	0.121980863	0.169473007
0.519665986	0.551183286	0.455549494	0.274074099	0.363945439	0.079811748
0.455779243	0.13756837	0.189311783	0.269419162	0.592325585	0.23813331
0.090838878	0.33198405	0.482895494	0.036817994	0.398770997	0.159964636
0.499499785	0.428834103	0.168253947	0.238388016	0.301709036	0.128503425
0.299433056	0.282416952	0.318323588	0.234365829	0.284137294	0.423441681
NaN	0.789473684	0.057357218	0.146817195	0.237639909	0.274936559
0.168402302	0.111135774	0.538315883	0.569495304	0.325889792	0.191930907
0.371253721	0.139048045	0.409896599	0.252896507	0.048206542	0.043635466
0.469652588	0.232506956	0.24229774	0.363174292	0.274796239	0.425061922
0.468952685	0.257077258	0.63691945	0.189608323	0.347514298	0.072125716
0.077970239	0.523824903	0.303569712	0.333333333	0.259690854	NaN
0.359406321	0.276181171	0.083276892	0.032830448	0.108394134	0.342373856
0.067316592	0.405777124	0.401121489	0.798772863	0.587351506	0.305060369
0.089888268	0.049233509	0.474663678	0.518518519	0.562257973	0.315979102
0.059057429	0.18201851	0.1438234	0.220843578	0.235046605	0.515956228
0.139780251	0.248748401	0.197826608	0.370636833	0.276847977	0.27879198
0.190846555	0.23483086	0.172490885	0.343739407	0.716018447	0.191699703
0.209800349	0.516578415	0.295884145	0.419619116	0.595277109	NaN
0.152465913	0.364049998	0.208134555	0.293362182	0.430439093	0.857142857
0.050751889	0.198744743	0.755192704	0.173922827	0.436643775	0.347948778
0.444097708	0.153362081	0.102586897	0.583611358	0.226553561	0.614150556
0.116285074	0.225793789	0.198404973	0.190281514	0.195662038	0.304599817
0.785714286	NaN	0.107812426	0.217970157	0.265359599	NaN
0.236811789	0.153533551	0.1522699	0.19920779	0.236144794	NaN
0.323827768	0.084765267	0.487451287	0.249945162	0.870009254	0.309530121
0.21183334	0.441014246	0.278323828	0.05	0.272068361	0.032086035
0.165924668	0.378008488	0.218158759	0.095441444	0.586625651	NaN
0.240997862	0.265980609	0.503305754	0.107057686	0.21509309	0.33279274
0.20002285	0.086645588	0.195179665	0.202889644	0.90685805	0.615384615
0.384615385	0.153550677	0.113344614	0.141508555	0.100147815	0.571428571
0.100862043	0.212192341	0.772887947	0.311721305	0.584008546	0.412563241
0.342305693	0.051807357	0.410645279	0.172187185	0.359754865	0.134675337
0.494265768	0.196575059	0.250238745	0.169496771	0.119891064	0.384615385
0.399970227	0.208456626	0.266489984	0.307716617	0.203742077	0.127403546
0.412080397	0.156863596	0.16964728	0.118816377	0.684165487	0.252675788
0.201007257	0.195194102	0.531439751	0.253441275	0.394217625	0.417850416
0.252445296	0.451677857	0.235625841	0.649008782	0.323131388	0.219808808
1	0.097556769	0.3125	0.280449478	0.087305159	0.195423548
0.356789172	0.278250077	0.070450346	0.251965089	0.29942379	0.302203751
0.202202607	0.457153891	0.452919574	0.188002327	0.38399002	0.358626091
0.29433947	0.694892658	NaN	0.436566157	0.174032258	0.038564191
0.234202629	0.252078782	0.359357237	0.505655385	0.208709636	0.258600439
0.703690617	0.165045302	0.226858555	0.199215705	0.258087259	0.410676491
0.264057164	0.114716402	0.23159753	0.546110242	0.469840052	0.124340587
0.122740448	NaN	0.266470751	0.191894434	0.461193223	0.251636134
0.461063216	0.230219473	NaN	0.159540414	0.373962495	0.281359855
0.43045482	0.110287753	0.260520062	0.178200154	0.700236302	0.216294058
0.61101242	0.393026604	0.402552523	0.508428845	0.446187308	0.283295325
0.078690992	NaN	0.555555556	0.61539651	0.546607106	0.732190932
0.320793219	0.393498712	0.461496108	0.381796678	0.048272144	0.122574309
0.772580405	0.7330705	0.327611143	0.269407588	0.409912611	0.191700757
0.414422526	0.490725658	0.765582304	0.397909888	0.07709626	0.341082769
0.422192849	0.809131693	0.295470416	0.173367434	0.310465439	NaN
0.240733299	0.380768024	0.067376522	0.295041404	0.548896786	0.29712295
0.240351697	0.231310333	0.457282224	0.355852448	0.118173531	0.341442878
0.263024921	0.55543608	0.244540784	0.646042178	0.232882115	0.321146355
0.292947957	0.295592345	0.40637066	0.627357981	0.229953532	0.192275716
0.577872043	0.819890136	0.274306449	0.284151788	0.321560832	0.108865764
0.282031501	0.55907979	0.255119696	0.295715936	0.220985281	0.406125866
0.095127424	0.822896184	0.382148397	0.318750125	0.313698806	0.472277992
1	0.57096319	0.366015737	0.823529412	0.300113336	0.394514913
NaN	0.309016994	0.452248776	0.869524481	0.284468058	0.201397172
0.454484895	0.256910948	0.696248015	0.535962337	0.185136003	0.316230403
0.133344956	0.673388708	0.707395011	0.301495209	0.763033674	0.433077409
0.753159879	0.727476671	0.495761557	0.371393694	0.434288476	0.120915241
0.42527205	0.532095777	0.452383865	0.61732733	0.679098188	0.304166949
0.278667271	0.550425636	0.211906888	0.306005105	0.53671479	0.293747028
1	0.356811577	0.098069862	0.273867389	0.375417451	0.325359801
NaN	0.878749084	0.297156012	0.237921806	0.355964501	0.227953805
0.552821821	0.52340293	0.246307647	0.161553282	0.3909244	0.286868234
0.525931633	0.19138821	0.317249613	0.716182328	0.577379326	0.260195496
0.533333333	0.912766816	0.420927268	0.451600295	0.535213733	0.559207048
NaN	0.819499499	0.293623681	0.556955757	0.313218737	0.536856703
0.583181958	0.676085548	0.158056966	0.291040328	0.290233639	0.322412662
0.604506304	0.332564839	0.392737434	0.76710448	0.689173739	0.233507355
0.244942863	0.465852634	NaN	0.395858891	0.461977101	0.216020273
0.671052101	0.690307853	0.219673397	0.941176471	0.177470633	0.249895906
0.764705882	0.354288282	0.713545817	0.573047282	0.377810559	0.394236175
NaN	0.261251586	1	0.414359539	0.830771641	0.356789172
0.234900894	0.54811004	0.565282484	0.963060597	0.128683918	0.251478331
0.943057329	0.631650337	0.623922713	0.406453841	0.309967605	0.18065127
1	0.531638242	NaN	0.539314744	0.261503484	0.238914922
1	0.28509059	0.255679979	0.447731852	0.145000163	0.633647969
0.349781194	NaN	0.644066323	0.732695137	NaN	0.201300734
0.467884705	NaN	0.279180406	0.668072303	0.357565949	0.208951496
0.16607829	NaN	0.611354802	NaN	0.382543516	0.170783415
0.217149703	0.613961374	0.368514719	NaN	0.402785121	0.440032905
0.213446644	NaN	0.932264624	0.352215538	0.493340207	0.524289422
0.359629273	0.495277035	0.793829897	0.37622586	0.298392091	0.189798358
0.737984035	0.428392294	0.325481564	1	0.335577622	0.357872988
0.580399737	0.268223504	0.255657573	0.455724773	0.251685427	0.604188503
0.295045891	0.122020934	0.778415121	0.11787845	0.523809176	NaN
0.164529471	0.267131113	0.676260382	0.248902209	0.356836895	0.218167391
0.553055247	0.52275966	0.299604573	0.217143177	0.397077981	0.29464904
0.700556132	0.745674523	0.680333852	0.464106214	0.880007874	0.575311091
NaN	0.232154482	1	0.397116204	0.39611595	0.205565274
0.363893221	0.252648386	0.60576614	NaN	0.312488779	0.358977832
0.539366933	0.177847968	0.525235084	0.382704953	0.457384272	0.344828674
0.327467975	0.203125331	0.629740589	1	0.872469508	0.632843168
0.642270674	1	0.272427943	0.89126756	0.565674855	0.466023695
0.739386614	0.226136013	0.255686552	0.950602261	0.43861693	0.336132937
0.403550161	0.588081858	0.204330127	0.282973624	0.973446372	0.679667753
0.431070893	0.631946649	0.310665527	NaN	1	0.793230751
0.636269142	0.736269185	1	0.237543848	0.311276654	0.351224819
0.355155457	0.307419118	0.875	0.467649727	1	0.662925587
0.73788389	0.199941535	0.174363392	0.901725274	0.764705882	0.276739683
0.500683726	0.134303598	0.969614876	NaN	0.472535138	NaN
0.583862697	NaN	0.11877702	0.919458873	0.550353465	0.306162704
0.212347769	0.596707664	0.457147394	0.196466933	0.553539962	1
0.257985255	0.740253245	0.571974728	0.290496388	0.575695602	0.976030806
NaN	0.928564461	1	0.187211296	0.566097331	0.342818405
0.397947595	NaN	NaN	0.664068599	0.114637016	0.27531053
0.361974411	0.567453816	0.916666667	1	0.320262536	0.714045275
0.33660564	NaN	0.216676836	0.5	0.504117226	0.27150614
0.689706283	0.866014149	0.248574599	NaN	0.505477002	0.508518614
0.805439933	0.208722451	NaN	0.652912448	0.319850264	0.447022624
0.270464605	0.21132863	0.528023229	0.190181459	0.60779609	0.463205896
0.145076539	0.411182072	0.75	0.642713725	0.596500503	0.328912567
0.614003294	0.679906178	0.531526289	0.968435367	0.883285463	0.374602324
0.722603937	0.553639943	0.537963464	0.576237577	0.560449765	0.294151196
1	0.386142147	1	0.857142857	0.787168218	0.482399561
0.737333381	0.300476232	0.540789554	0.29435286	1	0.187595632
1	0.205486145	0.456804639	0.57825787	0.705882353	NaN
NaN	0.269196084	0.2521326	0.184976775	0.95855595	0.369935341
1	0.354679647	0.705882353	0.333333333	0.249019683	0.679782414
0.821970638	0.262649979	NaN	0.58754469	0.746856093	0.714285714
0.792791264	1	0.388759553	0.222466864	0.390152291	0.605073134
0.384615385	0.744163526	0.361259732	0.331501968	0.423342228	0.574672975
0.51800416	0.216882147	0.379504777	0.195803637	1	0.659033379
0.357375545	0.204058502	0.611157605	0.571384747	0.618026467	NaN
0.615560615	0.331612877	NaN	0.616711532	1	0.928571429
0.30067363	0.510869721	0.643708002	0.617115683	0.934036079	0.858065687
0.335857507	0.303248028	0.649225541	0.638216778	1	0.71270103
NaN	0.246221033	0.639018235	0.37517536	0.13520595	0.928630571
NaN	0.104528908	0.764871869	0.157542129	0.790933616	NaN
0.237890899	0.178430931	1	0.233288616	1	NaN
0.551931049	0.293660835	0.846153846	0.362699527	NaN	0.479411336
0.285009587	0.562810601	1	0.537225308	0.905006513	0.21283194
0.345972276	0.609514981	0.084609898	0.680175979	0.971536	NaN
0.352834228	0.253888361	0.515617554	0.17483975	0.926223905	0.382441309
0.608054089	0.166424723	0.387897783	0.482239012	0.786751356	0.923076923
0.225166966	0.273208527	0.666666667	0.350563161	0.245563516	NaN
0.296244564	0.310660899	0.406737911	0.187098253	0.401515747	1
0.234278659	0.533517938	0.45587258	0.840239609	0.716566153	NaN
0.109001085	0.240268129	0.579915598	0.116212926	0.374438931	0.576277157
0.424938885	0.626401221	0.456517328	0.70393917	0.469457177	0.399951253
0.302090001	0.327189065	1	0.136527059	0.613887437	0.615384615
0.649817202	0.099064487	1	0.397482656	0.835452757	1
0.483074182	0.151767606	1	0.130573173	0.68379743	0.666666667
0.33457786	0.220449017	1	0.598682212	1	0.394172357
0.032785511	0.233332464	0.473285269	0.341668543	0.909090909	0.534036731
0.380059798	0.305578423	0.374519826	0.364449809	0.823529412	0.681787046
0.07040649	NaN	NaN	0.107805827	0.770551467	0.202580954
0.144130378	NaN	0.465241483	0.775093232	0.692933991	0.322288467
0.066040883	NaN	NaN	0.685870128	0.416663101	0.568005725
0.092784116	NaN	0.830409118	0.626782409	0.779176703	0.285381863
0.349791345	0.295790835	NaN	0.42890558	0.397374109	0.489198011
0.31656609	0.730108608	0.328748967	0.378678868	0.764705882	0.315003594
0.093841129	0.303565025	0.300136916	0.181080801	0.260451869	0.615384615
0.147871677	0.729718599	0.271198006	1	0.431855934	0.321491277
0.079624091	0.291559394	0.265839661	0.408758692	0.278792446	0.893535878
0.264219071	0.09118541	0.305845961	0.502832829	0.573769003	0.605694832
0.194854901	0.342283412	0.232640132	0.357562649	0.244729699	0.665362422
0.190484579	0.603756921	0.474244788	0.397652935	0.415685929	0.588140927
0.059574404	0.300694825	0.112481745	0.430547688	0.731669051	NaN
0.355131072	0.603496691	0.143523102	0.281213016	0.349409541	0.330443692
0.382243836	0.720142819	0.417475407	0.306081507	0.863636364	0.501078214
0.399853155	0.12238035	0.501559316	0.63611691	0.901336134	0.491734298
0.336113405	0.395979856	0.074163368	0.149263652	0.696943407	0.588243283
0.055196037	0.211235272	0.175400054	0.641088275	0.750802585	0.45883057
0.524961799	0.123393701	0.290813622	0.212847414	0.777738349	0.663720608
0.740479415	0.098604198	0.343627989	0.208737131	0.53304679	0.816110945
0.448451828	0.105609649	0.606709225	0.289268681	0.591742641	0.907681345
0.675469819	0.921725261	0.510406213	0.495648442	0.564576236	0.603870828
0.149271783	0.1615762	0.180818509	0.234385358	0.642486835	0.415548801
0.351240548	0.263264802	0.541627716	0.552713348	0.912655175	0.659731794
0.148397739	0.375456106	0.387343395	0.434683914	0.70052803	0.406116334
0.259084789	0.068291223	0.214050838	0.42407449	0.449008009	0.338354781
0.173322328	0.320243905	0.316762322	0.554676904	0.947859439	0.523659895
0.127792877	0.477289831	0.245915577	0.185029517	0.9321051	0.458431212
0.258518615	0.144910014	0.552504334	0.632128401	0.345024906	0.613605683
0.513996219	0.318831821	0.55	0.438847274	0.713026864	0.546302928
0.056905637	0.410609656	0.108326209	0.343247917	0.833333333	0.892621911
0.234854766	0.0383278	0.090909091	0.357928168	0.882352941	0.632303726
0.866127443	0.298058166	0.303196565	0.362506177	0.371239542	0.944444444
0.11807329	0.287326758	0.483002104	0.572033492	0.430858201	0.43382106
0.143810957	0.278099005	0.253139307	0.526923211	0.357706707	0.905491604
0.138950153	0.129024988	0.216202848	0.226695406	NaN	0.243075784
0.161653476	0.162475437	0.634761306	0.333333333	1	0.498871326
0.127280758	0.094070417	0.860882227	0.457699391	0.564230359	0.578332271
0.923076923	0.897991121	0.318563242	0.594129817	0.771302785	0.575757576
0.404155883	0.125577183	0.402709894	0.223065632	0.749811483	0.362604703
0.389519915	0.741935484	0.617346454	0.372884056	0.426454249	0.241407915
0.600239206	0.419791133	0.449272963	0.398750786	1	0.557791654
0.099676194	0.104247918	0.6875	0.750481122	0.655121951	NaN
0.396175268	0.415316583	0.243427044	0.632934988	0.875045297	0.306878503
0.359404647	0.255229113	0.291869794	0.558930908	1	0.221510978
0.319227351	0.455640129	0.337627413	0.457655158	0.320286882	0.658627186
0.210672422	0.343630906	0.301279545	0.491041788	0.175007366	0.901700194
0.336034596	0.420605265	0.461549729	0.050743742	0.117202694	0.782598063
0.073977767	0.419021244	0.121999895	0.261541458	0.213310668	0.880443623
0.236578613	0.271461164	0.549857237	0.651629145	0.257603817	0.458460681
0.217726448	0.346042692	0.210907034	0.306705751	0.218517237	0.694057729
0.32274694	0.104603391	0.098065686	0.739237776	0.235632617	NaN
0.320189216	0.28142454	0.283474351	0.466089462	0.471516389	0.51187373
0.12902866	0.257240892	0.353100195	NaN	0.164028209	0.866666667
0.030217311	0.333333333	0.093050017	0.611151506	0.45608123	0.826025255
0.325683468	0.280671178	0.122986392	0.837819448	0.533333333	0.48930669
0.590582187	0.239640277	0.095891147	0.373318804	0.401971331	0.540590794
0.550008377	0.634368159	0.233757995	0.331436094	0.201778692	0.423823191
0.386781838	0.299803934	0.386101445	0.414469158	0.297539182	0.868291711
0.706517098	0.224707262	0.278934727	0.677496564	0.262891281	0.866666667
0.50836111	0.561341337	0.203457697	0.427770118	0.250413679	0.544111171
0.846166332	0.210468381	0.390547348	0.572311296	0.131777438	0.698362042
0.394527742	0.414715425	0.230962242	0.468378034	0.269874918	0.393821938
0.485281374	0.131273843	0.051586873	0.511327534	0.280370735	0.832505029
0.509682629	0.289674652	0.048716444	0.748934482	0.138358207	0.52560601
0.92959351	0.834633744	0.280189678	0.321312454	0.28386546	0.399262697
0.838725808	0.245031421	0.210885498	0.565186248	0.335456394	0.432665507
0.587517471	0.405604444	0.347429833	0.305396775	0.236861837	0.218231239
0.28948813	0.281893529	0.17634277	0.597491901	0.246887437	0.34447458
0.197009126	0.597972497	0.131493599	0.309756328	0.173026112	0.198211163
0.446158309	0.145650654	0.58441229	0.759826179	0.336109523	0.4
0.326375338	0.323482464	0.144135896	0.363087349	0.234310873	0.274643715
0.737843248	0.141814631	0.230429323	0.53468787	0.44912755	0.191381292
0.899289595	0.215766889	0.508396982	0.378901207	0.802042093	0.549597418
0.736453333	0.138158236	0.316324544	0.721399394	0.110804967	0.227134648
0.588332785	0.437718521	0.154829348	0.792754479	0.452672515	0.923897978
0.939591883	0.411992919	0.345827859	0.377194765	0.241758635	0.175889602
0.903651019	0.244217529	0.449375239	0.200955242	0.440830354	0.900159449
0.502186631	0.122156853	0.313632691	0.352480361	0.137466584	0.334227024
0.690983006	0.214002356	0.27183502	0.500490897	0.203782499	0.598061153
NaN	0.295036504	0.23131625	0.291726487	0.242536346	0.331369459
0.699114342	0.48349853	0.092359295	0.835528533	0.361295981	0.893162754
0.442231466	0.124797642	0.245065907	0.452987936	0.435019709	0.219207213
0.565741178	0.548363375	0.204027518	0.38269238	0.226901834	0.744997474
0.247551235	0.281512368	0.118426059	0.464330428	0.081327772	0.26246329
0.34308834	0.315530127	0.112354376	0.394170532	0.043422442	0.27626855
0.75774486	0.296202947	NaN	0.764745064	0.456005277	0.572606106
0.960972862	0.295718344	0.427239935	0.783525135	0.254601916	0.383588321
0.287061019	0.228919627	0.668128701	0.222222222	0.373582408	0.387029035
0.289682746	0.191934528	0.032341514	0.749738254	0.277344163	0.333333333
0.486600939	0.429411561	0.437564157	1	0.497221872	0.629297283
0.558506583	0.529100529	0.416666667	0.731773425	0.285610139	0.924625431
0.968588531	0.260833648	0.435993123	0.911189827	0.118773848	0.326491184
0.762551791	0.250024761	0.677668857	0.654940697	0.544570515	0.317213911
0.388290109	0.293166665	0.217902268	0.846293695	0.171894785	0.373838026
0.538523424	0.435116752	0.196886345	0.800107893	0.215843757	0.276029762
0.913043478	0.303465702	0.036075752	1	0.143561563	0.780155446
1	0.378861435	0.240298903	0.790605991	0.101162467	0.40659041
0.929948685	0.255708161	0.559453053	0.251057775	0.146897822	0.307855351
0.655457354	0.041166444	0.887278217	0.380721756	0.283210954	0.431169865
1	0.603211432	0.426216046	0.86389698	0.18816782	0.738658629
0.512003121	0.58918459	0.089899189	0.8148518	0.280762383	0.488655069
0.371790698	0.451575386	0.209144534	0.814582053	0.551657	0.569632044
0.248038668	0.151324759	0.535008772	0.652157612	0.525831883	0.802581782
0.243241338	0.144760503	0.067711486	0.870728544	0.417380095	0.544363551
0.268644621	0.179649105	0.681019747	0.561193317	0.178506869	0.35263453
0.886348712	0.142107557	0.107735267	0.313823776	0.190064986	0.354164689
0.303881287	0.634780905	0.327496861	1	NaN	0.815228463
0.685040966	0.245038152	0.146219259	0.619535101	0.612755648	0.435416195
1	0.096063123	0.616095514	0.939551062	0.144420351	0.472047506
0.421534606	0.52362922	0.181868977	0.805460688	0.787574736	0.509998902
0.396642565	0.535209277	0.375380603	0.530190588	0.18614681	NaN
0.185482631	0.35050057	0.331130805	0.524517001	0.507729952	0.319438906
0.205078033	0.083274125	0.22009663	0.719789408	0.211399833	0.331712015
0.218418007	0.099395411	0.497969528	0.606573093	0.524835901	0.446458226
1	0.127072825	0.401518347	0.844734678	0.922552299	0.291825674
0.520462637	0.393372821	0.251545909	0.452309528	0.26130607	0.121524143
0.646338287	0.211686798	0.089536151	0.813133583	0.174648127	0.237728724
1	0.655607196	0.046356392	0.568144066	0.887065952	0.380417653
0.230803094	0.733381692	0.383432425	0.601230146	0.314412356	0.225654868
0.495882699	0.831307675	0.157919774	0.307293932	0.22768216	0.39800547
0.43600461	1	0.238459833	0.681359927	0.304341919	0.620689655
0.8125	0.764705882	0.441228024	0.530666685	0.194040879	0.291013091
NaN	0.349586664	0.769047794	1	0.261740241	0.719161888
0.862353411	0.705547399	0.175517121	NaN	0.305046738	0.13772226
0.705049945	1	0.30393866	1	0.182607627	0.408530332
0.248380563	0.439966791	0.080357874	1	0.319624296	0.340974345
NaN	1	0.38079258	0.733985769	0.193752539	0.231372098
0.615384615	1	0.341087477	0.503868531	0.205896943	0.356748559
0.446334636	0.366701762	0.457197311	0.435921187	0.116807523	0.219766833
0.168504701	0.465135174	0.155720002	0.662361843	0.309736198	0.258850462
0.141271085	0.655207175	0.203972187	1	0.492491186	0.341871557
1	0.730576645	0.029884569	0.587435949	0.425693903	0.166255599
0.879612455	0.343050927	0.073222449	0.524167406	0.182005731	0.398433418
NaN	0.445505448	0.103420077	0.552328806	0.623072226	0.233241245
0.396011038	0.683654739	0.251444943	0.795023088	0.312581834	0.217960593
0.818181818	0.374848748	0.749824753	0.695912062	0.169493763	0.164918651
0.46767498	0.474084567	0.384643307	0.281957007	0.281946117	0.188737105
1	1	0.291831348	0.381463184	0.228193853	0.480840022
0.236691819	0.847743501	0.480737121	0.872173074	0.195807156	0.166342236
0.346315934	0.642004714	0.460158924	0.348805958	0.257006271	0.92404068
0.049230167	0.894736842	0.460653845	0.695516791	0.284472461	0.210186798
0.345440665	0.290100368	0.045454545	0.381693416	0.432462667	0.373013402
0.686907858	0.313659055	0.114167556	0.24873257	0.788901175	0.540512797
0.377927609	0.964079867	0.438043576	0.639532386	0.560757577	0.162135753
0.23727756	0.462620106	0.059767176	1	0.27156727	0.211343979
0.198911858	0.703567455	0.238626963	0.850082947	0.597400213	0.664694714
0.265560737	0.494699154	0.182851021	0.852913203	0.174176302	0.454782683
0.486625294	0.86790064	0.282352766	0.646504082	0.089241029	0.242462356
0.260482886	0.575757576	0.457449991	0.680621633	0.268065392	0.236498639
0.091001062	0.337303279	0.307730388	0.75142317	0.689236279	0.633349967
0.293119256	0.784434327	0.273594738	0.281359602	0.450564742	0.407896867
0.465426828	0.405934622	0.335186839	0.764705882	0.128464823	0.10868558
0.354882077	NaN	0.48715931	0.507435444	0.253382568	0.39485255
0.081280348	NaN	0.447391377	0.515216121	0.221902389	0.485671154
0.768299004	NaN	0.245489895	1	0.213114754	0.37376757
0.203045532	NaN	0.048433462	0.38670184	0.644098447	0.387975558
0.242868905	1	0.244463729	0.672598065	0.108426197	0.280320941
0.353482881	0.973413762	0.304885699	0.834493889	0.153113418	0.178061866
0.199217234	0.684425409	0.129239506	0.279730537	0.049656775	0.565267022
0.301639102	0.881132088	0.167525408	0.882691281	0.333333333	0.250737578
0.116468135	0.666666667	0.476220574	0.555871878	0.379732114	0.299659209
0.189665334	0.292621409	0.43676124	0.667829274	0.385184472	0.15082174
0.540290894	0.870408314	0.286601413	1	0.779822436	0.633275738
0.252838883	0.647058824	0.478120739	0.955964216	0.461099497	0.722222222
0.231290118	0.302479372	0.136145096	0.904649572	0.322179736	1
0.162252946	0.831257609	0.736842105	0.752538283	0.430777629	0.095374126
0.144521753	1	0.08855685	0.771842848	0.247674654	0.551101352
0.877614706	0.244008128	0.335124592	0.647698474	0.628120899	0.391743319
0.116558096	0.43331479	0.037133414	0.868703253	0.283948131	0.607135784
0.571428571	0.547797406	0.121465495	0.797906061	0.430189673	0.280963478
0.380967836	0.8125	0.255428853	NaN	0.297992292	0.304839734
0.581648512	0.251927742	0.27211171	1	0.26705216	0.345337462
0.194619308	0.593157648	0.583626335	0.936196678	0.331188093	0.419354839
0.045507325	NaN	0.336572371	0.758424408	0.535608686	0.045744494
0.277283054	0.673748022	0.328552059	0.798481459	0.330716751	0.803006166
0.510703279	0.571316035	0.381123511	0.663772109	0.455873666	0.55848156
0.154012138	0.551109049	0.218210807	NaN	0.240520791	0.219274206
0.630615873	1	0.246809832	0.79225275	0.483726527	1
0.073458666	0.528045476	0.207285478	0.970964855	0.366324998	0.546835783
0.071286629	0.826327894	0.185199432	0.382398206	0.290156975	0.436261021
0.133941283	0.677984794	0.196920877	0.466666667	0.200714268	0.773747171
0.169228359	0.575529012	0.164062721	0.857575725	0.159090909	0.847565323
0.252244546	0.651960118	0.304220364	0.901908822	0.452115662	0.551324753
0.448486184	0.065587222	0.788644967	0.473992395	0.038129815	0.274627124
0.402367766	1	NaN	0.675812964	0.136567451	0.170362059
0.319400833	0.419235094	NaN	0.795858758	0.241107078	0.466232822
0.179509901	0.525221514	NaN	0.583091638	0.149002454	0.551692255
0.358588953	0.760232658	NaN	0.908736876	0.18188753	0.277972164
0.225113837	0.321247467	NaN	1	0.316865518	0.332454281
0.62372663	0.761503155	NaN	0.718868544	0.038084201	0.337344033
0.397816261	0.926261039	0.618412157	0.85562975	0.227558621	0.161843893
0.145885945	0.833981287	0.488536237	0.941176471	0.842105263	0.164232791
0.282427343	0.870890112	0.135450028	0.700519699	0.228410441	0.292287288
0.037300054	0.961194929	0.285900848	1	0.373517391	0.380862876
0.501925733	0.710276348	0.486033059	0.548908418	0.236085613	0.354813653
0.27754713	0.879683259	0.195330149	1	0.480720513	0.498076114
0.287139721	0.576588844	0.205854422	0.973542016	0.536919303	0.244932814
0.180177847	0.694746645	0.082954975	0.913073184	0.820877801	0.151638293
0.337224981	0.681884411	0.151299309	1	0.345398582	0.315800911
0.312535697	0.469042919	1	0.596839437	0.072617145	0.118069133
0.273054355	1	0.7961876	0.589481502	0.273432414	0.335736334
0.692307692	0.702388149	0.742838192	0.456175299	0.386080579	0.328539091
0.246885151	0.430316968	0.309243988	0.538273842	0.329071982	0.405707302
0.126191767	0.509453061	0.5856787	0.769444498	0.069142369	0.207239788
0.517487264	0.378975946	0.321318346	1	0.381295933	0.3779835
0.389439085	NaN	0.646504082	0.688166409	0.904116847	0.299554266
0.18546658	0.732646042	NaN	0.898768623	0.642805121	0.712265251
0.199218473	0.542387217	0.746584777	0.528163995	0.674927109	0.771738249
0.101818017	0.790117961	0.149015436	0.762752565	0.339061663	0.335303271
0.581456256	0.95415426	0.367620065	0.8125	0.201708078	0.81971269
0.238868672	0.356945979	1	0.788833073	0.416771093	0.433353233
0.895471092	0.581400627	0.715804761	0.463540235	0.609781339	0.439562505
0.225883449	0.574280962	0.833333333	0.28297759	0.230989264	0.351926896
0.405021329	NaN	0.810343165	0.044280982	0.751723107	0.206901362
0.640890601	0.689116287	0.833333333	0.518871512	0.290792777	0.793420506
0.28823898	0.270095785	0.576904876	0.410566334	0.226605288	0.493461805
0.221244732	0.579820212	0.417024972	0.272018421	0.322773878	0.508346084
0.273827351	1	0.275393023	0.177529846	0.326881279	0.120771344
0.409445497	0.301491366	0.590852606	0.558640154	0.192613683	0.239150917
0.212289596	0.548543529	0.610888571	0.314982582	0.093806626	0.284849296
0.118291853	0.348794465	0.833333333	0.416848427	0.512467198	0.578886624
0.402255031	0.873169004	NaN	0.557965912	0.159222921	0.073642908
0.190250536	0.303187368	0.216904617	0.369294276	0.185417013	0.786859362
0.220853603	0.392443783	0.961447805	0.452045998	0.363378051	0.750268941
0.15973551	0.823529412	NaN	0.421272783	0.283141	1
0.372140103	0.429828374	NaN	0.262353058	0.709380884	0.743359461
0.484694974	0.250599916	0.278428985	0.375968531	0.347894232	0.432536455
0.310524257	0.537180173	0.800524076	0.102126275	0.070001882	0.561586612
0.315450591	0.769230769	1	0.062999933	0.278231274	0.638447568
0.277058343	0.616231929	0.866666667	0.305449676	0.296817568	0.668073884
0.084959388	0.5	0.365178386	0.458591906	0.227037167	0.609401281
0.161655701	0.409938275	0.417420238	0.121132237	0.668481425	0.490197459
0.666666667	0.347645677	0.793694819	0.46392647	0.319561409	0.841439933
0.177230451	0.852285316	NaN	0.168820773	0.086336062	0.575761692
0.309413341	0.363070373	0.875	0.128503425	0.411269468	0.75926014
0.300500236	0.847258332	0.848636307	0.277291045	0.475934182	0.282432533
0.088436192	0.449416513	0.606077103	0.282438225	0.371576525	1
0.534564113	0.391509267	0.60756572	0.531014226	0.355700896	0.617321466
0.416666667	0.472954706	0.321822393	0.332120905	0.697809738	1
0.092984059	0.469635857	0.586715724	0.066720269	0.269235444	0.928606526
0.211755338	0.249894152	0.680439984	0.944444444	0.214747558	0.689554827
0.213461551	0.82487265	0.75	0.280035573	0.394762621	0.894866948
0.239534751	0.944444444	0.237107731	0.212288004	0.20335736	0.908162834
0.237586328	0.591300021	0.411531931	0.517971041	0.299773796	0.906161475
0.057125154	0.275836195	0.78113564	0.238601313	0.46621849	0.888943986
0.076315924	0.465116916	0.63851329	0.281258974	0.597631359	0.602499921
0.384219246	0.332038475	0.876726711	0.495565818	0.371652949	1
0.188136247	0.572381399	0.211289437	0.395642752	0.758683645	0.970914302
0.285135279	0.812459673	0.41969897	0.146736283	0.603897087	1
0.48311247	0.538645644	0.371816463	0.347695232	0.425492257	0.836770987
NaN	0.76905921	0.729895012	0.403500948	0.505861145	0.841298254
0.41506115	0.223406269	0.305534654	0.332429559	0.646874982	0.962560727
0.35805853	0.941100822	0.216453198	0.270133268	0.703120962	0.966928427
0.31125036	1	0.822287277	0.231617158	0.405719627	0.53125
NaN	NaN	0.254718332	0.360338843	1	0.680129295
0.784345313	0.19957383	0.286399353	0.27547443	0.280507007	0.382938643
0.405521848	0.380398516	0.095188222	0.378326966	1	0.968197285
0.316945201	0.438068861	0.811932657	0.08426777	0.31507712	1
0.574649209	0.47132515	0.273469257	0.572351761	0.836648594	0.777877496
0.368536165	0.644179016	0.866666667	0.422223437	0.322426626	0.37173349
0.884550252	0.712215805	0.33293108	0.572949017	0.282959876	1
0.952679961	0.163942281	NaN	0.243119173	0.488527809	1
0.204249618	0.927480842	0.679185931	0.16358004	0.655111203	1
0.552095098	0.545374263	0.281932599	0.626696896	1	0.631333549
1	NaN	0.802831006	0.412156295	0.346476251	0.809494161
0.947205294	0.147007602	0.558497197	0.162287014	0.779894499	0.6
0.549731723	0.239302606	0.936196678	0.85520567	0.645177312	0.719221654
1	0.250343922	0.675080474	0.276083459	0.497816379	0.890497263
0.498755332	0.151975583	0.533844907	0.652322135	0.716099385	0.825402623
0.319742394	0.703539285	0.543002482	0.257324538	1	0.940684611
0.622854743	0.276197052	0.502793936	0.592371172	0.272364654	0.896993449
0.705846104	0.2	0.390753592	0.704692743	0.606826693	0.857777072
0.571876497	0.148876377	0.312302361	0.315279051	0.863660472	NaN
0.270797517	0.212181492	NaN	0.763751099	0.683075711	1
0.417581735	0.466517187	0.290576139	0.755987366	0.333249939	0.370185019
0.602645966	0.764705882	0.361953717	0.372935646	0.607873551	0.585530842
0.381051971	0.165704753	0.285331937	0.247905813	0.349411931	0.350283313
0.825324561	0.270359917	0.573040803	0.561221783	0.471003963	0.607162884
0.6	0.271269784	NaN	0.747141293	0.941103391	0.351275027
0.604085064	0.201884383	0.673543038	0.251685427	0.333333333	0.615795858
0.941176471	0.556479195	0.75	0.142976045	0.581369149	0.23883346
0.191180079	0.194142987	0.441043753	0.85645507	0.25	0.445878677
0.655855665	0.2713356	0.448999432	0.180040653	0.649050471	0.66577908
0.534699444	0.197809411	0.440644146	0.346038497	0.364544402	1
0.652131796	0.473048762	0.477704497	0.307257653	0.415690146	1
0.72299757	0.417501625	0.916666667	0.188751718	0.431634918	0.182469727
0.256994318	0.642857143	0.384612174	0.049613378	0.585174117	0.460540119
0.499075198	1	0.234820924	0.469047416	0.450239647	0.431515297
0.883243236	0.388013201	0.258357844	0.223891553	0.548770959	0.758954474
0.257985255	0.437819079	0.28882829	0.199112044	0.746380526	1
0.650119405	0.213547881	0.911282474	0.358178168	0.46244279	0.701337042
0.084839472	0.345494997	0.9751583	0.096758101	0.417670009	0.289939676
0.149729856	0.318647956	0.587589165	0.176585892	NaN	0.784379011
1	0.173227161	0.241615876	0.322098818	0.771427856	0.370884689
0.205986088	0.299892923	0.756021296	0.564860787	0.267532636	0.573940746
0.300195167	0.248975213	0.71021552	0.094132453	0.388564156	0.573691226
0.561324644	0.22344686	0.609374076	0.20201293	0.267630935	1
0.563631324	0.334268213	1	0.111741138	0.49486868	0.479194786
0.575869401	0.171426877	0.308146531	0.074607526	0.975103515	0.577186115
0.212074643	0.223141577	0.582172747	0.324836249	0.729742698	0.534448777
0.677513699	0.311460739	0.225377147	0.405883021	0.911463067	0.214063458
0.797681287	0.148860058	0.705908363	0.188132636	0.633177232	0.951677073
1	0.238195941	0.646224391	0.846279985	0.335793285	0.317081144
0.409319712	0.4859123	0.721400792	0.301848176	NaN	0.7212947
0.432339316	0.349569175	1	0.280886978	0.614614576	0.676553123
0.558428841	0.454820838	NaN	0.370228993	0.480525005	0.280489236
0.891054403	0.47585319	0.710756532	0.245887871	1	1
0.76301462	0.398309086	0.40199187	0.287195785	0.694602725	0.911525539
0.298592552	0.402654149	0.342074231	0.23300355	0.892722953	0.637883008
0.44457049	0.75	0.22312505	0.80493363	0.687590113	0.308944623
0.261229937	0.537837858	0.59691369	0.17841027	0.810808794	0.382388353
1	0.539691949	0.881560338	0.331630527	1	0.930142253
0.491038968	0.194625329	0.190140342	0.269506544	0.377300897	NaN
0.320929901	0.73161346	0.672631377	0.234222215	0.601431252	0.347893258
0.892460723	0.276526202	0.941249911	0.528599159	0.889460939	0.589783479
0.317642732	0.209658345	1	0.178791273	0.606649891	0.742519747
0.461584212	0.530009259	0.502900827	0.520325995	0.791484117	0.520744179
0.615384615	0.28	0.562792742	0.041461969	0.899308878	0.620586472
0.706879853	0.245624289	NaN	0.136200829	0.351648545	0.45123963
0.6	0.41807709	0.66710431	0.25659342	0.520379732	0.391039291
0.524536393	0.118431857	0.514655007	0.230261855	0.37223366	0.57549448
0.404874061	0.602735875	0.679246143	0.249083469	0.415560045	0.474338847
0.624806242	0.224351389	0.822023912	0.604479718	0.389489239	0.722418326
0.448312683	0.30109649	0.33980373	0.491078878	0.63263249	0.399090178
0.89548526	0.187541342	NaN	0.178061866	0.271731942	0.750745555
1	0.692724493	0.276250298	0.625522508	0.244697249	0.760576133
0.748763018	0.343865268	1	0.082263671	0.368709552	1
0.8	0.129325662	0.40315172	0.266155831	0.706390845	0.886218561
0.497411897	0.365929176	NaN	0.593943961	0.474044026	1
0.485144348	0.122669165	NaN	0.106634914	0.877922051	0.573825748
0.323343535	0.177962316	0.310940685	0.287915811	0.91539635	0.690439263
0.474594075	0.350504074	1	0.312952262	0.801950085	0.718464331
0.578498082	0.732190932	0.804548661	0.733658891	0.711487351	0.9375
0.348935994	0.245542359	0.970876965	0.167403067	0.588810796	0.626706932
0.866666667	0.416571978	1	0.338900682	0.728123177	0.446381839
0.194221802	0.213346953	0.289240698	0.077130364	0.472406369	0.373210619
0.251068154	0.151309895	NaN	0.182536444	0.356836895	1
0.254740339	0.344724325	0.279210438	0.191865327	0.338041073	0.791691094
0.429255884	0.241500755	0.284412361	0.319448008	0.463319433	NaN
0.561586612	0.513402696	0.317711652	0.212405005	0.970221567	1
0.37686021	0.213896298	NaN	0.192613683	0.623927086	0.61666446
0.520730073	0.714158968	0.61900901	0.351130197	0.716099385	0.553690893
0.824842847	0.277210162	0.730695164	0.167321807	0.779923913	0.792573924
0.339655689	0.229663048	0.390994932	0.651443895	0.469481396	0.923963943
0.428571429	0.443527423	0.356716722	0.215284392	0.317431981	0.790406187
0.806954016	0.128929079	0.604732775	0.454859801	0.293395579	0.356789172
NaN	0.262964059	0.946223416	0.437513944	0.929514844	0.349070696
0.719295601	0.356225419	NaN	0.106743406	0.50468488	0.755311638
0.825426753	0.455148624	0.191086383	0.346586284	0.626803859	0.558003521
0.317699764	0.722765069	0.687132529	0.347354924	0.411603483	0.617094551
0.660427179	0.141374861	0.953543767	0.347490069	0.33347563	0.595279768
1	0.119063715	0.542405909	0.19566155	0.433853752	0.968524908
0.445915378	0.114781649	0.468542924	0.228575622	0.95920772	0.330750777
0.5532103	0.20070627	1	0.308174698	0.214170615	0.692560978
0.916666667	0.218312086	0.75916206	0.335175467	0.574053302	0.386174888
0.273306486	0.339677027	0.516421275	0.275805719	0.333584236	NaN
0.618045942	0.382782219	1	0.565532078	0.353554156	0.951101655
0.483197971	0.5	0.548058984	0.373679	0.568428832	1
0.602169651	0.541224295	0.890362068	0.396554011	0.615901254	0.878892287
0.469419048	0.337825967	0.265706216	0.291659071	1	0.562610193
0.237570415	0.219648516	NaN	0.658482835	0.495258328	0.339439568
0.759024714	0.457256523	0.186417197	0.166946432	0.442820193	0.474803905
NaN	0.413286431	0.701913046	0.100252467	0.952804909	0.922869144
NaN	0.304316243	0.505861721	0.502811559	0.888888889	1
NaN	0.44483711	0.431311988	0.32100193	0.785341639	0.651388415
NaN	0.252816786	1	0.429910974	0.41518356	0.227011292
NaN	0.330394722	0.925040915	0.619743033	0.739957224	0.722125739
NaN	0.17745684	0.788664227	0.211947348	0.496791058	0.704015851
NaN	0.785714286	0.75	NaN	0.822984065	0.785182693
NaN	0.265515077	0.252560063	0.232620831	0.621782884	1
NaN	0.236822759	0.323736634	0.745006129	0.642616853	1
NaN	0.262613196	0.450247891	0.791424581	0.335186549	0.909090909
NaN	0.342653272	0.460199084	0.645899534	1	0.697169096
NaN	0.331114977	0.452987615	0.598088118	0.791692043	1
NaN	0.361971949	0.257323435	0.818181818	0.748677289	1
NaN	0.269863988	0.34736842	0.944197843	0.391222762	0.263296866
NaN	0.381724584	0.888888889	0.784887681	0.328841506	NaN
NaN	0.26179703	NaN	0.565140807	0.294997698	0.74319552
NaN	0.41845544	NaN	0.4671103	0.211895458	1
NaN	0.2107267	NaN	0.896396546	0.481102749	0.302825886
NaN	0.496707782	NaN	0.933333333	0.801081807	1
NaN	0.205297509	NaN	NaN	0.292089749	0.556772524
NaN	0.118504829	NaN	0.923076923	0.492468591	0.75380788
NaN	0.312047268	0.642116184	0.587436111	0.425470199	0.956449614
NaN	0.177607631	0.740707243	0.192250893	0.973763806	0.894018675
NaN	0.510714042	0.241132043	1	0.39888767	0.540030896
NaN	0.466517187	0.620725507	0.814498409	0.385992812	0.397204718
NaN	0.132506808	0.596368802	0.262595286	0.532225657	0.085017943
NaN	0.289429349	0.634758643	1	1	0.112455017
NaN	0.237725514	0.463147224	0.286635215	0.830950189	0.407314711
NaN	0.420351424	0.109779002	0.24966176	0.894736842	0.198632766
NaN	0.197617383	0.207276143	0.289564946	0.5	0.49213553
NaN	0.271759395	0.277532548	0.514884409	0.557602813	0.246192286
NaN	0.391026515	0.564365946	0.768804924	0.668453781	0.373586537
NaN	0.485165307	0.271121599	0.689136677	0.941176471	0.293253724
NaN	0.111788673	0.119625832	0.263265384	0.629072619	0.193401347
NaN	0.364324483	0.221340028	1	0.238662593	0.475921928
NaN	0.233269628	0.297481729	NaN	1	0.180440611
NaN	0.247409504	0.373358331	NaN	0.827692292	0.344581847
NaN	0.285592193	0.322678013	0.58266509	0.651753247	0.431120621
NaN	0.218106493	0.197225294	0.34937418	0.256853873	0.481115659
NaN	0.407695075	0.155987802	0.306830939	0.930469594	0.443394267
NaN	0.466012337	0.23632375	0.971830493	0.91962745	0.444837264
NaN	0.583514858	0.32835674	0.587712062	0.854185498	0.473148659
NaN	0.459294751	0.548877807	1	0.839350305	0.45060826
NaN	0.191810885	0.410126821	0.523571434	0.722602901	0.408127156
NaN	0.615560615	0.167598621	1	0.591222457	0.187937461
NaN	0.662544984	0.155747911	0.376223504	0.694997538	0.406612966
NaN	0.30011236	0.164449688	0.369414868	0.788276184	0.17021798
NaN	0.380631332	0.458891348	0.766342474	0.295413326	0.115669933
NaN	0.190175459	0.455339469	0.398232551	1	0.396868951
NaN	0.205054993	0.153138379	0.778197964	0.597100583	0.206871319
NaN	0.302172667	0.214642786	0.463923618	0.691702751	0.352083356
NaN	0.604804877	0.182625574	NaN	0.43428728	0.314901004
NaN	0.149594787	0.293058304	0.875	1	0.311559343
NaN	0.443845018	0.239649436	0.9132243	0.4307698	0.416586524
NaN	0.21782019	0.24588692	1	0.222950812	0.099398995
NaN	0.396503206	0.199555477	NaN	0.543483822	0.311250569
NaN	0.369513171	0.24210262	0.296992635	0.944444444	0.521281438
NaN	0.136871759	0.261969326	0.628946867	0.226131274	0.528481443
NaN	0.158704695	0.491492787	0.465253303	0.415502439	0.32260805
NaN	0.29883888	0.360523754	0.301804776	0.327976139	0.379560724
NaN	0.311069422	0.217769527	0.949119271	0.715625	0.733298573
NaN	0.199161839	0.35115567	0.762016296	0.460239553	0.411679973
NaN	0.705041327	0.375947652	0.745582289	0.467251417	0.281588448
NaN	0.157376665	0.276181171	0.337156546	0.428103944	0.699864611
NaN	0.732501784	0.166909213	0.593225624	0.556878827	0.703604924
NaN	0.801421483	0.198464766	0.733911526	0.666666667	0.501585511
NaN	0.338801121	0.276878805	0.707558115	0.89222068	0.808614907
NaN	1	0.118218601	1	0.898189902	0.698307036
NaN	0.885357093	0.109413836	0.76481989	0.326957142	0.566020275
NaN	0.721664756	0.112346374	1	NaN	0.0625
NaN	0.150015239	0.057738452	0.303801569	0.613313686	0.673891342
NaN	0.803792702	0.179721723	0.904727989	0.741697995	0.206508043
NaN	0.739502383	0.102864058	0.841666993	0.845663394	0.665413839
NaN	1	0.18397145	0.411063905	0.964190851	0.568659488
NaN	0.247411067	0.422639308	0.278910801	0.315131904	0.613100207
NaN	0.42506536	0.289225481	0.869447249	0.421931079	0.136824542
NaN	0.576245889	0.364809	0.881681601	0.223652891	0.398415226
NaN	0.341825142	0.125484276	0.809759452	0.208348544	0.099650593
NaN	NaN	0.166275308	0.617914474	0.509527531	0.329752942
NaN	0.302234377	0.072766657	0.892926804	0.436992057	0.598355912
NaN	0.293544298	0.16962892	0.545362015	0.061493008	0.226289442
NaN	0.466666667	0.200431565	0.605266982	0.12014628	0.839684167
NaN	0.618331833	0.233447171	0.941176471	0.222338436	0.355333025
NaN	1	0.684137582	0.232341223	0.240259074	0.233046091
NaN	0.930667885	0.04742669	0.642527473	0.297980447	0.403402003
NaN	1	0.303361546	NaN	0.6030855	0.59896951
NaN	1	0.714308444	NaN	0.462458914	0.248746794
NaN	NaN	0.035507585	0.569143607	0.764705882	0.434972995
NaN	0.890666522	0.413529423	0.695640415	0.12087165	0.18191314
NaN	0.813225858	0.166632838	0.808270656	0.265487778	0.470763292
NaN	0.471037288	0.082272197	0.503208506	0.176514222	0.317809559
NaN	NaN	0.037718903	0.596697582	0.314429255	0.091501827
NaN	NaN	0.108053311	0.795426148	0.244115224	0.25963916
NaN	0.387337843	0.137109744	0.823695316	0.307259683	0.327567998
NaN	0.77019341	0.09986141	0.493202029	0.22226588	0.059210133
NaN	0.797777726	0.093962726	0.687758941	0.163463955	0.082092467
NaN	0.893627423	0.138195113	1	0.180497536	0.452453801
NaN	0.3347735	0.72101732	0.449082092	0.250029302	0.329377234
NaN	0.861372103	0.420217966	0.365027898	0.236514193	0.625003545
NaN	0.713093638	0.274510396	0.563936633	0.313651391	0.585685191
NaN	0.303558045	0.211886941	0.585530842	0.236345221	0.279124641
NaN	0.931387903	0.043259291	0.574672975	0.157662276	0.811118027
NaN	0.497155426	0.152679252	0.304845441	0.270292335	0.517489219
NaN	0.6953646	0.298661602	1	0.32877423	0.211768955
NaN	0.535191769	0.051022578	0.285198597	0.296147968	0.274476978
NaN	0.810926222	0.289108769	0.412561368	0.460528929	0.373530593
NaN	0.501150204	0.061650493	0.304845441	0.111973212	0.223937252
NaN	0.972900946	0.036068981	0.286587354	0.265752081	0.43591321
NaN	0.721998406	0.317378185	0.554108392	0.27254944	0.281754551
NaN	0.804725829	0.909399653	0.259243936	0.705796735	0.762612191
NaN	0.442255301	0.023337931	0.668275219	0.427077469	0.210113587
NaN	1	0.251862692	0.73006839	0.280810378	0.491832275
NaN	0.848258845	0.350832298	0.186743243	0.340462488	0.241794385
NaN	0.907612355	0.054113926	0.498442686	0.611630493	0.198585613
NaN	0.801402112	0.447893231	1	0.547918699	0.588097386
NaN	1	0.302130439	0.677226122	0.684543929	0.25
NaN	0.888347445	0.279326121	1	0.124876185	0.260784165
NaN	1	0.272734797	0.790663247	0.378018392	0.303559136
NaN	0.260438538	0.21832731	0.593353948	0.232862896	0.337657561
NaN	0.73270706	0.242626132	1	0.227349073	0.362841372
NaN	0.557691451	0.104770619	0.264241674	0.108894365	0.308239007
NaN	NaN	0.481540445	1	0.106523783	0.698767113
NaN	0.420783086	0.5	0.686553393	0.235095601	0.317462497
NaN	0.846604497	0.196508592	0.666666667	0.404814319	0.289666443
NaN	0.89655765	0.471694343	0.36418336	0.588235294	0.199710943
NaN	0.319168832	0.435182619	0.592703487	0.162287014	0.111792745
NaN	0.433931688	0.320547771	0.773971956	0.17526656	0.335631659
NaN	NaN	0.714005377	0.199572495	0.149680562	0.512069729
NaN	0.910449227	0.780393916	0.933333333	0.350968637	0.470588235
NaN	NaN	0.45277889	0.4061809	0.364320804	0.87894485
NaN	0.7786524	0.363411878	0.324145415	0.318648388	0.490131544
NaN	0.577513863	0.938639234	0.496152292	0.326436707	0.220221817
NaN	0.785583706	0.747641663	0.527312754	0.201690217	0.474980207
NaN	0.424096127	0.945700102	0.836302155	0.189588918	0.199202754
NaN	0.585276868	0.673577569	0.3303203	0.207823838	0.183674047
NaN	0.861395908	0.164153086	0.359203312	0.271300407	0.036151505
NaN	0.939744171	0.424158806	0.274520445	0.047436882	0.136930052
NaN	0.75	0.489964059	1	0.20016887	0.039090754
NaN	0.386386177	NaN	0.441935014	0.433491971	0.164785589
NaN	0.914357262	0.435692963	0.628744146	0.753424035	0.250468246
NaN	0.321027689	0.309856985	0.520369958	0.268367334	0.197269121
NaN	0.279046419	1	0.34531879	0.214413874	0.311821408
NaN	0.745992962	0.55657306	1	0.269844757	0.422676911
NaN	0.455809197	0.736169308	0.630084028	0.591955386	0.426366568
NaN	0.40265256	0.840727588	0.423887919	0.249318254	0.381183806
NaN	0.691305337	NaN	0.434256856	0.509552483	0.323182835
NaN	0.529694299	0.326140627	0.328176036	0.208493686	0.242317831
NaN	0.84086974	NaN	0.950600761	0.063563393	0.068776866
NaN	0.560913488	0.784395812	0.531761759	0.301905486	0.39099518
NaN	0.327167621	0.36140503	0.411166657	0.589048194	0.430506019
NaN	1	0.382667251	0.820857551	0.394163713	0.194397254
NaN	NaN	0.674992166	0.814464069	0.205960591	0.381968557
NaN	0.284828459	0.553767088	0.652760893	0.048125613	0.176897391
NaN	0.618932518	0.599418339	NaN	0.231505151	0.33298618
NaN	0.53144583	1	0.823529412	0.317370223	0.413517734
NaN	0.663628008	0.706760678	NaN	0.153588314	0.06742548
NaN	1	0.305038156	0.272256856	0.529467372	0.057142857
NaN	0.582069513	0.44372929	0.762612191	0.251917406	0.521691491
NaN	0.444504731	0.761671517	0.404827613	0.068148577	0.14560734
NaN	0.942985509	0.29654475	0.9447084	0.317064716	0.18771554
NaN	0.623766868	0.297794106	0.660393922	0.263862771	0.122486657
NaN	0.329895047	NaN	0.631015574	0.553257488	0.766599773
NaN	1	0.482682722	NaN	0.103807414	0.34024818
NaN	0.520119149	0.299583903	NaN	0.395913236	0.383605984
NaN	0.540198038	0.503690815	NaN	0.895509907	0.248548543
NaN	0.190666549	0.212138067	NaN	0.249877769	0.466867881
NaN	0.857142857	0.874712351	NaN	0.323516573	0.383663933
NaN	0.478540847	0.301668898	NaN	0.312098324	0.463412652
NaN	0.453033069	0.469622116	NaN	0.232570688	0.159122208
NaN	0.622869229	0.4446389	NaN	0.18067083	0.312866299
NaN	0.943314461	0.574565478	NaN	0.083942988	0.155003987
NaN	0.427542796	0.7280299	NaN	0.376781295	0.239374699
NaN	0.396422327	0.605760472	NaN	0.155669999	0.826885889
NaN	0.714285714	0.450807312	NaN	0.23112938	0.126764963
NaN	0.464759575	0.46653311	NaN	0.252162627	0.711773777
NaN	0.366643392	0.332257264	NaN	0.882352941	0.361943154
NaN	0.553051918	0.82113866	NaN	0.416777211	0.25002665
NaN	0.429112895	0.615992448	NaN	0.336176697	0.235837675
NaN	0.769330426	1	NaN	0.310077195	0.568480549
NaN	0.324381844	0.94754463	NaN	0.256566111	0.391034408
NaN	1	0.447204644	NaN	0.340997904	1
NaN	0.692307692	0.373023773	NaN	0.079412338	0.899941803
NaN	0.381009435	0.765428738	NaN	0.60692769	0.712136059
NaN	0.779578204	0.603416159	NaN	0.286141021	0.383244168
NaN	0.529411765	0.866113716	NaN	0.493206481	0.222357614
NaN	0.308757246	0.291468813	NaN	0.270978735	0.608338084
NaN	0.455080683	0.582869959	NaN	0.220890417	0.282174281
NaN	0.283539923	0.111472228	NaN	0.294606306	0.670124003
NaN	0.669833724	0.442609717	NaN	0.463799138	0.754022153
NaN	0.433522305	0.947368421	NaN	0.291590301	0.393372821
NaN	1	0.498264085	NaN	0.211154175	0.346471109
NaN	0.857142857	0.912525135	NaN	0.211623926	0.543436131
NaN	0.616203275	0.263316835	NaN	0.480106061	1
NaN	0.29608741	0.826616774	NaN	0.251687408	0.319541097
NaN	0.670921279	NaN	NaN	0.637196844	0.479778837
NaN	0.47916836	0.317819452	NaN	0.149113824	0.531751708
NaN	0.271858996	0.900469042	NaN	0.182998194	0.494054907
NaN	0.309328798	0.178014236	NaN	0.306166808	0.827507034
NaN	0.548084282	0.368419324	NaN	1	0.494664183
NaN	0.574200761	0.33236657	NaN	0.510769484	0.857262454
NaN	0.616363743	0.098977002	NaN	1	0.653297033
NaN	1	0.454023918	NaN	0.777777778	0.494547471
NaN	0.823529412	0.761659239	NaN	1	0.499330332
NaN	0.662218734	0.266879709	NaN	0.257700633	0.407360972
NaN	0.761723835	1	NaN	0.836454476	0.329369733
NaN	1	NaN	NaN	0.556102969	0.300040866
NaN	0.844717479	0.219965952	NaN	0.682351053	0.777175978
NaN	0.680777207	NaN	NaN	0.72843273	1
NaN	0.258585612	0.730527869	NaN	0.66890762	NaN
NaN	0.436264336	0.080608038	NaN	1	0.397133426
NaN	1	0.538461538	NaN	0.411959757	0.495278308
NaN	0.607122384	1	NaN	0.634971665	0.907640705
NaN	0.878195415	0.317104095	NaN	0.526729342	0.893062301
NaN	0.79418463	0.372275643	NaN	0.475119959	0.322992531
NaN	0.356874188	0.259520585	NaN	0.269162447	0.603060772
NaN	0.745363129	0.665293208	NaN	0.842105263	0.586252436
NaN	0.446487741	0.451658052	NaN	0.293193207	0.399783893
NaN	0.171351589	NaN	NaN	0.559733409	0.542235523
NaN	0.915795472	0.553258771	NaN	0.546735903	1
NaN	0.538522385	0.452038476	NaN	0.300928124	0.435095463
NaN	0.533333333	0.947368421	NaN	0.777777778	0.617217781
NaN	0.735343929	0.666666667	NaN	0.86528157	0.872873649
NaN	0.785714286	NaN	NaN	0.259094792	0.907358252
NaN	0.54963416	NaN	NaN	0.65956944	0.845428771
NaN	0.898427149	NaN	NaN	0.777777778	0.818835237
NaN	0.823529412	NaN	NaN	0.582567521	0.749018697
NaN	NaN	NaN	NaN	0.400917692	0.642464175
NaN	NaN	NaN	NaN	0.705882353	0.35002407
NaN	NaN	NaN	NaN	0.84402333	0.851793979
NaN	NaN	NaN	NaN	0.483211741	0.474512138
NaN	NaN	NaN	NaN	0.336959583	0.753966276
NaN	NaN	NaN	NaN	0.944444444	0.790164334
NaN	NaN	NaN	NaN	0.475314087	1
NaN	NaN	NaN	NaN	0.297267894	0.427190953
NaN	NaN	NaN	NaN	0.9375	0.532624434
NaN	NaN	NaN	NaN	0.781223561	0.337063037
NaN	NaN	NaN	NaN	0.609947327	0.842105263
NaN	NaN	NaN	NaN	0.765999212	0.680458677
NaN	NaN	NaN	NaN	0.55616232	0.249172486
NaN	NaN	NaN	NaN	0.711293889	0.890411622
NaN	NaN	NaN	NaN	0.529013272	0.786610612
NaN	NaN	NaN	NaN	0.390411548	0.527215915
NaN	NaN	NaN	NaN	0.213767477	0.758422791
NaN	NaN	NaN	NaN	0.823529412	0.731348697
NaN	NaN	NaN	NaN	0.386091999	0.306340985
NaN	NaN	NaN	NaN	0.458996974	0.820074538
NaN	NaN	NaN	NaN	0.87802745	0.441514906
NaN	NaN	NaN	NaN	0.579609262	0.629414638
NaN	NaN	NaN	NaN	0.186661417	0.538272294
NaN	NaN	NaN	NaN	0.228687795	NaN
NaN	NaN	NaN	NaN	0.449191858	0.573795444
NaN	NaN	NaN	NaN	1	0.595331242
NaN	NaN	NaN	NaN	0.85304368	0.437756709
NaN	NaN	NaN	NaN	0.699526191	0.407790247
NaN	NaN	NaN	NaN	1	0.525113863
NaN	NaN	NaN	NaN	0.806317714	0.617844817
NaN	NaN	NaN	NaN	0.660195971	0.842105263
NaN	NaN	NaN	NaN	0.40024111	0.876798143
NaN	NaN	NaN	NaN	0.382782219	0.525932193
NaN	NaN	NaN	NaN	0.203293301	NaN
NaN	NaN	NaN	NaN	0.551933152	0.712628897
NaN	NaN	NaN	NaN	NaN	0.462670441
NaN	NaN	NaN	NaN	0.639834805	0.63351858
NaN	NaN	NaN	NaN	0.414284821	0.662648348
NaN	NaN	NaN	NaN	0.800199373	0.239186021
NaN	NaN	NaN	NaN	0.692891427	0.919077851
NaN	NaN	NaN	NaN	0.894624322	0.742434198
NaN	NaN	NaN	NaN	0.831894399	1
NaN	NaN	NaN	NaN	0.278755803	1
NaN	NaN	NaN	NaN	0.619953281	1
NaN	NaN	NaN	NaN	0.311956091	0.577097577
NaN	NaN	NaN	NaN	1	0.829700465
NaN	NaN	NaN	NaN	0.535105466	0.933333333
NaN	NaN	NaN	NaN	0.695643732	1
NaN	NaN	NaN	NaN	0.564589967	0.517980416
NaN	NaN	NaN	NaN	0.743467581	0.460751036
NaN	NaN	NaN	NaN	0.397766638	0.340393662
NaN	NaN	NaN	NaN	0.292670749	0.463910461
NaN	NaN	NaN	NaN	0.618198346	0.711533683
NaN	NaN	NaN	NaN	0.933062088	0.791199222
NaN	NaN	NaN	NaN	0.236755522	0.383741446
NaN	NaN	NaN	NaN	0.515963185	0.944444444
NaN	NaN	NaN	NaN	0.342882701	0.310084789
NaN	NaN	NaN	NaN	1	0.25498913
NaN	NaN	NaN	NaN	0.266466006	0.377224267
NaN	NaN	NaN	NaN	0.77522022	1
NaN	NaN	NaN	NaN	1	0.59051296
NaN	NaN	NaN	NaN	0.282853905	1
NaN	NaN	NaN	NaN	0.508107999	0.641406665
NaN	NaN	NaN	NaN	0.469628559	0.687721674
NaN	NaN	NaN	NaN	0.626096184	0.924802836
NaN	NaN	NaN	NaN	0.659730334	0.453076581
NaN	NaN	NaN	NaN	0.294921045	0.490102304
NaN	NaN	NaN	NaN	0.800408291	0.539087181
NaN	NaN	NaN	NaN	0.641934078	0.784887681
NaN	NaN	NaN	NaN	0.622408764	0.616182255
NaN	NaN	NaN	NaN	0.415597503	0.478375977
NaN	NaN	NaN	NaN	1	0.972308498
NaN	NaN	NaN	NaN	0.442052991	0.81410462
NaN	NaN	NaN	NaN	1	0.84073371
NaN	NaN	NaN	NaN	0.683984156	0.609675675
NaN	NaN	NaN	NaN	0.746380526	0.673517997
NaN	NaN	NaN	NaN	NaN	0.397861829
NaN	NaN	NaN	NaN	0.785583706	NaN
NaN	NaN	NaN	NaN	0.939372508	0.657569231
NaN	NaN	NaN	NaN	0.71277237	0.375517033
NaN	NaN	NaN	NaN	0.495682567	0.436033641
NaN	NaN	NaN	NaN	0.613736825	0.567748268
NaN	NaN	NaN	NaN	0.543210623	0.396418385
NaN	NaN	NaN	NaN	0.311941811	0.564242958
NaN	NaN	NaN	NaN	0.561071421	0.181683066
NaN	NaN	NaN	NaN	0.358423598	0.354138332
NaN	NaN	NaN	NaN	0.944444444	0.602569725
NaN	NaN	NaN	NaN	0.392927709	0.692219476
NaN	NaN	NaN	NaN	0.716018029	NaN
NaN	NaN	NaN	NaN	0.285199447	1
NaN	NaN	NaN	NaN	0.933423313	0.258850462
NaN	NaN	NaN	NaN	0.348351477	0.8021305
NaN	NaN	NaN	NaN	0.489891748	0.636009605
NaN	NaN	NaN	NaN	0.315840724	0.963273641
NaN	NaN	NaN	NaN	NaN	0.568817951
NaN	NaN	NaN	NaN	NaN	0.941176471
NaN	NaN	NaN	NaN	NaN	0.514786996
NaN	NaN	NaN	NaN	NaN	0.586742308
NaN	NaN	NaN	NaN	NaN	0.640610081
NaN	NaN	NaN	NaN	NaN	NaN
NaN	NaN	NaN	NaN	NaN	0.352744988
NaN	NaN	NaN	NaN	NaN	0.669906788
NaN	NaN	NaN	NaN	NaN	0.197985201
NaN	NaN	NaN	NaN	NaN	0.656676406
NaN	NaN	NaN	NaN	NaN	1
NaN	NaN	NaN	NaN	NaN	0.689357459
NaN	NaN	NaN	NaN	NaN	1
NaN	NaN	NaN	NaN	NaN	0.941709637
NaN	NaN	NaN	NaN	NaN	0.385574226
NaN	NaN	NaN	NaN	NaN	0.516948685
NaN	NaN	NaN	NaN	NaN	0.788275041
NaN	NaN	NaN	NaN	NaN	0.766134691
NaN	NaN	NaN	NaN	NaN	NaN
NaN	NaN	NaN	NaN	NaN	NaN
NaN	NaN	NaN	NaN	NaN	NaN
NaN	NaN	NaN	NaN	NaN	NaN
NaN	NaN	NaN	NaN	NaN	NaN
NaN	NaN	NaN	NaN	NaN	NaN
NaN	NaN	NaN	NaN	NaN	NaN
NaN	NaN	NaN	NaN	NaN	NaN
NaN	NaN	NaN	NaN	NaN	NaN
NaN	NaN	NaN	NaN	NaN	NaN
NaN	NaN	NaN	NaN	NaN	NaN
NaN	NaN	NaN	NaN	NaN	NaN
NaN	NaN	NaN	NaN	NaN	NaN
NaN	NaN	NaN	NaN	NaN	NaN
NaN	NaN	NaN	NaN	NaN	NaN
NaN	NaN	NaN	NaN	NaN	NaN
NaN	NaN	NaN	NaN	NaN	NaN
NaN	NaN	NaN	NaN	NaN	NaN
NaN	NaN	NaN	NaN	NaN	NaN
NaN	NaN	NaN	NaN	NaN	NaN
NaN	NaN	NaN	NaN	NaN	NaN
NaN	NaN	NaN	NaN	NaN	NaN
NaN	NaN	NaN	NaN	NaN	NaN
NaN	NaN	NaN	NaN	NaN	NaN
NaN	NaN	NaN	NaN	NaN	NaN
NaN	NaN	NaN	NaN	NaN	NaN
NaN	NaN	NaN	NaN	NaN	NaN
NaN	NaN	NaN	NaN	NaN	NaN
NaN	NaN	NaN	NaN	NaN	NaN
NaN	NaN	NaN	NaN	NaN	NaN
NaN	NaN	NaN	NaN	NaN	NaN
NaN	NaN	NaN	NaN	NaN	NaN
NaN	NaN	NaN	NaN	NaN	NaN
NaN	NaN	NaN	NaN	NaN	NaN
NaN	NaN	NaN	NaN	NaN	NaN
NaN	NaN	NaN	NaN	NaN	NaN
NaN	NaN	NaN	NaN	NaN	NaN
NaN	NaN	NaN	NaN	NaN	NaN
NaN	NaN	NaN	NaN	NaN	NaN
NaN	NaN	NaN	NaN	NaN	NaN
NaN	NaN	NaN	NaN	NaN	NaN
NaN	NaN	NaN	NaN	NaN	NaN
NaN	NaN	NaN	NaN	NaN	NaN
NaN	NaN	NaN	NaN	NaN	NaN
NaN	NaN	NaN	NaN	NaN	NaN
NaN	NaN	NaN	NaN	NaN	NaN
NaN	NaN	NaN	NaN	NaN	NaN
NaN	NaN	NaN	NaN	NaN	NaN
NaN	NaN	NaN	NaN	NaN	NaN
NaN	NaN	NaN	NaN	NaN	NaN
NaN	NaN	NaN	NaN	NaN	NaN
NaN	NaN	NaN	NaN	NaN	NaN
NaN	NaN	NaN	NaN	NaN	NaN
NaN	NaN	NaN	NaN	NaN	NaN
NaN	NaN	NaN	NaN	NaN	NaN
NaN	NaN	NaN	NaN	NaN	NaN
NaN	NaN	NaN	NaN	NaN	NaN
NaN	NaN	NaN	NaN	NaN	NaN
NaN	NaN	NaN	NaN	NaN	NaN
NaN	NaN	NaN	NaN	NaN	NaN
NaN	NaN	NaN	NaN	NaN	NaN
NaN	NaN	NaN	NaN	NaN	NaN
NaN	NaN	NaN	NaN	NaN	NaN
NaN	NaN	NaN	NaN	NaN	NaN
NaN	NaN	NaN	NaN	NaN	NaN
NaN	NaN	NaN	NaN	NaN	NaN
NaN	NaN	NaN	NaN	NaN	NaN
NaN	NaN	NaN	NaN	NaN	NaN
NaN	NaN	NaN	NaN	NaN	NaN
NaN	NaN	NaN	NaN	NaN	NaN
NaN	NaN	NaN	NaN	NaN	NaN
NaN	NaN	NaN	NaN	NaN	NaN
NaN	NaN	NaN	NaN	NaN	NaN
NaN	NaN	NaN	NaN	NaN	NaN
NaN	NaN	NaN	NaN	NaN	NaN
NaN	NaN	NaN	NaN	NaN	NaN
NaN	NaN	NaN	NaN	NaN	NaN
NaN	NaN	NaN	NaN	NaN	NaN
NaN	NaN	NaN	NaN	NaN	NaN
NaN	NaN	NaN	NaN	NaN	NaN
NaN	NaN	NaN	NaN	NaN	NaN
NaN	NaN	NaN	NaN	NaN	NaN
NaN	NaN	NaN	NaN	NaN	NaN
NaN	NaN	NaN	NaN	NaN	NaN
NaN	NaN	NaN	NaN	NaN	NaN
NaN	NaN	NaN	NaN	NaN	NaN
NaN	NaN	NaN	NaN	NaN	NaN
NaN	NaN	NaN	NaN	NaN	NaN
NaN	NaN	NaN	NaN	NaN	NaN
NaN	NaN	NaN	NaN	NaN	NaN
NaN	NaN	NaN	NaN	NaN	NaN
NaN	NaN	NaN	NaN	NaN	NaN
NaN	NaN	NaN	NaN	NaN	NaN
NaN	NaN	NaN	NaN	NaN	NaN
NaN	NaN	NaN	NaN	NaN	NaN
NaN	NaN	NaN	NaN	NaN	NaN
NaN	NaN	NaN	NaN	NaN	NaN
NaN	NaN	NaN	NaN	NaN	NaN
NaN	NaN	NaN	NaN	NaN	NaN
NaN	NaN	NaN	NaN	NaN	NaN
NaN	NaN	NaN	NaN	NaN	NaN
NaN	NaN	NaN	NaN	NaN	NaN
NaN	NaN	NaN	NaN	NaN	NaN
NaN	NaN	NaN	NaN	NaN	NaN
NaN	NaN	NaN	NaN	NaN	NaN
NaN	NaN	NaN	NaN	NaN	NaN
NaN	NaN	NaN	NaN	NaN	NaN
NaN	NaN	NaN	NaN	NaN	NaN
NaN	NaN	NaN	NaN	NaN	NaN
NaN	NaN	NaN	NaN	NaN	NaN
NaN	NaN	NaN	NaN	NaN	NaN
NaN	NaN	NaN	NaN	NaN	NaN
NaN	NaN	NaN	NaN	NaN	NaN
NaN	NaN	NaN	NaN	NaN	NaN
NaN	NaN	NaN	NaN	NaN	NaN
NaN	NaN	NaN	NaN	NaN	NaN
NaN	NaN	NaN	NaN	NaN	NaN
NaN	NaN	NaN	NaN	NaN	NaN
NaN	NaN	NaN	NaN	NaN	NaN
NaN	NaN	NaN	NaN	NaN	NaN
NaN	NaN	NaN	NaN	NaN	NaN
NaN	NaN	NaN	NaN	NaN	NaN
NaN	NaN	NaN	NaN	NaN	NaN
NaN	NaN	NaN	NaN	NaN	NaN
NaN	NaN	NaN	NaN	NaN	NaN
NaN	NaN	NaN	NaN	NaN	NaN
NaN	NaN	NaN	NaN	NaN	NaN
NaN	NaN	NaN	NaN	NaN	NaN
NaN	NaN	NaN	NaN	NaN	NaN
NaN	NaN	NaN	NaN	NaN	NaN
NaN	NaN	NaN	NaN	NaN	NaN
NaN	NaN	NaN	NaN	NaN	NaN
NaN	NaN	NaN	NaN	NaN	NaN
NaN	NaN	NaN	NaN	NaN	NaN
NaN	NaN	NaN	NaN	NaN	NaN
NaN	NaN	NaN	NaN	NaN	NaN
