# Supplementary material for: FRET-FISH probes chromatin compaction at individual genomic loci in single cells
Source: Nat Commun. 2022 Nov 5;13:6680. doi: 10.1038/s41467-022-34183-y (PMC9637210; doi:10.1038/s41467-022-34183-y)
Supplement: Supplementary file 8 — Source Data [file 41467_2022_34183_MOESM8_ESM.zip › Suppl Fig 10/Suppl Fig 10c.txt]

Source data for Supplementary Figure 10c in Mota et al	FRET-FISH probes chromatin compaction at individual genomic loci in single cells
Atp2b3_fret-fish_score(%)	Magix_fret-fish_score(%)	Tent5d_fret-fish_score(%)	Pbdc1_fret-fish_score(%)	Kdm5c_fret-fish_score(%)	Ddx3x_fret-fish_score(%)	Atp2b3_Layer	Magix_Layer	Tent5d_Layer	Pbdc1_Layer	Kdm5c_Layer	Ddx3x_Layer
45.5759027896628	20.1575710991545	35.0846468184472	36.7729831144465	34.4514804039021	35.8960476448295	1	1	1	1	1	1
28.8814259881168	30.8228053126012	36.381823378108	35.2669902912621	36.1058601134215	37.3659117997616	1	1	1	1	1	1
39.8821617228769	24.3711512368229	31.0111668886385	32.146972218666	35.9568447117085	36.3323961262106	1	1	1	1	1	1
41.6061423531853	16.2977867203219	36.1226611226611	35.7534449548081	25.6494539285336	36.4230225988701	1	1	1	1	1	1
43.8221709006928	17.3154362416107	25.0054884742042	33.8093850189449	40.2583083950228	42.5326603325416	1	1	1	1	1	1
44.4044006069803	19.3082735903895	36.6619115549215	36.1840207672339	40.4478897502153	42.3615857826384	1	1	1	1	1	1
48.0207115416736	27.2747180554035	32.7054157888214	32.9313929313929	20.8670946017047	35.3342918763479	1	1	1	1	1	1
43.2906403940887	33.1235797937424	38.7859943220224	32.1569221448046	36.8651194080054	38.2164678498691	1	1	1	1	1	1
44.116489571035	21.3878760255242	31.5553457635119	30.9085722436172	33.9747518078196	31.1542525092446	1	1	1	1	1	1
26.3051251489869	17.229115624753	40.4613466334165	33.4818941504178	23.7158469945355	38.0428730512249	1	1	1	1	1	1
43.3489827856025	21.398784701537	42.0340529036181	32.1590337191746	32.7509623926562	31.6105023775067	1	1	1	1	1	1
39.7338754389207	15.7482263652863	41.072472238457	33.7827485828099	24.1899262111004	35.052827843381	1	1	1	1	1	1
44.1939311747754	32.9835843628363	34.5597354278628	18.4015206372194	41.6734362307067	30.1959370116601	1	1	1	1	1	1
34.9332485696122	21.3775023832221	33.1478905887807	30.7440603215251	23.6348818255909	22.8166318719555	1	1	1	1	1	1
45.2139756047137	28.0829442460862	38.4937940288494	35.930023923445	31.8294190358467	36.4633117795895	1	1	1	1	1	1
42.979992979993	21.3537374926427	26.9701810436635	31.9566339700568	29.9109941080607	34.5526596555403	1	1	1	1	1	1
42.6206621459912	30.0801282051282	23.4631216681288	29.7486432447872	45.5956956187548	43.1490384615385	1	1	1	1	1	1
45.9396299902629	32.4397692568714	22.3296075300445	34.6263291897559	25.7600161063016	28.2090035625607	1	1	1	1	1	1
45.2843903325459	17.9764146268953	38.7209442370228	29.6312490890541	40.0691625319501	31.2005751258088	1	1	1	1	1	1
31.4400831817	33.8002980625931	33.2688821752266	33.6501901140684	27.1387982742292	28.9170182841069	1	1	1	1	1	1
65.4239093594151	18.2677678765486	35.6916930248044	28.9700727959019	33.0032604757879	38.5675348273774	1	1	1	1	1	1
40.0820549411345	21.3709677419355	34.3276936776492	21.7903534387272	25.2273492758505	17.1854478592067	1	1	1	1	1	1
20.7120358881359	22.0291953190976	17.0846286701209	33.6472602739726	39.1978609625668	31.0763705503327	1	1	1	1	1	1
44.7143916913947	32.3935772964899	37.3371510379384	41.2100753051156	46.1251435132032	34.9898738121203	1	1	1	1	1	1
48.6076435567505	34.6350613915416	34.4057780695995	35.7798165137615	43.2949570293498	35.1692774128348	1	1	1	1	1	1
31.7579250720461	42.4010641835717	39.6666152183979	34.2678713792187	42.4587863907401	40.0229357798165	1	1	1	1	1	1
42.0403126285479	27.6093849080533	15.578916630165	33.477907291949	46.4614355027606	41.6852500796432	1	1	1	1	1	1
37.6261127596439	13.7606623181134	45.9328696703961	28.9850136239782	22.4457858260675	40.3668235676027	1	1	1	1	1	1
26.4970598823953	26.7365008105749	31.0934944004027	31.9189446484428	45.3398558187436	34.4741235392321	1	1	1	1	1	1
44.469387755102	32.7554014403841	27.9724722075172	33.456607495069	45.1641925326136	34.8683062968777	1	1	1	1	1	1
45.1701543014162	33.1075057942592	31.6030923455951	22.6691399004198	42.8843820419483	31.0107085228106	1	1	1	1	1	1
44.9452554744526	33.4929927266276	41.0518884574656	34.6443830108067	46.4862138533961	39.0135218192993	1	1	1	1	1	1
43.0400585330163	27.8701760051671	38.3326840670043	30.0947583063452	21.7357030242224	35.2829209205745	1	1	1	1	1	1
41.8637274549098	35.8001144382987	47.1698113207547	33.9219330855019	33.5661517797179	30.5865921787709	1	1	1	1	1	1
45.7208621050429	17.6635591122845	22.5214583825498	29.7002032520325	38.0264920375056	39.5490164720934	1	1	1	1	1	1
45.0213371266003	35.9134696636809	19.4929072232187	29.4167450611477	32.828418230563	32.9140988554899	1	1	1	1	1	1
43.5892657472978	29.1362633633124	22.2552980367142	20.9180374973062	27.4069698759598	41.5401644528779	1	1	1	1	1	1
40.6491193350485	25.0199840127898	41.2517780938834	26.8303899926416	30.2589189834149	37.3182018510357	1	1	1	1	1	1
41.6349809885932	32.6757713707638	35.4166666666667	31.2748238308776	44.8803516197298	33.7555779473154	1	1	1	1	1	1
45.5203442879499	29.6251184192719	33.8018852323466	33.3736234219715	42.2292993630573	33.8874259381172	1	1	1	1	1	1
44.36576977544	35.379757937204	20.5893732267217	32.9405989199804	39.8242697696509	38.530638434392	1	1	1	1	1	1
41.2981455064194	16.9913122999543	38.8356259552591	20.9749126706891	45.1807228915663	21.2490551776266	1	1	1	1	1	1
40.4011461318052	33.4967320261438	37.0415835507135	24.9548688541999	43.6772380570052	13.3530471746061	1	1	1	1	1	1
50.249396621078	36.0771165129925	26.5453201515292	27.856780091417	43.956043956044	24.7143833609999	1	1	1	1	1	1
32.408121305577	21.9779241588036	11.9883040935673	27.3962888547453	40.5673120216119	24.2122083732822	1	1	1	1	1	1
38.5400855526425	33.7256908904811	36.8648337411832	29.7104833060939	43.05586717523	30.5650242743518	1	1	1	1	1	1
44.2656979761287	21.4878482513337	35.6212850268893	25.5194615159497	40.578313253012	48.4175458078845	1	1	1	1	1	1
37.3148148148148	27.833850931677	34.0909090909091	23.2387751268082	39.6840593585448	30.8443565335641	1	1	1	1	1	1
41.4397953590353	35.048560231726	43.9434926360084	26.1669701907409	29.0158664316084	25.4041788786991	1	1	1	1	1	1
45.6765557163531	34.4422346772735	20.7428274890652	37.9583629051337	45.1346345633281	33.9531901250401	1	1	1	1	1	2
48.6775818639798	33.1100651701665	47.6320832192718	32.6218227776998	20.6846266021951	35.8867743483128	1	1	1	1	2	2
44.85966319166	19.7290431837426	22.8131289673324	34.4746162927981	28.4008843036109	38.9670014347202	1	1	1	1	2	2
40.4031551270815	35.177304964539	36.1520138588133	36.2703165098375	29.6194679708935	44.5985067804358	1	1	1	1	2	2
38.2824112303881	18.4911543414899	19.4940232520059	34.7716949557734	25.6152311273695	39.5042602633617	1	1	1	1	2	2
15.8808933002481	14.5793299356671	27.170512319124	31.054620405359	39.6671949286846	40.4735242361222	1	1	1	1	2	2
45.5384615384615	18.6288320923056	40.4950632735364	36.9630610034894	16.5570911042533	39.2073934837093	1	1	1	1	2	2
43.5071275141574	16.1305470767786	37.1928166351607	26.6759085057927	27.599454703185	34.3293070565798	1	1	1	1	2	2
22.8654124457308	35.4714912280702	23.8649036163773	17.8449408672799	39.0746430507862	32.0592286501377	1	1	1	1	2	2
23.5218010091862	29.439055250949	37.814500521066	18.0271871732311	36.3459841129744	39.5551257253385	1	1	1	1	2	2
39.5374248770716	32.5325480471172	36.343182840858	35.7164404223228	25.4547302103445	38.8888888888889	2	1	1	1	2	2
42.2612306530766	31.6561514195584	26.9292505247561	35.837819264689	41.4643257377662	36.4768174012593	2	1	1	1	2	2
25.1647772211969	13.1872978535725	25.0845070422535	18.7503687533188	22.1845109534094	38.8153428377461	2	1	1	1	2	2
45.9787556904401	35.6034750232702	41.6305290546401	13.6116451524307	43.8902007083825	36.0806816205877	2	1	1	1	2	2
41.9036995724112	35.0477845351868	42.5874040687051	19.1499608693035	41.0374844554983	33.723792547322	2	1	1	1	2	2
27.5546401190068	38.7690776376908	16.8611166040472	16.5788506310501	44.269340974212	31.6319741469442	2	1	1	1	2	2
31.8859577257087	13.0930261365044	37.9104958145525	16.7861009434449	40.0160901045857	37.2190109184329	2	1	1	1	2	2
46.6428287644021	35.7992073976222	19.3508446095339	20.033800436589	42.4925913730655	38.5416666666667	2	1	1	1	2	2
36.5091946734306	21.2970624741415	26.5336072791312	35.3235952660198	44.6349206349206	27.7090401117541	2	1	1	1	2	2
41.826748822037	26.8633540372671	34.5321345321345	21.5749901068461	37.5107591668101	37.8333584450806	2	1	1	1	2	2
45.6247871978209	17.8420379659683	22.5866537091027	37.1414379734261	45.1694788711363	32.530303030303	2	1	1	2	2	2
43.9630166787527	14.4328276078925	38.5704074338813	33.7694704049844	29.7752808988764	36.0796563842249	2	1	1	2	2	2
40.4852030282175	11.183784949328	43.1409649952696	34.2900302114804	16.9508196721311	26.6659149847784	2	1	1	2	2	2
42.4839311631765	23.2829598749349	40.2398247434567	34.6205456985239	33.4558823529412	39.409963818536	2	1	1	2	2	2
44.1212367778682	25.5452964003747	36.6877785596997	35.877640203933	29.0233837689133	36.8374427875388	2	1	1	2	2	2
42.3142050799624	18.9957464467268	21.5219260533104	34.0362298330031	41.538705081526	29.9165169607947	2	1	1	2	2	2
45.5710955710956	29.893924783028	20.7152384128043	34.0406976744186	31.5624182151269	39.3824155765135	2	1	1	2	2	2
30.2285432423545	36.5055638598239	22.3219497956801	33.3486607656052	40.6203840472674	36.0076149034539	2	1	1	2	2	2
48.4135667396061	27.8234854151085	66.1043281985138	26.1287004229055	31.2591425677957	18.699128944738	2	1	1	2	2	2
46.8700405572209	17.5309155149122	65.3478600379281	34.870823752198	28.0492942911312	30.0058038305281	2	1	1	2	2	2
42.3158708679683	26.0338902713592	35.5972980475618	37.7437912165006	36.6651097617936	36.7097401695151	2	1	1	2	2	2
45.5197132616487	31.0076312100919	33.4997098084736	32.3953143934294	40.2663934426229	34.1343093570974	2	1	1	2	2	2
32.4409448818898	33.4105295661572	31.4375987361769	29.4437070109811	40.7899960301707	27.6302754111353	2	1	1	2	2	2
39.7017892644135	34.9472990777339	42.9746835443038	26.02300376023	19.3877551020408	34.405097051415	2	1	1	2	2	2
40.3624661246612	29.8515568428675	25.9639830508475	35.9530135645364	33.7477148080439	38.4206285253828	2	1	1	2	2	2
39.3637941006362	35.8020849540999	22.0514867291958	32.8162124388539	35.3198948290973	37.8026978709573	2	1	1	2	2	2
42.7848467322152	39.061560056146	21.4056224899598	37.7225519287834	24.0674442776302	38.9297987236132	2	1	1	2	2	2
46.9739554056586	15.9286367795059	28.6404066073698	33.5852225020991	33.2251908396947	42.1727833712244	2	1	1	2	2	2
43.2050657574282	28.8445251058681	34.4827586206897	30.3669607467076	38.4899785950574	16.600790513834	2	1	1	2	2	2
45.2168861347792	32.1277526615138	25.282640408461	30.3372371948638	38.9184234647113	36.4242166453991	2	1	1	2	2	2
44.2911122063414	32.6507066628209	42.5514174541412	35.9756959163487	31.1446910938754	40.5467720685112	2	1	1	2	2	2
45.3498366855768	34.0995561192137	44.9668788154306	34.3861740166865	39.2961876832845	31.2228708277204	2	1	1	2	2	2
48.8522769344687	18.7134502923977	36.2109976213796	33.4583444950442	29.3873837444399	30.4956268221574	2	1	1	2	2	2
42.3256719906506	27.7586444413831	28.47083452279	35.0712435233161	15.7029898690388	34.0852904820766	2	1	1	2	2	2
23.8303454306952	14.1545930364864	44.1290322580645	28.5362985138458	23.4521028037383	31.8597757442969	2	1	1	2	2	2
47.1055290890717	22.5423519228391	40.8347095030776	32.0853153291392	43.139320516197	40.6218070354693	2	1	1	2	2	2
24.9810390595374	12.2347459228008	24.6087471449116	35.11951257616	42.859375	39.0801096558026	2	1	1	2	2	2
39.9238692342141	34.131633356306	29.5247034729926	27.3375514713267	38.2343846629561	26.8092617589035	2	1	1	2	2	2
17.5801867641088	24.0714621532675	40.4369212962963	34.4884038199181	30.8611599297012	34.8510572619231	2	1	1	2	2	2
45.6920622257678	32.9308093994778	29.6841089944538	32.4289556776985	27.8511404561825	38.0771834800271	2	1	1	2	2	2
46.6108297623685	28.6135693215339	43.8310529446758	28.8066723695466	29.2484490999695	29.2263980369366	2	1	1	2	2	2
43.7428680106504	37.0695592286501	15.0331786951671	29.9064188743904	40.4524089306698	32.2850703015992	2	1	1	2	2	2
36.4442506178224	29.9885227086408	38.2616355894876	31.1732605729877	38.2682967677106	39.6865099216275	2	1	1	2	2	2
46.6210613598673	10.5172062716351	38.4516336713343	31.9367588932806	38.9334402566159	39.8799553322166	2	1	1	2	2	2
32.4814126394052	27.8161755789984	39.0540748729009	33.124403869737	38.4344146685472	38.1985445558149	2	1	1	2	2	2
45.6462154754375	35.2467024914509	42.4495953915787	32.8867761452031	42.5199362041467	39.4798318019	2	1	1	2	2	2
45.1312604729101	37.7818302387268	39.9656266525648	32.6645264847512	26.6217084136159	40.8190941144562	2	1	1	2	2	2
38.3436701933601	33.5554815061646	41.443730384098	32.6570173171362	40.6146728354263	38.7620578778135	2	1	1	2	2	2
29.6949475691134	14.5179845080144	42.3783480577759	35.0358950217724	41.9143765189755	33.4950183534347	2	1	1	2	2	2
42.7363868684883	37.0330679730557	31.2164209946274	34.7954393024816	24.000343967667	36.9844670594537	2	1	1	2	2	2
37.1137768084333	34.2951663297188	35.0321082115043	33.5133710973521	42.8968448585908	37.4555286751103	2	1	1	2	2	2
48.8465087665334	19.8809629563827	40.2619835900389	33.627260499178	38.6138613861386	40.8415841584158	2	1	1	2	2	2
25.4050004682086	20.7942044539844	33.8457954810156	31.0838445807771	29.7014752003717	36.2555124949886	2	1	1	2	2	2
45.3281853281853	32.9608006672227	42.7272727272727	34.6887081722437	23.5511115425687	37.7224785761371	2	1	1	2	2	2
29.6655737704918	35.4866056290268	22.9838063171397	28.7277984304007	39.6607846496488	32.4292796733742	2	1	1	2	2	2
30.8148352405901	11.599231674825	42.280789407944	18.0339122674538	24.8882131997854	19.291311282158	2	1	1	2	2	2
46.974306964165	22.4942263279446	39.3799877225292	41.6428978893326	43.0787413207268	22.9314561832608	2	1	1	2	2	2
43.6823104693141	30.1908786245082	28.550135501355	32.7079174983367	39.3428219996486	19.9067809351977	2	1	1	2	2	2
40.7085561497326	16.9117647058824	41.2260967379078	32.7600107497984	35.6341673856773	18.0226315354753	2	1	1	2	2	2
49.1140146769286	27.1749489448604	39.6503599236081	36.2151221627873	39.7047022949767	29.8299041818317	2	1	1	2	2	2
41.2533640907343	19.9307273626917	38.4608173978253	28.5219261560521	21.7338074972308	35.1316217094573	2	1	1	2	2	2
18.3517343301747	35.3355232285312	43.7813161117916	27.2439148073022	31.9647058823529	27.1091113610799	2	1	1	2	2	2
43.4231697506034	35.062408818285	46.265697290152	29.0032958290715	27.8072736925936	27.9674560511405	2	1	1	2	2	2
48.1379056047198	23.1567298381519	34.6142816174362	32.2257750590852	42.6510658759417	14.6027413516881	2	1	1	2	2	2
43.2902182700081	29.1237113402062	29.1051076403546	30.4209268357456	20.6884470526408	27.2158850866075	2	1	1	2	2	2
28.1740370898716	29.2411080150795	41.248071318361	21.6904276985743	44.4690265486726	22.6839539007092	2	1	1	2	2	2
38.6982944520682	15.2710681696189	39.4304119342261	35.4456202983552	31.0621468926554	28.3080908728577	2	1	1	2	2	2
44.4403803950256	29.1101842196733	34.3646408839779	31.0128959559284	29.4017922015016	16.4927164145783	2	1	1	2	2	2
25.2515905147484	28.2497282186675	40.9687308399755	29.411184534964	36.3901220865705	21.8521787978493	2	1	1	2	2	2
30.6533391279154	24.791591156216	19.8587819947043	33.7532629667461	35.2839389649206	42.8935914753114	2	1	1	2	2	2
43.439890174544	17.2803443769698	23.1728232189974	26.7587939698492	22.9254149170166	21.5909090909091	2	1	1	2	2	2
45.7034613397624	19.2433054259602	14.3067546978162	28.6285109883653	44.743935309973	15.1857047020797	2	1	1	2	2	2
44.413499344692	20.0350915670578	20.1038254743217	30.18147086915	42.3238607701362	24.1344975490196	2	1	1	2	2	2
30.6696428571429	11.8865671641791	33.8026710839631	19.4785011224314	40.7114624505929	34.7213959944478	2	1	1	2	2	2
50.5738029283736	17.7471018913972	38.8894226150447	26.5483563601715	44.4224748723019	42.0784188715333	2	1	1	2	2	3
42.1678635547576	11.2860892388451	24.4481519507187	29.2823156225218	24.1680032076985	38.2076997735361	2	1	1	2	2	3
29.0263543191801	20.9839052535682	34.4116679460467	35.4335260115607	34.2230050128709	42.1900963775341	2	1	1	2	2	3
45.078125	24.081704216709	26.3852378743364	26.8313869317633	39.8350231998625	31.0494605576573	2	1	1	2	2	3
42.6	15.0426266469386	21.1684911946692	30.9308966304969	43.6182500721917	34.4241922120961	2	1	1	2	2	3
47.3204633204633	30.1014163315265	32.5190470431733	33.203046702746	38.4365994236311	39.4651011089367	2	1	1	2	2	3
18.2526833363315	16.403162055336	34.7029077117573	31.0612391070789	42.9478796936297	35.8596973865199	2	1	2	2	2	3
28.9738658219256	40.5694408657562	35.0788578497062	26.9579863385422	40.5393358591487	33.4524898162773	2	1	2	2	2	3
19.9847153228888	20.7143530298747	33.8952707742802	25.2695633607345	23.5851660991994	39.8709677419355	2	1	2	2	2	3
15.4136351387766	14.9181664262871	20.5128205128205	29.3619274556526	20.0743823607544	40.0225116578228	2	1	2	2	2	3
19.0738319686231	20.1872440023406	34.3950995405819	30.4924695194836	40.1869158878505	41.4155188872221	2	1	2	2	2	3
29.9765415549598	26.6794889407886	29.7255508310785	26.052604220813	35.9480194144356	40.7488299531981	2	2	2	2	2	3
16.0113035113035	31.2084347120843	34.8792439621981	40.2106617351451	41.6641543563461	37.8204120144677	2	2	2	2	2	3
25.2274837511606	31.4130803117587	32.1795444394819	25.7522123893805	40.665218118001	31.36442603234	2	2	2	2	2	3
21.8164045143517	20.1407688142934	26.259753518559	31.6465863453815	27.6256224535989	32.4864796880895	2	2	2	2	2	3
35.1846424384525	35.6493606532121	33.8083045753089	18.2946103998736	26.0774742963963	35.5089905139459	2	2	2	2	2	3
31.5189113468081	34.7951946736141	14.4685039370079	30.4706669640866	43.076025098497	40.4183154324477	2	2	2	2	2	3
28.1256544502618	9.14945134202256	38.9133442334298	20.0215107139902	42.8367670364501	32.8030954428203	2	2	2	2	2	3
50.9198628001247	39.1319751992914	16.122579612738	26.3281667557456	39.7126261082238	40.0605449041372	2	2	2	2	2	3
26.6604809402304	34.5394240916629	20.7694141960099	26.9235232679587	32.5692208628461	35.3046796094714	2	2	2	2	2	3
24.976213130352	40.312596719282	42.0590081607031	30.9997947033463	38.408868601239	37.1734946384383	2	2	2	2	2	3
22.0498037291462	37.4217311233886	19.2441456063065	32.3957562299531	44.540384961324	40.5275779376499	2	2	2	2	2	3
21.5041011957703	25.8785942492013	29.0077003850193	27.8715120051914	40.8634897886062	35.00077675936	2	2	2	2	2	3
16.7607785823424	18.0479016532429	41.8759982575868	32.3081800887762	36.6172106824926	11.7129352963546	2	2	2	2	2	3
35.2429667519182	23.9027928908234	32.7122408687068	27.5275373721479	24.4628802382472	21.5686274509804	2	2	2	2	2	3
21.6011570529182	37.5266175266175	37.6523913723038	33.0342947990007	44.9662542182227	17.3069559668156	2	2	2	2	2	3
30.2598298459416	32.2984653378021	31.0884886452623	36.0818975162229	25.6867156050201	11.9081839702401	2	2	2	2	2	3
40.5960264900662	34.4833750446907	41.180800942285	29.7918709818023	41.7600259782432	28.9918116683726	2	2	2	2	2	3
30.5982395942115	18.8789076536112	37.9474184352233	34.7858107278753	34.3026061776062	21.5601757944557	2	2	2	2	2	3
35.994626235486	19.0822111977321	37.1290545203589	26.7723393137084	39.0992284227526	18.2927647019379	2	2	2	2	2	3
45.9316131074877	22.0685900925422	43.311235764066	30.1688726608854	36.9689440993789	30.5760414590393	2	2	2	2	2	3
26.1265638284951	35.1169383416017	38.0931649978233	32.9257447754558	23.9360373115682	20.0470542103715	2	2	2	2	2	3
25.262083681232	10.8253008612331	34.9618658118713	21.6245976622057	23.8054848741872	21.5025695407456	2	2	2	2	2	3
39.0343033653065	19.7135004580661	43.5642333043154	22.9327666151468	25.417567302024	26.6420323325635	2	2	2	2	2	3
22.5486343092946	35.5598894848042	22.5540679711638	34.1919016127161	28.9447972642892	19.694739288758	2	2	2	2	2	3
35.9046283309958	29.4741627519321	34.2053307008884	33.5103378149362	41.9594594594595	20.0153107383952	2	2	2	2	2	3
21.3921314310419	27.3267032803919	42.0200462606014	37.0605311256854	41.6448326055313	21.334224186668	2	2	2	2	2	3
38.8921800947867	24.3588003799701	21.428029440777	29.0264490714688	44.2108566049576	22.8469595577539	2	2	2	2	2	3
29.9191152195444	10.3875239998433	24.4948486542608	33.2745591939547	45.2814290529154	20.0183137282524	2	2	2	2	2	3
29.0294323756132	39.3978219090327	26.708822643782	28.1078157396556	39.9483204134367	12.4777111363268	2	2	2	2	2	3
34.4315487333084	17.2252533125487	48.2939632545932	30.8716583017515	41.9805481874447	21.2942477876106	2	2	2	2	2	3
16.9722332934768	36.4434097421203	34.5780206435944	29.2203566315241	43.6638506002668	31.148181936661	2	2	2	2	2	3
25.7962929638294	32.8229829692069	27.0895080023711	28.6988244831779	42.8447903156074	18.1699060930334	2	2	2	2	2	3
37.1251193887297	14.0576323987539	42.4059324361439	18.3332071758383	21.7919212760892	19.1484631204491	2	2	2	2	2	3
18.0067436130204	36.1213495888857	20.1523046092184	21.4868274364842	27.484323520034	30.0972166733253	2	2	2	2	2	3
43.2595832261384	34.9561678146525	33.7821734985701	28.6865890399805	33.6234896713005	22.1640488656195	2	2	2	2	2	3
14.8884639898024	32.34425974833	29.6214174262955	24.0219167547823	30.2820104616784	42.7538577749002	2	2	2	2	2	3
25.2236669450078	21.1033022046789	39.7176772537697	20.5637065637066	46.3427023366068	23.3828341303801	2	2	2	2	2	3
20.3763362132084	35.5178972851461	26.4031468866929	25.5858310626703	47.022925944252	21.571622539036	2	2	2	2	2	3
18.0394068091624	34.1399100356755	27.7008310249307	34.7173886955478	42.0419881571864	15.6998206940196	2	2	2	2	2	3
26.5276649517104	30.7320118620259	37.772524297347	18.6160178357057	33.4033319333613	28.9977109221714	2	2	2	2	2	3
30.8355437665783	38.3786316776008	40.2820355610055	32.3302805640355	39.1161178509532	26.6485919188385	3	2	2	2	2	3
45.5231288465356	23.2667925546264	37.2792119565217	27.2899204814098	39.4984853584652	19.176052163604	3	2	2	2	2	3
33.184165232358	17.4892887746358	40.1520799165051	23.3460076045627	39.7673573246092	19.865219019094	3	2	2	2	2	3
43.340144900613	37.8296584522265	25.875137816979	32.3802411181052	40.7733186732637	13.0310378273521	3	2	2	2	2	3
41.4292937805495	27.4515693047004	19.1982492788222	18.0821371610845	38.0757555760855	40.1251226692836	3	2	2	2	2	3
41.5013613380008	22.7184934814099	37.6954109934443	30.7654623392529	40.1407270899648	15.7797208871388	3	2	2	2	2	3
43.5331791496175	30.096267522378	26.2040451447089	22.4232146221971	40.7659574468085	15.9418449622246	3	2	2	2	2	3
28.6276002029427	32.5688073394495	22.8904145302859	30.4085129407521	35.2670461426668	18.2689747003995	3	2	2	2	2	3
45.2951096121417	29.2314945780292	42.2904496671648	24.9469136706451	40.947888589398	32.5657510227937	3	2	2	2	2	3
46.2084853138798	34.7988926884872	40.4754784688995	28.1460134486071	31.1388508891929	25.7289879931389	3	2	2	2	2	3
37.6353325313628	39.3135466755099	37.8355102626669	30.8092056421678	41.1316648531012	17.4658811246178	3	2	2	2	2	3
48.4316433221543	22.9619394548424	43.3219627394385	17.5427211767251	39.4730966733646	43.7509596192231	3	2	2	2	2	3
46.862179000152	31.8407960199005	17.2498970769864	23.5444155589346	42.549889135255	23.3982189297817	3	2	2	2	2	3
47.529992942837	34.5903554146504	43.4719395173015	12.1587482682748	41.6378316032295	43.3987565524808	3	2	2	2	2	3
39.6047756278304	22.7109025428353	25.4502593116454	21.3380984916172	44.8486040110106	15.694061879444	3	2	2	2	2	3
44.5476096404583	37.982900569981	29.4384880974014	31.2550066755674	41.1714039621016	20.5634355186614	3	2	2	2	2	3
45.1372477731322	21.8280054029716	42.3838674828952	22.1198156682028	36.8634950992111	18.0156455735419	3	2	2	2	2	3
40.7569141193595	27.8387619219003	19.5076780615788	28.8455860643637	39.9839903942365	32.7702390842795	3	2	2	2	2	3
41.0518292682927	23.2607167955025	25.9420455846982	19.6239579022054	40.0608298935477	20.8298052497883	3	2	2	2	2	3
37.0890136327185	18.3885457608085	42.1620980182746	21.5622872702519	41.9632194888942	40.187728141839	3	2	2	2	2	4
42.4219910846954	27.4240532667499	29.8946504309755	24.1169605012593	41.2118297667709	35.9586600142552	3	2	2	2	2	4
29.7527604416707	33.8146406984553	38.150642988365	28.5281016017439	38.3720930232558	38.731089842544	3	2	2	2	2	4
40.5086848635236	35.6388595564942	42.9961808549957	27.7146687363296	42.0496323529412	32.5295451832398	3	2	2	2	2	4
30.5101784367932	40.7600470825626	20.5427062465853	27.5613776351176	46.167171935903	30.264857881137	3	2	2	2	2	4
34.0893083532892	22.0663265306122	25.3291077523159	12.2945376058443	40.0976800976801	37.0088719898606	3	2	2	2	2	4
47.6053442959918	41.5572105619499	33.4576083954709	20.26286966046	40.5168637757337	22.5373283896182	3	2	2	2	2	4
32.2543083372147	16.4110313562524	28.027179722095	33.1075195974064	34.0697966357017	37.6366750098801	3	2	2	2	2	4
18.027183201758	24.1761284962614	33.9819995135004	20.5578466586848	37.1807967313585	27.3455673300594	3	2	2	2	2	4
16.92610191709	25.3434225844005	25.2030549157474	26.5762574638195	24.3344581927259	25.7534741021476	3	2	2	2	2	4
22.4611635699056	36.6744366744367	31.9352750809062	29.2207792207792	19.3657301338478	15.9008948844664	3	2	2	2	2	4
27.0753102267865	33.4730320699708	37.1937639198218	22.3151023007722	45.0700306094054	41.7767295597484	3	2	2	2	2	4
24.875745526839	21.0149524241051	40.1706749418154	22.9157204956855	26.5964791163272	21.3904015471525	3	2	2	2	2	4
20.5965302110931	31.7818782704489	12.0512564818508	22.7753672832458	35.2875488553881	22.2211575316213	3	2	2	2	2	4
29.792531120332	34.8154362416107	40.8730800323363	23.3789892719789	48.026048026048	27.6328564955661	3	2	2	2	2	4
25.2481113909051	17.7092511013216	24.9102968359248	30.9932140653917	45.0520833333333	21.6367205194021	3	2	2	2	2	4
22.6028132717706	22.1450962830273	21.3295729250604	33.2107682206172	19.1449814126394	28.9623717217788	3	2	2	3	2	4
18.8224754889763	17.4746841114795	36.4223798266352	21.9605534294966	23.8984639792313	17.7177177177177	3	2	2	3	2	4
43.1837916063676	15.2128883774453	34.6801925722146	31.4382896015549	47.2670186955901	21.4366133753659	3	2	2	3	2	4
22.0743838307039	32.5097309189372	40.552672184037	35.3002845589337	16.0934291581109	39.3339927464557	3	2	2	3	2	4
18.3611644746564	40.6488176666015	37.6281819278562	21.0219771685952	15.042467590523	37.3135441527446	3	2	2	3	2	4
17.7832512315271	14.9567723342939	25.0497226002303	36.6135004272287	31.8936477382098	13.4910667260868	3	2	2	3	2	4
31.8763235916984	33.1124702684336	34.0904333263555	30.7590057158049	26.808100289296	34.9793021880544	3	2	2	3	2	4
35.4008667388949	25.5288707204905	38.111388789718	29.2976285033473	35.2578279594925	14.988277629355	3	2	2	3	2	4
17.1113482746354	36.9623257193711	34.2810634834509	31.5230807208097	18.5955544517571	19.09256387784	3	2	2	3	2	4
23.9466025559914	29.9113009198423	37.9852422200834	34.4181841663438	40.429599640126	37.0924817032601	3	2	2	3	2	4
28.6264012046177	27.3694526109478	28.2263060086723	32.0829781187837	25.7078567410463	17.7571251548947	3	2	2	3	2	4
23.2949056482257	17.3812541943181	40.6990348054987	35.0048483169414	18.5104613219016	39.5090715048026	3	2	2	3	2	4
10.7413761964963	28.7908135030437	33.0254561838252	31.7504655493482	23.8294512435847	43.0876468310314	3	2	2	3	2	4
15.076289658513	34.5325163075707	15.6680731364276	33.1356049110222	33.7931034482759	49.1315929675013	3	2	2	3	2	4
18.4472785559969	20.8379045529347	36.6947165126224	25.9318423855165	35.8125206293322	24.4096755615281	3	2	2	3	2	4
39.7213174086138	38.9511494252874	21.1479385610348	34.7782402755849	37.7338741331938	24.9645820684072	3	2	2	3	2	4
41.1105536042817	22.6845784185234	36.9803459831537	29.4557097118463	20.3825508429727	24.2531487457063	3	2	2	3	2	4
44.300899427637	42.2937443336355	21.1941562566166	29.1492486724664	23.3073391152248	18.2649540674232	3	2	2	3	2	4
27.7896818856107	28.8265306122449	35.7778999450247	31.1429893567793	39.3156170367674	24.9064449064449	3	2	2	3	2	4
21.2605640973424	21.6943269335069	34.9885989359007	27.8478212784782	40.2201027146001	25.0809061488673	3	2	2	3	2	4
30.3863785199738	28.9692540322581	17.2619904940228	27.7692700357325	20.8584726771246	27.2509894459103	3	2	2	3	2	4
30.0789820096534	34.4284871139091	40.7458563535912	32.4174218064893	23.3901192504259	14.8137590269859	3	2	2	3	2	4
15.8870920999247	27.3553204729309	37.0644718792867	27.5202354672553	10.2415749333133	27.1095152603232	3	2	2	3	2	4
20.1930951252101	30.5993247045582	31.5826190950767	29.9379693111329	27.5336407264515	25.6290666206023	3	2	2	3	2	4
22.0858397008616	32.5115562403698	29.8111281265952	25.5189507384075	22.3987124763837	25.0638569604087	3	2	2	3	2	4
41.7999086340795	14.6927871772039	27.3499340369393	35.7855511479745	28.5474391267842	17.6158635001153	3	2	2	3	2	4
44.6889477167439	14.5136873975022	28.1597479614529	26.5930331350892	35.2849802843828	34.1499544211486	3	2	2	3	2	4
15.0101669850268	31.3380281690141	36.2925303089558	29.1657495047326	28.8698204809755	26.855147864184	3	2	2	3	2	4
15.9045725646123	15.1248875665952	33.1404583616973	29.4201929506161	43.375350140056	22.4066858659439	3	2	2	3	2	4
37.0087470740421	33.7084148727984	46.6511480266638	34.1192629048873	23.6520163117354	14.8108413325805	3	2	2	3	2	4
19.731761837025	34.0819852363751	21.7918985776129	32.6234149944602	40.3947546302555	22.7997076023392	3	2	2	3	2	4
25.3343300938616	14.0425531914894	27.9080749252322	26.2837426425817	20.2317363793245	26.3226045135035	3	2	2	3	2	4
31.9823051171688	25.2599890530925	47.8905947619662	35.4893138357705	29.7021671109051	21.0182157870154	3	2	2	3	2	4
17.0021095843549	37.6464998416218	52.3380865131841	24.9381811521202	23.0885692657078	18.1236038719285	3	2	2	3	2	4
24.2171189979123	13.2792275939271	16.9583931133429	15.0325945241199	40.5270489900163	40.03227408143	3	2	2	3	2	1
27.7777777777778	14.751080518649	45.3029394121176	15.0994719718385	27.6109410864575	29.4966236955187	3	2	2	3	2	1
44.7988904299584	18.6051261104871	29.7919612199556	40.5692108667529	25.421686746988	20.0125733445096	4	2	2	3	2	1
43.1585415813191	38.8051763871654	42.7714748784441	25.8719182200842	33.0755021934888	29.2424883622514	4	2	2	3	2	1
39.9873856827499	17.2486833066178	43.2674490426189	26.2578276830058	27.9067536454336	19.0538888366406	4	2	2	3	2	1
39.9684977357748	13.8948662772825	40.8234963462619	20.7014125669752	21.9282979463975	19.9377977766014	4	2	2	3	2	1
39.6958725561188	37.8163074039363	34.1977534322563	18.965034965035	20.3231902000391	40.3314917127072	4	2	2	3	2	1
47.4904253174763	13.9133894820611	41.2916152897657	42.8375816305035	19.6359796247981	34.1512805241215	4	2	2	3	2	1
41.3897280966767	28.9637802830415	28.8256595964822	18.5203504804975	20.4319744426696	37.3652694610778	4	2	2	3	2	1
41.7536534446764	30.2361796003114	23.703007518797	16.0746003552398	43.8926712054465	19.9867965010728	4	2	2	3	2	1
45.6537486417964	21.9841502788377	39.0656348523932	13.7157833430402	39.9703740278978	34.0240724655664	4	2	2	3	2	1
28.0896383403594	33.1242583488727	38.3503167171578	20.0191995273962	24.9428998976136	28.6261851926568	4	2	2	3	2	1
20.3365793703319	24.7054786686492	34.0003943217666	36.4403145103645	13.5658914728682	25.8654052891851	4	2	2	3	2	1
23.9164608129351	20.5710838528051	34.0810419681621	31.7118686240358	34.7545546558704	24.2866814972434	4	2	2	3	2	1
21.634721304252	27.007299270073	35.016195688596	26.5020576131687	27.7247321844434	27.6796347757046	4	2	2	3	2	1
24.5424129108443	13.912657666223	49.770918736436	34.3235252710123	28.2268578878748	38.6183465458664	4	2	2	3	2	1
19.2633569077796	32.9775190037199	28.1478927863484	13.3308045686349	42.6527777777778	21.6322840470124	4	2	2	3	2	1
24.5489199491741	33.3497617874158	42.6581680830973	19.3072402150807	41.3068844807468	36.2834155203737	4	2	2	3	2	1
17.1069266085568	29.5764272559853	33.5689938139124	20.8321889590772	41.3578047042053	37.4865073245952	4	2	2	3	2	1
21.4499424626007	19.4837007725645	25.8979666382564	30.6124126592684	25.9533784509614	17.5092478421702	4	2	2	3	2	1
25.6067461949815	34.9825087456272	12.1790206882212	23.3021904687132	41.2648716343143	37.3885750156937	4	2	2	3	2	1
27.0510541021082	37.575256758352	25.2620237045744	25.6527977044476	40.666975451598	33.3928305815856	4	2	2	3	2	1
41.9640348412475	14.7479564032698	31.1963547737628	26.1998708659158	30.4156674660272	18.2338248328096	4	2	2	3	2	1
22.2410045882637	42.2823613938451	39.1236550756276	13.1417728381675	33.5559603319166	35.324746505892	4	2	2	3	2	1
21.0553510301621	26.4673751117291	33.4379905808477	25.3501945525292	26.1770604526788	27.9396016277575	4	2	2	3	3	1
27.3266682922864	33.0301990391215	31.693022227137	26.5171825493541	36.5620094191523	12.225784147338	4	2	2	3	3	1
26.4171886149211	36.8293078294699	26.6100677471915	30.5758754863813	33.4460547504026	32.0712401055409	4	2	2	3	3	1
22.5749274895263	28.6658331844972	34.9296099699977	14.9744959922273	38.1746458669536	40.8751473863488	4	2	2	3	3	1
24.0278079513361	25.1319355298816	31.4379892871858	20.1517769930122	26.2624951317668	34.0151689266835	4	2	2	3	3	1
38.4051670599925	34.7606642787366	42.9264594389689	23.5942449841605	44.1712797134484	18.2764274003849	4	2	2	3	3	1
47.4471830985916	38.2972183802059	35.0534100246508	21.2796598546153	24.2264851485149	21.6084807906903	4	2	2	3	3	1
20.233676975945	20.3400271036097	40.2359108781127	22.7554503029881	38.8009592326139	32.2065949651341	4	2	2	3	3	1
27.772677960444	18.4864518197852	37.814500521066	31.8477339112409	39.8280278082693	34.4094094094094	4	2	2	3	3	1
23.5825008611781	33.910279053338	37.3236086887585	30.6544527339692	30.0393841747225	20.9245742092457	4	2	2	3	3	1
26.4083479276124	38.5026737967914	41.2264150943396	17.7347616362839	36.2941861970737	25.7514523869664	4	2	2	3	3	1
25.3412524747317	31.9926594280471	42.4251278305332	30.6202054349239	38.0872794800371	16.5970772442589	4	2	2	3	3	1
29.4865211810013	38.1613756613757	34.6078872394662	23.9414826276551	41.3461538461538	17.1140047834175	4	2	2	3	3	1
40.9970674486804	36.9811320754717	37.6939573609184	21.5193172193628	25.2038234467248	25.1069137562366	4	2	2	3	3	1
29.5091971057449	16.9883930234002	46.9291728578504	28.1197623038245	35.9315320413071	24.9780045750484	4	2	2	3	3	1
41.2574113435507	19.2284508740205	36.5103874227962	28.0150856768058	44.4695652173913	37.8229448961156	4	2	2	3	3	1
26.370310771397	12.7073878431664	39.3082244427364	34.2365480929755	36.3280613076798	36.4257256687536	4	2	2	3	3	1
35.5238491980837	31.4832535885167	39.9809311933895	18.8175460902734	45.4973513831666	38.2335418528448	4	2	2	3	3	1
54.2941890252123	10.4081058260625	35.7593401261524	34.2217949838329	41.7384843982169	27.6162000543626	4	2	2	3	3	1
26.7272727272727	15.8713692946058	43.2375507747856	37.0776699029126	24.1101790977103	31.1917249417249	4	2	2	3	3	1
46.9358938153064	31.39564992232	36.4619102123871	25.4131182674412	39.368932038835	37.9370124241549	4	2	2	3	3	1
49.6558628457014	38.0516109329669	39.2086330935252	19.785803627267	37.2848327379019	37.2252952608761	4	2	2	3	3	1
33.890214797136	37.14859437751	35.0041539739684	36.8938053097345	33.837890625	38.7598167539267	4	2	2	3	3	1
26.0489347846311	23.2723729575776	31.8660119256401	23.4165761853058	29.976890062727	32.8131252501	4	2	2	3	3	1
50.7451835696111	19.4533622559653	39.7414700135277	37.3529712590774	33.3962264150943	30.7651922824518	4	2	2	3	3	1
26.0095961615354	31.5219149280285	40.4332129963899	25.7656718363091	34.3461932400137	33.1689880438802	4	2	2	3	3	1
40.4008571788731	33.9919624916276	29.2802172928927	18.9179523858179	26.3319279417401	26.4907443875542	4	2	2	3	3	1
38.6918666383521	39.9739394816852	43.3720219914478	23.1453744493392	38.3609693877551	37.6162299239222	4	2	2	3	3	1
19.1099314857108	39.5328208160852	45.0740874593423	32.148745191427	47.5531555855552	25.7466147282508	4	2	2	3	3	1
13.36351234032	39.4717534849596	34.2237503306004	34.0276995833802	33.7570784698948	19.5759182127982	4	2	2	3	3	1
49.2876810726685	29.7842727905358	40.2417962003454	18.0115443515137	38.5699899295065	36.6389190493425	4	2	2	3	3	1
19.4781233526621	35.3364962221051	36.6226658081133	28.5120311394197	41.2727550864311	34.4984227129338	4	2	2	3	3	1
15.2311189694367	25.0479988184906	27.7387880862718	26.1192223925143	43.0991134047903	23.4021137393055	4	2	2	3	3	1
42.4338758901322	30.2700866315611	38.5339201699803	32.518663348738	38.1640887693342	39.3395203085453	4	2	2	3	3	1
46.125786163522	13.1221719457014	38.947696139477	35.8384111938614	49.8943874471937	23.0488361478777	4	2	2	3	3	1
32.7226345083488	30.879199428163	23.8060326770004	29.7042873222143	35.1805054151625	23.5070946202292	4	2	2	3	3	1
40.0635632828566	15.7880910683012	41.0789001793186	38.2671143443387	38.2969619169876	15.668669412003	4	2	2	3	3	1
12.4077605505348	29.4200649075773	27.1990360389966	36.5532381997805	38.8668163758853	32.6467331118494	4	2	2	3	3	1
47.1107544141252	28.8086969651215	27.7792952745152	26.2707024557396	23.4656206737425	29.8941798941799	4	2	2	3	3	1
26.8927078495123	34.0606843124596	35.2413992483377	31.945926716471	37.9823761774537	42.1762349799733	4	2	2	3	3	1
33.6702227213176	33.1591368846932	42.2272945699183	31.2741695587506	50.6185416969873	19.0869042851422	4	2	2	3	3	1
19.8727765343386	21.0052205957621	22.8524115090043	18.703805846663	17.1912209564266	37.9795060430899	1	2	2	3	3	1
45.1510035640593	36.1892012494422	42.7021403091558	26.5463917525773	40.0244584206848	35.2916314454776	1	2	2	3	3	1
45.8686773484134	16.0330219422116	41.7516659866721	24.6609229719355	36.1426652009283	34.7880611988964	1	2	2	3	3	1
44.4300936390055	21.7999603095852	30.734790624177	37.9988678177187	43.8704703161141	36.6651241709085	1	2	2	4	3	1
43.1702753274526	23.7464754198848	40.855832908813	35.6550129234118	42.2213148223765	26.8015521064302	1	2	2	4	3	1
41.411003236246	18.6829352717203	42.8428571428571	29.8484354628422	44.7838804029899	21.9947735191638	1	2	2	4	3	1
60.1684121143504	32.790967956168	38.4671962341865	26.3051067630105	39.2584514721919	33.398904032598	1	2	2	4	3	1
20.7611116490752	21.0457516339869	34.7507216977452	31.5844977590298	52.5268951713785	29.2300669506999	1	2	2	4	3	1
43.677269200931	18.8753478552922	40.2167085427136	27.0722696836758	40.6315162347334	37.1846943138093	1	2	2	4	3	1
39.437984496124	34.1549863057838	30.1272143621448	28.3711911357341	49.5057151683658	37.6482354622089	1	2	2	4	3	1
42.1905265011446	35.3132922854038	47.1928397070789	33.4343871805977	39.8730257045525	15.4589117010609	1	2	2	4	3	1
34.9700975763299	29.0478615071283	34.2554443790465	27.7659250228589	42.7909947309596	67.0920985120575	1	2	2	4	3	1
20.2812179905019	21.3943808532778	39.0633669958939	27.5704667351364	28.0502512562814	26.0353445198144	1	2	2	4	3	1
35.1457582705536	17.3927935333607	43.6834494544498	28.9489733685708	39.2773892773893	42.5452609158679	1	2	2	4	3	1
41.9858451290591	21.0195013576895	35.3018372703412	28.9981785063752	29.2241725847514	34.1860797484636	1	2	2	4	3	1
33.9193035325632	39.2107340173639	27.8629144608526	29.163658863566	40.3899268887084	24.1135322022996	1	2	2	4	3	1
25.0928710419246	25.5533199195171	33.4478987658178	33.6774366537069	44.4243421052632	22.3028188412451	1	2	2	4	3	1
31.7719680464778	18.9278227014076	41.0711430855316	35.0629105890213	28.5714285714286	21.5699717199417	1	2	2	4	3	1
18.4201235657546	16.7251120202611	41.8587896253602	29.4352298971237	43.9562749632121	32.5484199796126	1	2	2	4	3	1
26.9547585857306	32.6991676575505	47.2273004265692	28.6452353616533	38.2679929783499	18.6599922988063	1	2	2	4	3	1
29.3209302325581	41.1764705882353	36.2484333658265	21.8234165067178	40.9961685823755	35.084985835694	1	2	2	4	3	1
38.5026737967914	33.4141274238227	39.8498331479422	33.2189506309497	44.3816698053986	25.7268292682927	1	2	2	4	3	1
23.5176828628398	19.9001695234507	40.1142281202755	22.1322241681261	30.693573003222	23.8220238876493	1	2	2	4	3	1
40.1823015571591	21.1934006831892	28.0673616680032	33.8686686306186	43.4062433637715	27.0207852193995	1	2	2	4	3	1
30.3815774835911	13.2364613224251	40.9897172236504	23.8654708520179	45.7125724565261	39.9942865304956	1	2	2	4	3	1
26.8205275229358	17.7020245717252	40.0525525525525	20.168003054601	40.3663793103448	33.7602146603244	1	2	2	4	3	1
43.148919294071	27.6498127340824	44.0255288972935	28.4117647058824	43.7177280550775	35.5560791705938	1	2	2	4	3	1
41.2144628337466	16.5412257370834	23.5599728936074	22.3142635257572	43.4592705830967	35.7688229056204	1	2	2	4	3	1
20.7151220390885	15.805712682904	13.1742848094585	20.1407643833374	43.2870914648483	26.6182420007356	1	2	2	4	3	1
39.9824253075571	16.5981198589894	32.5287931897847	19.4586312563841	40.307006684823	39.7032134087755	1	2	2	4	3	1
38.4078009023432	14.227777408417	20.053677765663	17.6185717580137	37.6596715328467	27.2277227722772	1	2	2	4	3	1
47.1373727257553	15.7601913477537	16.8613961212265	22.5900966891298	40.324504891434	38.7565948951946	1	2	2	4	3	1
41.1703601108033	20.5879231667197	15.5220818486125	20.8436937323159	29.7211155378486	27.2875668812914	1	2	2	4	3	1
36.9584596184703	16.0266217870257	14.4335169158143	28.6186837002395	37.3677248677249	22.3723292133755	1	2	2	4	3	1
47.0588235294118	12.0131556171023	24.880247957171	19.4408861427172	39.5988686037542	22.6102424866586	1	2	2	4	3	1
41.7386883579054	11.0149662266567	26.9905982194858	16.7517806746405	38.5704005756776	35.7672561323446	1	2	2	4	3	1
45.5185772142983	12.3658362063358	28.4950581214645	14.7998811595433	38.2918697101821	29.7106824925816	1	2	2	4	3	1
44.5975918884664	11.2091365037162	38.2225268448709	26.3283344920052	25.5526002017793	34.0929927963327	1	2	2	4	3	1
49.0759408602151	26.7618694362018	24.0084697450933	28.8377815635056	20.0929315685722	16.1680055664495	1	2	2	4	3	1
42.5941283794991	13.3644859813084	17.7389811104751	34.2576545349509	30.2729199788023	19.0969557431568	1	2	2	4	3	1
39.9258997882851	18.5011509932646	17.2246249132362	28.2977797126687	30.0046446818393	33.4177927927928	1	2	2	4	3	1
42.8073089700997	12.3441651338647	18.8810665068904	21.1872544740288	27.8575587036678	31.1740367209723	1	2	2	4	3	1
43.6622160568753	15.8167625776309	27.2754290809124	14.4609792116324	23.8406598933709	25.2125537944788	1	2	2	4	3	1
33.2843617368593	36.4350350008537	15.6106400880202	38.3984792681478	27.6004926659948	35.1365972410062	1	2	2	4	3	1
30.1720399016915	27.2096585277953	20.4908046643848	27.0331325301205	17.0182841068917	32.4194567277322	1	2	2	4	3	1
39.2490118577075	22.7949672615227	18.996745436536	33.1210855949896	41.8963799402192	30.1673033855882	1	2	2	4	3	1
36.921768707483	12.679353244614	43.6224489795918	16.3483575248281	31.1093339426482	34.5430286857905	1	2	2	4	3	1
42.9674572531715	16.9014780760295	30.2709769431899	18.8942367024559	27.0616982284667	23.3201225004504	1	2	2	4	3	1
19.9473089951073	15.0193928046008	20.2543814242402	17.5274370561653	22.4055503731343	25.5669937268779	1	2	2	4	3	1
31.9094404100812	30.0543970988214	24.2781466835783	28.7487073422958	36.4605873261206	23.2672241033792	1	2	2	4	3	1
35.8053510504579	17.338145392944	43.255615234375	17.679180887372	23.5771599178951	36.9024101145792	1	2	2	4	3	1
46.1778471138846	15.835893934221	14.9643210583885	27.655567274371	18.0384820951363	35.4018417748012	1	2	2	4	3	1
45.0485838329543	20.0313105710452	15.5014365850322	27.5891406914688	23.1914713596751	32.5363825363825	1	2	2	4	3	1
40.2384765972593	19.3764283382305	17.5029410260345	17.3406288648203	37.9018814003334	35.8962588937342	1	2	2	4	3	1
39.4147325933401	18.5939020434642	42.3743584777767	45.1252370022952	11.147832091945	25.4473161033797	1	2	2	4	3	1
36.8954310839228	11.0215585443038	23.1802638006839	22.4482606781154	16.9490220237178	40.3348928835262	1	2	2	4	3	1
39.0875462392109	30.4275770633079	14.488878775812	18.8536064245193	26.729374877523	32.7379400260756	1	2	2	4	3	1
40.8853258975253	22.4969001859888	26.1180124223602	27.2352941176471	43.1865828092243	37.3317013463892	1	2	2	4	3	1
43.9545454545455	34.455575628182	24.7286988288385	19.8452225883074	18.8902840998273	14.3079989600485	1	2	2	4	3	1
28.5312029336651	28.2605623851915	33.8167857523728	21.6258683427059	37.3739130434783	45.6699443193934	1	2	2	4	3	1
45.0409787385675	28.2932891466446	18.7561477242243	11.4669917617939	17.1948097802101	22.6592309950103	1	2	2	4	3	1
46.848925971951	21.6172021911536	41.4761720263464	14.9068322981366	29.8889644232948	33.2185145317546	1	2	2	4	3	1
20.7569325264204	15.3017814411061	44.466800804829	12.3041515446579	20.3230304438764	18.6049382716049	1	2	2	4	3	1
18.2149362477231	36.62109375	24.1331363517859	18.4630680156734	16.4843945068664	25.1291358369398	1	2	2	4	3	1
27.6422764227642	20.5062425175304	18.3642824966215	21.0668146152017	17.2812408545508	12.6119638114957	1	2	2	4	3	1
35.7867324561403	14.9730029073792	18.8658594979137	28.4722782664837	27.0290456431535	20.2671040299906	1	2	2	4	3	1
34.1197640707788	11.3750980611902	11.9970386822136	18.9007966072554	30.7053192450104	42.4614477949121	1	2	2	4	3	1
37.5391849529781	26.0788187584486	14.3047365417539	26.4115587553627	30.1103883303765	22.5985472945401	1	2	2	4	3	1
22.2858425957112	43.9241759796294	23.2356081933793	28.271472265851	17.5741409069512	14.9263396470779	2	2	2	4	3	1
25.9248637797534	22.6844583987441	20.4522096608428	28.5338708263956	40.570958001647	22.1015495296071	2	2	2	4	3	1
22.8155844155844	19.51914160816	38.1555324577152	25.2517116391462	23.8738098621572	17.1359099052982	2	2	2	4	3	1
30.8157505711598	16.1761949390815	24.0802397203263	50.0098164327084	21.6613910514159	28.1192550555511	2	2	2	4	3	1
43.2535749681439	14.7056840401861	20.4868281083787	25.9947720011618	38.6550777676121	80.1810443019004	2	2	2	4	3	1
30.988326848249	20.1043752654894	11.0478972860767	13.2700736958721	12.4304172412032	15.7410703690519	2	2	2	4	3	1
37.593573123973	17.4694966954753	20.2605740181269	23.6422079361561	22.3509655751469	41.2162162162162	2	2	2	4	3	1
39.6427878081926	25.8100310696849	21.2556225476122	13.2983221327162	28.0418895502147	17.1533048922378	2	2	2	4	3	1
20.6837460371862	23.9092203333054	29.2517605633803	21.0926940314434	25.8047677048895	24.4805096314273	2	2	2	4	3	1
43.3692421991085	18.6939604127897	16.3520374951178	12.9291151038161	22.002916869227	16.0494423253344	2	2	2	4	3	1
34.2197833122274	13.3366222660747	17.1378002528445	38.6016912213408	25.2001779359431	25.6896949204642	2	2	2	4	3	1
41.2099644128114	12.0360186967281	20.197020429951	16.3949942160059	24.6222152983331	40.7090464547677	2	2	2	4	3	1
34.0128068303095	10.228608054695	16.853230297176	16.2801296333806	35.4756763622507	28.3216783216783	2	2	2	4	3	1
42.6615405368946	39.3595970498291	20.3926653083904	25.4788545420064	18.2691138932782	33.8707454871159	2	2	2	4	3	2
39.4235807860262	12.0658772017116	46.5163934426229	19.9944479144979	23.0377166156983	34.5016891891892	2	2	2	4	3	2
32.9553035356905	33.7707641196013	21.5944827586207	39.5662688197207	13.0640794223827	36.1719767855028	2	2	2	4	3	2
42.6673846706157	25.4451919271864	28.6191145467323	18.1828798318346	19.9543663140427	25.2856822764956	2	2	2	4	3	2
24.1089250071286	15.0743661673636	20.1110885321412	30.0997375328084	26.5056290304951	28.3660844250364	2	2	2	4	3	2
45.8099579242637	24.4122061030515	43.9253140595422	23.9780353874314	35.3909880783997	24.4208703182507	2	2	2	4	3	2
40.7539753439343	9.58190922820126	21.6687422166874	30.3387214686053	19.5117708454134	26.8644584434058	2	2	2	4	3	2
47.7687296416938	37.3692506089698	39.4722450095707	23.8180272108844	15.2081826634983	31.3197969543147	2	2	2	4	3	2
20.5203834404298	24.40081799591	20.4395877312803	32.4345862664364	32.8931364031277	30.0590841949778	2	2	2	4	3	2
29.3231129011303	17.6129262631673	15.2320247810806	26.9008765053802	21.9681502654145	33.0701200252685	2	2	2	4	3	2
34.3719760015483	16.362294779561	28.6611093959041	36.0264900662252	35.4354047424366	17.7053730751437	2	2	2	4	3	2
30.9565987599646	18.7543372657876	24.9074275756916	20.5988177846312	19.8279948533893	36.0671578693079	2	2	2	4	3	2
40.7411617596908	12.7065994607901	33.5790884718499	24.8748991121872	18.2438425325783	34.4994246260069	2	2	2	4	3	2
20.8413321091729	17.689026754556	24.1582756450598	28.9266660638394	24.818763326226	16.5288662017399	2	2	2	4	3	2
42.8132344964744	13.6066993935894	35.6460923623446	34.2443900882697	26.4994092709709	30.0204778156997	2	2	2	4	3	2
23.9074550128535	20.7434603028912	26.3560544303004	29.6451959730232	19.9209062269589	30.9302325581395	2	2	2	4	3	2
37.5069560378408	13.4906532091833	24.5769442238377	26.4632787728169	26.9542011019284	21.3326446280992	2	2	2	4	3	2
24.1897305171158	22.3958333333333	25.1789584291062	20.1129684756889	17.8194521051664	18.0253623188406	2	2	2	4	3	2
43.4488588334742	15.4532931993266	20.4686165670367	22.6701881097397	24.6503051881994	28.4095813552007	2	2	2	4	3	2
44.1044471644227	19.6559184093953	24.2721827552584	22.8143355750404	39.3952546296296	32.4429808513233	2	2	2	4	3	2
34.9453662484824	12.147827562797	21.8185030328014	23.1989052563793	21.3504486213897	33.5671801128565	2	2	2	4	3	2
46.9699866182374	11.6102714293185	21.3615800507558	44.8610874382137	17.5837010121983	26.9373914481846	2	2	2	1	3	2
39.9564375605034	16.4864485325095	22.0036841167033	40.0554097404491	27.7503471686468	23.391864466602	2	2	2	1	3	2
30.3887935963408	14.2706541641236	29.010989010989	43.319118692253	55.235123211019	27.8030191997655	2	2	2	1	3	2
34.4868382135463	11.8413366047435	20.947219604147	42.151643106297	39.8295545907702	32.0338311087617	2	2	2	1	3	2
39.7561934722768	7.12515802781289	26.5653495440729	35.5767971716643	35.9578156602138	18.5082872928177	2	2	2	1	3	2
45.4736547085202	13.4234995773457	22.3149932205809	41.3716435779032	31.9637815207867	20.8071820131882	2	2	2	1	3	2
21.3545663852648	15.4435925520263	17.4105659541477	25.2365930599369	20.112676056338	39.0949011954135	2	2	2	1	3	2
41.4846353202518	9.09933830657057	12.7624801901743	30.7869249394673	12.8589152782701	31.610813855252	2	2	2	1	3	2
43.528684088449	15.4033337388977	21.0625493890949	16.3588997011723	20.1161148595638	39.5206766917293	2	2	2	1	3	2
34.7803617571059	13.4079554189085	40.6285893285998	45.4179394612608	42.7291124602486	33.5912768202603	2	2	2	1	3	2
42.9024435739601	13.860654872859	25.1151801535735	37.5128821710752	20.1666544843213	22.543956043956	2	2	2	1	3	2
47.7168949771689	10.0126675815476	38.293079714679	37.7525989954445	17.9286395206319	16.6346808642357	2	2	2	1	3	2
45.9013689592611	22.0915312232678	20.5977382875606	20.2085947302384	23.5603094260338	18.4220183486239	2	2	2	1	3	2
43.5621521335807	9.06706304100726	46.1482994832352	48.3477259643063	38.1830485535442	19.2365607589219	2	2	2	1	3	2
46.562123039807	19.6745267353039	13.4262044707734	45.4512722035526	19.0804873657043	31.3449704885094	2	2	2	1	3	2
36.9692186266772	22.7605494776672	27.4728864497583	61.4438104688663	27.8379183632933	30.5839324000504	2	2	2	1	3	2
30.6213472777607	24.6034816247582	26.3102530783986	28.0911062906725	44.2674113009198	33.1333235767598	2	2	2	1	3	2
42.1281421281421	17.7397041609024	19.146160687815	40.603371783496	40.8465991316932	39.7818530504615	2	2	2	1	3	2
30.6547619047619	32.8242993790904	14.9329584775087	42.1701602959309	28.094688221709	22.6525313717006	2	2	2	1	3	2
26.2908777969019	11.8722409763698	38.3079993858437	33.2343332343332	22.9336437718277	21.1021859362655	2	2	2	1	3	2
42.7374301675978	16.5775401069519	23.7942997075029	39.8901098901099	41.3752222880854	32.5063241875851	2	2	2	1	3	2
34.2157392400504	12.9374337221633	39.948954788527	18.9816098327326	31.8664409909217	25.4962385570561	2	2	2	1	3	2
36.7394416607015	30.804311774461	42.1649934526408	41.0499504740342	52.4626452684007	35.4740484429066	2	2	2	1	3	2
43.8813592614418	58.648847274014	26.3447192775815	43.3469004383219	31.4805327868852	38.5987261146497	2	2	2	1	3	2
41.0505124450952	15.7452907452907	35.7333881917301	38.9486903480445	38.5514018691589	39.4195394467911	2	2	2	1	3	2
40.8823529411765	18.3607589953547	21.2989284933304	15.3828197945845	40.4040404040404	22.7432348688288	2	2	2	1	3	2
24.1262300644723	13.470173187941	48.4733599620879	45.6793371037748	40.2876585214971	35.0213371266003	2	2	2	1	3	2
58.7361749720393	38.6013433425524	43.0632630410655	37.8801169590643	33.4405614855973	18.5627847912154	2	2	2	1	3	2
37.1409778557334	25.3774401384749	23.3860045146727	18.6978902341768	25.3431140558448	21.5049041135998	2	2	2	1	3	2
24.7463359639233	13.8897806313537	24.1049897978112	23.0052930797883	41.2332545311269	34.1028081865778	2	2	2	1	3	2
29.2993047932675	19.3823967395564	42.6045963464938	41.9603524229075	34.9774022401258	28.9176278690435	2	2	2	1	3	2
16.0322008459544	15.9046214355949	30.241362991008	31.9419669401831	34.5774761673938	41.3351623228166	2	2	2	1	3	2
24.3657505285412	13.0432249796109	26.8182116812299	39.4425931535898	40.5013799448022	32.2031909901455	2	2	2	1	3	2
40.0403038288637	17.6136363636364	55.3053384554246	36.5141826528939	57.4342629482072	43.2718014003819	2	2	2	1	3	2
25.0507363272103	15.1369168356998	24.161797752809	39.6412411118293	39.4153916419274	35.0397413444699	2	2	2	1	3	2
25.506948018528	15.7625437268313	32.589776087875	22.8480941070015	41.9806000451162	37.5383756628524	2	2	2	1	3	2
35.823812387252	14.6693473109787	37.9219686612683	35.45	29.3593314763231	32.2091310751105	2	2	2	1	3	2
27.0833333333333	26.2528691660291	42.5555380494722	20.3348610981199	58.2252050708427	21.3579676674365	2	2	2	1	3	2
37.3945282536436	23.5345902721737	34.7585114806017	41.5046491969569	32.3775388291517	21.0828677107106	2	2	2	1	3	2
27.6304320757066	37.1759533861345	26.6949602122016	45.2009456264775	40.5957656326933	36.6360505166475	2	2	2	1	3	2
29.1584925141972	21.5108695652174	31.880417033036	39.6790434235368	23.5765928603705	37.4819277108434	2	2	2	1	4	2
21.0936191592698	19.7695711887685	20.210479507893	26.8853122785707	20.3449554896142	37.8525357278361	2	2	3	1	4	2
33.8400835557619	19.1618257261411	39.2780461621041	31.7887931034483	38.230626818302	35.4697343193646	2	2	3	1	4	2
34.187675070028	18.9698690645212	30.5408271474019	40.1047281687972	34.8474801061008	34.7301374455246	2	2	3	1	4	2
47.4173169825344	20.2329594477998	27.5005051525561	30.8697108406833	28.0127599243856	32.258064516129	3	3	3	1	4	2
39.3778841223722	34.2509996924023	44.0168457740343	44.9522409992652	36.7824042052843	24.0704879938033	3	3	3	1	4	2
29.8753709198813	23.3494545045552	15.0327671526013	40.2709359605911	40.6803685329553	27.0055599682288	3	3	3	1	4	2
26.1310941220704	21.0263788968825	28.7543655413271	39.349593495935	25.7395348837209	37.3770894788594	3	3	3	1	4	2
45.1523092040616	15.7972079353417	36.7688902940247	25.179075320165	37.0524130773223	18.7896534895071	3	3	3	1	4	2
45.2823920265781	32.9096264145094	38.9446366782007	31.0418143160879	40.9568874868559	20.1217686395848	3	3	3	1	4	2
42.2857142857143	37.8938524016244	39.5578551269991	22.365214000195	15.1901453842297	31.0661520031945	3	3	3	1	4	2
37.531241321855	23.7510334238809	41.3762939203966	37.6495780324978	32.7537671799967	27.9000798448728	3	3	3	1	4	2
42.7595867623884	33.5310594826166	29.9729875742842	26.6996666329932	18.5860524632118	31.4302108736193	3	3	3	1	4	2
43.1995540691193	33.2825461317081	40.456605673997	37.3408564814815	37.3625015449265	25.1814295655632	3	3	3	1	4	2
42.8965517241379	18.7315923817004	37.7049180327869	39.8161244695898	39.587661818763	33.514568520842	3	3	3	1	4	2
41.792828685259	24.6842455129626	36.052886165753	18.9306086629474	41.2937743190661	35.8338226658837	3	3	3	1	4	2
39.9808429118774	24.9763225544581	35.5007023881196	30.0295435051939	41.699604743083	23.1620466747014	3	3	3	1	4	2
29.1753774680604	39.7258187357197	32.0741121976325	42.6866928691746	22.166145149894	24.2658276125095	3	3	3	1	4	2
39.3987904660263	15.355111757704	44.296443247839	33.4114052953157	13.5467545459895	19.4338788146838	3	3	3	1	4	2
44.0203562340967	26.5512736773351	41.6250160194797	66.6119962511715	19.6456530696333	30.8617234468938	3	3	3	1	4	2
40.3259506895111	31.4137931034483	36.6011063306699	34.0832867523756	20.5385379958435	35.6081001989933	3	3	3	1	4	2
47.8167938931298	19.3930772878141	37.8769746290091	40.6189304674349	15.7600226661	36.3614133757183	3	3	3	1	4	2
45.1462765957447	17.2282328696548	34.5219491405029	33.9300377730333	34.8939622204195	38.177874186551	3	3	3	1	4	2
45.5997161107168	24.3635315592276	35.5962829117192	30.8087850793097	25.3219797764768	31.0298761233908	3	3	3	1	4	2
35.9701801615241	32.2604377414015	36.9857262804366	42.4531155474894	21.8964082207568	27.0194986072423	3	3	3	1	4	2
38.7775352252431	39.365866388309	40.2537128712871	30.596582681726	21.4326107445806	28.6440015631106	3	3	3	1	4	2
41.8141592920354	35.4681459068751	25.3099276009124	38.1889096150585	11.9365399143792	34.2673459485687	3	3	3	1	4	2
40.9216430790473	23.3336634643954	35.1316839584996	32.4230662600499	33.7347463070006	15.9988985267796	3	3	3	1	4	2
25.810896756413	34.2762929538355	38.8089005235602	26.6552360854656	40.5034013605442	21.9194531682985	3	3	3	1	4	2
23.8689021821552	32.7249232757228	36.8118878757177	37.8178835110747	30.3280423280423	30.0701051577366	3	3	3	1	4	2
23.1984205330701	24.8147262730098	40.9048507462687	25.9251769464105	14.7351390220518	30.4044262942959	3	3	3	1	4	2
29.5454545454545	22.7711779726879	34.5013477088949	23.7038472720225	17.7278715262531	31.8231243204059	3	3	3	1	4	2
51.9098609557296	37.6061261861162	17.7418263047451	40.7494569152788	25.8804044630404	14.386711510742	3	3	3	1	4	2
25.259067357513	24.4812810103744	33.8432381210234	44.3648519579752	31.2681744749596	19.2443843727875	3	3	3	1	4	2
42.2958272446826	17.0267489711934	44.6244855967078	37.0073891625616	21.9627308975507	31.1093697526027	3	3	3	1	4	2
16.6050870147256	35.943379322702	36.5263614666956	35.44474393531	22.2362762458892	23.3400756309911	3	3	3	1	4	2
21.3761717157995	31.6706400146708	34.3286742905549	43.0891614186278	41.6322128348014	18.1954477306801	3	3	3	1	4	2
36.0839772561598	23.2309906452387	37.7978106889891	35.3058843140523	28.1653296128357	27.4985689753864	3	3	3	1	4	2
28.9578045685279	33.1182420648762	38.620253164557	33.3037955988776	19.7047323715788	26.366401727014	3	3	3	1	4	2
20.0532061278782	34.8307073416024	19.2835944509628	24.8230436492332	21.182224470866	39.5698671994359	3	3	3	1	4	2
16.4923572003218	27.7865881286815	42.7723407668859	32.940704055682	13.9003896736483	34.9350184809825	3	3	3	1	4	2
51.1924478304074	33.2159831015666	36.9902790051761	20.2932975317567	17.1770972037284	35.612118481811	3	3	3	1	4	2
18.1002097867981	26.3014815821666	40.5396096440873	29.4609665427509	34.0245566166439	36.1177295024527	3	3	3	1	4	2
29.5223954466716	33.4381551362683	36.5678214914856	29.7617514488088	31.653447223917	34.9302200751476	3	3	3	1	4	2
35.5034454386506	15.4688988702872	36.0406744754795	39.0404515522107	22.240990990991	21.4997768189258	3	3	3	1	4	2
32.8622327790974	22.2129086336966	35.3629353895241	40.8374384236453	28.3815407657025	33.9822771213749	3	3	3	1	4	2
24.552833308282	40.4611703284751	34.2166569598136	39.1014074341393	28.0904786954235	27.3409065843168	3	3	3	1	4	2
22.9081885856079	26.1434511434511	33.3967908621159	32.3498785144047	21.2623038042032	36.1667347772783	3	3	3	1	4	2
30.9027777777778	39.6046353101568	29.9859409519984	37.9760609357998	37.6104630611524	31.1627347135291	3	3	3	1	4	2
36.3573646084857	34.9792408066429	26.126964433416	41.7402597402597	12.1179228898923	36.9438148634141	3	3	3	1	4	2
21.9370979270908	16.8914395026303	39.8480560107255	23.9072039072039	21.5667093084506	25.0927366279765	3	3	3	1	4	2
48.0108499095841	23.5077229696064	27.9936558287074	45.8347443278022	18.4382250580046	36.2007168458781	3	3	3	1	4	2
48.5328365160689	29.9143968871595	41.3420528859824	44.995077125041	29.7107039537126	28.3123355946283	3	3	3	1	4	2
29.5698176249478	21.1601845748187	28.6812674743709	21.1013121101312	18.7822736030829	25.2110625909753	3	3	3	1	4	2
28.5968933027757	31.8454796299302	38.9136904761905	44.1549418099705	29.9648064353947	49.4065934065934	3	3	3	1	4	2
35.2678571428571	37.7296360485269	36.5836197021764	44.7269837666023	31.4075487123586	28.5714285714286	3	3	3	1	4	2
38.4510250569476	21.1694365626267	39.4967817437098	40.4056927858662	20.368701351905	22.5586178527355	3	3	3	1	4	2
43.4580934101088	21.5042372881356	35.9209080922739	34.326561324304	18.4105649761663	20.6528506626345	4	3	3	1	4	2
45.67447261467	30.2709752209825	39.0718954248366	36.3929967703553	19.5403127026443	14.0360065466448	4	3	3	1	4	2
43.6516853932584	16.8819914920435	45.5062221539407	45.0529144968923	13.2626396515811	18.2057079997555	4	3	3	1	4	2
40.2446015669788	28.9457647775747	36.7881548974943	17.7952878764238	20.7369679330596	19.4147262429201	4	3	3	1	4	2
48.0937448423832	36.2386478304743	38.7291345209707	33.1995316942633	30.9177740863787	39.5183776932826	4	3	3	1	4	2
40.9862716763006	31.7552925487581	32.6423807080554	44.9159458136119	25.5303430079156	27.2906867356538	4	3	3	1	4	2
20.6722508591065	22.2964509394572	41.852269523541	45.4461821527139	25.3575114256229	33.2095808383234	4	3	3	1	4	2
42.825361512792	28.6401098901099	23.9873348618845	31.662447257384	35.3365384615385	34.4813220386057	4	3	3	1	4	2
28.4173216212051	17.4194592844423	34.0635082356937	24.7552889169561	17.6098304614958	26.8139440616133	4	3	3	1	4	2
24.4676694666927	14.0531152760692	35.0102070574512	41.5903975993999	16.3059073045973	25.1645194179257	4	3	3	1	4	2
42.1191553544495	25.8254292231961	34.2362579281184	32.2279951100245	46.0963522625721	34.798331015299	4	3	3	1	4	2
17.1554252199413	25.8822219748414	26.6113174568495	38.1541548236081	24.5001723543606	23.1743814844374	4	3	3	1	4	2
26.0020840569642	25.1521716702775	41.339332064371	33.6579509071505	37.1888323476826	36.3562202583277	4	3	3	1	4	2
24.2871571750447	29.0005005840147	37.7526025719535	35.3086801794832	28.4215128989943	33.2227676794481	4	3	3	1	4	2
36.3206194436478	15.8356085644489	28.0375948363719	37.0222475755847	23.9857435352999	39.2636423405654	4	3	3	1	4	2
22.0474289739375	14.0644736119501	42.2249431520028	41.8444718744489	27.1786709112614	35.0247710553971	4	3	3	1	4	2
17.4835239754564	34.8661417322835	36.1410237498156	40.563332771125	39.7801169590643	35.6264677441636	4	3	3	1	4	2
44.4854881266491	33.7120622568093	37.0288248337029	24.1468502294535	19.7562893081761	42.9125434608184	4	3	3	1	4	2
46.105711622953	31.4338477773381	42.196261682243	44.6443553649669	29.6008972801196	31.6020821283979	4	3	3	1	4	2
26.6976362891105	30.2030037960059	18.9821182943604	27.1379044684129	39.7291539866099	20.1786608782768	4	3	3	1	4	2
18.2843137254902	39.4895591647332	16.4661236579045	20.7051845342706	36.3783564970989	32.2930100593242	1	3	3	1	4	2
23.2445339900007	34.2295174755908	36.4298724954463	40.2252614641995	22.7559316409491	27.217486707739	1	3	3	1	4	2
28.4879677284741	18.3844292053247	28.153342683497	23.1527807990719	14.0995143225295	38.2338056680162	1	3	3	1	4	2
29.149855907781	29.8598209761865	22.6316057687408	21.2959779993125	41.9102450546206	29.4123943058975	1	3	3	1	4	2
42.6083801922728	31.1229590136621	22.5112046720087	69.6158367780348	30.1397849462366	22.1924868668847	1	3	3	1	4	2
38.2432432432432	38.360450563204	21.9771013683329	46.1433260393873	35.2132786007496	23.5711831405337	1	3	3	1	4	2
29.8551148836529	20.2567760342368	22.1674587807311	27.2804372408594	14.5114942528736	31.0835272821309	1	3	3	1	4	2
36.2243422954611	18.3347747464423	33.6630434782609	31.1506352087114	15.3336557059961	20.4861422549108	1	3	3	1	4	2
29.0780141843972	18.8062622309198	20.9278870398386	23.7086584912672	15.0589286711724	33.617747440273	1	3	3	1	4	2
44.8674878686077	11.7520215633423	17.1222956458767	21.5515424074204	31.694828469022	18.8949700286682	1	3	3	1	4	2
14.0867595122276	19.4635102955596	15.7170308799213	58.6044424500785	23.9457690509584	26.0451255853555	1	3	3	1	4	2
30.119375573921	36.3941116455327	22.7983665921874	27.7162275393353	16.7500416875104	33.7779337779338	1	3	3	1	4	2
42.2636859707798	10.4695143476726	23.8790223316335	25.1449657353716	27.1036641502486	30.456159519257	1	3	3	1	4	2
20.9202226345083	21.9513923333097	19.5830771810205	24.001130795326	26.9386720729853	33.6174893441496	1	3	3	1	4	2
42.6107408859271	26.1465215701516	21.4748667722886	23.983183418068	21.1434027570568	39.7149938042131	1	3	3	1	4	2
26.6973221530971	26.3338228095937	21.0939794419971	27.4386316467473	12.7258129265355	25.3227031131359	1	3	3	1	4	2
39.9551295125433	14.3966454418388	31.1534259403777	14.731729879741	46.3151041666667	32.6766595289079	1	3	3	1	4	2
40.7797270955166	33.4364941817282	22.1825078415639	20.1489483591129	18.3904970838461	29.5812524010757	1	3	3	1	4	2
29.2909397861564	19.0224492219979	26.7041765851547	21.8955154877485	18.0596434719831	25.127644055434	1	3	3	2	4	2
42.0089619118745	8.9146074444792	36.1852192578963	35.8478296211998	29.6492871266521	30.009101547263	1	3	3	2	4	2
41.5218312844426	15.6843432353636	25.8295380611581	43.1424559213606	20.4450319453624	35.8363185450537	1	3	3	2	4	2
29.3516151522194	9.30692179849975	14.2253443828549	40.6703910614525	20.852764823451	36.3257048931597	1	3	3	2	4	2
43.0306139900804	22.0038928538326	16.4712778429074	29.3034541821296	25.3840108594699	35.0809289232935	1	3	3	2	4	2
44.778730103201	14.282402808133	24.2652306494518	38.3961320440147	42.2818791946309	33.9944704892415	1	3	3	2	4	2
38.8723051409619	21.7077342116932	27.2303307712238	38.7949260042283	20.5618649133293	16.7427040336013	1	3	3	2	4	2
42.4226254002134	37.8737541528239	16.3696277731365	22.9115044247788	16.8872155473119	30.4665825977301	1	3	3	2	4	2
44.4058976582827	19.5677632279357	18.8983093362765	42.2792986773301	18.7657974230935	20.6272440829486	1	3	3	2	4	2
28.2477128782547	13.3034749034749	24.872281418771	44.2620363062352	33.7726697595951	27.7062961056785	1	3	3	2	4	2
27.6197283774124	19.623586290253	20.5018467491353	21.4578477859037	45.8248472505092	37.5702334873268	1	3	3	2	4	2
37.1544058205335	25.6217960888551	29.7778294753984	40.3308880911503	42.5708362128542	25.5361561726698	1	3	3	2	4	2
27.204767063922	13.2856738391846	32.7817324581677	39.7817715019255	31.0750338224581	34.8550277606416	1	3	3	2	4	2
28.3355176933159	36.6266986410871	19.3731243747916	43.9142001995344	42.2322595982408	32.7554980595084	1	3	3	2	4	2
29.5805103070492	26.9772008290608	39.4117647058824	34.073316781072	23.4677800535686	18.8561926108018	1	3	3	2	4	2
42.5343511450382	20.7995886360715	44.1352063213345	33.2007003024033	28.5555863598558	19.488763081146	1	3	3	2	4	2
29.140127388535	13.8411518810961	45.608428030303	41.1714039621016	21.6951722975819	33.55447818321	1	3	3	2	4	2
38.6666666666667	20.5392545598731	23.3569563595673	44.1227653852239	32.1807382265592	33.378984063745	1	3	3	2	4	2
33.6616554345948	20.7786362613457	39.6157735085945	39.1631512940372	28.7109375	17.4488251168301	1	3	3	2	4	2
46.9145121721079	16.3482818870122	20.4886681509391	41.1701802627559	47.2352389878163	27.5728383458647	1	3	3	2	4	2
39.6780057128019	18.9385474860335	37.8995433789954	43.551912568306	43.2580932580933	21.8645357686454	1	3	3	2	4	2
40.3960776773697	24.8727880306828	19.0195947301545	41.9359803016313	34.0442442707643	34.5394361374272	1	3	3	2	4	2
20.1720926106626	12.4611919400986	19.186626746507	24.0947546531303	43.6020254550431	38.0801017164654	1	3	3	2	4	2
38.4779213403379	16.6657508654322	27.6329509906152	18.6721034005232	18.8888888888889	24.418291258647	1	3	3	2	4	2
40.0559440559441	10.0169151073052	41.0650596482597	37.1398559423769	21.0690111258072	31.9425444596443	1	3	3	2	4	2
18.5337797235814	19.5488721804511	26.2419736397432	42.3629343629344	23.6194735936694	38.7541913850916	1	3	3	2	4	2
24.375154664687	20.9058456046408	21.3239636234794	46.3117027176927	24.9832462136443	31.8274555523171	1	3	3	2	4	2
33.2485291779297	15.9301544660846	29.8209892254178	47.0344659602972	38.5942160549864	32.1521768987776	1	3	3	2	4	2
43.1830829159711	12.41540699513	24.2035815268615	35.3536857781087	30.8791006266126	30.00546149645	1	3	3	2	4	2
40.9871632616163	15.767028146704	31.3991053677932	30.1923545166788	23.8318882466281	37.6037588097103	1	3	3	2	4	2
32.482568083147	15.10941549093	43.7482556516885	38.3377571333776	30.0434712606666	24.8129675810474	1	3	3	2	4	2
37.8184845961699	16.8881939014855	17.4306734578381	33.9602742133943	25.0118652112008	42.7285062291847	1	3	3	2	4	2
22.8660228660229	18.0459391141884	16.9435771632471	32.4623911322249	39.9096657633243	22.8795276484615	1	3	3	2	4	2
45.9655172413793	21.2784658409908	17.6481189457085	42.4177631578947	42.7583315866695	36.9082273632603	1	3	3	2	4	2
47.0679544670576	12.2659302168934	17.3881974632287	31.9520340012143	23.8776837996096	37.2413793103448	1	3	3	2	4	2
41.6344561016013	15.9694081388049	23.039821186989	40.8815075055893	35.2713178294574	30.3718746033761	1	3	3	2	4	2
46.8490473864192	16.9335054874112	21.1045794324697	42.1664420485175	33.6469768252309	30.5663408756192	1	3	3	2	4	2
24.2539398681122	14.0490301724138	32.6814488362484	24.6181974618197	40.4050736497545	37.6076121431808	1	3	3	2	4	2
40.0690532436853	16.4901451918356	22.7163641817909	41.6	42.4029646967037	34.63462072798	1	3	3	2	4	2
22.2537580153474	12.4103970579069	43.657419876111	36.7277298850575	36.8676256667205	37.0217451142307	1	3	3	2	4	2
43.8407145515445	19.319408291537	16.6242269916333	36.9860393956779	42.3545032086745	20.1700561009818	1	3	3	2	4	2
43.7067514494109	19.8892599753911	21.0754142712208	34.4368811881188	40.3407924450831	19.9721278634265	1	3	3	2	4	2
30.1164987405542	14.106908235945	28.4238488783943	39.0766235572243	43.1086303134392	14.3702451394759	1	3	3	2	4	2
42.8549358875328	17.3099655650923	48.5176837725381	35.0096711798839	38.20902188477	23.1521739130435	1	3	3	2	4	2
32.0218772053634	15.0442477876106	46.010144748237	35.1752640440839	42.7224008574491	22.526210683974	1	3	3	2	4	2
34.7289644012945	14.8056559507958	32.6573653471772	19.8157994682871	42.6632191338074	26.7185148018063	1	3	3	2	4	2
47.7877524847708	12.8346641615782	31.1758565056468	36.4045991298943	36.8349249658936	35.9154929577465	1	3	3	2	4	2
42.4877600979192	34.2503639010189	30.3752417794971	32.611693325979	36.3088057901086	27.146017699115	1	3	3	2	4	2
40.4655493482309	36.8953180899051	17.5946805435097	21.1586901763224	44.3055555555556	32.3865877712032	1	3	3	2	1	2
35.9239130434783	16.6975080187515	47.1461716937355	32.9282407407407	42.6774638180565	41.9229892914103	1	3	3	2	1	2
39.456995640111	24.6849062403935	12.5020354991044	28.0758672323434	29.8212605832549	32.2981366459627	1	3	3	2	1	2
40.297049052179	15.5980934809348	46.9647920901403	41.2581954417733	45.9247834855855	15.2599217439911	1	3	3	2	1	2
27.1890053839615	12.807881773399	24.3835337273283	41.153488372093	39.2770246784845	40.5552455357143	1	3	3	2	1	2
40.0442477876106	17.8964577656676	30.0670016750419	26.4131008980454	58.8063522540902	37.2397841171935	1	3	3	2	1	2
47.2098413264397	20.683412536773	12.7863216094411	42.5065876152833	44.2121684867395	38.5721188692921	1	3	3	2	1	2
41.1798179059181	14.9167403477748	45.6806128461992	39.5286195286195	35.4432450114491	36.9790981990272	1	3	3	2	1	2
44.2374429223744	14.8408958542913	44.3963712491277	48.6673111448695	43.6512950094757	24.9974208191478	1	3	3	2	1	2
26.5498214865303	20.8490411407966	35.1076181119943	39.350844905471	40.1900882552614	28.42659137577	1	3	3	2	1	2
42.4123120973515	15.8917518353246	30.0360502945573	35.7906427877273	42.1696847753186	33.6034439098506	1	3	3	2	1	2
45.5857856746252	17.7302100161551	33.6796882805475	36.952804377565	33.2017229002154	23.989898989899	1	3	3	2	1	2
33.6046669380003	21.9102749638206	10.4987060222424	21.9958886189497	47.0295349100373	34.5592140201806	1	3	3	2	1	2
32.5955386477607	16.6180175136951	19.1234709143712	27.1934460887949	50.6549707602339	33.7522196421254	1	3	3	2	1	2
36.7217799550929	14.2267094997705	28.3503150035	19.7958026091889	42.4285488709932	31.5105073725763	1	3	3	2	1	2
26.0388083104665	20.4685261649954	27.5603423406097	24.0395480225989	36.8295994568907	27.3274806043283	1	3	3	2	1	2
40.7271320827693	36.1893203883495	19.4316058609499	37.1763255240444	42.8172942817294	31.3251783893986	1	3	3	2	1	2
15.9688195991091	19.2929527345865	23.8568588469185	35.3917662682603	42.4877071571663	18.5462747380675	1	3	3	2	1	2
42.3083003952569	10.8656575212867	28.9234650967199	32.3051131601006	65.4834418539523	31.6955909943715	1	3	3	2	1	2
40.4846225535881	16.3181451317045	27.441776493952	34.6165884194053	38.3984867591425	25.4235946159937	1	3	3	2	1	2
48.5615303509565	19.9947884999566	26.3004421032829	37.0884871550904	33.7321792260692	39.977575682073	1	3	3	2	1	2
42.0901932712956	13.0132628591005	25.7620870551538	33.43678536426	45.5814843152257	31.666325066612	1	3	3	2	1	2
27.0253555967842	12.3243427017226	27.357541388457	40.1492031197016	50.8070714834743	32.0427064574222	1	3	3	2	1	2
37.1569595261599	24.4016715208307	23.9487117160914	35.086693941165	33.4523036988968	37.3474556758001	1	3	3	2	1	2
40.5285454912245	17.6643657349779	16.5273186855921	40.1040845292541	42.1011182863443	31.1951691922069	1	3	3	2	1	2
39.6104967816471	28.4705182541453	15.1567818089652	41.655737704918	30.4689655172414	36.6035104033477	1	3	3	2	1	2
13.6574444266752	18.4330770088042	29.0195637508433	29.289247591773	37.1261378413524	24.6618222470654	1	3	3	2	1	2
24.2861675126904	23.2545223738496	20.1197206518124	35.4985582030657	30.3009259259259	36.7293074324324	1	3	3	2	1	2
14.7270712108617	22.3451722291629	23.1412986624823	36.6430700447094	45.7743857036485	33.2580987785449	1	3	3	2	1	2
24.4512626858626	14.8234123694246	25.609982086602	35.9277609077833	44.1950464396285	30.7465618860511	1	3	3	2	1	2
31.3432835820896	14.4649977122688	15.7475328513378	36.9754768392371	39.4661582459485	29.2953721006925	1	3	3	2	1	2
24.3068914790087	18.6001837467636	19.5906432748538	46.632931101596	36.5819456617003	34.1385533805359	1	3	3	2	1	2
22.4016748915807	40.5878824235153	30.2990033222591	39.4390631776782	40.9694927943103	28.6551943913321	1	3	3	2	1	2
22.8486806677437	13.3562095816286	18.0762472304989	37.7681115944203	36.1493123772102	27.4036772455791	1	3	3	2	1	2
12.0397693739502	24.6546519074193	20.4472843450479	20.687119142677	39.0209543933791	35.9691011235955	1	3	3	2	1	2
21.9164323021294	10.7337951230501	32.1534214158943	36.4895763281775	28.310854206808	34.279500972874	1	3	3	2	1	2
17.6120633798669	20.305988468345	19.2902560577419	31.0275183034587	54.8617731172545	18.9342403628118	1	3	3	2	1	2
48.1726528040328	9.99842792013834	31.078180889116	43.5616438356164	47.8208556149733	34.7026236019651	1	3	3	2	1	2
15.281463891605	7.86198000644953	30.3662494204914	25.7304429783223	36.1111111111111	33.4060539950914	1	3	3	2	1	2
15.5971796880564	11.5965605391587	24.5305020252854	22.6910159529807	40.5207600281492	28.1999143835616	1	3	3	2	1	2
35.1507450617997	23.7027775296955	35.6977925556479	35.9652235628105	46.1296906892762	29.4689800210305	1	3	3	2	1	2
17.6015150671197	24.4450768355151	16.773488348984	36.386241193535	43.3716237193418	31.7363684489148	1	3	3	2	1	2
17.8445794691398	18.1398167083239	36.4207002371321	36.3336992316136	45.0325596927701	29.4287871162557	1	3	3	2	1	2
22.8766430738119	21.5583554376658	33.2939903609718	41.3860103626943	40.2970297029703	31.4001372683596	1	3	3	2	1	2
18.791639451339	10.0733074601121	24.7826993950351	19.0590370034346	38.1769754365197	24.3330863282697	2	3	3	2	1	2
39.7721222447024	12.0764222232784	25.7264567168721	26.9135802469136	39.3537218695903	34.109381457501	2	3	3	2	1	2
34.0957285671009	20.0770294291922	26.5514369012911	38.7478260869565	31.6772012347494	25.0835770998746	2	3	3	2	1	2
42.3349436392915	30.981299402352	26.8705402650357	38.4341108304858	35.7117812061711	34.8850913376547	2	3	3	2	1	2
37.8624689312345	16.7848532123103	47.3544012592324	37.858329871209	32.603033552934	27.3817762399077	2	3	3	2	1	2
43.0935377112001	17.1845148315737	24.1671108742004	33.6674528301887	36.6335070266856	20.4294217687075	2	3	3	2	1	2
19.7701362498841	40.6800161268647	34.3513152028533	37.8689344672336	27.5565247331573	29.0003532320735	2	3	3	2	1	2
19.0259674648883	10.2613799977849	27.8131134668237	36.4636209813875	27.1791443850267	22.5187081528161	2	3	3	2	1	2
37.0860927152318	12.2746732762506	45.2453597762522	40.9452431936372	39.2365571664526	17.2421127259837	2	3	3	2	1	2
29.3375766148043	20.3167493201088	25	44.496398331859	39.1879964695499	27.8394300589122	2	3	3	2	1	2
30.3390054082575	11.6124148372445	19.9893673577884	39.195751138088	42.5547579606111	38.2117882117882	2	3	3	2	1	2
40.0452915644461	14.1490877026385	30.2802623732856	29.7113905726952	42.2748191978961	22.4125551338599	2	3	3	2	1	2
27.9080675422139	31.131453076035	30.8563213226705	32.3948439620081	37.3472084572184	21.2469620489811	2	3	3	2	1	2
41.6900942616173	24.322805440036	22.3682245781693	39.268777726786	32.0450885668277	19.1537876868508	2	3	3	2	1	2
37.1350984385608	13.420245398773	34.878499735869	25.3093250176039	45.5281626777038	33.2220831595049	2	3	3	2	1	2
24.2349760353939	38.9849260129996	24.9186928914357	35.8814814814815	38.2103990326481	32.0587456999206	2	3	3	2	1	2
37.3168214654283	19.6325126719768	46.2160082093381	35.1903870162297	27.736274161034	33.0366900858704	2	3	3	2	1	2
39.5631067961165	10.6693996439937	26.7823500247893	20.7762557077626	43.2031543372137	30.2645788336933	2	3	3	2	1	2
14.0555656878838	12.0934661588046	35.2760736196319	33.7686818365423	27.8619232123987	32.0017243856876	2	3	3	2	1	2
35.0371924470723	16.4555300295373	32.1302506177197	41.7984046410442	38.8180067404911	22.7954813690777	2	3	3	2	1	2
45.6003889158969	16.1407139161924	27.9965445252322	37.6710246275464	21.4293038039578	21.5418636571603	2	3	3	2	1	2
41.8464730290456	21.0166919575114	23.5355253212396	32.5680726107848	40.2958093672966	32.3787959509856	2	3	3	2	1	2
42.8002276607854	21.9165927240461	29.3188458728999	35.9082892416226	38.3373411198901	15.5060056222847	2	3	3	2	1	2
30.1521287074532	17.3409050992331	41.3982179575051	34.5553822152886	27.4336283185841	33.6815255678368	2	3	3	2	1	2
44.5818610129564	16.4650685433619	27.6386978450252	42.9499426824608	40.1050491358861	34.7359957116055	2	3	3	2	1	2
41.8796992481203	25.4368476603729	29.097374751595	45.9828393135725	26.7919799498747	26.7582089552239	2	3	3	2	1	2
36.4412687347508	15.8552380952381	27.6997097907439	41.3012528473804	28.4750337381916	35.6964356175194	2	3	3	2	1	2
22.479200061064	29.0278783490224	19.5552527254708	38.7711162636635	34.125	28.6916528036011	2	3	3	2	1	2
42.150021805495	15.7762619372442	26.5395894428152	41.5276289606613	39.1609507098421	32.5322391559203	2	3	3	2	1	2
41.8093819806404	17.991702650072	39.3851431587281	41.5502793296089	31.6397652237711	18.9354457647141	2	3	4	2	1	2
44.3397842096249	18.1309904153355	29.6171302222739	40.0061977068485	21.3870967741935	24.6590447449365	2	3	4	2	1	2
20.8121827411168	16.8549618320611	32.9687338767929	40.1084875558392	25.8102374289067	24.0963855421687	2	3	4	2	1	2
41.2003530450132	31.068401937046	26.6133988936693	35.3484079372404	30.6802873821284	12.0896717373899	2	3	4	2	1	2
40.5217391304348	17.3187436038731	42.104038170604	20.8487540093758	29.8844925043008	19.3360808445774	2	3	4	2	1	2
33.6686787391013	23.7197724039829	27.3396530859217	27.1906936290498	43.2229965156794	23.7196765498652	2	3	4	2	1	2
37.3493975903614	21.7124861690357	34.4646145751118	38.5931254996003	29.1961935614497	17.3968253968254	2	3	4	2	1	2
38.3336446852232	37.2318973418882	35.2279825109307	26.0983537800147	40.8680555555556	20.8549710243095	2	4	4	2	1	2
43.5781544256121	26.9882971101027	38.7429331559694	28.0608421999101	38.9032591826177	23.6704065277575	2	4	4	2	1	2
27.7597402597403	30.6872037914692	34.0592991913747	43.8826551304583	20.8289227261624	37.7456647398844	2	4	4	2	1	2
20.1916288451841	39.3357550596783	40.4923727533605	26.5822784810127	39.5391036109599	17.5964489259097	2	4	4	2	1	2
41.8716478638802	21.8701383771391	39.6798932977659	42.3344262295082	43.8499936004096	19.7171024432062	2	4	4	2	1	2
42.217604835663	19.1426534976072	20.1045856798069	42.8591648973815	29.5968400980659	13.6321002905314	2	4	4	2	1	2
50.5373089147873	15.9542783546647	36.9614193185018	40.6023424428332	40.0240384615385	19.6927981451963	2	4	4	2	1	2
37.2058274187523	17.0806658130602	21.0243700950021	31.7688078315677	26.0982874162323	38.9753453400944	2	4	4	2	1	2
28.1008599329544	25.6459330143541	40.4687756105556	40.7890550429526	46.6207066354795	20.7255800206886	2	4	4	2	1	2
45.2586206896552	34.5885634588563	43.4970933546107	40.2068735402069	47.3713154421469	20.4295273041226	2	4	4	2	1	2
31.5679233991622	17.0235263018768	28.3705140640155	36.2466001813237	24.7480501270704	30.0600577178067	2	4	4	2	1	2
42.5703564727955	30.5138063614121	23.4753612449055	36.752290282019	28.6376718899904	29.4578114700066	2	4	4	2	1	2
39.5181180041738	27.1405084102694	23.5795259361044	37.9162887132305	24.2220353238015	24.1822777282188	2	4	4	2	1	2
40.0456919060052	15.8697158697159	21.0672703751617	34.8928421347528	27.8328072276042	31.3500429452643	2	4	4	2	1	2
48.1756645203896	30.6502057613169	36.2674315102364	35.8058925476603	34.3973063973064	14.7329650092081	2	4	4	2	1	2
36.3385040700353	37.0794263651406	38.2791662550627	38.9780543727481	28.1385869565217	22.5810660925165	2	4	4	2	1	2
35.9822367652215	25.1236058410946	17.4263236763237	30.3664353859497	36.5887019559568	24.5544107693465	2	4	4	2	1	2
33.6267605633803	32.8451015614205	25.4805683242791	37.1355498721228	27.3150357995227	38.7302309705314	2	4	4	2	1	2
32.5491459877538	31.0822662690756	15.2117583988563	21.1930057547587	26.5560754288955	25.2979162505825	2	4	4	2	1	2
42.9372197309417	23.6238272860857	19.6407185628743	34.2606643061878	32.5484185592866	18.7743823146944	2	4	4	2	1	2
33.9958326654913	32.4634826850484	20.6636225266362	24.2202815897344	40.0780972665957	9.71854046468112	2	4	4	2	1	2
37.9216043755697	19.1531734349294	18.1642200354896	27.9950083194676	47.3972119287101	23.9318861701312	2	4	4	2	1	2
34.2312008978676	23.9054586381542	20.5215646940822	40.6539074960128	35.0887752031297	24.0730967146061	2	4	4	2	1	2
20.2678027997565	19.2832223279416	13.5928227652913	28.5776614310646	41.8823529411765	21.5282295958939	2	4	4	2	1	2
36.2521230420834	17.7779453914618	24.8168580989418	33.2892124420913	24.046802501513	20.1163213376954	2	4	4	2	1	2
31.2693498452012	19.6264543784446	40.6808848854153	33.0799024530197	43.7637564196625	39.26965378989	2	4	4	2	1	2
28.5755313038484	26.8617602096528	32.7440177616972	27.6506819181698	39.2758211317768	15.8088784813911	2	4	4	2	1	2
42.9991575400168	17.6515831303679	16.6249095261956	28.7655428791181	42.7906143650367	13.1732522796353	2	4	4	2	1	2
44.2129252808074	22.9647880094446	26.3323262839879	40.4791731913561	26.6034155597723	34.2405335628227	2	4	4	2	1	2
18.5420527755714	17.0087812517479	40.7822620827105	39.3004769475358	37.6850365614411	20.4551000488043	2	4	4	2	1	2
44.7683580208005	18.590692320342	19.5230639527881	41.737445984205	40.509301065559	30.8760683760684	2	4	4	2	1	2
39.9914334665905	22.258064516129	26.7931155602388	40.7015590200445	35.7883335912115	18.0851681868355	2	4	4	2	1	2
40.222540486945	22.5066363291619	25.8818140174072	32.7875854214123	29.6513211658948	13.104686318972	2	4	4	2	1	2
43.2065702553115	16.8305378831695	25.7440770804461	42.2600127145582	37.0713785864241	20.9825264967058	2	4	4	2	1	2
37.856108160309	17.0375687963628	19.5730824891462	36.3982770046388	26.5013204730738	21.40292894182	2	4	4	2	1	2
50.8353609083536	11.2881965248652	32.9722410291131	35.953471977441	44.9525149489975	21.2035398230088	2	4	4	2	1	2
30.4017857142857	15.0099745477059	35.8288125376733	36.212900016581	27.7027768631325	17.5592871509425	2	4	4	2	1	2
20.3043067136594	16.1196207148067	35.4003697909259	40.8891928864569	25.5827574089259	15.9722680752724	2	4	4	2	1	2
29.0465631929047	18.0867795355722	22.5536509650425	37.9775887673822	45.6008216364259	15.9816285224973	2	4	4	2	1	2
42.1119824913369	15.8271525314415	23.0642762076255	32.2085555676499	43.2079081632653	14.6018593371059	2	4	4	2	1	2
35.2474323062558	16.7721744078526	33.190963246038	35.2802359882006	17.7402982743812	14.6333025830258	2	4	4	2	1	2
28.3538146441372	43.5654753496257	25.8936206601676	45.4263818685798	27.9936558287074	14.6744129750666	2	4	4	2	1	2
39.9362295735353	13.2320280537697	18.1416680822151	38.0842202683943	41.1213127563977	37.3391791849349	2	4	4	2	1	2
30.8420208500401	19.3368902439024	35.7776590058792	19.9832931130499	27.9851241864789	38.9232354456466	2	4	4	2	1	2
38.375860672337	24.3588199879591	37.3491490458999	35.9396063629011	38.2311237149947	23.9635286783042	2	4	4	2	1	2
40.5030699148346	24.0600093764651	16.2528885465426	20.1740752253652	43.616287094548	22.1047751506722	2	4	4	2	1	2
43.1613274506043	16.8029739776952	25.4683051101454	37.4442319949012	36.6165749144473	43.5464204842362	2	4	4	2	1	2
43.37899543379	16.2081128747795	43.8779606583701	36.0346585117227	41.4145164284388	19.1212821944024	2	4	4	2	1	2
40.2734375	28.4304831027444	25.2621068397404	23.4672954685257	40.6012439530062	21.5245292071489	2	4	4	2	1	2
25.9254482135947	16.4341085271318	37.3961218836565	40.619495008808	44.1417299389608	19.8949033789129	2	4	4	2	1	2
32.8250741211351	28.5016144515228	23.0345971206754	41.891378655526	40.597539543058	21.1300985406012	2	4	4	2	1	2
26.1337073398784	9.39696088892159	30.4581872809214	40.7640067911715	37.6828554710357	20.5901856763926	2	4	4	2	1	2
35.9946276675123	17.0435248905175	19.628019941199	24.7214038683233	42.3518344308561	23.0015471892728	2	4	4	2	1	2
26.5504525645323	11.832039756547	27.4142003612616	28.3051907442151	38.698505286183	15.2470236383505	2	4	4	2	1	2
40.597472232861	15.0306748466258	21.8406086121575	27.9866518353726	38.7064275639734	22.2222222222222	2	4	4	2	1	2
45.5015313935681	33.2162030258663	21.905865474811	33.2711231761113	43.7452901281085	12.1113505431197	2	4	4	2	1	2
48.1421647819063	17.763764995386	20.4572869832218	42.2716441620334	40.3589156166476	31.8947074690726	2	4	4	2	1	2
39.6719435437726	14.0286136028159	27.2488591610927	45.3307392996109	38.8680531878623	20.0906451384463	2	4	4	2	1	2
20.6480446927374	20.9800190294957	27.0109066121336	27.0823850705508	30.2352941176471	20.4508161326539	2	4	4	2	1	2
42.0946470131885	41.0376687988628	18.0769755698103	26.7198535181794	30.6637806637807	47.1206748991319	2	4	4	2	1	2
37.7630553390491	16.8944411838685	23.8553170368532	31.1016433353621	40.1550101494741	16.5923154410707	2	4	4	2	1	2
50.4273504273504	16.2395523934517	24.414408503379	39.030892269092	33.364299933643	34.3878037160553	2	4	4	2	1	2
39.1705937794533	19.5228655410486	15.3545868575146	35.8126721763085	39.1775289149991	26.246927285703	2	4	4	2	1	2
41.7693981145758	26.0153994225217	35.3429556776089	36.7914805908622	37.190900098912	24.9828675854717	2	4	4	2	1	2
23.2810164424514	15.9215101838053	39.9618563254927	32.4427480916031	40.2917046490428	34.5880468515367	2	4	4	2	1	2
42.7514231499051	22.5922131147541	22.1818781977224	19.9736458839032	40.0340071792934	29.6870891401525	2	4	4	2	1	2
40.7038012796387	13.5794459222734	39.1154728524089	40.3931339977852	43.3739012846518	17.9612825166364	2	4	4	2	1	2
31.4327877649584	36.0346992352471	22.6207458732423	25.8980691513247	31.8674314850223	20.1697001101108	2	4	4	2	1	2
29.8313878080415	11.1900927417116	31.9924406047516	25.7189587024669	69.578853046595	23.0604982206406	2	4	4	2	1	2
45.0074515648286	12.6307137312206	24.9455337690632	45.2417828256754	50.6058808575544	23.7732187413363	2	4	4	2	1	2
39.7592627421478	13.7170928328505	28.7396327014218	40.8266623100801	43.8648931400389	20.7614286401	2	4	4	2	1	2
34.8627042057699	14.9442524613679	25.1870324189526	35.7121026894865	44.33422744066	27.3308957952468	2	4	4	2	1	2
36.5707185752744	14.2736545902216	22.5512218364985	38.3595691797846	30.2505899539274	15.793610690023	2	4	4	2	1	2
37.3688569850911	17.0352308080383	19.9815572589476	45.4209202544755	48.2152370804475	18.2382301362471	2	4	4	2	1	2
35.4593639575972	15.2104097452935	15.692324645986	25.7459505541347	33.8567005749668	18.2407091714968	2	4	4	2	1	2
45.2987012987013	20.9786111924993	22.4865462958306	37.4107883817427	28.7547466282572	26.9273330874216	2	4	4	2	1	2
37.3123659756969	25.1829480775932	18.35914754862	36.6632160110421	27.5561797752809	16.57560034896	2	4	4	2	1	2
37.0886331516253	22.348013132571	26.2570262570263	43.7666286583048	28.2905897615009	19.0043781417221	2	4	4	2	1	2
36.0033726812816	9.58689579277068	33.7952729127699	32.1423487544484	35.9127329733496	20.4079370358053	2	4	4	2	1	2
41.1444141689373	24.8182451947017	22.9658353947984	21.7034068136273	24.7620807539499	38.04931640625	2	4	4	2	1	2
44.973841554559	18.8586994482084	26.3488170802077	40.2293506896017	31.6599281221923	20.9117025313025	2	4	4	2	1	2
27.4411670748589	18.6485070717653	20.2892728003214	38.5119682878488	29.9709562109026	32.0683802133851	2	4	4	2	1	2
16.8030237787666	17.2135257088742	40.1311327153516	35.2225424271534	48.5758184611748	21.5357175523644	2	4	4	2	1	2
18.039232445831	17.867829357955	40.5826885880077	27.0661378497159	29.0860927152318	37.6371668804332	2	4	4	2	1	2
22.0533930625341	18.1916111223322	30.2633920626446	20.6277605488206	27.186840057797	14.9155246175042	2	4	4	2	1	2
19.7581682531515	13.6166419019317	20.5223295899713	34.2372022301064	32.5085463128764	19.4605292091182	2	4	4	2	2	2
25.7146245996916	16.4245730886417	16.3973409717343	28.535246939637	31.1613645074741	20.2744898700167	2	4	4	2	2	2
27.5983300373544	44.0379146919431	22.7420589360888	36.2221436151397	39.1444866920152	19.0526095158248	2	4	4	2	2	2
29.3064658123838	13.2720482619937	22.1147431621081	36.82096069869	42.9492039423806	21.6028400936627	2	4	4	2	2	2
28.2533288575585	17.5970873786408	23.6686390532544	39.9513381995134	40.0273224043716	9.62494176114303	2	4	4	2	2	2
16.9410554167279	20.8132260947274	20.4685957712089	40.9066281379809	35.3209658421673	12.459666446371	2	4	4	2	2	2
18.379867284337	14.8136854302616	30.7119630326887	43.0921634530338	32.3452862926547	24.4761250429406	2	4	4	2	2	2
20.5630791161796	20.8679177192349	20.5452044516694	42.9887599041828	39.2313851080865	17.0068027210884	2	4	4	2	2	2
30.2133934767523	41.4212548015365	36.772745021476	38.2630361274248	37.4900840869427	17.7684463107379	2	4	4	2	2	2
43.1878557874763	16.6938664490684	20.5348440545809	40.6207133058985	39.8828615255892	19.4580373585898	2	4	4	2	2	2
12.0368922932625	16.8348299868833	33.4021729370567	38.7379927128188	45.1723600062393	41.0510585305106	2	4	4	2	2	2
30.5698778833107	21.5563267485318	18.3613163196776	41.0911602209945	41.0691244239631	13.2001760757126	2	4	4	2	2	2
17.1496831827153	13.5398564412542	33.3999809578216	37.5547267715259	40.1224846894138	13.6129706303448	2	4	4	2	2	2
14.282746750549	18.6851974409883	22.9506973968822	39.6318811212428	38.8146426496223	36.284083703234	2	4	4	2	2	2
20.4197123319972	22.6898704246666	37.3654568210263	26.5068842427333	34.0677708554931	22.9563128279699	2	4	4	2	2	2
45.2993768626389	16.3695637095096	15.6553447781374	38.7770897832817	47.1656976744186	41.844832415274	2	4	4	2	2	2
23.3254868392895	11.5016469676419	38.3048817011081	35.1159670308606	45.5824995760556	26.1404723440265	2	4	4	2	2	2
25.3247924936846	12.6697720029419	16.1109113787525	25.264682937702	40.3893951946976	29.0594575799722	2	4	4	2	2	2
15.3998147576412	21.5927001244297	24.1074748977315	19.0489810511262	33.658387932348	26.9074262461851	2	4	4	2	2	2
21.9191309595655	22.8798267773367	15.5322128851541	28.4525388975998	43.7207690975229	25.3463095830077	2	4	4	2	2	2
15.8763163190019	13.7620693765645	19.9820251647693	29.5736724008975	39.828376978843	21.3105984620528	2	4	4	2	2	2
35.4366579432005	22.8326180257511	28.9436325678497	32.0280396422528	41.4022787028922	18.3080215020093	2	4	4	2	2	2
28.2853884171841	22.2517405643093	37.1122517295247	30.9973554967888	43.1393113092117	18.9770200148258	2	4	4	2	2	2
24.4905475079794	18.5063012771716	26.0543580131209	25.2962927846781	44.9615312441359	31.7642105263158	2	4	4	2	2	2
21.331911752645	12.9760951618438	41.0172389229235	13.801557542544	41.3798572561459	35.3085553997195	2	4	4	2	2	2
23.1865739765466	16.4639850327409	39.6823062215032	30.2334630350195	41.2518482010843	29.4483815361042	2	4	4	2	2	2
27.0936502696159	11.7667160268823	20.5532839253769	35.4234613361389	44.0938881268099	36.0305179454116	2	4	4	2	2	2
23.6625194401244	16.1733029724906	37.2549019607843	21.5542840588108	43.659261850621	23.3710192457064	2	4	4	2	2	2
15.1428215043034	16.7519990795605	29.1105671154631	45.1556662515567	33.656588705077	22.4056861673045	2	4	4	2	2	2
28.199593702387	14.6009125570348	17.9579535430756	25.3389053103659	42.0732657833203	20.9780511336228	2	4	4	2	2	2
18.8105558388577	18.3081044041612	31.7417805688955	24.6341883284558	42.3453766074709	23.0356193514088	2	4	4	2	2	2
17.2255693228752	21.2588427353528	44.5835529783869	46.7994741632116	35.3145839373732	21.543182814555	2	4	4	2	2	2
25.6910569105691	17.0663235466136	27.779072477278	30.028328611898	36.3880998654507	43.8057112356552	2	4	4	2	2	2
37.8955937722601	38.0134428678118	32.9807093963908	57.171004398827	35.2474448628295	11.2092113047831	2	4	4	2	2	2
25.3047748052828	23.7864077669903	21.8859315589354	22.7253738825299	39.9720583669668	26.2095502428562	2	4	4	2	2	2
35.7219251336898	28.6158027567463	32.1407819374118	26.3735157979473	48.3906421730256	28.0467675378267	2	4	4	2	2	2
13.2082504970179	37.1842040716213	28.5008060182697	27.0683535086921	37.7022653721683	20.7112068965517	2	4	4	2	2	2
16.3977421745824	20.4565801253357	33.6472713198297	21.5430668211665	39.2685274302214	12.8424657534247	2	4	4	2	2	2
16.7804768834658	22.3364019125098	35.9398879266429	28.2086541987532	35.9872611464968	28.911210082441	2	4	4	2	2	2
19.7978926612854	15.749539072472	24.168333703786	25.7756563245823	26.7588979543573	32.4960928778745	2	4	4	2	2	2
18.7322152933341	17.1819052902315	25.8343034536282	31.3006440889258	38.2481474444233	19.0051342479589	2	4	4	2	2	3
21.1101221781698	40.7008086253369	19.4563019546169	19.621833749554	30.0455235204856	30.4667194033224	2	4	4	2	2	3
17.6562867675896	25.8162556443209	27.0142636854279	21.0964509983772	34.251968503937	27.2114677775055	2	4	4	2	2	3
32.3750159012848	14.4148700765	38.0993595291674	20.736309249885	29.5922541933724	26.5922521339462	2	4	4	2	2	3
22.4407122963963	29.5416150467395	44.0767703507611	11.0269210197896	30.9885931558935	27.7181462305847	2	4	4	2	2	3
17.7344667910706	34.3729152768512	43.4554303278689	17.3878311809346	46.797608881298	34.1111111111111	2	4	4	2	2	3
22.4055424612528	18.4568100938208	45.0053601013546	31.5316340464269	43.927196359818	23.1970640949048	2	4	4	2	2	3
18.0884161782794	23.9524348810872	30.277401894452	16.2104816465097	46.2645772594752	34.0988835725678	2	4	4	2	2	3
43.0620049166894	9.19834364676872	15.6372853300228	18.6768178094733	33.1566015776542	24.5619305096626	2	4	4	2	2	3
35.0761954808198	40.2297017068113	21.1502381296002	21.8540293366589	16.7062064743246	34.3247588424437	2	4	4	2	2	3
41.5314251991738	24.7632524219005	27.8649082160043	18.3178902352103	46.9707668408417	34.584755403868	2	4	4	2	2	3
18.0410722282643	13.0852733455402	20.2150861096488	23.9656668916964	41.2139992708713	32.2186408810099	2	4	4	2	2	3
18.6037664066958	16.8562439496612	24.3730407523511	21.7534663510314	40.9228321400159	37.5638551481439	2	4	4	2	2	3
46.4554242749731	19.8641053602886	44.0535117056856	20.1531357764919	23.9167714645021	32.6162479957242	2	4	4	2	2	3
27.8191312076436	12.3647019898851	23.7707868404003	26.9787133952723	26.678807193262	30.8998498325055	2	4	4	2	2	3
19.2066478519912	18.9083820662768	20.6183664051684	42.8441387680793	32.2189483227561	35.9524159201057	2	4	4	2	2	3
47.8996181123841	22.0170341478946	18.7317885389205	32.8823333703005	42.2823839067494	24.875447950354	2	4	4	2	2	3
23.0895352152837	20.2949962658701	56.5218839517687	34.1911764705882	39.3268703127858	22.0024147859199	2	4	4	2	2	3
21.8406849060115	15.6978094279743	27.304780669916	25.4252789464057	43.1639226914818	39.2690513219285	2	4	4	2	2	3
17.2098882065816	19.9357159256141	23.8718535469108	30.2415780141844	38.4661714515158	35.2388814363843	2	4	4	2	2	3
36.5623342175066	22.2322802570834	32.784132647707	20.0154708953781	39.8760707125934	38.4900662251656	2	4	4	2	2	3
27.7616279069767	23.7845216843432	49.7159090909091	29.6950061445649	39.8107714701601	16.6960352422907	2	4	4	2	2	3
24.4315432994678	23.2864760058168	26.1801209292458	23.4278266536331	31.5691621219633	34.2105263157895	2	4	4	2	2	3
33.7395766516998	17.8293896795599	33.4224241614326	24.644128113879	43.9225460122699	32.6689101734403	2	4	4	2	2	3
20.4085801838611	23.3103197674419	34.8166765227676	19.3874087900899	42.9367420517863	37.4636122009872	2	4	4	2	2	3
21.2676426755501	17.5289919714541	42.6334742445593	27.5873015873016	24.1540711847879	16.5477977977978	2	4	4	2	2	3
46.6427792491042	15.8469945355191	42.3206997084548	15.0928792569659	26.9523686588357	35.4834471886495	2	4	4	2	2	3
47.6354525524585	36.9466280513033	22.1591446683698	17.6818812770474	31.3378811081721	18.8867302981671	2	1	1	2	2	3
21.1804102134784	44.5729537366548	32.9598345112912	36.3289103337354	23.8683127572016	19.8162242435493	2	1	1	2	2	3
23.2262309463757	24.2941826584949	30.3208425177566	42.8386353821794	37.6383763837638	32.1315685499802	2	1	1	2	2	3
18.0733691904565	22.7307692307692	38.4261838440111	24.2509587727709	41.6539634146341	35.8348736906962	2	1	1	2	2	3
33.1956707490743	33.9812992125984	36.8262943983036	51.0018869619912	27.3787138021813	27.6462230641724	2	1	1	2	2	3
28.2673380636301	32.8893340010015	36.1641084492899	19.5147258360603	36.8569131832797	25.5674518201285	2	1	1	2	2	3
12.0117723350127	32.0104198590254	41.1631730374024	20.5134877266025	36.5996967399545	39.8749818287542	2	1	1	2	2	3
23.3055741292323	18.1221273801707	39.6243842364532	37.6228056047673	41.9511285207984	35.206759697862	2	1	1	2	2	3
22.3968947113052	28.191389358902	38.4186910103667	29.8096240313786	33.7929888685828	42.8753383219233	2	1	1	2	2	3
20.6563525550867	34.7037484885127	39.3646408839779	20.186471985223	43.9323545809329	25.933284534142	2	1	1	2	2	3
26.7382021241651	34.7285258026559	27.2397094430993	27.9606215616253	30.6466243358818	32.2478056226943	2	1	1	2	2	3
23.1567021091163	42.2824536376605	21.889979456745	25.8361504711213	43.9119423339178	29.6755295178008	3	1	1	2	2	3
39.5925776522791	32.3369221025966	34.3652849740933	19.9061626864885	32.4697754749568	20.9484060030193	3	1	1	2	2	3
52.4240465416936	33.5044270499166	33.3187006145742	20.9639564124057	44.4533923897725	29.4710612753426	3	1	1	2	2	3
39.6626127893292	23.6553929644345	33.8233397807866	23.9649507119387	32.4076899603296	29.6084546084546	3	1	1	2	2	3
38.4646878198567	20.7044172017902	14.9373754625676	28.6749899315344	42.6552246340232	41.7728352407687	3	1	1	2	2	3
39.2474166504192	24.1079923882017	28.5227147728523	33.5313225058005	31.4148385506532	36.4320707372446	3	1	1	2	2	3
24.8422949834785	38.1554543921767	36.8052237617455	23.5343003928679	23.2228946558621	31.8994270076114	3	1	1	2	2	3
48.7513007284079	26.2935990801073	39.7322623828648	25.5260342368046	31.434184675835	39.0446379967338	3	1	1	2	2	3
41.8143899895725	36.4455364455364	28.1686310063463	22.5009187798603	40.8795962509012	36.0310259037026	3	1	1	2	2	3
36.501210653753	16.3066954643628	31.3645887899424	14.8239366304999	38.4480950716533	32.0751607054557	3	1	1	2	2	3
25.4529087431079	37.34335839599	16.9562243502052	23.5743783498814	34.142030848329	33.150111241984	3	1	1	2	2	3
31.3751926040062	19.5024686669199	19.0595459319706	31.8589675921039	37.6851343938563	29.2402699985638	3	1	1	2	2	3
25.8812321371864	29.0870786516854	18.7403519604816	28.4623627109563	21.2047121582574	27.4830699774266	3	1	1	2	2	3
27.1254582003074	17.6540022132055	37.6392961876833	29.9233379414352	25.596030497398	39.6541982144875	3	1	1	2	2	3
43.9221789883268	40.8569118835893	33.6756863519652	42.899233942251	27.0877659574468	18.0464202011038	3	1	1	2	2	3
36.0209262963533	16.8084133516232	42.7152831652444	33.0030959752322	43.7239738251041	26.8772223384229	3	1	1	2	2	3
21.5366387167335	38.5389967045038	12.0514354066986	23.699154015529	38.169014084507	29.5154185022026	3	1	1	2	2	3
37.013849364447	33.5562490711844	47.1517713365539	19.9818963566418	29.4212454212454	17.8279920955409	3	1	1	2	2	3
41.387181738367	17.3683524504692	36.3663529060212	30.6705476498491	42.9289544235925	26.3707841920132	3	1	1	2	2	3
39.755292289765	33.7011195846179	37.8003833112192	25.7628324882128	40.6436449105044	21.7183977804751	3	1	1	2	2	3
24.494598352765	40.0467962562995	24.8382226056946	32.2224975222993	41.9128508124077	25.8830950378469	3	1	1	2	2	3
24.6566311394352	34.3373493975904	26.1080332409972	37.8228782287823	35.949696444059	23.1734176003064	3	1	1	2	2	3
15.8686310620012	39.7238163558106	21.3825705672787	41.1696359411309	33.9024819574019	32.1751485404288	3	1	1	2	2	3
29.6832165702102	22.2315612523639	40.2816901408451	31.6150390163159	29.8909090909091	21.6770579199422	3	1	1	2	2	3
43.8382768361582	34.6060971928765	24.5550308754086	37.7011867988945	45.2087548280302	30.9788654060067	3	1	1	2	2	3
42.6876770538244	33.7808357106897	21.7818831942789	16.3967611336032	24.4205027750571	36.0965794768612	3	1	1	2	2	3
40.5488913122501	29.6924336334932	15.0696108929573	18.8101761252446	43.0084745762712	31.2676976693531	3	1	1	2	2	3
40	20.0569530137636	33.6214165261383	22.6487157452497	40.6510851419032	30.8834230825207	3	1	1	2	2	3
35.8022352718318	42.3333333333333	23.060358477421	23.6998153008652	30.6801346801347	34.1938883034773	3	1	1	2	2	3
40.5978962908286	25.4324870815547	18.139870223504	45.3652547575199	24.5932220955539	33.8345864661654	3	1	1	2	2	3
41.3920770085154	16.53299031477	30.7272056109265	21.987396994668	23.6763029737851	31.9663648124191	3	1	2	2	2	3
33.7792642140468	23.326457903619	36.2523796573293	26.345760298959	44.0671971706454	35.6540743053387	3	1	2	2	2	3
41.8432203389831	23.0107075372664	39.7659994361432	28.7829360100376	39.6155899626268	35.2941176470588	3	1	2	2	2	3
39.5604395604396	23.1546707503828	20.9657947686117	16.4122738001574	35.4833415394715	36.2195441446162	3	1	2	2	2	3
33.2651271558024	37.9055874428956	30.1777991350312	18.8799799548985	39.1008626410086	36.7998981670061	3	1	2	2	2	3
40.0882612533098	24.3569671214493	22.7954779033916	44.6107784431138	27.6908817054802	30.9541511771995	3	1	2	2	2	3
38.8453450583063	38.9140271493213	36.4384021483719	47.7522331234441	38.047033172403	22.510593220339	3	1	2	2	2	3
40.9125046939542	28.0087246599949	39.2627173213136	42.5317632475984	42.437489071516	39.4770482277745	3	1	2	2	2	3
23.7569610182975	40.6132926321632	34.0261481729802	26.7538296419163	19.5404537046052	31.1120664946976	3	1	2	2	2	3
17.6816999558326	21.3786112519007	35.0829562594268	19.7185288857787	36.25	34.6433770014556	3	1	2	2	2	3
18.8431697323686	25.190185363763	23.9554317548747	16.0958054107719	44.1288221458296	33.007614213198	3	1	2	2	2	3
31.4908232263604	18.9087971802027	32.3822066139889	16.334853769788	29.2544033902794	29.9346540815268	3	1	2	2	2	3
19.5465905033916	29.688923597553	38.576718724843	22.2841882020265	43.4582873943403	18.2051282051282	3	1	2	2	2	3
18.3642525865144	24.8731479602192	42.3011015911873	33.5377539287083	41.9833178869323	28.605504587156	3	1	2	2	2	3
21.5086562242374	34.8550376421592	25.9255273353422	44.7275405007364	43.6047406495306	28.8316151202749	3	1	2	2	2	3
25.0774211711712	26.4453348597596	24.9726177437021	42.3008118893629	45.160154875044	19.7454627607501	3	1	2	2	2	3
10.9113817723646	16.9778799195633	24.3083943340622	23.4042553191489	24.5427608051497	23.9890517393608	3	1	2	2	2	3
23.8555832216051	27.3834621691263	39.3582737845033	44.0454620326141	29.4902758357697	37.2737246297312	3	1	2	2	2	3
21.2193951032165	32.0201173512154	36.4902506963788	23.9862399666423	42.2532947605272	37.5266240681576	3	1	2	2	2	3
12.8982686200184	34.7949582815551	25.2826510721248	22.3773075191355	47.5229769110065	38.4738604922091	3	1	2	2	2	3
13.9342017760044	36.545601291364	32.8360603144049	27.9533599263578	44.142590196924	29.7072253558958	3	1	2	2	2	3
18.3187886924741	34.9040139616056	46.9379478166824	38.105796642382	36.0172299536117	31.5815324165029	3	1	2	2	2	3
42.4180327868852	33.8260570642833	23.4887272074014	23.5602612309519	39.6679335867173	30.9378676077425	3	1	2	2	2	3
20.0406580937973	36.3502791654423	26.4873140857393	40.1086113266098	44.1068139963168	30.2325581395349	3	1	2	3	2	3
11.9257409414315	37.6527708019421	30.1040744021258	43.5919639764461	43.7894736842105	34.1175036567528	3	1	2	3	2	3
19.0455901150405	40.9264056071918	33.6338690709526	28.0849629130142	26.904376012966	20.4903036955726	3	1	2	3	2	3
29.0035447026388	22.6396396396396	33.2165381920112	33.0987068259944	38.2598562827734	25.4511154855643	3	1	2	3	2	3
11.4856539341665	22.2759120560522	30.099706744868	34.1665388744058	44.657394843962	33.7792642140468	3	1	2	3	2	3
23.7034331628926	36.4292321924144	36.98670605613	41.5907059874888	32.9930583911801	29.4332152531777	3	1	2	3	2	3
33.2146281331324	33.749566423864	22.8065134099617	38.975326104039	24.8758640833414	35.56827473426	3	1	2	3	2	3
14.9421161267163	35.1697736351531	28.4923477694562	41.9208424110385	40.4428904428904	29.5793020980541	3	1	2	3	2	3
26.276013143483	26.4505710001154	37.1508736130596	41.4859693877551	26.9013738959764	30.2347672682861	3	1	2	3	2	3
50.810149801284	30.9558338826632	25.6610401014733	17.7780900850256	32.8554879814654	33.7237340682053	3	1	2	3	2	3
13.1288931480594	39.0067161541181	34.2609174817468	38.3529866615117	38.6807304785894	32.1284125379171	3	1	2	3	2	3
20.363090558216	39.8246820213132	26.0865299715491	43.8847583643123	37.8239294247381	32.6927611412403	3	1	2	3	2	3
13.2742814667988	30.5545443514137	33.5828180930687	32.7159621094302	28.4778366322832	16.355084543939	3	1	2	3	2	3
24.2231829235342	17.147836629537	41.5937803692906	40.8921302578019	22.8203627852545	34.4967913601503	3	1	2	3	2	3
31.4517048694264	34.5264811490126	31.8625118934348	39.2267135325132	38.1221513217867	31.1503116087462	3	1	2	3	2	3
22.7603456116417	23.5657463734207	34.7102761430512	43.7631451221485	40.1258992805755	31.8155552987403	3	1	2	3	2	3
28.0003561253561	40.3147888421381	39.1233196960842	25.7193738869622	37.8571428571429	28.8879989320518	3	1	2	3	2	3
30.4107697618226	54.9012276437963	27.9129620963968	40.2625102543068	31.562787841572	25.0207125103563	3	1	2	3	2	3
31.310266591038	26.214196762142	37.4695863746959	38.3236599522021	41.960623461854	26.9857206604195	3	1	2	3	2	3
45.4835719435575	43.6772308383906	21.9223484848485	31.4758269720102	37.7512221618685	27.8849446410227	3	1	2	3	2	3
46.1454413014447	14.5767066307805	30.6420233463035	47.2501195600191	30.8472314876584	17.5399013955043	3	1	2	3	2	3
49.2767598842816	28.2196059586737	24.7891594807164	35.9768907563025	28.9165916977252	24.6732966220104	3	1	2	3	2	3
27.684331797235	38.6017728717177	17.8257335008499	28.6555183946488	25.2314292165274	25.6683937823834	3	1	2	3	2	3
16.8134377038487	37.0050513280104	28.152959921559	40.3133159268929	26.221256149182	23.1947280490069	3	1	2	3	2	3
22.2128080208995	30.6819716407833	29.7907876230661	25.6341430680446	33.6539694754393	38.9244915018111	3	1	2	3	2	3
26.6448564158488	42.9892891918208	22.1532649757151	28.2009942227596	38.1780660377358	35.0766040778712	3	1	2	3	2	3
25.4553264604811	39.9459733243289	64.4357392898816	38.5653287788215	34.7408829174664	36.3374485596708	3	1	2	3	2	3
27.2411396803336	25.5703613971331	31.5933200294087	35.4474982381959	29.1514652230199	34.4248291571754	3	1	2	3	2	3
12.9753168779186	20.5454005052757	27.026299255004	40.2308606348667	22.917651507989	34.1312931885489	3	1	2	3	2	3
27.8490485353859	24.0208318470429	37.9386658235852	34.3850267379679	27.5735294117647	32.8689845728759	3	1	2	3	2	3
25.7358728159924	29.4717431391691	34.4292518051928	35.7117374241884	27.3329726805518	17.2824925482256	3	1	2	3	2	3
26.6969500324465	41.3034732466139	38.3533017553636	25.1144164759725	21.0671980515886	20.5693246139474	3	1	2	3	2	3
24.1691521090754	38.4511965582146	30.7847800237812	37.616191904048	29.0128205128205	21.1265164644714	3	1	2	3	2	3
12.9618817249145	34.3501541457083	16.2695281679028	30.6660427390423	41.2959039548023	21.4336454633516	3	1	2	3	2	3
15.7724542994786	26.953704953435	40.2773800270016	38.0247315327042	31.655946525413	19.5173000196219	3	1	2	3	2	3
25.2971271153089	40.0700934579439	28.6159458843201	29.337986694296	33.1744811683321	17.3270462382997	3	1	2	3	2	3
26.4827693990779	17.8109577060036	32.7959413754228	27.7566126047676	26.1525204653167	24.6570889943444	3	1	2	3	2	3
31.3616198384712	36.9170348551792	42.2403003754693	38.1747159090909	33.8306789606035	19.1950771673862	3	1	2	3	2	3
34.302247342215	34.9149367878882	13.9294657762938	35.8883536412581	42.3640915593705	25.5275195514239	3	1	2	3	2	3
18.7138482477033	37.3302418019212	38.3804054845892	35.3775743707094	44.1840427365156	22.0979560354801	3	1	2	3	2	3
20.0823818470877	34.4016721825466	14.5468689225982	39.3904039667493	14.8100861793808	23.2659748771163	3	1	2	3	2	3
22.671905697446	32.1579339458654	24.0755503771387	40.6137393932349	41.3964659461314	18.6843623773803	3	1	2	3	2	3
23.104755341144	32.5029481132075	22.2350230414747	37.3061095283317	29.3798665183537	17.4221521482065	3	1	2	3	2	3
16.233140655106	38.8519924098672	24.1752796262212	24.9233639877382	34.4463753723932	21.8087900542812	3	1	2	3	2	3
16.3314277648387	20.0098409053633	25.1734552281446	39.8489788913678	43.3432210783458	24.6966939642099	3	1	2	3	2	3
33.5262463194233	28.281000532198	25.9952816278384	27.5246818127751	34.9437025399319	35.1105797967723	3	1	2	3	2	3
25.5467318265119	39.3853073463268	16.085083941285	36.2870679066503	29.759212451776	18.7011460476051	3	1	2	3	2	3
40.3692380056444	17.4747559041976	20.3388571003938	28.3404776484997	43.6832740213523	17.7089783281734	3	1	2	3	2	3
21.4875007753861	35.9769286229272	29.0160356770092	38.7874940485637	22.1935761091417	20.8260761383429	3	1	2	3	2	3
20.6042354769769	20.8800858620353	37.9285611820399	34.804972138877	38.4893713251922	19.2218049980577	3	1	2	3	2	3
37.0019504040123	25.3725208097832	22.3472155736397	35.1788872262277	40.3518622496725	25.91	3	1	2	3	2	3
30.0745725718443	17.9376498800959	16.756023512693	36.7490528594624	40.4967602591793	17.7611168562565	3	1	2	3	2	3
23.3504913430042	29.5421860019175	14.1279192089207	35.6750990551661	37.564850843061	30.4207715679956	3	1	2	3	2	3
37.258423122969	33.774935282473	26.2660284819476	40.0435255712731	27.048435268147	18.1447012909036	3	1	2	3	2	3
19.7324895728463	39.1429539295393	26.5532216609058	39.9129415704001	34.944	13.6578124171571	3	1	2	3	2	3
23.3903605592347	38.2697947214076	20.377358490566	29.1009266215878	36.7903103709311	19.4619777577397	3	1	2	3	2	3
17.8079374871478	43.1789137380192	23.8747320790664	26.9222554463904	24.8989957289623	39.1436975705415	3	1	2	3	2	3
21.2346095462979	26.112510495382	26.7363071710898	32.501948558067	41.6382898221718	21.1282126813462	3	1	2	3	2	3
38.9108554996405	24.0513142549565	25.0779257580051	39.7321428571429	25.2911623658369	26.6334742872732	4	1	2	3	2	3
34.7916306415355	18.1986220803226	44.2404708520179	38.1745618601423	39.3348197696024	23.639846743295	4	1	2	3	2	3
41.9544321822713	23.2905465407282	19.5104895104895	29.7015564757961	27.9019073569482	17.5650229492762	4	1	2	3	2	3
31.1964591661907	21.785101924176	21.9357847055689	37.2231556438063	43.5070306038048	38.1808396124865	4	1	2	3	2	3
38.3546258598905	17.8014534678614	16.8018354497919	31.3722517058378	26.0594630574662	19.2398638906511	4	1	2	3	2	3
36.0378101614809	53.7170635844129	26.7270079067832	25.3073770491803	33.5381750465549	29.1785683372284	4	1	2	3	2	3
40.880261387661	15.018315018315	11.8388625592417	41.2205371825324	30.2117379565156	27.25361980383	4	1	2	3	2	3
39.871912168344	37.8022243713733	28.4021773935319	37.9464285714286	41.1783338612607	24.3985603333965	4	1	2	3	2	3
40.7803992740472	26.2439250173571	72.2066549912434	36.5325670498084	31.7384575702863	30.4323786354086	4	1	2	3	2	3
37.9194961125873	26.3902830756876	17.8506787330317	40.673167662787	43.4296861145593	23.2131254061079	4	2	2	3	2	3
30.9115248874285	26.5421618562535	47.106581447573	37.1397694524496	47.6563724721743	20.6333140543667	4	2	2	3	2	3
26.3256981487292	28.1183523496422	28.0421812127099	36.3311107497154	44.1321044546851	22.8599494807746	4	2	2	3	2	3
21.1669477234401	36.7904937701892	25.4806758593902	30.9230114844747	28.3916435942613	17.8449343571959	4	2	2	3	2	3
25.6503686128294	36.7589505725467	17.8841161198962	37.7630301068307	30.4121151936445	15.0866411444691	4	2	2	3	2	3
21.859229747676	26.8667381207574	39.2221927263074	38.3454224661831	30.0059952038369	23.5195333215485	4	2	2	3	2	3
26.7544949871572	33.2408049965302	27.0495049504951	40.4601948270071	40.5351170568562	34.2215401785714	4	2	2	3	2	3
22.9546744506608	17.9234486266531	27.8526685041343	21.4968868348418	32.5200998059329	19.7109275730623	4	2	2	3	2	3
10.4499676614617	28.6006546644845	37.663099252309	45.0902860155529	28.1806076746157	22.5622143219909	4	2	3	3	2	3
30.3151930114508	21.1909711909712	33.4644342060906	40.8294486416975	41.9030990833697	26.7614790735473	4	2	3	3	2	3
21.6659595531042	35.8690971723841	36.3737952227965	23.3923176521364	37.7886002886003	21.5221132979121	4	2	3	3	2	3
28.4676833696442	19.670548870729	24.1356816699282	22.8964632059327	30.4867312287763	17.8702933840124	4	2	3	3	2	3
21.610780319649	24.0958824020713	37.4941561477326	41.6328980939517	22.5574712643678	47.1301431703857	4	2	3	3	2	3
14.7044656987546	17.9136091988804	16.8539325842697	24.2071422365106	27.0933468251961	16.4279501304726	4	2	3	3	2	3
19.0088969673778	22.0714136562957	35.8616209192789	25.4370818044464	38.9057750759878	29.4669980668324	4	2	3	3	2	3
28.2995069372778	33.1837670754811	32.2427954893499	31.4905933429812	73.644112185134	29.3766849113634	4	2	3	3	2	3
35.6000447377251	27.8254288597376	28.3937823834197	34.7129008202834	38.01238079304	16.2386460171208	4	2	3	3	2	3
22.9754223156674	44.1243411595592	23.4433245892586	17.9161545814557	25.9372396556512	24.1344035253384	4	2	3	3	2	3
32.27936066713	36.6926780674083	35.9915938502378	27.6944065484311	41.7654808959157	16.8536324786325	4	2	3	3	2	3
23.5407666145785	30.4959598774032	23.442583921911	23.1487341772152	34.9575551782683	22.6647540291958	4	2	3	3	2	3
16.1911926393149	28.9988081048868	34.3559294078839	22.135790348161	44.2711135018827	16.7082146248813	4	2	3	3	2	3
46.6963622865627	35.0940556809631	36.5479638780031	14.6437522377372	44.2282102461743	20.4957221942627	4	2	3	3	2	3
16.5667044901929	26.9582461165583	35.5157795572303	22.4036095159967	44.0068493150685	21.6831471864551	4	2	3	3	2	3
20.9308885754584	30.5121727147451	34.9182465643495	38.8778474239413	42.9108252637664	21.2765208824461	4	2	3	3	2	3
33.4735500318674	33.0816831683168	40.6639928698752	26.0122123062471	36.3317757009346	19.8645598194131	4	2	3	3	2	3
38.0839539607312	30.5337078651685	20.7277916518016	29.9587815421735	43.5854025583145	32.1177278187747	4	2	3	3	2	3
21.233879400488	25.9586166980177	42.8327380027955	17.9903197218624	40.8727839470095	39.0376310919186	4	2	3	3	2	3
22.4478032534905	28.251352047386	33.4532374100719	25.7450856055802	44.4128787878788	16.979969183359	4	2	3	3	2	3
18.6510410173295	36.7040606730921	37.5468024561929	21.4392928619079	39.0613171839516	20.396406282148	4	2	3	3	2	3
17.0834879406308	31.5057415494097	22.5788012412216	26.784027479605	37.6379239885574	26.4215844351285	4	2	3	3	2	3
22.8717851380848	24.0368852459016	18.292025862069	21.9572303044757	25.7688229056204	17.5101647763749	4	2	3	3	2	3
29.5316565481353	23.7201760481816	21.4017721721082	28.349970640047	24.2012486228425	17.4232031017	4	2	3	3	2	3
38.4094151212553	29.2996270203067	14.0103992749129	32.9139262224764	41.0017889087657	22.8912535686478	4	2	3	3	2	3
15.3454587051018	15.6987424049739	27.2963424771405	23.4632838283828	42.096018735363	36.5605221518987	4	2	3	3	2	3
34.4275700934579	27.1021343647042	37.221679157163	39.2694063926941	42.2469280280866	44.5002849593285	4	2	3	3	2	3
41.8010560867704	25.6205980833622	23.3698130414957	17.451342182013	36.2549148099607	16.4191464693866	4	2	3	3	2	3
25.234793294128	17.1989472935486	31.2157162903432	25.4890123158657	39.4665635871666	18.0041001610778	4	2	3	3	2	3
26.09683484801	26.373508224922	18.0941518042306	29.2287977632805	29.4683175528041	14.6116689970764	4	2	3	3	2	3
50.1838529176659	19.5278611945279	15.6804589876987	25.4335260115607	34.8548338820712	11.6337642134894	4	2	3	3	2	3
29.2557403008709	19.8233020430701	45.7516339869281	37.6689806357326	39.4579598804951	18.6328861292826	4	2	3	3	2	3
30.4901489668429	24.2253023748565	18.9755529685681	31.8488066689506	32.9682196852823	23.086642599278	4	2	3	3	2	3
14.0571576027353	20.2314858379599	22.2681582360571	19.7003411956683	30.2303860523039	19.428489373923	4	2	3	3	2	3
18.9283634245777	18.6914117981252	24.3380371016331	16.6574432761483	39.742804654011	41.6880341880342	4	2	3	3	2	3
19.0787642638464	35.3164900842162	22.9868856477509	21.5489397556523	27.9085406859449	20.1722017220172	4	2	3	3	2	3
22.2201120501377	25.8038019244309	16.8010385351189	42.1957305239811	39.2664732697886	23.8604260517676	4	2	3	3	2	3
24.7503290237671	16.6522040958001	12.2800110240561	16.9427476964489	36.5830482706195	22.5737754791603	4	2	3	3	2	3
43.5155024731572	27.9289118347895	24.7504123621842	32.1556886227545	38.0906460945034	14.4880011924281	4	2	3	3	2	3
31.4411333659013	21.2856534695615	22.9216757741348	21.6084275436793	58.2137161084529	37.7196215751321	4	2	3	3	2	3
26.3610315186246	39.2818280739935	39.9270234409553	47.7217249796583	28.307414919991	16.0177580466149	4	2	3	3	2	3
20.4415011037528	14.8079622304453	29.9546309616023	39.5087932080049	33.1638418079096	22.2993131200999	4	2	3	3	2	3
27.3054755043228	37.0353443022547	20.8658099852538	26.5849227974569	33.9393939393939	11.5524985962942	4	2	3	3	2	3
35.4151710935631	30.8329022245215	19.9270880802031	27.6025917926566	25.7495766510609	20.0442016084474	4	2	3	3	2	3
19.1247163788794	33.7620578778135	17.8787483135309	29.878120932434	30.3423236514523	22.1791207295495	4	2	3	3	2	3
34.634263138992	29.9985563736105	19.2337581597762	28.4536477806538	25.3953133930272	20.6410792096938	4	2	3	3	2	3
32.4543057197417	21.6211259856959	31.1275323812687	21.1154985192498	38.4135827032763	29.8044575273339	4	2	3	3	2	3
21.6621662166217	33.9744530905888	28.7685862153947	15.851187029531	27.1923002138829	28.6449399656947	4	2	3	3	2	3
27.1693316384559	38.8421052631579	16.8613042907755	21.7262681632298	34.5415524025277	19.8700151438667	4	2	3	3	2	3
29.2275574112735	32.2847682119205	12.5870789197443	47.4745942666464	36.9128392484342	38.6809094472756	4	2	3	3	2	3
42.6677828938189	20.616251138905	27.0519328387349	15.9248108064122	32.6277955271566	19.8552011474626	4	2	3	3	2	3
30.7659059474412	40.0130229529546	11.158221302999	20.7676440253426	33.2185886402754	13.8124720750622	4	2	3	3	2	3
20.404749958187	15.3370400449803	42.5365746342537	19.193302891933	25.753585016096	20.845236094774	4	2	3	3	2	3
12.5366282477046	37.3880030372058	21.6280545858458	21.9871305485876	21.0688591983556	27.6073619631902	4	2	3	3	2	3
30.8764940239044	13.2183108390149	20.3197158081705	31.1825682250899	40.2529761904762	14.9176062445794	4	2	3	3	2	3
19.2393414336041	25.6983240223464	30.1036269430052	42.1889616463985	22.3499943071843	16.4672909973341	4	2	4	3	2	3
14.4772816039578	19.4828427386567	41.5356151711378	39.4719644490916	25.6336681013869	30.1660992468792	4	2	4	3	2	3
28.9653565325462	29.6492708207786	41.6479598573881	39.8807514906064	44.8033707865169	39.4868881946417	4	2	4	3	2	3
15.376891150087	35.4838709677419	25.3080318903604	41.1349520045172	35.2573788657198	23.4434400608262	4	2	4	3	2	3
22.3565766492006	21.2961228694512	18.0321850333476	44.5072697899838	32.6729106628242	25.006372673974	4	2	4	3	2	3
24.7107039537126	19.637332416638	35.680517541677	37.7027474346243	22.5713145820866	11.8175503588794	4	2	4	3	2	3
14.5260724377087	18.6058779201206	39.9589638368813	34.2788094632409	39.1461877756774	33.5860409145608	4	2	4	3	2	3
27.0833333333333	24.9971412235563	19.8859800465081	23.0776426566885	31.2796208530806	23.2092586800125	4	2	4	3	2	3
13.7393034825871	21.5081967213115	24.7797264412184	21.7061188030371	22.8513835440718	41.5730337078652	4	2	4	3	2	3
24.9087945354343	42.6511199754526	25.4964006012183	23.7740734746723	45.6222023276634	34.1066003866335	4	2	4	3	2	3
0	17.7271958030124	14.0507518796992	31.39776026545	20.3206078576723	28.7819964466671	0	2	4	3	2	3
0	39.1944990176817	22.0921305182342	29.298194097783	16.5248124639354	24.9441382392373	0	2	4	3	2	3
0	29.2786615469007	18.7390006886525	21.7078254279037	42.1747118757308	18.3237271853987	0	2	4	3	2	3
0	27.0284372554135	13.4820191986246	24.3879112471308	19.0049751243781	29.1915401671499	0	2	4	3	2	3
0	22.0474613686534	18.439221162051	20.3841603451876	36.2874097007224	25.9765435688669	0	2	4	3	2	3
0	21.6941817598974	32.0981472208312	45.0440677966102	19.1022907440818	26.6067833359145	0	2	4	3	2	3
0	13.6770588608801	26.5935214211076	27.9396780110047	38.6082656305192	23.5715298454558	0	2	4	3	2	3
0	34.2934700648469	26.1024932997645	27.4733510992672	37.7539411669105	18.3480666711654	0	2	4	3	2	3
0	33.0269789504892	27.8209429630938	37.3046299026836	28.8865546218487	14.8610028578852	0	2	4	3	2	3
0	39.7960628806118	23.7528344671202	27.2221312817155	23.2760945788007	22.9354102323083	0	2	4	3	2	3
0	39.969890854347	22.8669403961558	33.3379463050097	41.4477898782832	25.6023524947828	0	2	4	3	2	3
0	40.2882305844676	35.0151362260343	32.9421704844161	25.9132774500673	17.9273595884118	0	2	4	3	2	3
0	20.1375245579568	25.6340438773923	41.881051175657	42.1835389555518	19.0834015326241	0	2	4	3	2	3
0	35.0821649329112	28.1684576485461	23.7879645349934	23.5997414907368	17.2059860534357	0	2	4	3	2	3
0	26.5609990393852	37.8449943986149	34.1877880184332	30.9639984175129	11.167730515475	0	2	4	3	2	3
0	17.5254916241806	31.8616829180209	40.620178957112	20.1045946955547	22.6306720275704	0	2	4	3	2	3
0	28.9939024390244	28.4351145038168	18.4359752077014	25.9754028837998	20	0	2	4	3	2	3
0	38.4325681492109	38.011625090821	29.1453166632507	26.652686239265	24.4236941931719	0	2	4	3	2	3
0	40.6244944183789	16.8310365096989	27.9008109794136	25.2723546542984	36.8272752888138	0	2	4	3	2	3
0	37.0414002019522	24.6381049861091	23.4853727587292	20.1438140267928	27.2325056433409	0	2	4	3	2	3
0	23.8926008413759	27.2624519629267	24.4703187631227	15.3495341716073	17.7922353440351	0	2	4	3	2	3
0	35.0643008302132	25.8997589560303	45.4735804902082	26.7534087870956	30.5494922653507	0	2	4	3	2	3
0	23.6770321876705	35.6666276483671	22.6404224675948	26.714588734386	16.4771993282522	0	2	4	3	2	3
0	40.7346078578955	23.1751267485187	27.7427937915743	23.5790607883631	18.5512240649006	0	2	4	3	2	3
0	35.7352325094261	25.0392270212239	21.3589421870476	28.45	19.5967456667846	0	2	4	3	2	3
0	14.5222617441433	19.8643931256713	37.985836627141	19.8764415156507	17.4015009380863	0	2	4	3	2	3
0	34.6081930987591	34.0462935833578	23.3635163176759	26.2012909395171	25.5888030888031	0	2	1	3	2	3
0	13.3386129652676	21.6690303799358	21.1442163244867	29.3736501079914	38.4101238748775	0	2	1	3	2	3
0	24.8587570621469	35.4391119817173	26.6904661906762	22.2201544617102	35.0394477317554	0	2	1	3	2	3
0	22.4341696039809	21.0936747857899	29.5663600525624	16.4370926085352	30.4864864864865	0	2	1	3	2	3
0	24.9857517382879	12.026902281419	34.3328748280605	41.8056257369042	38.7880138130779	0	2	1	3	2	3
0	32.3652651350961	37.9431133529494	23.3195499567266	26.8140929535232	25.1501501501502	0	2	1	3	2	3
0	36.0116761407282	20.2323991797676	32.134140829793	38.4635127042519	30.3460837887067	0	2	1	3	2	3
0	16.8025223008305	41.5030467163169	31.2060301507538	20.8451730418944	25.453545904343	0	2	1	3	2	3
0	23.8926940639269	34.6070656092285	13.4785664089951	36.6827197779773	15.2469769309714	0	2	1	3	2	3
0	14.4389944819129	37.4253123302553	30.0354609929078	36.3204519193735	23.6881937436932	0	2	1	3	2	3
0	24.4687249398557	22.5161835068956	39.8989227290863	41.1635263375052	18.2743430047091	0	2	1	3	2	3
0	30.1663585951941	36.8469717984281	18.211063710749	31.9864940911649	26.3048016701461	0	2	1	3	2	3
0	22.4673121069967	25.0257731958763	26.7440686521959	35.9769570707071	17.5479720889664	0	2	1	3	2	3
0	40.1848909432327	21.3689936536718	40.5922270203578	22.9485809286308	33.9775099319911	0	2	1	3	2	3
0	24.8313848920863	29.9490229396771	44.1319393314681	33.5451930153208	19.5000614175163	0	2	1	3	2	3
0	38.5905441570027	26.4625681705503	18.2605273514364	25.5957965847251	39.7398237515736	0	2	1	3	2	3
0	36.674425370963	27.5977895763355	22.2007722007722	29.8737727910238	26.1097494553377	0	2	1	3	2	3
0	25.1808634772462	22.3609095307209	34.2951907131012	22.2806346778819	37.5189637063835	0	2	1	3	2	3
0	20.6384039900249	27.1009112386095	30.6418219461698	23.4953976870427	20.1643414518799	0	2	1	3	2	3
0	18.4208350558082	38.3961911874533	24.3477007351881	30.1893576222435	20.5934269143482	0	2	1	3	2	3
0	24.4646621546655	37.5058602906704	40.130267180646	37.4551328068916	27.4107199093028	0	2	1	3	2	3
0	21.3202411044138	37.2026641294006	27.8073830055227	25.1628664495114	38.674765323026	0	2	1	3	2	3
0	23.5570616528203	33.1812831077104	18.9367673765891	43.3338786193358	17.629564355345	0	2	1	3	2	3
0	43.8984801534602	18.7587461516933	17.6104800596965	29.1460832745236	19.8674980514419	0	2	1	3	2	3
0	26.6839110191412	10.7931211498973	29.2436796260888	22.5401735842571	38.147477946166	0	2	1	3	2	3
0	29.9334169641996	22.7761485826002	18.6078978859194	26.9771708112515	28.8861283643892	0	2	1	3	2	3
0	27.1024258760108	17.3824493048791	40.4586404586405	38.5639458751637	14.9492220255287	0	2	2	3	2	3
0	17.1973307912297	29.0945985119335	39.2358039978772	20.3991480634219	39.5294117647059	0	2	2	3	2	3
0	26.5897634742148	30.4005722460658	34.5658195832832	22.1616910002179	29.2966839479605	0	2	2	3	2	3
0	25.5063765941485	18.7960235640648	63.4397644927536	18.1083609764396	24.6006389776358	0	2	2	3	2	3
0	23.6761358012472	38.9534006937114	35.3487795812167	39.030612244898	36.47362697118	0	2	2	3	2	3
0	23.5311572700297	33.7790185130767	15.5484489926447	58.1606905710491	19.9408853450646	0	2	2	3	2	3
0	20.4196409258058	31.3071702567129	23.5211616203284	30.4046563192905	23.1233301732311	0	2	2	3	2	3
0	17.5719869187206	29.3141109654871	32.2232429949472	15.5174758601931	28.4166375393219	0	2	2	3	2	3
0	10.7901566855715	30.0062460961899	23.7342253306979	26.1070212064608	17.5439797385174	0	2	2	3	2	3
0	38.7239849880587	19.15687371759	41.2953605879651	30.1200104356901	15.165846891159	0	2	2	3	2	3
0	27.8921998247152	38.0688124306326	21.1880646044347	40.7099567099567	14.9109138947226	0	2	2	3	2	3
0	36.1393096985788	38.2795698924731	25.2092906149682	21.9998570509613	16.6783913706179	0	2	2	3	2	3
0	17.4687164819449	32.0273715282437	18.3270911360799	29.3256932364678	22.7527191298784	0	2	2	3	2	3
0	22.4489795918367	45.1449122064734	46.0480622308654	19.85738980121	38.0134808597228	0	2	2	3	2	3
0	38.6751768155943	13.1364166342791	44.8160535117057	24.7704590818363	25.765006562133	0	2	2	3	2	3
0	28.6065418793723	24.3448345644035	24.790004199916	22.9643765903308	18.6572721544366	0	2	2	3	2	3
0	26.027397260274	18.830121402496	19.1475470994218	23.9606231482366	11.8216310696167	0	2	2	3	2	3
0	36.8006304176517	28.9884516680924	19.2235236301089	20.2785848572894	23.0736543909348	0	2	2	3	2	3
0	26.2560777957861	25.0328371278459	31.1153298528714	23.2279891080122	37.2335211957853	0	2	2	3	2	3
0	29.7509339975093	21.0182767624021	22.8639006602937	25.664572257129	15.0877869959483	0	2	2	3	2	3
0	34.7427955830865	31.6323424977174	15.0055066079295	24.1088656443587	18.7048262998368	0	2	2	3	2	3
0	24.6616723054616	30.7643108410617	28.4972258293	42.8227505266326	24.2335419472392	0	2	2	3	2	3
0	30.705501618123	31.7261806812572	42.8793884484711	19.703991628046	24.132190127362	0	2	2	3	2	3
0	36.67959909473	25.5142199450509	17.7053395855393	28.1829814459373	24.7993180365135	0	2	2	3	2	3
0	37.0092133238838	33.0282227307399	17.9964313025746	25.5100019805902	22.122948431582	0	2	2	3	2	3
0	35.3943110202691	24.3512195121951	40.0872515753757	19.1493493882307	16.9152565045816	0	2	2	3	2	3
0	32.9700272479564	18.063990519923	17.485088084339	31.3334149626546	20.8657950003387	0	2	2	3	2	3
0	34.6641131408368	38.2419127988748	41.6589434661724	41.6570771001151	13.4088762983947	0	2	2	3	2	3
0	33.4726394149145	34.7202521670607	16.4027082720047	41.1296956402523	26.3283704411966	0	2	2	3	2	3
0	37.5560711523589	20.4249731407425	52.0396194448065	48.2838114754098	22.4861721741597	0	2	2	3	2	3
0	35.229512813292	33.0570779307579	20.8994068514708	34.7313596491228	44.503834534046	0	2	2	3	2	3
0	27.5556619583433	33.9476878931685	26.7757774140753	43.7557476549568	33.8669645073219	0	2	2	3	2	3
0	36.4724777339758	18.6491935483871	37.3924965723545	44.8475557826605	38.8854257573869	0	2	2	3	2	3
0	16.9660846205507	21.3206189276718	18.4581117976721	24.6774381029873	20.2014874202226	0	2	2	4	2	3
0	21.2143379663497	36.5519839276745	36.1042183622829	17.9661640308937	34.7029600496792	0	2	2	4	2	3
0	32.8835820895522	29.9511208494859	38.4669978708304	43.3078393881453	33.2906530089629	0	2	2	4	2	4
0	43.5137138621201	17.676679979163	44.0341349883631	25.4451688235866	38.7523887523887	0	2	2	4	2	4
0	36.3454870232216	28.5955578076176	38.628818061089	23.9680564198299	32.4131007654662	0	2	2	4	2	4
0	33.3862498473562	32.9360289680145	40.1281208935611	19.8642761394102	37.7376539519311	0	2	2	4	2	4
0	37.1058420923979	25.1012926876326	39.7397094430993	16.2231629876021	31.997834325934	0	2	2	4	2	4
0	37.6928838951311	23.4835588208942	23.5491181397182	29.4131910766246	34.0718198417529	0	2	2	4	2	4
0	43.4316353887399	24.1730480776822	29.6620438939006	42.9293780549469	25.5684764091549	0	2	2	4	3	4
0	23.5792408320824	19.0319176998154	32.5748659605074	37.7303588748788	36.9553376906318	0	2	2	4	3	4
0	39.2702432522493	14.7648862765142	41.9401778496362	42.9054625401657	32.1293732695696	0	2	2	4	3	4
0	29.4820717131474	16.0440778986763	39.277076054824	41.6125455409473	21.3724971332804	0	2	2	4	3	4
0	29.9536500579374	35.406573261752	28.0730072013906	35.8985024958403	35.025309336333	0	2	2	4	3	4
0	40.6341045415596	16.3692363438717	44.2940685045948	31.7947247706422	35.4250430786904	0	2	2	4	3	4
0	40.9444593506842	20.8364706687658	34.4325897187197	31.3722915298752	34.076990376203	0	2	2	4	3	4
0	33.6364644560275	20.729537366548	39.4061399094112	44.8947368421053	39.9706098457017	0	2	2	4	3	4
0	43.129885748647	21.8597063621533	39.7539478516342	37.8085751407536	38.0103653141196	0	2	2	4	3	4
0	37.5828337014831	19.1015564801973	37.6928126025599	37.8969654199012	31.1798561151079	0	2	2	4	3	4
0	24.0777866880513	37.4288827018521	41.830624465355	37.0330459770115	34.711902425347	0	2	2	4	3	4
0	19.4510175106484	34.1976451911628	44.1979249800479	34.2232320363533	39.6788361240736	0	2	2	4	3	4
0	30.2501804185711	33.6570691877954	40.1861106324315	29.5070617557463	31.3541106931757	0	2	2	4	3	4
0	24.2619165429655	39.6913023884633	37.0164816683485	38.2963232617401	35.7796041208473	0	2	2	4	3	4
0	36.2403100775194	31.5617550984374	35.8515202387614	31.5546503733876	31.4752879970271	0	2	2	4	3	4
0	34.0292275574113	30.0749978933176	24.3024589119633	32.2395128552097	31.6914749661705	0	2	2	4	3	4
0	24.8702983138781	43.4163701067616	30.3915135608049	31.0992796742875	28.8800220143093	0	2	2	4	3	4
0	28.4801136363636	30.1096783755743	47.5910147172734	27.2067570782774	24.9056872375258	0	2	2	4	3	4
0	36.144964720975	41.9568050642338	22.9692862800317	25.9406729046387	35.075863827617	0	2	2	4	3	4
0	40.9944751381215	30.6354102405922	36.5541327124563	35.6746210415729	34.6308578884419	0	2	2	4	3	4
0	34.2392094172359	31.1763890813357	22.5790096332601	30.2920217968422	26.5268300901356	0	2	2	4	3	4
0	36.6266760762174	20.7089846834044	43.2500790388871	46.4305177111717	37.3437915448019	0	2	2	4	3	4
0	43.1785195936139	36.4106219925147	26.1126298523784	24.7011183956807	26.9825814129612	0	2	2	4	3	4
0	32.2260167649798	24.5736522833925	25.7290991574854	26.6993421901199	20.2572347266881	0	2	2	4	3	4
0	22.706726934326	29.5142714071107	26.3814208900583	33.0137424097156	26.2079321614698	0	2	2	4	3	4
0	36.9243027888446	37.8737034777303	43.1573919273943	29.7754109747627	29.5806651518281	0	2	2	4	3	4
0	38.7177770338132	33.1460674157303	41.082974137931	23.8141335914811	16.887417218543	0	2	2	4	3	4
0	24.5522135856708	18.9784406150993	21.8823993685872	40.4648609077599	25.7509281133986	0	2	2	4	3	4
0	25.1455082243779	35.128685870121	19.8666115800035	44.766945535257	16.0321177651388	0	2	2	4	3	4
0	34.4149459193707	29.5822454308094	34.8586514134859	45.3273282933891	14.2532809125644	0	2	2	4	3	4
0	24.8756218905473	30.2898099096292	23.9333218172396	45.9016393442623	26.6928587936215	0	2	2	4	3	4
0	38.6914165350184	12.9959284158697	28.4321151297103	34.4219464402351	21.3657637214579	0	2	2	4	3	4
0	17.0827760439887	13.9772433410913	17.3783810561775	33.661023120335	16.9097749323477	0	2	2	4	3	4
0	19.5488721804511	9.98522043185177	20.6280454791554	39.8622938938213	24.0738299274885	0	2	2	4	3	4
0	32.8599096191091	18.3337790853169	38.9815471965933	40.2379755320932	25.2546789860223	0	2	2	4	3	4
0	22.237860661506	15.2503685386847	20.1750814332248	38.3177570093458	26.5976960892215	0	2	2	4	3	4
0	29.38662644545	17.831972823607	25.9307784692652	29.8630136986301	20.3143257770507	0	2	2	4	3	4
0	25.313314306986	17.4414073373045	31.5570934256055	29.2022585782539	9.15422885572139	0	2	2	4	3	4
0	21.223506743738	18.7051022287714	33.4522393975426	38.199558173785	21.6309130913091	0	2	2	4	3	4
0	22.7737831858407	12.6158543234108	15.5004135649297	42.4826811458528	32.5015859589765	0	2	2	4	3	4
0	25.5176151761518	21.8774755743332	40.9132983647022	39.0013271400133	37.8074335502371	0	2	2	4	3	4
0	23.4193830671625	19.9012716638944	41.2167187267589	23.8477147550488	37.5057790106334	0	2	2	4	3	4
0	24.4498507132589	22.9271128551704	43.1994047619048	40.6508761794724	30.3619528619529	0	2	2	4	3	4
0	36.0480445290757	13.4046285293951	20.9932701894317	43.7648347635567	33.6148460940104	0	2	2	4	3	4
0	23.689379060281	12.8841437022075	31.7704465895831	42.7438687073575	25.5686467026673	0	2	2	4	3	4
0	27.8868096759471	15.875512995896	36.1382000557258	41.0804442948502	29.5261614446674	0	2	2	4	3	4
0	24.6839404180749	18.8680163519564	43.6487945304066	42.9346842771847	17.8581191908147	0	2	2	4	3	4
0	31.3506524039027	16.9009114966186	25.5036107943748	35.9146582378507	41.1650683533973	0	2	2	4	3	4
0	19.8672485906528	23.1256049437868	22.2652180383986	30.6343601607208	19.348934501242	0	2	2	4	3	4
0	35.7578975311919	12.8905799607979	43.6194895591647	26.6987892265876	36.624203821656	0	2	2	4	3	4
0	18.8231221876082	17.3664016015125	19.8158664601618	39.0999824899317	39.3006357856494	0	2	2	4	3	4
0	38.7834821428571	24.4599023476691	20.7178369543009	20.6669377795852	33.1396718222501	0	2	2	4	3	4
0	27.4848951546025	17.7586206896552	15.3424657534247	19.2322347113736	22.3819301848049	0	2	2	4	3	4
0	35.5907780979827	15.5297358806971	20.8682926829268	27.8592793049423	25.3531699993175	0	2	2	4	3	4
0	16.8378487666801	24.730173627405	29.9564423212028	34.5661223182837	17.6736199440346	0	2	2	4	3	4
0	30.0054039448798	34.2857142857143	16.4166150030998	43.8382854359474	34.673031026253	0	2	2	4	3	4
0	24.1260282021152	28.4427966101695	24.1864249186425	31.1232876712329	16.8658088235294	0	2	2	4	3	4
0	34.2440183268284	31.8394563056998	26.0923135247844	43.202718912435	20.1006328457309	0	2	2	4	3	4
0	35.1017214397496	30.9219753450949	26.2803819444444	37.5482211744535	33.8434427749954	0	2	2	4	3	4
0	18.3037932748054	33.4453075792568	31.7476851851852	38.3957802837395	29.6475031472933	0	2	2	4	3	4
0	20.8294326905074	34.828668584881	28.9879748856018	36.473101573121	41.7450365726228	0	2	2	4	3	4
0	24.2869932216396	24.5380072394742	44.1053729786124	38.6580846498927	35.9350381771906	0	2	2	4	3	4
0	14.3439045679372	24.3640203513488	23.9928909952607	37.9565816678153	30.6047966631908	0	2	2	4	3	4
0	17.5903119868637	22.0418149466192	19.5427286356822	33.2444650515822	21.4961126287035	0	2	2	4	3	4
0	32.8332034294622	31.9138400594207	21.4740866610025	29.5079714128642	42.6756985605419	0	2	3	4	3	4
0	22.6122448979592	33.9849837087406	39.1754270696452	26.8561692969871	21.7861557478368	0	2	3	4	3	4
0	19.4260971671804	21.5526655415467	34.9850800253187	43.2601351351351	15.6377144878825	0	2	3	4	3	4
0	36.2097133521461	20.8795993903767	42.1272642823967	49.3022744753324	23.0340760157274	0	2	3	4	3	4
0	18.052976248656	36.9500496195832	37.6608061749571	40.7560355781449	13.8905238375515	0	2	3	4	3	4
0	44.6402833257835	33.991088478676	44.6492434662999	43.867515186578	23.1177871405019	0	2	3	4	3	4
0	19.0623549435247	29.6399389422645	34.2409802586794	37.4320652173913	29.369986631016	0	2	3	4	3	4
0	32.2778937601485	16.4838400942354	17.7288821446636	43.3958891867739	12.7859457936023	0	2	3	4	3	4
0	18.3514420615507	33.8469184890656	31.0860713947543	15.502202262717	13.5808032445221	0	2	3	4	3	4
0	26.0387524608849	31.8669527896996	24.9445881049132	33.2480818414322	18.0995797421469	0	2	3	4	3	4
0	19.1225388833948	12.1811012399639	18.9826302729529	45.0286309213951	41.8229887951656	0	2	3	4	3	4
0	21.6409933983024	19.0656565656566	26.5404009346944	33.3838001514005	25.2173117394089	0	2	3	4	3	4
0	18.1430446194226	14.5126612517917	24.3548535219028	43.3169129720854	25.3233082706767	0	2	3	4	3	4
0	27.0918822479929	35.3314041614992	20.2130469231446	31.5283472359678	14.2511078286558	0	2	3	4	3	4
0	28.5258377316804	27.1299848336158	31.8534394774444	32.9953323676163	19.5254342431762	0	2	3	4	3	4
0	23.6354916067146	34.5274268351191	31.2430219575735	37.0526315789474	24.8363338788871	0	2	3	4	3	4
0	18.7226539541566	33.5024623190569	35.4178510517339	45.1990632318501	25.1966935564187	0	2	3	4	3	4
0	13.3526612329741	17.2694477846638	25.2964130271649	30.8490428174777	37.5555555555556	0	2	3	4	3	4
0	27.4328585408285	25.5765578366646	26.4032892384698	21.1939815563825	26.1821613968853	0	2	3	4	3	4
0	21.6615384615385	11.6385462796911	33.5539120280265	32.3956043956044	39.6513187304426	0	2	3	4	3	4
0	31.9287063267233	25.3035090636953	21.0053859964093	27.303115389758	22.9599015124868	0	2	3	4	3	4
0	15.2343259203418	20.8407930508587	21.2803643724696	35.9049959049959	15.8389261744966	0	2	3	4	3	4
0	16.7720648886445	45.7245604688332	34.5862796179134	42.21875	17.2833280806807	0	2	3	4	3	4
0	17.917821424268	16.631824590403	28.2240762812872	27.5917926565875	16.7111763920417	0	2	3	4	3	4
0	15.4840122645642	16.5435458786936	22.7243555460477	27.0545223334923	16.1806490204875	0	2	3	4	3	4
0	18.7061516874677	15.201368005189	26.5878725590956	37.7081681205393	25.0521765056649	0	2	3	4	3	4
0	16.8338593327322	16.6364715436996	43.7421690101629	25.7602598169472	24.346701164295	0	2	3	4	3	4
0	15.4403244495944	19.4111605614516	29.0425766600485	48.4451996601529	28.5140014989439	0	2	3	4	3	4
0	41.9233776387803	23.0183577629145	22.0811962096844	26.377358490566	41.3360461173279	0	2	3	4	3	4
0	47.2380821352411	19.5220961343297	34.2690945877592	29.4036221017418	19.1311737652469	0	2	3	4	3	4
0	22.9588656902462	19.2810805062214	25.6378756378756	34.3039892274028	16.7674950948332	0	2	3	4	3	4
0	14.8592796693564	28.8291378009466	39.9709126166525	40.9265064437478	31.0055248618785	0	2	3	4	3	4
0	15.1563243929535	43.1172698121851	27.8467189516529	36.637347767253	21.975448804371	0	2	3	4	3	4
0	19.8040405792075	27.4373259052925	26.9134524117698	25.0331285387303	45.4806850856357	0	2	3	4	3	4
0	16.5454313425217	37.0266686312067	17.0970338720664	42.3470272144219	41.5489527520701	0	2	3	4	3	4
0	14.3202261629401	19.0044375844106	24.1453992039335	34.2268301934505	24.4334030683403	0	2	3	4	3	4
0	24.9189923696038	38.2482194271859	19.6657274590164	42.9181277633786	30.3703703703704	0	2	3	4	3	4
0	26.4598188475622	34.1919548341567	41.5651935969353	40.0055679287305	28.7762310409308	0	2	3	4	3	4
0	24.1309431021044	16.9064359113034	27.0074366939659	30.8096885813149	31.8161024702653	0	2	3	4	3	4
0	34.3069024529378	22.2868569351027	27.507363199504	28.2720019054424	27.4782199199435	0	2	3	4	3	4
0	18.5665564282761	20.0685686298518	18.144685486067	45.3563338560725	21.5719517157195	0	2	3	4	3	4
0	25.1949152542373	22.0466639377814	44.7699342669334	23.2972707155151	19.0381058083611	0	2	3	4	3	4
0	13.1343106415811	30.7884571688253	22.2069250361396	35.4413256679067	22.6750648388292	0	2	3	4	3	4
0	18.7791715285881	13.4723256391164	15.6144337897012	40.4187817258883	16.5156507413509	0	2	3	4	3	4
0	18.0735218884748	18.7031285508674	40.3446033810143	43.0702787593247	35.4113924050633	0	2	3	4	3	4
0	41.5304120340092	23.8685586258402	27.6324965132496	47.495881383855	28.6630840096512	0	2	3	4	3	4
0	19.1145677535148	23.1833910034602	27.4472807991121	42.7311085538934	33.4517713449681	0	2	3	4	3	4
0	16.6108049764245	22.7574629589081	25.7248508278007	38.8425253991292	19.2560895325872	0	2	3	4	3	4
0	14.9666348903718	15.936876247505	33.73063170441	38.9090215525462	28.099703454356	0	2	3	4	3	4
0	39.7344122834319	24.8816206980718	35.2681764004768	48.2446808510638	24.4545003719316	0	2	3	4	3	4
0	38.6999364272092	28.2454416421007	32.5670498084291	39.9323517707919	21.3243099787686	0	2	3	4	3	4
0	36.4828097947069	30.1712111604312	25.7438551099612	32.1972965199885	14.0468227424749	0	2	3	4	3	4
0	43.7556973564266	24.9688084840923	28.0463718334049	39.0153001176932	14.1570923552806	0	2	3	4	3	4
0	15.5892196582702	27.1950838454328	27.2023549934583	35.6378362742262	19.3629018194501	0	2	3	4	3	4
0	14.3179001915061	20.2258127311661	46.0753386528113	44.0857975843399	20.6369212671204	0	2	3	4	3	4
0	14.2687461268333	17.9527995016956	28.0224179343475	30.0128672528415	37.080041876844	0	2	3	4	3	4
0	17.3713006714748	19.3875104878341	34.9309504467912	28.1859235598634	33.6887165818593	0	2	3	4	3	4
0	16.5704310460588	38.5771157056633	25.0969529085873	29.7230036788574	18.1695748916735	0	2	4	4	3	4
0	25.2095130237826	42.8646448733097	45.5945779420826	29.7318716153745	23.795074447816	0	2	4	4	3	4
0	11.783042394015	17.9614181438999	23.6455831331732	36.8369351669941	31.4327754276255	0	2	4	4	3	4
0	22.1841541755889	33.8892917573121	19.9391382529912	38.2273838630807	18.7777628213757	0	2	4	4	3	4
0	11.6108884124173	34.1842397336293	21.4422158548233	20.9609565281571	14.7570984915705	0	2	4	4	3	4
0	14.0448584881778	38.438787366642	28.8172254448923	39.0186040704208	35.6080941565146	0	2	4	4	3	4
0	18.5769596026006	37.2648847404893	31.7625191340477	27.6315789473684	36.1965527092658	0	2	4	4	3	4
0	62.8441965841757	31.4879951062854	29.6648738105089	25.9879125987913	26.1360525595401	0	2	4	4	3	4
0	12.2172666454285	29.5526342606746	43.374727947766	27.8393351800554	32.0671060515279	0	2	4	4	3	4
0	21.9265022008394	12.9123355164333	20.2361877633375	29.1588316409678	21.1094424629247	0	2	4	4	3	4
0	13.2204379562044	24.0619094753892	23.9700374531835	25.3831618727693	36.3010871060961	0	2	4	4	3	4
0	19.4437993497445	17.365086634608	16.2547770700637	25.2066115702479	23.0486991327552	0	2	4	4	3	4
0	15.2988290160693	14.4864167443194	17.8644939965695	30.6417445482866	35.4071661237785	0	2	4	4	3	4
0	23.9963729288599	14.1819211171919	22.2796200633228	41.0675538839867	30.074794315632	0	2	4	4	3	4
0	19.4897187263599	14.3428178457835	35.4996186117468	64.7535233722339	24.4772534614298	0	2	4	4	3	4
0	16.2448228255867	11.8722770006879	27.7325641289791	31.6505549588256	19.3474264705882	0	2	4	4	3	4
0	27.6560424966799	21.6431924882629	26.7960939316438	29.3858233838873	24.7945406515996	0	2	4	4	3	4
0	11.6742384747151	40.1996118658165	25.5982512655315	32.724454776929	26.0256695600564	0	2	4	4	3	4
0	19.9519628954779	19.3649971959795	45.5774737511931	38.1291101865521	32.9029733959311	0	2	4	4	3	4
0	13.8516624040921	16.7912984364378	23.538338658147	24.6042158663518	20.0506784371424	0	2	4	4	3	4
0	20.5785351106225	20.878755096946	30.5545124546251	30.5383360522023	20.6983668681765	0	2	4	4	3	4
0	17.7765075735925	18.0952380952381	25.4385142106744	31.8649598393574	23.7678460583489	0	2	4	4	3	4
0	11.3146866777117	21.2799850074963	20.942641173855	28.0829596412556	29.9086314152411	0	2	4	4	3	4
0	35.2036990752312	24.6026378085898	21.0293904734327	45.3800786369594	44.2587292501431	0	2	4	4	3	4
0	26.683985897198	20.0808728160525	32.3428436131171	23.1032794909447	15.0140977443609	0	2	4	4	3	4
0	11.4334003288873	16.356453695966	28.774486383182	29.9889611186066	23.034577670738	0	2	4	4	3	4
0	40.1103688643625	20.4419256969489	24.8524758402463	22.8110359187923	41.5149215983814	0	2	4	4	3	4
0	34.5457524371262	16.7735499501211	24.4656025389713	26.9634525660964	24.0619008490824	0	2	4	4	3	4
0	23.3275014579688	24.0319741859783	27.9045041561956	25.8318739054291	22.5140811707112	0	2	4	4	3	4
0	19.4486983154671	24.4804425128408	40.327923153362	30.1185028745747	17.5680104883645	0	2	4	4	3	4
0	21.3003483075824	17.9226715764078	22.3664609491381	26.203048719737	24.3782350713294	0	2	4	4	3	4
0	26.7769913268867	18.3042023056898	18.7543396750451	49.3857254290172	24.7532485975999	0	2	4	4	3	4
0	22.15859030837	25.5792200316592	30.6508989520238	25.7863205192212	30.2087120936659	0	2	4	4	3	4
0	16.8648125235354	22.4805227444081	46.4608992432112	19.5162177020341	19.2134831460674	0	2	4	4	3	4
0	22.4465049928673	27.1806259107626	34.56992777413	32.6573849878935	44.9379932356257	0	2	4	4	3	4
0	25.5516549648947	19.4643330681517	24.7339077546883	52.4560522350578	9.31329655697166	0	2	4	4	3	4
0	21.6570413149711	26.9752395172328	46.3297066519763	24.6970431410567	38.6668167999099	0	2	4	4	3	4
0	21.3010609237024	32.8514171199542	31.1981454367984	25.2588641355507	36.9428939458995	0	2	4	4	3	4
0	21.6157363722146	21.866074262139	22.6221335992024	38.6840800132253	18.6118158753171	0	2	4	4	3	4
0	23.0119634060521	16.9494850416871	40.6810692054193	21.5709762984513	37.3362674211464	0	2	4	4	3	4
0	15.6939990838296	19.8670919723551	39.8049281314168	33.0099565994383	43.2129891085115	0	2	4	4	3	4
0	19.5174760284565	13.9875765294722	18.42535530122	30.6730879486297	22.384849752076	0	2	4	4	3	4
0	17.7700600535417	15.0835488362841	40.4191224623445	46.3480469990473	25.946750454771	0	2	4	4	3	4
0	22.0505058551741	25.2607913669065	21.2875153408457	27.1122320302648	18.8229462394665	0	2	4	4	3	4
0	24.6986057238704	37.5697332386652	42.0043303433344	26.9401029903334	16.8188690656184	0	2	4	4	3	4
0	18.2760420550295	31.1979122821786	37.626388198243	27.9140811455847	27.5018882175227	0	2	4	4	3	4
0	26.5363712374582	38.5864634367628	18.8231669747381	24.0885277451085	35.4304635761589	0	2	4	4	3	4
0	15.5908072241508	28.5890242233475	21.0488441126203	26.0763448208533	31.6921482249287	0	2	4	1	3	4
0	25.3859683408247	23.5607743573469	36.8904037755637	25.4806698366756	18.2255795008517	0	2	4	1	3	4
0	18.7406296851574	35.9667633869691	26.5085351329893	51.296917912725	22.7020441315825	0	2	4	1	3	4
0	25.0579854208085	25.6724187795238	28.3050847457627	47.6420519898781	24.9971671388102	0	2	4	1	3	4
0	12.478813559322	27.5277545660738	44.3145441892832	22.5740300221475	39.6084179667051	0	2	4	1	3	4
0	20.5769468862201	21.989035463423	36.8288166975257	29.2347176854876	21.7850755974638	0	2	4	1	3	4
0	20.8362614195362	15.6280103742127	39.4301793879705	26.7055601857364	14.583653599795	0	2	4	1	3	4
0	17.5781572218098	18.5778175313059	43.3765790372141	45.2362388897552	29.1781360597719	0	2	4	1	3	4
0	12.7329375110223	24.6809400934514	36.2170596393897	28.8011862666819	22.0015614326144	0	2	4	1	3	4
0	17.6548007019303	33.283923999461	26.2235046054822	30.5340027384756	21.996628307557	0	2	4	1	3	4
0	27.8447753149633	0	37.6140700182512	24.5508982035928	27.6848965712666	0	2	0	1	3	4
0	17.1008917642945	0	34.8526387936943	21.8593222074332	20.5893550597731	0	2	0	1	3	4
0	17.7462568951931	0	36.7464905037159	20.49877196297	16.6762748283633	0	2	0	1	3	4
0	28.4888246413877	0	29.8686968994814	20.0492470877924	24.5807835969165	0	2	0	1	3	4
0	12.2605767206904	0	39.3496884735203	29.2379058979457	12.7945550217342	0	2	0	1	3	4
0	24.523348127774	0	33.368964902904	22.0453493752892	24.5657568238213	0	2	0	1	3	4
0	12.8858987575281	0	34.7643827695866	25.0053728777133	18.8863335424071	0	2	0	1	3	4
0	14.8682121308352	0	39.1764906885358	28.5320696495482	20.8408447077002	0	2	0	1	3	4
0	15.9140531957126	0	28.0737704918033	42.7552766685682	32.1634494860867	0	2	0	1	3	4
0	17.8384833557247	0	34.9464285714286	25.2370084269663	41.2530436411313	0	3	0	1	3	4
0	21.2466323781533	0	35.4323158062969	30.0608272506083	27.4295330248212	0	3	0	1	3	4
0	36.8758212877792	0	40.0033772374198	21.2761830876649	42.1673690547863	0	3	0	1	3	4
0	24.7848537005164	0	36.4658352362551	43.7322946175637	20.2637972926067	0	3	0	1	3	4
0	18.946098149638	0	26.7851938210434	17.8713325183374	34.688226824676	0	3	0	1	3	4
0	26.7966316760872	0	39.4515050167224	34.5841500980118	24.771473276785	0	3	0	1	3	4
0	17.3503028444376	0	37.1923427529626	18.8039364118092	12.8845976161877	0	3	0	1	3	4
0	35.3168334210988	0	27.1614583333333	17.9217746643316	45.6920751457569	0	3	0	1	3	4
0	33.9252908756889	0	40.6220839813375	43.1424766977364	22.5637671680837	0	3	0	1	3	4
0	31.3891982182628	0	36.8099201630712	21.873685980994	27.3792257056789	0	3	0	1	3	4
0	25.1804225167301	0	34.8995148995149	25.337757762503	42.0860532041833	0	3	0	1	3	4
0	37.119276871684	0	37.1010847351045	23.3812582848985	15.707381370826	0	3	0	1	3	4
0	37.8878960194963	0	39.1376727151656	19.5457930007446	15.8743415135552	0	3	0	1	3	4
0	22.0160948750529	0	39.1190864600326	21.6348460136237	20.5491205491206	0	3	0	1	3	4
0	40.3360072650219	0	37.4795417348609	27.4730021598272	41.9207683073229	0	3	0	1	3	4
0	33.3496892378149	0	20.1457750656835	18.4502366320548	17.054457509799	0	3	0	1	3	4
0	23.2608695652174	0	36.0993905297703	24.9667385420012	13.1283331442188	0	3	0	1	3	4
0	22.1723237597911	0	38.8950480413895	23.7151824244802	19.922581578757	0	3	0	1	3	4
0	24.4527683483554	0	41.7160933175168	29.8211928477139	42.2114608555287	0	3	0	1	3	4
0	23.7997404844291	0	42.7566083075867	26.810384089874	17.5933251816155	0	3	0	1	3	4
0	22.7951013687352	0	37.7863233572981	20.8860256104351	42.6120857699805	0	3	0	1	3	4
0	17.1768242689259	0	40.0222345747638	29.7396017438435	10.0938785010474	0	3	0	1	3	4
0	22.2880043719829	0	29.5817390157013	24.6688077077479	21.5761653051418	0	3	0	1	3	4
0	35.614849187935	0	18.6368644734771	32.467198353486	17.7739704295958	0	3	0	1	3	4
0	14.9006622516556	0	35.7972722680586	23.4198341768063	17.2597057489144	0	3	0	1	3	4
0	38.9790498672175	0	41.4787371134021	27.1107668474051	19.2326271478849	0	3	0	1	3	4
0	33.8732394366197	0	34.558686322075	28.3698030634573	20.2219040801718	0	3	0	1	3	4
0	34.8135964912281	0	40.4716818729558	42.548693945342	39.9683544303797	0	3	0	1	3	1
0	23.0872870753537	0	41.1575562700965	25.5745481311851	43.4798336046301	0	3	0	1	3	1
0	40.2470741222367	0	41.5335994677312	28.6549108058233	42.0969993021633	0	3	0	1	3	1
0	18.1956094949134	0	32.321912991058	17.8418222463899	42.3823246878002	0	3	0	1	3	1
0	30.6802052625833	0	39.6810506566604	32.5915672913118	40.8413672217353	0	3	0	1	3	1
0	17.8563106796116	0	27.0734662407754	20.5167431582526	42.6092282564312	0	3	0	1	3	1
0	31.6252072968491	0	27.9325988334413	41.651148355059	32.6373212942062	0	3	0	1	3	1
0	22.990625480252	0	25.0099530217374	24.5378927911275	37.7011083303539	0	3	0	1	3	1
0	36.1823887760753	0	40.1550131926121	31.442831215971	39.0012529085377	0	3	0	1	3	1
0	40.3458213256484	0	42.4823864488083	39.4568481525003	40.7511737089202	0	3	0	1	3	1
0	42.1724245253657	0	39.9968117328232	46.3440788150928	38.1757935123823	0	3	0	1	3	1
0	26.4280798348245	0	39.3290831815422	22.5912067352666	34.8404255319149	0	3	0	1	3	1
0	28.2819296164492	0	41.0931511414764	52.6310563939635	44.0348277139681	0	3	0	1	3	1
0	37.3695198329854	0	37.9038871576185	22.5191391015456	40.9509202453988	0	3	0	1	3	1
0	17.0226230026894	0	19.6600213599146	23.9984258166076	46.2190247801759	0	3	0	1	3	1
0	33.0628144781691	0	14.4268774703557	22.0817204301075	39.6188747731397	0	3	0	1	3	1
0	37.150466045273	0	33.734335839599	32.0728430689621	40.0755803491092	0	3	0	1	3	1
0	38.497810710677	0	37.4890254609306	19.7486535008977	40.4794123332689	0	3	0	1	3	1
0	21.7803580067731	0	19.1447908121411	25.6715272448196	39.0226628895184	0	3	0	1	3	1
0	37.7758420441347	0	39.7185158106379	17.7338832211852	38.3403151805306	0	3	0	1	3	1
0	20.377358490566	0	41.7346576800284	30.6112645610664	39.5413758723829	0	3	0	1	3	1
0	27.2209272209272	0	27.9809850785686	25.7480236165316	38.3275261324042	0	3	0	1	3	1
0	33.374321139461	0	36.7169476486247	31.245311327832	39.5278125558934	0	3	0	1	3	1
0	35.5245138318269	0	40.4598086927337	36.7364874761974	39.8902104300091	0	3	0	1	3	1
0	38.3581844994265	0	41.3362212595801	13.4416165750096	39.4308943089431	0	3	0	1	3	1
0	43.3582518688902	0	35.0052798310454	30.80784496848	42.6549623790756	0	3	0	1	3	1
0	39.3018018018018	0	43.8934948979592	17.6783972386884	34.8192174343734	0	3	0	1	3	1
0	40.0188471807759	0	39.2662654055603	21.1975943519568	40.5569719552853	0	3	0	1	3	1
0	32.3502059253355	0	19.5960149894891	18.247381940328	38.1525423728814	0	3	0	1	3	1
0	34.1597002017873	0	37.836447797017	48.1426003594967	35.4631083202512	0	3	0	1	3	1
0	31.099706744868	0	35.4111842105263	37.9422972237344	40.5982263640463	0	3	0	1	3	1
0	34.5938587203146	0	21.8727915194346	15.7156096915133	39.7180192572215	0	3	0	1	3	1
0	30.4198210598761	0	41.0681088389386	24.3026734871151	40.64039408867	0	3	0	1	3	1
0	25.602706894121	0	40.77851436342	27.6796816712261	36.0399859698352	0	3	0	1	3	1
0	32.5786943712203	0	39.7561394470204	25.1486146095718	40.4971791255289	0	3	0	1	3	1
0	27.485758674262	0	37.5794103274149	25.7493188010899	40.2780132225801	0	3	0	1	3	1
0	38.0639868744873	0	37.379767827529	26.2313729951086	35.9673469387755	0	3	0	1	3	1
0	42.2122674017919	0	38.5247275775356	16.3094393186657	43.0017396805314	0	3	0	1	3	1
0	15.1786955917119	0	15.7323158203698	46.301407673199	36.0915492957746	0	3	0	1	3	1
0	27.3842302878598	0	38.082376772451	30.334500664171	39.0800848148752	0	3	0	1	3	1
0	26.0973187686197	0	38.1416919878458	21.8912823703243	29.9270072992701	0	3	0	1	3	1
0	38.0630940900951	0	40.7484048973961	26.5401146131805	36.11911623439	0	3	0	1	3	1
0	15.9858074415036	0	37.3338326156151	25.9910832630437	41.48244473342	0	3	0	1	3	1
0	35.046128693215	0	26.8186475409836	31.0379341407267	41.564991052546	0	3	0	1	3	1
0	34.4869607604192	0	34.2736248236954	32.4708730518989	41.3640730067243	0	3	0	1	3	1
0	24.8455882352941	0	40.9090909090909	28.4330606973741	37.9432624113475	0	3	0	1	3	1
0	38.9757332142325	0	46.3568391731418	38.6264760720945	43.6415724972147	0	3	0	1	3	1
0	38.7501868739722	0	23.0552622316086	25.1610923596195	42.2222222222222	0	3	0	1	3	1
0	24.620552376213	0	38.6995637949836	25.6626788646493	37.2481394082411	0	3	0	1	3	1
0	40.9698476841778	0	37.648362082608	16.328637357299	39.3338231692383	0	3	0	1	3	1
0	17.2267988627251	0	34.405371973847	29.7064422402565	39.6197128443927	0	3	0	1	3	1
0	37.2938216382443	0	25.2157420578473	29.4351708074534	41.0056657223796	0	3	0	1	3	1
0	39.3333333333333	0	65.1469849546727	23.6828799676408	39.1379310344828	0	3	0	1	3	1
0	16.5978826484838	0	40.9392862660281	36.6749072929543	43.4428746928747	0	3	0	1	3	1
0	38.5487906588824	0	42.8571428571429	40.680149426768	40.8163265306122	0	3	0	1	3	1
0	24.1768237220302	0	28.8741383712025	24.0885548898142	36.0892388451444	0	3	0	1	3	1
0	18.9384220654266	0	40.1395877292647	22.9604039330322	39.1629037860368	0	3	0	1	3	1
0	21.9574618303768	0	42.2749108941578	34.6390064146308	35.4447259634618	0	3	0	1	3	1
0	39.1684607104413	0	15.4616859422351	33.9212131201582	45.679012345679	0	3	0	1	3	1
0	13.2286683078638	0	48.0656013456686	23.1590611463685	33.8173481085212	0	3	0	1	3	1
0	44.078238102572	0	14.1994687273605	16.0505281187554	35.7829091521996	0	3	0	1	3	1
0	19.3238062042524	0	17.7012122869383	32.9724267359607	29.5162882527147	0	3	0	1	3	1
0	15.0481483255881	0	24.0262733348698	27.9158699808795	37.1169320321863	0	3	0	1	3	1
0	22.5900116144019	0	19.6098193074653	32.9244114002478	38.389458272328	0	3	0	1	3	1
0	19.7575321089905	0	33.4983127109111	43.1434934775692	33.7993856582989	0	3	0	1	3	1
0	17.6383165574546	0	27.6577615157135	32.0100963744837	37.9481925947607	0	3	0	1	3	1
0	15.305360609228	0	22.5922592259226	27.3681264866377	32.9572246547659	0	3	0	1	3	1
0	22.5409456833534	0	14.5713904812692	33.1167512690355	34.4064748201439	0	3	0	1	3	1
0	18.961181832469	0	17.250763308111	22.2298088177916	27.0714962121212	0	3	0	1	3	1
0	29.2519815059445	0	20.7940645678765	24.425850097917	26.6845088161209	0	3	0	1	3	1
0	11.3732306928234	0	22.57758824923	29.5382817066043	32.6048642932675	0	3	0	1	3	1
0	18.0909958638244	0	30.536609417372	33.8072028161386	39.1617197337651	0	3	0	1	3	1
0	34.2877697841727	0	31.5122176118027	28.2725766362883	36.0713622003345	0	3	0	1	3	1
0	29.1317429615302	0	10.4663337628866	29.9775193040759	37.3557187827912	0	3	0	1	3	1
0	22.5173314126227	0	20.9943882099963	18.2363227579315	39.2478813559322	0	3	0	1	3	1
0	16.6519644432381	0	36.051675413807	23.7997501338569	35.3498260533436	0	3	0	1	3	1
0	29.8217003696456	0	32.7758170937548	16.864064602961	38.8057103064067	0	3	0	1	3	1
0	24.9107270389944	0	55.7503951145563	24.9886311959982	32.7105229012586	0	3	0	1	3	1
0	16.1547598846089	0	18.087718134165	36.1799292156639	36.718200983837	0	3	0	1	3	1
0	20.5755595718059	0	19.6966505161154	27.119194543683	35.2246763137852	0	3	0	1	3	1
0	17.7645623665752	0	27.2272621539893	36.2488369001728	34.6441387559809	0	3	0	2	3	1
0	33.0555555555556	0	35.7734398107069	40.2379664683613	37.3261205564142	0	3	0	2	3	1
0	15.3207869974337	0	41.1647915287889	34.9424642155487	38.3370955605719	0	3	0	2	3	1
0	23.7718940936864	0	37.7560668137409	25.9726126779723	37.6216034887622	0	3	0	2	3	1
0	12.6234247995199	0	35.0907868190989	18.1672638560647	27.4215429139911	0	3	0	2	3	1
0	15.9733559720499	0	33.2481227033072	36.0401209123386	40.9083059920566	0	3	0	2	3	1
0	28.1161758773699	0	37.5950801100502	18.182631249441	37.7034677990092	0	3	0	2	3	1
0	20.417348608838	0	28.9071105127891	23.2084610062271	30.8785860655738	0	3	0	2	3	1
0	13.4019924609585	0	32.5373134328358	25.2498035253172	24.3910577243911	0	3	0	2	3	1
0	23.8912133891213	0	36.1180175700315	26.8852079230858	28.3976406979602	0	3	0	2	3	1
0	11.746563271061	0	44.9955555555556	39.0892769707851	29.6620775969962	0	3	0	2	3	1
0	30.3427805438529	0	41.1960514233241	34.8903266529904	26.2662255026724	0	3	0	2	3	1
0	21.0076937511728	0	29.2572749238365	29.654071314529	37.6834944504117	0	3	0	2	3	1
0	21.9550281074329	0	39.3168604651163	43.0408340573414	31.4087759815243	0	3	0	2	3	1
0	14.6610744464319	0	38.6519421172886	21.7580320220549	38.1135707410972	0	3	0	2	3	1
0	22.6586102719033	0	38.9125450376679	19.1504615108881	25.591267434809	0	3	0	2	3	1
0	20.2885643035269	0	16.1364331599878	28.5288190245869	37.1666968982405	0	3	0	2	3	1
0	16.0264063487604	0	40.6698564593301	35.9147471538258	33.472197065749	0	3	0	2	3	1
0	42.6576955424727	0	29.6965699208443	42.1142238043646	37.9303637424626	0	3	0	2	3	1
0	15.89329021827	0	26.4285714285714	22.1220450797141	40.4544532359505	0	3	0	2	3	1
0	14.5339821399925	0	37.4877008855362	22.0808456494078	40.6588003933137	0	3	0	2	3	1
0	16.2877521453249	0	35.8370464672183	20.3073635765943	40.4332129963899	0	3	0	2	3	1
0	42.0452795318035	0	43.1282142223799	41.9604316546763	37.3553719008264	0	3	0	2	3	1
0	20.1500833796554	0	42.0902612826603	39.1106442577031	38.5805453490621	0	3	0	2	4	1
0	11.7293324424467	0	28.171334431631	36.9487678339818	39.4397023418691	0	3	0	2	4	1
0	20.6769029117124	0	43.6715135492399	43.463230672533	42.6985645933014	0	3	0	2	4	1
0	16.6826953901391	0	25.1728247914184	28.1833397708253	42.6284941388638	0	3	0	2	4	1
0	16.6632590472296	0	37.2396642834939	41.6402116402116	39.0453834115806	0	3	0	2	4	1
0	15.6385383311358	0	38.1654239639327	37.665482725218	40.7383696116091	0	3	0	2	4	1
0	21.9645293315143	0	39.3346911065852	40.8198950845153	38.8341003725619	0	3	0	2	4	1
0	14.9483559177485	0	41.9033627162912	41.9525065963061	42.5541125541126	0	3	0	2	4	1
0	25.910276004675	0	37.2697070371489	41.4947450369794	41.5260886622205	0	3	0	2	4	1
0	16.236827509706	0	36.7738071471352	35.2197471402769	42.2495464624068	0	3	0	2	4	1
0	13.3234946871311	0	33.3128362797848	38.621110433191	40.1402278702892	0	3	0	2	4	1
0	23.2403328438571	0	38.3599245153543	43.3135474860335	46.1903025884069	0	3	0	2	4	1
0	16.6666666666667	0	28.6426523744235	32.2980481550078	39.4446248782072	0	3	0	2	4	1
0	16.2984452875102	0	28.7781350482315	40.4399633363886	40.7949790794979	0	3	0	2	4	1
0	24.0657301881792	0	39.544360066679	45.0931232091691	29.6901273120346	0	3	0	2	4	1
0	27.0208807111846	0	27.8277827782778	38.2806891600861	44.7861604997597	0	3	0	2	4	1
0	15.8473782771536	0	42.0294032862496	36.716594402838	35.1799906498364	0	3	0	2	4	1
0	12.9145444255801	0	37.6294235821357	33.8896615669912	23.5240690281562	0	3	0	2	4	1
0	13.049554533279	0	32.464	36.5339152573195	26.098367029549	0	3	0	2	4	1
0	35.71136827774	0	22.8304909073777	28.3690926938718	35.443455324761	0	3	0	2	4	1
0	21.2907690976728	0	38.4538983611985	41.8711094837056	26.7224301122606	0	3	0	2	4	1
0	27.0572144973786	0	35.6228829506963	25.047287207566	16.3180180749542	0	3	0	2	4	1
0	21.7055711173358	0	39.1558149977548	37.9297665011951	20.8858102434929	0	3	0	2	4	1
0	23.7985582699239	0	40.757808499744	38.6298568507157	14.1114982578397	0	3	0	2	4	1
0	17.8012844729883	0	41.5363926710371	43.5254491017964	14.8631926302764	0	3	0	2	4	1
0	22.5590128755365	0	21.7520008770968	48.8143908421913	30.4332259219477	0	3	0	2	4	1
0	25.6359431780641	0	42.2409751523676	33.9349642004773	29.5106323706937	0	3	0	2	4	1
0	22.9616608069647	0	40.7859715046188	42.3654871546292	24.4756682659356	0	3	0	2	4	1
0	17.0192568483862	0	35.4379878577624	42.7281991556267	25.8538222707057	0	3	0	2	4	1
0	21.7316599432243	0	35.0846468184472	31.8910449560082	18.022713130056	0	3	0	2	4	1
0	18.9259645464025	0	22.1210782147592	36.3570286378834	17.8656756039289	0	3	0	2	4	1
0	20.6242350061199	0	31.5525423728814	44.3198680956307	29.4648374737362	0	3	0	2	4	1
0	27.8933134384034	0	31.6297010607522	58.3818327056944	31.8275479473768	0	3	0	2	4	1
0	30.0383520969937	0	39.528354856822	29.8605774508728	38.4712837837838	0	3	0	2	4	1
0	18.7722014755442	0	39.2378399080812	42.1812986188284	36.9441658308258	0	3	0	2	4	2
0	16.3773951680089	0	38.2943143812709	39.4779771615008	42.0442753372535	0	3	0	2	4	2
0	13.8962371106192	0	26.1567110729122	50.3567259047866	43.8906752411576	0	3	0	2	4	2
0	27.947695035461	0	40.1535929786067	25.2160095342139	39.9650959860384	0	3	0	2	4	2
0	25.160138611782	0	37.9987722529159	25.2656690522663	36.5648731620617	0	3	0	2	4	2
0	20.0343239093126	0	38.3663735280966	47.3837680220314	42.5087663372649	0	3	0	2	4	2
0	44.1672196416722	0	40.2410755679184	37.6796863656164	31.3369886123998	0	3	0	2	4	2
0	17.1979916520477	0	40.4616429056348	28.2627378759975	39.5528660279038	0	3	0	2	4	2
0	22.6686421474638	0	20.1162534029873	28.6406047006023	40.6949152542373	0	3	0	2	4	2
0	16.9925346605048	0	50.0550747442958	34.1601947374522	41.7353102690829	0	3	0	2	4	2
0	15.5163059858943	0	27.1120268951307	24.2424242424242	43.6637851756483	0	3	0	2	4	2
0	17.1889601893963	0	36.1974187380497	34.2101694915254	40.5561207188878	0	3	0	2	4	2
0	20.6048753230425	0	41.8341708542714	26.2929997594419	41.9108280254777	0	3	0	2	4	2
0	18.2923340961098	0	41.4099714194983	24.1573033707865	36.941263391208	0	3	0	2	4	2
0	16.8845465804321	0	43.4479624299349	26.4341590612777	34.7437957507588	0	3	0	2	4	2
0	20.4778156996587	0	44.0301693468052	31.8765806777946	43.9019792648445	0	3	0	2	4	2
0	12.3451479697178	0	37.1252204585538	30.2587519025875	38.9025080143315	0	3	0	2	4	2
0	15.0196218337496	0	28.9897510980966	40.384024577573	41.5288176911022	0	3	0	2	4	2
0	16.0194174757282	0	22.9095853161115	29.1662318689346	40.4949587534372	0	3	0	2	4	2
0	20.4055944055944	0	31.2697047864718	32.0282899722152	41.237322515213	0	3	0	2	4	2
0	23.8617768793917	0	33.3961990425069	20.7613302901858	43.5370565507552	0	3	0	2	4	2
0	27.6068935427574	0	21.241764823318	25.6085511542262	35.4066985645933	0	3	0	2	4	2
0	29.0723479804705	0	25.8060879368658	19.5808416086026	41.7013888888889	0	3	0	2	4	2
0	21.3168853618292	0	35.5639333961671	21.5570519324786	39.2549019607843	0	3	0	2	4	2
0	17.7101377546812	0	38.9077945227678	24.104347826087	37.2496662216288	0	3	0	2	4	2
0	19.2515242834116	0	31.4652167851666	25.0326512842838	35.2975270479134	0	3	0	2	4	2
0	14.6767826933921	0	19.2561928290045	30.5683736634778	35.8132749817651	0	3	0	2	4	2
0	12.3807809969408	0	41.2583806085611	15.8167917514204	38.7369194051772	0	3	0	2	4	2
0	22.9662236519089	0	36.8039149510631	16.2871918866277	36.7783321454027	0	3	0	2	4	2
0	11.4153018821804	0	44.7459222082811	29.4765527421369	38.5224274406332	0	3	0	2	4	2
0	22.0099964298465	0	38.8629166038305	27.654543407274	33.9231878358894	0	3	0	2	4	2
0	13.6700366044971	0	23.4119782214156	43.1353041500853	34.610472541507	0	3	0	2	4	2
0	33.532748839608	0	31.5927320347029	28.4238886394252	44.376952447067	0	3	0	2	4	2
0	17.5422934428425	0	40.8864621808254	30.4368698991839	38.0124421757856	0	3	0	2	4	2
0	17.1510678597087	0	36.3266583229036	37.6884422110553	26.0787102892366	0	3	0	2	4	2
0	20.8921628811132	0	41.6132562138502	20.9371709371709	39.6328293736501	0	3	0	2	4	2
0	25.853814235557	0	21.0400425230333	30.6687772061733	37	0	3	0	2	4	2
0	24.1112067905031	0	16.4115646258503	31.6831683168317	41.2420382165605	0	3	0	2	4	2
0	35.2270108319889	0	35.2123261931605	27.7777777777778	42.5159471888444	0	3	0	2	4	2
0	21.7597952592773	0	38.9767623511033	20.3791469194313	35.1921358355675	0	3	0	2	4	2
0	24.3924644582954	0	38.8947927736451	22.0005441189807	35.7612544258978	0	3	0	2	4	2
0	16.0320019846192	0	34.4893460690669	43.8687582854618	41.9016506189821	0	3	0	2	4	2
0	22.7128157156221	0	27.7838098685004	43.6816096011295	37.0896184560781	0	3	0	2	4	2
0	29.4871794871795	0	27.7396862289367	24.5023799221116	40.8832691955287	0	3	0	2	4	2
0	27.0097442143727	0	39.4797790842687	25.9107851388722	42.3672931091329	0	3	0	2	4	2
0	18.0605109176538	0	28.021978021978	43.0789781265654	39.5944503735326	0	3	0	2	4	2
0	13.8691223664016	0	25.2823231159253	28.6006546644845	41.175403591511	0	3	0	2	4	2
0	41.9446640316206	0	37.0463709677419	27.2912423625255	40.2769872889395	0	3	0	2	4	2
0	13.1462835162349	0	35.3656220322887	26.139180171592	44.1965973534972	0	3	0	2	4	2
0	20.0199815554872	0	37.2881355932203	35.1156503454491	39.7651006711409	0	3	0	2	4	2
0	17.0192906036092	0	35.1659237246161	22.8542914171657	38.8017118402283	0	3	0	2	4	2
0	18.3179822673668	0	23.6139283299527	26.8789480469254	42.1996615905245	0	3	0	2	4	2
0	21.4405615748512	0	22.8240740740741	36.1644997173544	38.9735961323912	0	3	0	2	4	2
0	19.7923379878267	0	33.2893521572767	34.8175891247052	40.5993510211873	0	3	0	2	4	2
0	16.8077262578535	0	28.8243304584657	35.3945480631277	36.4475627769572	0	3	0	2	4	2
0	17.6610370873292	0	41.9211384524162	25.6943699731904	37.8659275939719	0	3	0	2	4	2
0	18.349970640047	0	37.4304589707928	29.5171860371807	26.3487016428193	0	3	0	2	4	2
0	18.6935654437485	0	35.2439349506798	19.0977443609023	39.3614237110704	0	3	0	2	4	2
0	21.9734011343634	0	35.733070348455	20.8875833597968	44.8249027237354	0	3	0	2	4	2
0	20.2271147161066	0	17.0147521962539	42.403244887612	43.8997968855789	0	3	0	2	4	2
0	19.5750480084247	0	40.8559113300493	41.722972972973	37.9369027359602	0	3	0	2	4	2
0	25.3129221071589	0	23.7972754120225	33.5134323878133	43.7153558052434	0	3	0	2	4	2
0	23.3955857385399	0	37.285788471525	40.5018409927724	38.364539549102	0	3	0	2	4	2
0	24.2021707435607	0	25.8622383806623	14.1994142055162	34.2447026657553	0	3	0	2	4	2
0	16.6488489772646	0	27.5723555464002	20.8274398868458	38.5617908616989	0	3	0	2	4	2
0	21.1109203296703	0	27.3853024766545	26.6697642002555	36.0735796841934	0	3	0	2	4	2
0	29.1265871489034	0	20.0625438076239	12.1877188886295	37.1414192249622	0	3	0	2	4	2
0	19.6381605164581	0	21.7424605074198	30.7366638441998	37.6260806916426	0	3	0	2	4	2
0	26.5436357364608	0	18.4187973146693	28.8002209029408	36.2526539278132	0	3	0	2	4	2
0	44.3833464257659	0	24.7838616714697	34.9469399622038	29.8777657434628	0	3	0	2	4	2
0	16.3935702331374	0	48.8415487482507	27.9770992366412	35.0942691805115	0	3	0	2	4	2
0	17.9963702359347	0	22.7187258046676	23.4803558191253	30.2253429131287	0	3	0	2	4	2
0	35.6430707876371	0	14.2878996481566	13.1111915972474	35.1209253417455	0	4	0	2	4	2
0	37.2752308439981	0	19.4914192659401	27.4930328365443	26.9619579675446	0	4	0	2	4	2
0	27.753080147339	0	19.1790402410157	35.0783289817232	15.5575762585765	0	4	0	2	4	2
0	30.5589870290303	0	43.3119021483456	24.9947905813711	32.6901787126364	0	4	0	2	4	2
0	26.0860396457191	0	19.0963721344313	38.96979917216	34.8255199154036	0	4	0	2	4	2
0	23.1975932094123	0	30.0961652617832	25.325388113533	36.5797369028387	0	4	0	2	4	2
0	23.9237524095095	0	9.1211627275197	33.5745807590468	37.3032042970921	0	4	0	2	4	2
0	37.6384931940487	0	27.3996701484332	38.0478435481055	36.3618368962787	0	4	0	2	4	2
0	37.898390659514	0	30.9853770429131	35.9355638166047	37.7034358047016	0	4	0	2	4	2
0	37.6619322615889	0	16.268044155109	37.5280898876404	29.637712789175	0	4	0	2	4	2
0	38.7031989671496	0	17.4012158054711	28.1388888888889	42.3957621326042	0	4	0	2	4	2
0	36.7316745124412	0	23.3398102640302	32.5990209167779	37.2003835091083	0	4	0	2	4	2
0	38.1792408253268	0	31.2806901128069	23.4171553523507	45.6575322604031	0	4	0	2	4	2
0	15.0881261595547	0	25.0534145762444	31.9386331938633	22.129502482307	0	4	0	2	4	2
0	15.4933708787985	0	26.7272942010157	30.6306306306306	36.0090702947846	0	4	0	2	4	2
0	16.2892332141438	0	20.5960854092527	33.3205717202654	39.7854868443104	0	4	0	2	4	2
0	19.0560658853342	0	20.0797007156799	28.9687137891078	36.5432827016664	0	4	0	2	4	2
0	14.6274355662867	0	17.8914074855034	26.4215374841169	41.7335193582142	0	4	0	2	4	2
0	19.2620067787939	0	15.1679496151155	26.286231884058	21.7405764966741	0	4	0	2	4	2
0	20.397586084487	0	19.6492551386008	26.841159866564	35.4188034188034	0	4	0	2	4	2
0	24.6000993541977	0	22.3003024372887	38.0781173394345	19.090238051301	0	4	0	2	4	2
0	24.4078091106291	0	27.2238514173998	27.9790636813027	38.4922797456857	0	4	0	2	4	2
0	16.872761995703	0	11.6267554915376	39.430842199718	36.1861238055671	0	4	0	2	4	2
0	17.0807453416149	0	14.165122503603	27.1717434695826	37.1988493347717	0	4	0	2	4	2
0	17.6062707265601	0	33.9378583811175	27.375541697495	32.3026059898872	0	4	0	2	4	2
0	22.278646899828	0	17.8472031672612	31.9134473773649	31.6521739130435	0	4	0	2	4	2
0	20.5947748749305	0	14.3138442896092	17.8649799922551	38.3517587939699	0	4	0	2	4	2
0	31.5602836879433	0	16.6184273999035	34.6510110893673	29.0598290598291	0	4	0	2	4	2
0	18.1834256748792	0	12.9598163030999	21.7074296262114	37.4541751527495	0	4	0	2	4	2
0	24.6592317224287	0	22.1366790229066	22.466197944835	38.2975122694195	0	4	0	2	4	2
0	14.6457003750247	0	12.3983634574551	31.5525876460768	39.9172513041914	0	4	0	2	4	2
0	20.17132367938	0	17.7013635978657	36.2456185901597	38.8621243404451	0	4	0	2	4	2
0	13.0747678954019	0	24.7616805931505	32.698526769673	35.4108259650636	0	4	0	2	4	2
0	16.6148715227772	0	24.2743575522278	21.7422829915061	40.1737691352917	0	4	0	2	4	2
0	16.4175948117863	0	12.8533387955756	24.1869918699187	33.8177533385703	0	4	0	2	4	2
0	21.7146548541897	0	26.3464052287582	37.127616747182	32.8864864864865	0	4	0	2	4	2
0	13.932433131564	0	21.5227956491553	25.7824293046191	38.2970671712394	0	4	0	2	4	2
0	14.9339610304695	0	20.5974107003588	26.7078688886436	36.1936936936937	0	4	0	2	4	2
0	19.7039125837152	0	33.3577891905111	32.2187430105122	39.2640692640693	0	4	0	2	4	2
0	19.3078464621551	0	18.2998661311914	27.1150402864816	38.3756974581525	0	4	0	2	4	2
0	11.8791841818465	0	14.6350043975374	24.2246195338085	40.6935450177564	0	4	0	2	4	2
0	17.9330273669896	0	33.7622647579218	38.5279347143754	38.7090483619345	0	4	0	2	4	2
0	17.1205260219589	0	14.2606167080632	18.940365012513	37.8003085739475	0	4	0	2	4	2
0	20.3557009250268	0	19.0340213755405	27.0726338958181	35.407537248028	0	4	0	2	4	2
0	24.5753323485968	0	26.3988152726804	22.8851126708533	38.7276785714286	0	4	0	2	4	2
0	30.2910783308354	0	27.7567439659252	26.1573416642999	49.4819930932412	0	4	0	2	4	2
0	15.2375544198372	0	41.7908530318602	24.2948476871004	39.3293314013662	0	4	0	2	4	2
0	17.8803257405878	0	22.0467931937173	37.9602888086643	23.4763650777921	0	4	0	2	4	2
0	19.0993788819876	0	21.6365754222481	27.4978089395267	29.0114150333836	0	4	0	2	4	2
0	31.092062785261	0	17.7643784786642	25.7863472587399	45.8583433373349	0	4	0	2	4	2
0	25.0148411991689	0	21.7855994856959	20.399528334605	55.6286637157555	0	4	0	2	4	2
0	16.0843892237668	0	14.9066390041494	31.541955017301	26.6467065868263	0	4	0	2	4	2
0	32.7964472724862	0	23.4773513557004	24.9844172034074	43.0011762728953	0	4	0	2	4	2
0	18.7466808284652	0	16.3079704004971	27.7028885832187	39.598206873651	0	4	0	2	4	2
0	21.5589541193883	0	26.1855024023397	27.8346377684126	44.2539466983534	0	4	0	2	4	2
0	16.1374133949192	0	28.8600922468702	30.3161397670549	31.9922843758611	0	4	0	2	4	2
0	17.6497226310427	0	20.9808451963926	17.6177888353289	41.5450476746449	0	4	0	2	4	2
0	18.9759797724399	0	14.1702285820479	21.3486425999805	28.3889062013088	0	4	0	2	4	2
0	25.8762964645318	0	25.5581849984566	16.1228023441662	35.0037622272385	0	4	0	2	4	2
0	14.834108030133	0	21.8869778869779	19.7585978835979	47.86280592899	0	4	0	2	4	2
0	13.2843832911705	0	16.0392083411375	24.7906976744186	42.3309700847311	0	4	0	2	4	2
0	7.59316936956288	0	15.7165309329904	22.6326963906582	38.9272162814764	0	4	0	2	4	2
0	14.081188836535	0	24.1409865117653	33.6983267716535	39.3743953563367	0	4	0	2	4	2
0	16.7999443710451	0	27.181247780277	30	41.1158277744087	0	4	0	2	4	2
0	38.1648235913639	0	20.7207207207207	26.9440164355419	43.8742897727273	0	4	0	2	4	2
0	20.9176552686671	0	19.8081429408319	25.974025974026	29.03981264637	0	4	0	2	4	2
0	21.1995577667219	0	19.164418794304	29.9552071668533	41.1888111888112	0	4	0	2	4	2
0	17.164124106419	0	21.14026908219	29.9459790031597	30.1997844648926	0	4	0	2	4	2
0	17.7919489836588	0	22.4479828074631	31.3928475396612	24.6379875277455	0	4	0	2	4	2
0	18.6927998704139	0	20.4406575436785	21.477878882962	19.5350339037778	0	4	0	3	4	2
0	20.5434062292909	0	35.1028300228511	23.7769080234834	19.5194206714944	0	4	0	3	4	2
0	30.7881484951399	0	36.9951834012597	22.9892017357957	27.1242709735307	0	4	0	3	4	2
0	21.8737939019684	0	37.7004373177843	29.3985986765278	21.8898559204271	0	4	0	3	4	2
0	21.193901653425	0	34.8925219497427	36.1606535057863	16.8140407288317	0	4	0	3	4	2
0	37.9465467054776	0	36.4332399626517	61.491253226269	41.1673244827174	0	4	0	3	4	2
0	8.86113811411052	0	19.4952205265806	38.4368620589093	40.6989104437948	0	4	0	3	4	2
0	12.9395589868331	0	37.5602629656684	32.6212412675914	24.4220509780676	0	4	0	3	4	2
0	19.1717791411043	0	35.0536535513541	32.8660750302541	43.8061319293899	0	4	0	3	4	2
0	21.4584760599833	0	38.9468455042226	31.9231194079311	23.9460194581023	0	4	0	3	4	2
0	18.5455969710817	0	40.666975451598	29.5585412667946	27.3186119873817	0	4	0	3	4	2
0	23.6444116562154	0	39.595738013162	16.6810243558619	31.8620313068802	0	4	0	3	4	2
0	23.5084092830969	0	37.8850957535387	24.8918402253748	44.0121907493725	0	4	0	3	4	2
0	17.5183759187959	0	44.0969507427678	29.5041660975277	25.6445672191529	0	4	0	3	4	2
0	12.7974176081637	0	32.1787557728878	30.5281642577334	33.9406406112254	0	4	0	3	4	2
0	21.6090948841277	0	39.8423127463863	38.404452690167	28.9876727680239	0	4	0	3	4	2
0	20.9751020734929	0	38.5992627698789	37.896865520728	25.9936839812697	0	4	0	3	4	2
0	45.4210124650216	0	40.5859830198102	35.5147808358818	21.1547135769057	0	4	0	3	4	2
0	19.5010565060323	0	25.2524131809608	25.2096143096702	24.9616858237548	0	4	0	3	4	2
0	20.5351695284581	0	42.3899755501223	22.5187406296852	26.8260561239996	0	4	0	3	4	2
0	16.2972620599739	0	30.448256779192	42.4568565596586	26.8426501035197	0	4	0	3	4	2
0	15.4638554216867	0	17.2448820128145	30.8421337665854	31.5214059466639	0	4	0	3	4	2
0	18.8503872808806	0	34.4063222821897	26.0449840764331	21.7068998289299	0	4	0	3	4	2
0	24.4920134738672	0	41.41478081975	23.7789334149077	46.1538461538462	0	4	0	3	4	2
0	18.7361963190184	0	37.8207158694964	40.254471694634	24.8104575163399	0	4	0	3	4	2
0	12.4608819345661	0	38.5748959778086	29.3921620901093	33.5941765241128	0	4	0	3	4	2
0	22.227818349702	0	33.6637231933682	43.7487252702427	29.6754611253794	0	4	0	3	4	2
0	24.8046187425192	0	42.0848770629842	39.571325648415	19.1226575809199	0	4	0	3	1	2
0	14.9892691742912	0	41.7864289612516	26.4144473654132	29.2607901566856	0	4	0	3	1	2
0	12.5528226243363	0	35.534013036938	23.3458912173299	22.5122770741794	0	4	0	3	1	2
0	24.0692889271701	0	65.7314981751022	16.4013026958567	16.1243623328278	0	4	0	3	1	2
0	26.2979389512132	0	36.3959883532837	15.8962020965802	13.290144034216	0	4	0	3	1	2
0	19.2197969879918	0	36.8369213451527	25.1278380036817	11.7657393850659	0	4	0	3	1	2
0	29.1630434782609	0	40.6186759178953	39.9679829242263	10.9220929199609	0	4	0	3	1	2
0	25.5117475042856	0	28.9972899728997	28.1186703205052	33.6514461899868	0	4	0	3	1	2
0	32.8310964801216	0	40.582995951417	24.122768446047	25.9485612426789	0	4	0	3	1	2
0	21.2931644773067	0	34.8765432098765	43.4930858117068	37.3797909407665	0	4	0	3	1	2
0	25.1814582645991	0	39.3537034074548	36.412157153447	24.0045248868778	0	4	0	3	1	2
0	23.5285462036492	0	39.7667542706965	17.8895981975216	35.4387162854216	0	4	0	3	1	2
0	10.8737298017658	0	40.7530454042082	35.3546291283162	42.9519071310116	0	4	0	3	1	2
0	23.0811706239647	0	38.8208702203805	35.4020979020979	17.362685584729	0	4	0	3	1	2
0	29.1730384660628	0	19.3330007838666	40.1559824995244	30.6807416429828	0	4	0	3	1	2
0	12.8534198751045	0	10.4749018184218	29.718978570512	29.8006922067072	0	4	0	3	1	2
0	25.7781787716698	0	25.3662022150768	40.2075725542956	23.7134296792386	0	4	0	3	1	2
0	24.8733064432723	0	20.2413515687852	34.0258722069777	43.0125852123755	0	4	0	3	1	2
0	20.3642108764344	0	32.635141315284	41.1926605504587	20.1465785071298	0	4	0	3	1	2
0	26.3164280514438	0	17.3464603844351	37.1644148096157	13.9686236897993	0	4	0	3	1	2
0	26.6514517560543	0	18.6410795416017	31.4173939211556	16.1737860533041	0	4	0	3	1	2
0	20.724198143553	0	23.2475098665664	41.0497453975715	19.8534186844791	0	4	0	3	1	2
0	26.6966996376457	0	21.8745430618511	41.8243754731264	13.3015756687431	0	4	0	3	1	2
0	17.3311635475997	0	24.5136511647324	22.0943186037876	26.9183376274224	0	4	0	3	1	2
0	29.9655451965951	0	21.2988826815642	23.3868613138686	19.5531096671529	0	4	0	3	1	2
0	32.2720326031584	0	37.6222067039106	38.4207737148914	43.3293448997906	0	4	0	3	1	2
0	14.157394529439	0	22.4172208130527	42.5295225055622	23.1837052413077	0	4	0	3	1	2
0	21.3597513597514	0	22.1813080834648	40.8225437928408	31.8266832917706	0	4	0	3	1	2
0	14.7804217450184	0	48.7247141600704	38.3371385083714	39.8334875115634	0	4	0	3	1	2
0	17.9705176551251	0	15.4913678618858	40.0888395335924	28.3976455199477	0	4	0	3	1	2
0	19.4358031674208	0	29.6975445252397	26.4201183431953	39.7727272727273	0	4	0	3	1	2
0	28.1057098765432	0	37.1470192738682	34.7813325506311	38.9954731623195	0	4	0	3	1	2
0	23.5010276114735	0	41.2115948322658	42.9125055895066	40.9731113956466	0	4	0	3	1	2
0	20.6464174454829	0	20.9440624419253	46.4291715678037	37.7219644856823	0	4	0	3	1	3
0	21.1321659870473	0	18.0315949500958	39.6713166443723	40.7363943083468	0	4	0	3	1	3
0	19.4700460829493	0	38.7917146144994	25.2246732026144	33.870761356366	0	4	0	3	1	3
0	26.1412782316194	0	32.4643525853377	31.9182389937107	39.1733029958286	0	4	0	3	1	3
0	33.9823008849557	0	25.457188767312	38.0473564709698	38.9622466059141	0	4	0	3	1	3
0	19.6087149844375	0	63.6283681138562	28.4625322997416	40.9467455621302	0	4	0	3	1	3
0	30.94366574413	0	43.2092875318066	33.2760898282695	39.7388745862449	0	4	0	3	1	3
0	17.2003073770492	0	16.2301992846193	41.4277577368521	44.2947998503554	0	4	0	3	1	3
0	18.2187262116214	0	25.676720804331	36.9948012745262	38.1825848619018	0	4	0	3	1	3
0	20.1072220852847	0	26.5992500852176	43.3221476510067	44.1182682154171	0	4	0	3	1	3
0	30.121887966805	0	17.2429906542056	45.4672002784061	42.2158888493053	0	4	0	3	1	3
0	26.9988992294606	0	20.7000864304235	42.8909521208811	40.0949667616334	0	4	0	3	1	3
0	26.7699986864574	0	17.2532394816829	40.6556141672947	34.217246120605	0	4	0	3	1	3
0	21.8894914721371	0	23.8836265223275	39.246439516856	32.370607028754	0	4	0	3	1	3
0	14.4523326572008	0	18.7038131835649	41.6991552956465	36.3030303030303	0	4	0	3	1	3
0	40.8744359732379	0	17.7576215671454	40.6937242982299	40.4821280133001	0	4	0	3	1	3
0	14.3145051473392	0	27.9007202985334	45.7092819614711	42.6110006626905	0	4	0	3	1	3
0	12.6162088344976	0	14.112300424565	42.2795462861325	37.4443851219078	0	4	0	3	1	3
0	28.3987915407855	0	29.568564787914	40.6914893617021	37.6526818906001	0	4	0	3	1	3
0	29.8903878583474	0	20.1920361479808	27.4654239326518	42.1722265321955	0	4	0	3	1	3
0	21.9353221358737	0	36.562860438293	39.6732146135487	35.7787027402012	0	4	0	3	1	3
0	22.7072270722707	0	28.9632107023411	29.4690580829077	26.1197663096397	0	4	0	3	1	3
0	21.939586645469	0	16.226483357453	43.3876221498371	35.1808725353206	0	4	0	3	1	3
0	14.7212796897722	0	19.3265228906546	18.5645272601794	31.8109187749667	0	4	0	3	1	3
0	29.2818292818293	0	26.9259047463443	37.4157748711851	37.2487644151565	0	4	0	3	1	3
0	29.3987706492509	0	21.1851571374479	20.2943223625336	37.4796600976315	0	4	0	3	1	3
0	19.415521310565	0	25.8513547104151	39.3293273890289	42.3554835224203	0	4	0	3	1	3
0	15.4047853162897	0	17.9741238126433	23.0703986429177	27.8241871224778	0	4	0	3	1	3
0	22.2509145685388	0	18.0243964855412	35.8639494833525	20.1021258857857	0	4	0	3	1	3
0	21.1605080831409	0	16.4043449346043	37.4831081081081	40.6707787201234	0	4	0	3	1	3
0	18.1891727903998	0	51.485895308493	38.9052709178032	39.0169794459339	0	4	0	3	1	3
0	18.864822360426	0	25.7865290997602	21.6671143343182	34.5049206668006	0	4	0	3	1	3
0	37.4341851804289	0	19.115990990991	39.1957104557641	38.5037878787879	0	4	0	3	1	3
0	14.8842270721238	0	18.534646997986	42.51854532296	43.8985098670963	0	4	0	3	1	3
0	18.053604540091	0	16.7383652718029	35.9322664681801	36.1923076923077	0	4	0	3	1	3
0	23.6352412029279	0	24.6908315565032	20.3661076400307	43.96484375	0	4	0	3	1	3
0	24.1440468846391	0	12.7689942907334	45.9902076650346	37.5358166189112	0	4	0	3	1	3
0	13.7722071665161	0	12.6858602084106	28.014560897922	40.9644585349575	0	4	0	3	1	3
0	23.3128834355828	0	31.9430081581064	20.135032124578	20.0015427337242	0	4	0	3	1	3
0	20.3407880724175	0	30.6461057973843	38.4889854173131	16.0618080634658	0	4	0	3	1	3
0	13.8583912166704	0	17.4926958831341	20.7840876333237	26.0179740375014	0	4	0	3	1	3
0	26.7691888949374	0	16.6470172129215	35.9354838709677	65.4610077357307	0	1	0	3	1	3
0	28.8309268747089	0	19.6412090447623	23.6674816625917	38.5377358490566	0	1	0	3	1	3
0	16.2438840797892	0	15.1274184459333	30.6740792216817	38.5002358119793	0	1	0	3	1	3
0	16.1009394500446	0	18.1803921568627	22.0078448001696	30.6355789709674	0	1	0	3	1	3
0	29.5891266989533	0	15.4729642534521	20.3902551668399	44.9696372886919	0	1	0	3	1	3
0	30.2642796248934	0	39.4792293798916	21.0897614406386	39.6755162241888	0	1	0	3	1	3
0	16.5662371372949	0	18.6691190961046	40.9692526980248	41.4624759461193	0	1	0	3	1	3
0	20.4075605434141	0	16.6408967916506	42.3744868961162	38.3365035448729	0	1	0	3	1	3
0	31.7437097717964	0	13.8308137664844	29.0821771611526	33.5269348047045	0	1	0	3	1	3
0	17.261151239854	0	27.9222662670405	24.4480406889377	38.8537048765041	0	1	0	3	1	3
0	19.6483652066626	0	19.1252307888203	40.4615078575691	43.3773393297548	0	1	0	3	1	3
0	28.6489235463638	0	25.2096694622595	38.6601796407186	41.0968789464189	0	1	0	3	1	3
0	27.2080115830116	0	23.4878667149584	21.2965265688469	29.1170490851002	0	1	0	3	1	3
0	20.057679784166	0	25.7336144790019	38.9815498154982	42.7295703454086	0	1	0	3	1	3
0	13.628912071535	0	41.8172086176904	35.4449027695934	36.4249325741684	0	1	0	3	1	3
0	19.500710068017	0	17.5408101571947	40.0408099199498	32.985877605918	0	1	0	3	1	3
0	35.7967392597882	0	24.0638582413908	39.5140444597622	40.4968009032744	0	1	0	3	1	3
0	22.741935483871	0	34.6636546184739	34.3236227285838	42.495894909688	0	1	0	3	1	3
0	15.444275838813	0	50.9257089289899	44.782011671816	40.2229532163743	0	1	0	3	1	3
0	20.5304432108556	0	33.0136522622137	19.6739314073323	38.2573179033356	0	1	0	3	1	3
0	27.5288923516426	0	17.9589396053418	40.5959352394075	26.7852294325278	0	1	0	3	1	3
0	15.7967032967033	0	20.4022988505747	43.8753189938024	48.6929086538462	0	1	0	3	1	3
0	27.1762984637893	0	24.55728225515	29.9036369288157	22.3671947809879	0	1	0	3	1	3
0	31.2944738834217	0	28.6298987005014	10.6163598869625	19.099477773532	0	1	0	3	1	3
0	12.2294967264731	0	13.0201259414743	28.0720769543422	41.4879174585935	0	1	0	3	1	3
0	34.7785255908593	0	16.955223880597	33.936536255894	28.5839022066995	0	1	0	3	1	3
0	24.9486776959304	0	20.8227594497128	13.5920735712722	25.0765864332604	0	1	0	3	1	3
0	34.5733373823261	0	19.5788495780754	19.7623914154318	20.9682465196308	0	1	0	3	1	3
0	15.9760507439682	0	10.843769396473	25.8275058275058	33.8140046437737	0	1	0	3	1	3
0	37.48204882719	0	24.3468349991233	21.2973543113299	39.2119478868764	0	1	0	3	1	3
0	17.1347907919502	0	23.2808483290488	17.192898844275	25.5536130536131	0	1	0	3	1	3
0	16.1864194437484	0	38.2323856613103	27.9029126213592	24.9785131070047	0	1	0	3	1	3
0	17.7148584314708	0	32	32.465526751241	40.1522211867039	0	1	0	3	1	3
0	12.777476989713	0	15.3931987247609	14.3288877209119	43.7481612238894	0	1	0	3	1	3
0	23.8718952160371	0	20.8227604767397	21.9039328954657	30.6483516483516	0	1	0	3	1	3
0	36.1088742148494	0	25.0192529842126	16.4380714879468	42.8120617110799	0	1	0	3	1	3
0	32.5189786059351	0	36.2611475685681	25.3108267537889	38.4354838709677	0	1	0	4	1	3
0	13.9612693906519	0	14.4224978923281	15.0218074855462	26.0652943490232	0	1	0	4	1	3
0	27.9387821556496	0	35.3550056606825	24.8125203782198	40.0630914826498	0	1	0	4	1	3
0	22.1564760026298	0	20.9705882352941	38.1220036369648	20.4456571168713	0	1	0	4	2	3
0	36.906584992343	0	39.7494934610425	37.2503975967485	31.2372572164395	0	1	0	4	2	3
0	38.3973044242602	0	33.1031681559708	37.752808988764	19.9134199134199	0	1	0	4	2	3
0	35.670503812229	0	38.5060975609756	35.8299264104661	45.8434683073401	0	1	0	4	2	3
0	12.5261989890272	0	38.7871853546911	28.7961210974456	28.2526077464219	0	1	0	4	2	3
0	27.813329171219	0	33.6539884564156	29.8466014281936	44.1810875092266	0	1	0	4	2	3
0	30.0301204819277	0	40.2441091710459	31.0138371474188	26.7221377710217	0	1	0	4	2	3
0	12.8773429792831	0	32.5547563242544	39.3837645664626	34.0388213283442	0	1	0	4	2	3
0	26.9627507163324	0	18.6593373034051	36.3737075332349	13.7097218397136	0	1	0	4	2	3
0	34.7631666114607	0	24.2147624656459	39.78590544157	19.7815479654416	0	1	0	4	2	3
0	30.4721030042918	0	18.8668866886689	37.207615593835	29.7610530834168	0	1	0	4	2	3
0	33.3447684391081	0	16.1492925209356	41.0318911232988	18.981357595219	0	1	0	4	2	3
0	37.3271889400922	0	27.2652184686545	18.3331938749895	16.7419311993625	0	1	0	4	2	3
0	20.8019294543262	0	18.6949528988282	38.8826456895168	33.5958005249344	0	1	0	4	2	3
0	35.4613233923579	0	42.9045643153527	41.9380844888746	23.608784664061	0	1	0	4	2	3
0	17.9776412528956	0	25.1303748893043	48.3982257269591	24.1240178381822	0	1	0	4	2	3
0	31.6715542521994	0	23.8783866190435	48.3341704336179	16.098534131321	0	1	0	4	2	3
0	33.7886077914015	0	26.3942103022563	26.1545101424256	22.7485684539302	0	1	0	4	2	3
0	20.2084643723605	0	18.3359914938862	23.3460373302062	17.4551386623165	0	1	0	4	2	3
0	30.0656520441659	0	45.8163784333672	42.2451994091581	18.5026030906537	0	1	0	4	2	3
0	21.0652783340008	0	9.38497030383351	34.6919579871453	22.4491600353669	0	1	0	4	2	3
0	16.5198398252639	0	23.5312730724607	25.6009778622844	11.0937041026143	0	1	0	4	2	3
0	38.4814667198087	0	12.1539031391796	36.1839530332681	25.7136747567625	0	1	0	4	2	3
0	15.0788912579957	0	31.1219140215423	48.1965174129353	16.1197110423117	0	1	0	4	2	3
0	14.2885440739518	0	19.6569309225777	22.4741298212606	23.5050561350426	0	1	0	4	2	3
0	33.9622641509434	0	38.4195255162997	41.9400352733686	20.6916196661539	0	1	0	4	2	3
0	31.8863879957128	0	16.8969680708345	23.5208936698386	11.012969588551	0	1	0	4	2	3
0	37.1635262449529	0	21.9282979463975	23.0850563909774	15.6753631567536	0	1	0	4	2	3
0	14.5059072060089	0	16.1007667031763	39.5809272397294	26.4419566804575	0	1	0	4	2	3
0	37.5794048813106	0	38.4837874866799	35.5147645650439	31.434848740916	0	1	0	4	2	3
0	39.9729455529253	0	17.8243032960815	41.0202360876897	18.7801488022239	0	1	0	4	2	3
0	34.0652446675031	0	20.7617095095411	42.5649530127142	39.2252894033838	0	1	0	4	2	3
0	31.6773653363104	0	18.7905969687597	33.9163897148854	33.9165078815174	0	1	0	4	2	3
0	40.094422101766	0	17.8195937873357	43.879173290938	32.5352892333241	0	1	0	4	2	3
0	42.4501424501425	0	26.0285474391268	43.468339988591	23.8523644752018	0	1	0	4	2	3
0	24.8823596924136	0	20.4170356654054	35.9583468922877	24.3062317429406	0	1	0	4	2	3
0	35.8098336948662	0	22.880800131169	36.2788144895719	26.6688217229675	0	1	0	4	2	3
0	43.2649071358749	0	25.418488915699	39.1642371234208	25.8900460159845	0	1	0	4	2	3
0	40.3638328530259	0	30.1501501501502	34.5685455810717	29.823562891292	0	1	0	4	2	3
0	39.267447615905	0	17.3247270479984	30.1029883504981	33.9892217069808	0	1	0	4	2	3
0	43.3962264150943	0	31.5899839644751	39.9267399267399	44.4149943203332	0	1	0	4	2	3
0	37.0762711864407	0	20.5502931889941	27.6060885608856	29.9758668868284	0	1	0	4	2	3
0	40.2816411682893	0	29.5085916171511	44.2741208295762	39.3251028806584	0	1	0	4	2	3
0	18.3625519609615	0	21.6341998537331	24.7571718997063	42.8601296257579	0	1	0	4	2	3
0	39.3871961656967	0	16.6424682395644	39.7912243453645	44.4871179388702	0	1	0	4	2	3
0	35.9562645635419	0	26.5696925059842	41.2834765032845	39.6004942339374	0	1	0	4	2	3
0	40.0628826741685	0	29.9866003062787	35.7601283594063	48.939903494663	0	1	0	4	2	4
0	28.0880706555542	0	36.7532467532468	39.5858708891596	41.0574070842785	0	1	0	4	2	4
0	40.8210828253854	0	18.5839371980676	34.7617354196302	44.7560291643298	0	1	0	4	2	4
0	16.2128712871287	0	21.5710947330577	36.2864525655223	40.3400035417036	0	1	0	4	2	4
0	66.1921708185053	0	41.9341392246769	42.223513461166	39.0265804597701	0	1	0	4	2	4
0	36.1604409063074	0	15.3726102223956	40.8499095840868	37.1807967313585	0	1	0	4	2	4
0	37.0732544175673	0	18.4201927789577	23.1709956709957	26.6408851648942	0	1	0	4	2	4
0	44.2430345753609	0	17.0256835128418	14.6043121023043	33.2238193018481	0	1	0	4	2	4
0	38.2376717865804	0	43.246343561801	15.1411335369033	24.5735867446394	0	1	0	4	2	4
0	30.668485675307	0	28.459966561397	34.88939209197	39.0239270793771	0	1	0	4	2	4
0	30.8202392965259	0	25.8447488584475	40.773085182534	39.9642998809996	0	1	0	4	2	4
0	21.9037508846426	0	16.1157755192223	43.4813753581662	41.421970487405	0	1	0	4	2	4
0	37.2385678837292	0	39.0936162292946	37.1359909527848	21.5780766740991	0	1	0	4	2	4
0	47.2146274777854	0	9.69787151452416	34.3672893902009	32.9994863893169	0	1	0	4	2	4
0	50.4557106237539	0	20.7090649416114	39.1096979332273	40.0742741390952	0	1	0	4	2	4
0	14.8287413687017	0	14.7276228337164	40.8968893099637	36.915334517466	0	1	0	4	2	4
0	16.1406063127242	0	17.3003938417472	32.0484980094101	39.9705256263304	0	1	0	4	2	4
0	22.3681687440077	0	24.7687479352494	35.6984099846128	45.0284309205471	0	1	0	4	2	4
0	10.147899306313	0	25.499524262607	29.3932420976141	33.2766615146832	0	1	0	4	2	4
0	15.178761438604	0	30.5071075713278	42.3740277308083	32.9532814238042	0	1	0	4	2	4
0	11.987799051854	0	28.1958195819582	32.2575891541409	44.0760869565217	0	1	0	4	2	4
0	12.5404530744337	0	29.9682183585717	48.3263946711074	42.1911421911422	0	1	0	4	2	4
0	14.1778523489933	0	32.8555976203353	45.9469240048251	44.5656192236599	0	1	0	4	2	4
0	16.5013466465217	0	39.5046001415428	44.65221950367	41.7955488494908	0	1	0	4	2	4
0	17.2273064556023	0	20.1948189454366	42.1957671957672	38.6792452830189	0	1	0	4	2	4
0	22.9851537645811	0	21.6833181955798	11.6949334478317	40.623411824496	0	1	0	4	2	4
0	26.396043684319	0	0	28.4800601956358	36.493768945773	0	1	0	0	2	4
0	25.5410874538096	0	0	43.600940544172	32.5301204819277	0	1	0	0	2	4
0	23.5211125667641	0	0	40.9656796769852	38.1331916400992	0	1	0	0	2	4
0	34.8605838460532	0	0	41.576794347341	29.4407220019144	0	1	0	0	2	4
0	23.8435660218671	0	0	43.9861460957179	27.4427816901408	0	1	0	0	2	4
0	32.8292299316436	0	0	42.2436316133246	21.6707516339869	0	1	0	0	2	4
0	10.7774983976729	0	0	16.7189772640282	30.1949458483755	0	2	0	0	2	4
0	20.3640500568828	0	0	48.3803045027535	35.2658086177952	0	2	0	0	2	4
0	15.2972277793655	0	0	39.9434762129063	26.3610586011342	0	2	0	0	2	4
0	17.5678707650886	0	0	35.1587666820064	13.2814946247782	0	2	0	0	2	4
0	31.6946606582002	0	0	43.1233062330623	38.4874821637048	0	2	0	0	2	4
0	32.1030042918455	0	0	45.2993056858698	30.3569176440913	0	2	0	0	2	4
0	31.8550106609808	0	0	38.1298449612403	41.0851329644833	0	2	0	0	2	4
0	17.4695222405272	0	0	38.9135041417839	38.6946386946387	0	2	0	0	2	4
0	25.6938044034818	0	0	36.9441658308258	23.1709291032697	0	2	0	0	2	4
0	29.7550890585242	0	0	37.9062453197544	16.0380683820938	0	2	0	0	2	4
0	14.8975284264996	0	0	42.0617244670697	23.5008425017346	0	2	0	0	2	4
0	34.5681179775281	0	0	26.1385658914729	17.6083707025411	0	2	0	0	2	4
0	27.76188530173	0	0	40.1715385961841	40.6170556967876	0	2	0	0	2	4
0	31.4090909090909	0	0	37.044037044037	21.3058098262656	0	2	0	0	2	4
0	33.1175298804781	0	0	46.9607843137255	16.6037516696672	0	2	0	0	2	4
0	28.6227067269343	0	0	22.0700808625337	27.2549519680354	0	2	0	0	2	4
0	11.5416816170315	0	0	43.4856463393919	23.4573461850284	0	2	0	0	2	4
0	11.4531171038728	0	0	25.3633513821602	18.0602006688963	0	2	0	0	2	4
0	28.5714285714286	0	0	34.9040411920736	18.3338799606428	0	2	0	0	2	4
0	16.4416466495486	0	0	35.237473478048	22.3622362236224	0	2	0	0	2	4
0	16.6590874639988	0	0	41.2249283667622	14.9695387293299	0	2	0	0	2	4
0	32.0498301245753	0	0	38.5964912280702	24.0979909799098	0	2	0	0	2	4
0	19.6040213377103	0	0	25.1182678311499	21.796875	0	2	0	0	2	4
0	11.221799003809	0	0	42.4991358451434	23.5154826958106	0	2	0	0	2	4
0	33.621867881549	0	0	39.2041522491349	19.0420194418313	0	2	0	0	2	4
0	18.7828761026139	0	0	25.1534380526371	26.6080059486925	0	2	0	0	2	4
0	34.1873042983205	0	0	28.8052986753312	35.2923716236272	0	2	0	0	2	4
0	27.4845178413447	0	0	21.2155963302752	23.4093018459317	0	2	0	0	2	4
0	32.8099278206914	0	0	40.2362204724409	22.0445344129555	0	2	0	0	2	4
0	17.0781730693382	0	0	40.4822335025381	27.0428756378037	0	2	0	0	2	4
0	34.0627041149575	0	0	20.0391644908616	28.4994272623139	0	2	0	0	2	4
0	21.8958487768718	0	0	39.5081387119604	15.0343485926196	0	2	0	0	2	4
0	36.2130360736956	0	0	16.3126796550623	38.5652743959543	0	2	0	0	2	4
0	35.3277257578162	0	0	38.1087662337662	14.8995495817545	0	2	0	0	2	4
0	29.8919869379553	0	0	39.693894526701	15.0589684914628	0	2	0	0	2	4
0	33.9554009172861	0	0	42.242355605889	19.9011997177135	0	2	0	0	2	4
0	33.7335285505124	0	0	40.3871702410325	27.8226278226278	0	2	0	0	2	4
0	18.5202639019793	0	0	38.3019674935843	38.9048473967684	0	2	0	0	2	4
0	22.9362646654688	0	0	36.4963503649635	41.4765906362545	0	2	0	0	2	4
0	24.877593844719	0	0	36.2504787437763	30.4417670682731	0	2	0	0	2	4
0	28.4009893787284	0	0	35.508320975449	38.8347622759158	0	2	0	0	2	4
0	33.5919055649241	0	0	19.0180689906917	27.350656308599	0	2	0	0	2	4
0	18.0849020361122	0	0	43.8719454442129	43.6024598293989	0	2	0	0	2	4
0	28.9311241065627	0	0	25.6839571022105	44.3555886181886	0	2	0	0	2	4
0	26.7215700017522	0	0	39.1750752345548	35.0598046746406	0	2	0	0	2	4
0	12.4966027069631	0	0	33.9977057642673	9.3034103866487	0	2	0	0	2	4
0	14.3310782824796	0	0	40.8184679958027	43.530591775326	0	2	0	0	2	4
0	26.2933930571109	0	0	39.2292310489002	44.9173553719008	0	2	0	0	2	4
0	32.2757475083056	0	0	36.1275964391691	41.8351477449456	0	2	0	0	2	4
0	35.0305810397554	0	0	21.8657963862135	0	0	2	0	0	2	0
0	18.4788628392099	0	0	38.744232036915	0	0	2	0	0	2	0
0	21.2532127980147	0	0	36.8965048279614	0	0	2	0	0	2	0
0	33.2220367278798	0	0	39.8198903680501	0	0	2	0	0	2	0
0	36.9297719087635	0	0	39.3771973882471	0	0	2	0	0	2	0
0	37.3861500650571	0	0	36.4054542467554	0	0	2	0	0	2	0
0	21.6289762597354	0	0	26.5376569037657	0	0	2	0	0	2	0
0	28.486769570011	0	0	35.6304314682116	0	0	2	0	0	2	0
0	25.3550242674816	0	0	30.6436629064366	0	0	2	0	0	2	0
0	26.4103246407664	0	0	14.3421052631579	0	0	2	0	0	2	0
0	32.0369030390738	0	0	21.7518248175182	0	0	2	0	0	2	0
0	32.8396572827417	0	0	23.1427198462278	0	0	2	0	0	2	0
0	21.8932844293075	0	0	14.9456945382737	0	0	2	0	0	2	0
0	25.5268348385757	0	0	14.0060346642341	0	0	2	0	0	2	0
0	20.8563535911602	0	0	22.1954484605087	0	0	2	0	0	2	0
0	30.5306624494816	0	0	27.4388323007456	0	0	2	0	0	2	0
0	29.4657534246575	0	0	16.4845225153058	0	0	2	0	0	2	0
0	28.7581699346405	0	0	31.125453812021	0	0	2	0	0	2	0
0	37.370753323486	0	0	16.9540229885057	0	0	2	0	0	2	0
0	38.1750465549348	0	0	24.9623736830789	0	0	2	0	0	2	0
0	16.890545107895	0	0	21.1103648981419	0	0	2	0	0	2	0
0	38.0919340849957	0	0	44.9068431133554	0	0	2	0	0	2	0
0	34.5098695215791	0	0	16.6001540292656	0	0	2	0	0	2	0
0	23.5055607043559	0	0	14.2644489029836	0	0	2	0	0	2	0
0	22.3958838947675	0	0	23.8452948939194	0	0	2	0	0	2	0
0	35.3669015294724	0	0	18.8176733206753	0	0	2	0	0	2	0
0	24.4739976181024	0	0	13.4894223912527	0	0	2	0	0	2	0
0	26.4879425346331	0	0	26.2396313364055	0	0	2	0	0	2	0
0	11.0967324490456	0	0	20.7671279685631	0	0	2	0	0	2	0
0	35.8334861544104	0	0	13.1327168742317	0	0	2	0	0	2	0
0	28.1201507426291	0	0	22.5290570654549	0	0	2	0	0	2	0
0	21.081028055719	0	0	30.6040982879446	0	0	2	0	0	2	0
0	25.0715990453461	0	0	17.9261363636364	0	0	2	0	0	2	0
0	19.3649373881932	0	0	35.6739707835325	0	0	2	0	0	2	0
0	35.577682946104	0	0	21.9951715813071	0	0	2	0	0	2	0
0	47.6930036188179	0	0	15.4022112085398	0	0	2	0	0	2	0
0	38.7890765361121	0	0	30.8092662516583	0	0	2	0	0	2	0
0	32.5336241366776	0	0	46.6506794564349	0	0	2	0	0	2	0
0	37.9732943113225	0	0	32.8658951667801	0	0	2	0	0	2	0
0	15.6486779032009	0	0	20.694704303262	0	0	2	0	0	2	0
0	34.0829493087558	0	0	42.2588522588523	0	0	2	0	0	2	0
0	28.9113857480936	0	0	22.760077451153	0	0	2	0	0	2	0
0	36.1582801059355	0	0	31.1269517990496	0	0	2	0	0	2	0
0	28.3388651809704	0	0	23.1598295596959	0	0	2	0	0	2	0
0	36.4461310014849	0	0	42.505753739931	0	0	2	0	0	2	0
0	31.2491926107738	0	0	21.2431912848446	0	0	2	0	0	2	0
0	32.1407274895647	0	0	50.7035928143713	0	0	2	0	0	2	0
0	32.7396623819111	0	0	36.9787818009078	0	0	2	0	0	2	0
0	32.9270328936383	0	0	34.5386712584302	0	0	2	0	0	2	0
0	44.2869641294838	0	0	41.0136712237412	0	0	2	0	0	2	0
0	30.7034926925935	0	0	49.3230820658532	0	0	2	0	0	2	0
0	42.6319075866375	0	0	27.8562506005573	0	0	2	0	0	2	0
0	39.3171236420072	0	0	41.6177874778339	0	0	2	0	0	2	0
0	31.5077237329248	0	0	21.9317411286069	0	0	2	0	0	2	0
0	39.0088067691245	0	0	21.2001818457342	0	0	2	0	0	2	0
0	40.8399046396479	0	0	16.9680111265647	0	0	2	0	0	2	0
0	41.1382113821138	0	0	14.481252662974	0	0	2	0	0	2	0
0	38.4433102442581	0	0	18.2641869337148	0	0	2	0	0	2	0
0	31.2198581560284	0	0	37.0547640249332	0	0	2	0	0	2	0
0	34.6822926203992	0	0	22.3569533914362	0	0	2	0	0	2	0
0	34.4103392568659	0	0	12.8295581136279	0	0	2	0	0	2	0
0	32.2597402597403	0	0	15.6843384475163	0	0	2	0	0	2	0
0	30.7100199071002	0	0	19.3106611624402	0	0	2	0	0	2	0
0	42.8833028133844	0	0	17.6562037311223	0	0	2	0	0	2	0
0	44.4011339475549	0	0	5.7812331281719	0	0	2	0	0	2	0
0	29.5895797493242	0	0	24.8954946586159	0	0	2	0	0	2	0
0	38.9126853377265	0	0	16.7571670461844	0	0	2	0	0	2	0
0	37.0354239256678	0	0	19.2072737604773	0	0	2	0	0	2	0
0	25.8189894503054	0	0	43.342776203966	0	0	2	0	0	2	0
0	22.9748328745576	0	0	19.2866242038217	0	0	2	0	0	2	0
0	22.0932482104856	0	0	43.642137235952	0	0	2	0	0	2	0
0	40.6997824510515	0	0	44.1284886782517	0	0	2	0	0	2	0
0	39.0549340457505	0	0	14.9025765469988	0	0	2	0	0	2	0
0	25.5563387372873	0	0	17.4881302283518	0	0	2	0	0	2	0
0	12.3070052315937	0	0	18.5938127762153	0	0	2	0	0	2	0
0	18.1327091023679	0	0	33.1362346263009	0	0	2	0	0	2	0
0	36.6600612502252	0	0	14.163789171933	0	0	2	0	0	2	0
0	20.0197400888304	0	0	15.8854826450469	0	0	2	0	0	2	0
0	26.5517642948643	0	0	22.4325271643884	0	0	2	0	0	2	0
0	20.9533357637623	0	0	25.132364537569	0	0	2	0	0	2	0
0	20.602613987828	0	0	22.2614840989399	0	0	2	0	0	2	0
0	27.8445747800587	0	0	21.8728946777453	0	0	2	0	0	2	0
0	40.2233732599547	0	0	18.7578682333193	0	0	2	0	0	2	0
0	25.1552152317881	0	0	19.1138140747176	0	0	2	0	0	2	0
0	24.4809769844998	0	0	17.4198121566543	0	0	2	0	0	2	0
0	31.5660157765421	0	0	26.3312253688938	0	0	2	0	0	2	0
0	25.074070009876	0	0	14.6195922426653	0	0	2	0	0	2	0
0	39.2619364656648	0	0	37.9096194503171	0	0	2	0	0	2	0
0	9.73214007296766	0	0	41.7363249743364	0	0	2	0	0	2	0
0	16.3659905049633	0	0	25.964647553352	0	0	2	0	0	2	0
0	10.3794401419115	0	0	33.7942122186495	0	0	2	0	0	3	0
0	13.2055429481918	0	0	35.9726962457338	0	0	2	0	0	3	0
0	13.3215144991769	0	0	39.7598511753763	0	0	2	0	0	3	0
0	18.7256845041474	0	0	38.0820127430158	0	0	2	0	0	3	0
0	12.5379970851551	0	0	41.4274128142741	0	0	2	0	0	3	0
0	11.4705314009662	0	0	38.1546606163736	0	0	2	0	0	3	0
0	31.1308287710025	0	0	24.2985145012969	0	0	2	0	0	3	0
0	19.1342369916922	0	0	22.1419185282523	0	0	2	0	0	3	0
0	17.614929449249	0	0	34.981610134859	0	0	2	0	0	3	0
0	20.13353115727	0	0	42.5660027790644	0	0	2	0	0	3	0
0	14.6536412078153	0	0	39.6308155961575	0	0	2	0	0	3	0
0	15.5480466580263	0	0	24.1828428303068	0	0	2	0	0	3	0
0	17.5255297798241	0	0	38.9944134078212	0	0	2	0	0	3	0
0	17.9584273283919	0	0	41.6976917349218	0	0	2	0	0	3	0
0	10.5121543885693	0	0	35.2359822509076	0	0	2	0	0	3	0
0	45.9907945736434	0	0	40.7414829659319	0	0	2	0	0	3	0
0	38.1654264453349	0	0	39.5106297633373	0	0	2	0	0	3	0
[truncated: 311 more rows]
