# Supplementary material for: FRET-FISH probes chromatin compaction at individual genomic loci in single cells
Source: Nat Commun. 2022 Nov 5;13:6680. doi: 10.1038/s41467-022-34183-y (PMC9637210; doi:10.1038/s41467-022-34183-y)
Supplement: Supplementary file 8 — Source Data [file 41467_2022_34183_MOESM8_ESM.zip › Suppl Fig 10/Suppl Fig 10d.txt]

Source data for Supplementary Figure 10d in Mota et al, FRET-FISH probes chromatin compaction at individual genomic loci in single cells

gene	mean_fret-fish_score (%)_periphery	mean_fret-fish_score (%)_center
Atp2b3	85	15
Pbdc1	81	19
Tent5d	77	23
Kdm5c	81	19
Ddx3x	76	24
Magix	84	16
