# Supplementary material for: FRET-FISH probes chromatin compaction at individual genomic loci in single cells
Source: Nat Commun. 2022 Nov 5;13:6680. doi: 10.1038/s41467-022-34183-y (PMC9637210; doi:10.1038/s41467-022-34183-y)
Supplement: Supplementary file 8 — Source Data [file 41467_2022_34183_MOESM8_ESM.zip › Suppl Fig 11/Suppl Fig 11e.txt]

Source data for Supplementary Figure 11e in Mota et al	FRET-FISH probes chromatin compaction at individual genomic loci in single cells
fret-fish_score(%)_G1	fret-fish_score(%)_non-G1
20.1575710991545	31.6085885251672
30.8228053126012	17.0828493999226
26.6794889407886	18.4128139788861
24.3711512368229	20.3319209039548
31.2084347120843	21.8775847808106
31.4130803117587	14.1979028564541
20.1407688142934	16.3075903215114
16.2977867203219	19.7069071531051
20.2329594477998	16.4869795986067
35.6493606532121	24.617792223426
34.7951946736141	12.1286549707602
17.3154362416107	18.2598924472269
19.3082735903895	11.1073806725981
27.2747180554035	15.5440776156907
33.1235797937424	34.3247863247863
21.3878760255242	25.8035846541253
34.2509996924023	24.8260381593715
17.229115624753	17.610825944937
21.398784701537	19.4846653745297
15.7482263652863	17.9051798149385
32.9835843628363	15.7547791694133
9.14945134202256	21.1828463713478
21.3775023832221	33.6831794010635
39.1319751992914	22.8712174524982
28.0829442460862	17.7336574824419
34.5394240916629	23.1955450846006
40.312596719282	15.6592520954223
38.2445661191306	17.1641218445485
21.3537374926427	16.4949410563446
37.4217311233886	40.1905756428665
25.8785942492013	17.0283479960899
30.0801282051282	16.7122679878725
32.4397692568714	16.2765378334241
18.0479016532429	12.8713612212826
17.9764146268953	34.7760518775449
23.9027928908234	13.6252069182031
37.5266175266175	17.1441647597254
33.8002980625931	18.1676449009538
32.2984653378021	11.3023365218755
34.4833750446907	33.8861666038447
18.8789076536112	21.1005291005291
18.2677678765486	19.905760169247
19.0822111977321	46.0401131396246
21.3709677419355	16.3291325454813
22.0291953190976	22.5332259363673
22.0685900925422	11.1003236245955
35.1169383416017	32.73140548049
32.3935772964899	33.8333049258565
10.8253008612331	34.4135098128708
34.6350613915416	10.9953640578129
23.3494545045552	35.6007628734901
42.4010641835717	17.440213315557
37.2318973418882	14.2417889587701
19.7135004580661	11.1661585365854
39.0043868014496	27.9674642958479
35.5598894848042	17.6009408075265
29.4741627519321	14.5203553396817
27.6093849080533	14.1129605918338
27.3267032803919	23.1191305265379
24.3588003799701	15.2085483577196
13.7606623181134	16.528
10.3875239998433	38.1208672920191
26.9882971101027	11.9264815190216
21.0263788968825	10.1421262080728
39.3978219090327	19.1821776449031
26.7365008105749	35.2873891907349
32.7554014403841	16.2843601895735
15.7972079353417	9.39466367494269
17.2252533125487	36.952288218111
33.1075057942592	11.09934086629
36.4434097421203	14.7019764080931
32.9096264145094	23.7880032867707
33.4929927266276	18.5402138540214
37.8938524016244	21.3432683474533
32.8229829692069	38.175924561662
27.8701760051671	14.5418326693227
14.0576323987539	12.9585545992797
35.8001144382987	17.3783268385706
17.6635591122845	26.1934093008931
35.9134696636809	28.9270288701978
23.7510334238809	42.1021377672209
30.6872037914692	21.3734641394419
29.1362633633124	10.9956452889945
25.0199840127898	35.6156631960163
33.5310594826166	21.033000891916
33.2825461317081	36.2584935665751
32.6757713707638	17.6281426622491
36.1213495888857	18.0972258457257
34.9561678146525	13.0501002004008
29.6251184192719	32.6576917259114
18.7315923817004	17.580549179631
39.3357550596783	13.5734891633997
35.379757937204	15.0019223375625
32.34425974833	10.3051941700088
21.1033022046789	13.8065884536356
35.5178972851461	12.0703722590515
34.1399100356755	20.5848705848706
16.9913122999543	35.9980620155039
33.4967320261438	25.878519897603
30.7320118620259	19.669551534225
38.3786316776008	14.3894802755166
24.6842455129626	12.4223241767815
19.9282725642558	34.5653459491425
24.9763225544581	14.5768543637928
36.0771165129925	17.8165007112376
23.2667925546264	31.0999441652708
21.9779241588036	10.4978709466099
33.7256908904811	13.6149574752232
17.4892887746358	14.4240892819541
39.7258187357197	20.1606086221471
37.8296584522265	22.8477426430269
15.355111757704	41.2848027842227
21.4878482513337	30.3581421376609
27.833850931677	11.3627360359171
35.048560231726	11.7062929126709
27.4515693047004	11.8360572012257
21.8701383771391	26.2383207474722
22.7184934814099	11.6423357664234
30.096267522378	30.6426332288401
32.5688073394495	22.9217663761872
26.5512736773351	10.6019663082849
29.2314945780292	23.17545427465
34.7988926884872	15.0720354636129
39.3135466755099	18.0239872515307
19.1426534976072	14.8029664097717
31.4137931034483	17.5559701492537
19.3930772878141	21.4115240368224
22.9619394548424	19.1131639722864
31.8407960199005	10.6341768197438
34.5903554146504	35.7242881593278
34.4422346772735	7.93859251879359
22.7109025428353	14.5101599050346
33.1100651701665	13.5702379148356
34.2836390049029	37.6341050254094
17.2282328696548	21.3402668759812
15.9542783546647	14.6128680479826
37.982900569981	34.31323700382
19.7290431837426	32.5474330357143
21.8280054029716	8.9238356674266
35.177304964539	20.2341137123746
27.8387619219003	10.9467613606023
24.3635315592276	21.3029661016949
18.4911543414899	24.1446725317693
14.5793299356671	18.9583567179257
31.6724796545424	11.8461973423805
32.2604377414015	21.3417026284818
18.6288320923056	30.4839809134288
39.365866388309	23.658111893406
23.2607167955025	29.9153124284733
18.3885457608085	36.598600599743
27.4240532667499	16.2904011694007
33.8146406984553	29.4732527157204
35.6388595564942	29.8623947422469
40.7600470825626	29.7796730632552
22.0663265306122	32.5248070562293
41.5572105619499	29.5963392711227
16.1305470767786	20.0471445408765
16.4110313562524	17.1199875660553
35.4681459068751	18.9767779390421
35.4714912280702	10.5166819202929
24.1761284962614	26.1607644744238
25.3434225844005	32.3582739030581
29.439055250949	19.1029061801399
17.0806658130602	12.0775123929698
39.3636930754835	33.2772402187631
36.6744366744367	20.0940408789943
33.4730320699708	14.6506098028688
25.6459330143541	15.2684693012865
23.3336634643954	32.522009321595
32.5325480471172	26.6072325464591
21.0149524241051	26.6768930414168
17.4529435322387	35.2070194680559
31.7818782704489	36.378581493659
31.6561514195584	42.1132387381182
34.8154362416107	33.0544488711819
33.0097087378641	29.835854522047
17.7092511013216	33.2400062218074
34.2762929538355	19.5260323159785
22.1450962830273	28.5078909612626
17.4746841114795	27.2581200504993
15.2128883774453	29.6975252062328
32.7249232757228	13.4330935251799
32.5097309189372	35.4968485986322
13.1872978535725	28.5210102569758
24.8147262730098	15.4931944211057
22.7711779726879	20.8652961030991
36.1484567316796	19.8118084996381
40.6488176666015	25.9421470767977
35.6034750232702	22.4210037174721
14.9567723342939	18.4072444143534
33.1124702684336	20.856
35.0477845351868	28.1483106625713
37.6061261861162	16.0805115535533
25.5288707204905	35.1804850535815
38.7690776376908	33.7090471896604
13.0930261365044	17.604501607717
24.4812810103744	34.4455212515575
35.7992073976222	33.3930437378713
21.2970624741415	24.9689322244527
36.9623257193711	18.2558841279421
29.9113009198423	18.8117424507812
27.3694526109478	34.6382118954413
17.0267489711934	9.74947996744144
37.3717824656474	13.4354953670706
26.8633540372671	14.3691867398044
17.3812541943181	10.2181164998717
28.7908135030437	18.3306367183782
35.943379322702	18.0737645872353
34.5325163075707	34.0531076743507
20.8379045529347	34.8963029756537
17.8420379659683	26.4865954444668
38.9511494252874	23.5630223435101
14.4328276078925	15.567222095412
31.6706400146708	14.5707723227103
22.6845784185234	36.3486299108617
42.2937443336355	34.0099528548979
28.8265306122449	44.0734800991398
23.2309906452387	16.6003522275129
33.1182420648762	31.0894704808278
34.8307073416024	31.8738049713193
11.183784949328	14.4704861111111
21.6943269335069	33.5630099728015
23.2829598749349	26.3722324723247
28.9692540322581	33.4141274238227
27.7865881286815	21.4686728048507
34.5885634588563	20.9013566337089
34.4284871139091	NaN
27.3553204729309	NaN
25.5452964003747	NaN
18.9957464467268	NaN
29.893924783028	NaN
36.5055638598239	NaN
30.5993247045582	NaN
32.5115562403698	NaN
27.8234854151085	NaN
17.5309155149122	NaN
33.2159831015666	NaN
26.3014815821666	NaN
14.6927871772039	NaN
14.5136873975022	NaN
31.3380281690141	NaN
26.0338902713592	NaN
31.0076312100919	NaN
33.4381551362683	NaN
15.1248875665952	NaN
15.4688988702872	NaN
33.4105295661572	NaN
33.7084148727984	NaN
34.0819852363751	NaN
14.0425531914894	NaN
25.2599890530925	NaN
17.0235263018768	NaN
37.6464998416218	NaN
34.9472990777339	NaN
13.2792275939271	NaN
22.2129086336966	NaN
40.4611703284751	NaN
29.8515568428675	NaN
14.751080518649	NaN
26.1434511434511	NaN
18.6051261104871	NaN
38.8051763871654	NaN
17.2486833066178	NaN
35.8020849540999	NaN
39.061560056146	NaN
13.8948662772825	NaN
30.5138063614121	NaN
39.6046353101568	NaN
37.8163074039363	NaN
34.9792408066429	NaN
15.9286367795059	NaN
28.8445251058681	NaN
13.9133894820611	NaN
28.9637802830415	NaN
30.2361796003114	NaN
21.9841502788377	NaN
33.1242583488727	NaN
16.8914395026303	NaN
23.5077229696064	NaN
32.1277526615138	NaN
24.7054786686492	NaN
20.5710838528051	NaN
27.007299270073	NaN
13.912657666223	NaN
32.9775190037199	NaN
33.3497617874158	NaN
29.5764272559853	NaN
32.6507066628209	NaN
19.4837007725645	NaN
27.1405084102694	NaN
29.9143968871595	NaN
34.9825087456272	NaN
34.0995561192137	NaN
18.7134502923977	NaN
37.575256758352	NaN
27.7586444413831	NaN
14.7479564032698	NaN
42.2823613938451	NaN
14.1545930364864	NaN
21.1601845748187	NaN
31.8454796299302	NaN
37.7296360485269	NaN
26.4673751117291	NaN
33.0301990391215	NaN
22.5423519228391	NaN
21.1694365626267	NaN
36.8293078294699	NaN
12.2347459228008	NaN
15.8697158697159	NaN
30.6502057613169	NaN
34.131633356306	NaN
24.0714621532675	NaN
28.6658331844972	NaN
21.5042372881356	NaN
32.9308093994778	NaN
30.2709752209825	NaN
25.1319355298816	NaN
28.6135693215339	NaN
37.0695592286501	NaN
34.7606642787366	NaN
29.9885227086408	NaN
16.8819914920435	NaN
39.6810680511775	NaN
38.2972183802059	NaN
28.9457647775747	NaN
10.5172062716351	NaN
20.3400271036097	NaN
36.2386478304743	NaN
18.4864518197852	NaN
33.910279053338	NaN
38.5026737967914	NaN
31.9926594280471	NaN
27.8161755789984	NaN
38.1613756613757	NaN
31.7552925487581	NaN
20.4013082294705	NaN
36.9811320754717	NaN
16.9883930234002	NaN
19.2284508740205	NaN
12.7073878431664	NaN
31.4832535885167	NaN
37.0794263651406	NaN
22.2964509394572	NaN
35.2467024914509	NaN
10.4081058260625	NaN
15.8713692946058	NaN
31.39564992232	NaN
38.0516109329669	NaN
37.7818302387268	NaN
28.6401098901099	NaN
17.4194592844423	NaN
25.1236058410946	NaN
33.5554815061646	NaN
37.14859437751	NaN
23.2723729575776	NaN
14.5179845080144	NaN
19.4533622559653	NaN
37.0330679730557	NaN
34.2951663297188	NaN
31.5219149280285	NaN
32.8451015614205	NaN
19.8809629563827	NaN
20.7942044539844	NaN
14.0531152760692	NaN
33.9919624916276	NaN
31.0822662690756	NaN
39.9739394816852	NaN
32.9608006672227	NaN
25.8254292231961	NaN
25.8822219748414	NaN
39.5328208160852	NaN
21.2823763810904	NaN
25.1521716702775	NaN
35.4866056290268	NaN
39.4717534849596	NaN
29.0005005840147	NaN
11.599231674825	NaN
22.4942263279446	NaN
29.7842727905358	NaN
35.3364962221051	NaN
25.0479988184906	NaN
30.2700866315611	NaN
15.8356085644489	NaN
13.1221719457014	NaN
30.879199428163	NaN
15.7880910683012	NaN
24.3532560214095	NaN
29.4200649075773	NaN
14.0644736119501	NaN
28.8086969651215	NaN
34.0606843124596	NaN
33.1591368846932	NaN
21.0052205957621	NaN
34.8661417322835	NaN
33.7120622568093	NaN
36.1892012494422	NaN
31.4338477773381	NaN
30.2030037960059	NaN
30.1908786245082	NaN
39.4895591647332	NaN
16.0330219422116	NaN
21.7999603095852	NaN
34.2295174755908	NaN
23.7464754198848	NaN
18.6829352717203	NaN
32.790967956168	NaN
21.0457516339869	NaN
23.6238272860857	NaN
16.9117647058824	NaN
18.8753478552922	NaN
32.4634826850484	NaN
34.1549863057838	NaN
27.1749489448604	NaN
35.3132922854038	NaN
19.9307273626917	NaN
29.0478615071283	NaN
21.3943808532778	NaN
17.3927935333607	NaN
21.0195013576895	NaN
39.2107340173639	NaN
35.3355232285312	NaN
25.5533199195171	NaN
18.3844292053247	NaN
18.9278227014076	NaN
35.062408818285	NaN
23.1567298381519	NaN
16.7251120202611	NaN
32.6991676575505	NaN
29.1237113402062	NaN
29.2411080150795	NaN
41.1764705882353	NaN
15.2710681696189	NaN
29.1101842196733	NaN
29.8598209761865	NaN
31.1229590136621	NaN
33.4141274238227	NaN
39.6568160152526	NaN
36.030103480715	NaN
28.2497282186675	NaN
36.0621030345801	NaN
NaN	NaN
NaN	NaN
NaN	NaN
NaN	NaN
NaN	NaN
NaN	NaN
NaN	NaN
NaN	NaN
NaN	NaN
NaN	NaN
NaN	NaN
NaN	NaN
NaN	NaN
NaN	NaN
NaN	NaN
NaN	NaN
NaN	NaN
NaN	NaN
NaN	NaN
NaN	NaN
NaN	NaN
NaN	NaN
NaN	NaN
NaN	NaN
NaN	NaN
NaN	NaN
NaN	NaN
NaN	NaN
NaN	NaN
NaN	NaN
NaN	NaN
NaN	NaN
NaN	NaN
NaN	NaN
NaN	NaN
NaN	NaN
NaN	NaN
NaN	NaN
NaN	NaN
NaN	NaN
NaN	NaN
NaN	NaN
NaN	NaN
NaN	NaN
NaN	NaN
NaN	NaN
NaN	NaN
NaN	NaN
NaN	NaN
NaN	NaN
NaN	NaN
NaN	NaN
NaN	NaN
NaN	NaN
NaN	NaN
NaN	NaN
NaN	NaN
NaN	NaN
NaN	NaN
NaN	NaN
NaN	NaN
NaN	NaN
NaN	NaN
NaN	NaN
NaN	NaN
NaN	NaN
NaN	NaN
NaN	NaN
NaN	NaN
NaN	NaN
NaN	NaN
NaN	NaN
NaN	NaN
NaN	NaN
NaN	NaN
NaN	NaN
NaN	NaN
NaN	NaN
NaN	NaN
NaN	NaN
NaN	NaN
NaN	NaN
NaN	NaN
NaN	NaN
NaN	NaN
NaN	NaN
NaN	NaN
NaN	NaN
NaN	NaN
NaN	NaN
NaN	NaN
NaN	NaN
NaN	NaN
NaN	NaN
NaN	NaN
NaN	NaN
NaN	NaN
NaN	NaN
NaN	NaN
NaN	NaN
NaN	NaN
NaN	NaN
NaN	NaN
NaN	NaN
NaN	NaN
NaN	NaN
NaN	NaN
NaN	NaN
NaN	NaN
NaN	NaN
NaN	NaN
NaN	NaN
NaN	NaN
NaN	NaN
NaN	NaN
NaN	NaN
NaN	NaN
NaN	NaN
NaN	NaN
NaN	NaN
NaN	NaN
NaN	NaN
NaN	NaN
NaN	NaN
NaN	NaN
NaN	NaN
NaN	NaN
NaN	NaN
NaN	NaN
NaN	NaN
NaN	NaN
NaN	NaN
NaN	NaN
NaN	NaN
NaN	NaN
NaN	NaN
NaN	NaN
NaN	NaN
NaN	NaN
NaN	NaN
NaN	NaN
NaN	NaN
NaN	NaN
NaN	NaN
NaN	NaN
NaN	NaN
NaN	NaN
NaN	NaN
NaN	NaN
NaN	NaN
NaN	NaN
NaN	NaN
NaN	NaN
NaN	NaN
NaN	NaN
NaN	NaN
NaN	NaN
NaN	NaN
NaN	NaN
NaN	NaN
NaN	NaN
NaN	NaN
NaN	NaN
NaN	NaN
NaN	NaN
NaN	NaN
NaN	NaN
NaN	NaN
NaN	NaN
NaN	NaN
NaN	NaN
NaN	NaN
NaN	NaN
NaN	NaN
NaN	NaN
NaN	NaN
NaN	NaN
NaN	NaN
NaN	NaN
NaN	NaN
NaN	NaN
NaN	NaN
NaN	NaN
NaN	NaN
NaN	NaN
NaN	NaN
NaN	NaN
NaN	NaN
NaN	NaN
NaN	NaN
NaN	NaN
NaN	NaN
NaN	NaN
NaN	NaN
NaN	NaN
NaN	NaN
NaN	NaN
NaN	NaN
NaN	NaN
NaN	NaN
NaN	NaN
NaN	NaN
NaN	NaN
NaN	NaN
NaN	NaN
NaN	NaN
NaN	NaN
NaN	NaN
NaN	NaN
NaN	NaN
NaN	NaN
NaN	NaN
NaN	NaN
NaN	NaN
NaN	NaN
NaN	NaN
NaN	NaN
NaN	NaN
NaN	NaN
NaN	NaN
NaN	NaN
NaN	NaN
NaN	NaN
NaN	NaN
NaN	NaN
NaN	NaN
NaN	NaN
NaN	NaN
NaN	NaN
NaN	NaN
NaN	NaN
NaN	NaN
NaN	NaN
NaN	NaN
NaN	NaN
NaN	NaN
NaN	NaN
NaN	NaN
NaN	NaN
NaN	NaN
NaN	NaN
NaN	NaN
NaN	NaN
NaN	NaN
NaN	NaN
NaN	NaN
NaN	NaN
NaN	NaN
NaN	NaN
NaN	NaN
NaN	NaN
NaN	NaN
NaN	NaN
NaN	NaN
NaN	NaN
NaN	NaN
NaN	NaN
NaN	NaN
NaN	NaN
NaN	NaN
NaN	NaN
NaN	NaN
NaN	NaN
NaN	NaN
NaN	NaN
NaN	NaN
NaN	NaN
NaN	NaN
NaN	NaN
NaN	NaN
NaN	NaN
NaN	NaN
NaN	NaN
NaN	NaN
NaN	NaN
NaN	NaN
NaN	NaN
NaN	NaN
NaN	NaN
NaN	NaN
NaN	NaN
NaN	NaN
NaN	NaN
NaN	NaN
NaN	NaN
NaN	NaN
NaN	NaN
NaN	NaN
NaN	NaN
NaN	NaN
NaN	NaN
NaN	NaN
NaN	NaN
NaN	NaN
NaN	NaN
NaN	NaN
NaN	NaN
NaN	NaN
NaN	NaN
NaN	NaN
NaN	NaN
NaN	NaN
NaN	NaN
NaN	NaN
NaN	NaN
NaN	NaN
NaN	NaN
NaN	NaN
NaN	NaN
NaN	NaN
NaN	NaN
NaN	NaN
NaN	NaN
NaN	NaN
NaN	NaN
NaN	NaN
NaN	NaN
NaN	NaN
NaN	NaN
NaN	NaN
NaN	NaN
NaN	NaN
NaN	NaN
NaN	NaN
NaN	NaN
NaN	NaN
NaN	NaN
NaN	NaN
NaN	NaN
NaN	NaN
NaN	NaN
NaN	NaN
NaN	NaN
NaN	NaN
NaN	NaN
NaN	NaN
NaN	NaN
NaN	NaN
NaN	NaN
NaN	NaN
NaN	NaN
NaN	NaN
NaN	NaN
NaN	NaN
NaN	NaN
NaN	NaN
NaN	NaN
NaN	NaN
NaN	NaN
NaN	NaN
NaN	NaN
NaN	NaN
NaN	NaN
NaN	NaN
NaN	NaN
NaN	NaN
NaN	NaN
NaN	NaN
NaN	NaN
NaN	NaN
NaN	NaN
NaN	NaN
NaN	NaN
NaN	NaN
NaN	NaN
NaN	NaN
NaN	NaN
NaN	NaN
NaN	NaN
NaN	NaN
NaN	NaN
NaN	NaN
NaN	NaN
NaN	NaN
NaN	NaN
NaN	NaN
NaN	NaN
NaN	NaN
NaN	NaN
NaN	NaN
NaN	NaN
NaN	NaN
NaN	NaN
NaN	NaN
NaN	NaN
NaN	NaN
NaN	NaN
NaN	NaN
NaN	NaN
NaN	NaN
NaN	NaN
NaN	NaN
NaN	NaN
NaN	NaN
NaN	NaN
NaN	NaN
NaN	NaN
NaN	NaN
NaN	NaN
NaN	NaN
NaN	NaN
NaN	NaN
NaN	NaN
NaN	NaN
NaN	NaN
NaN	NaN
NaN	NaN
NaN	NaN
NaN	NaN
NaN	NaN
NaN	NaN
NaN	NaN
NaN	NaN
NaN	NaN
NaN	NaN
NaN	NaN
NaN	NaN
NaN	NaN
NaN	NaN
NaN	NaN
NaN	NaN
NaN	NaN
NaN	NaN
NaN	NaN
NaN	NaN
NaN	NaN
NaN	NaN
NaN	NaN
NaN	NaN
NaN	NaN
NaN	NaN
NaN	NaN
NaN	NaN
NaN	NaN
NaN	NaN
NaN	NaN
NaN	NaN
NaN	NaN
NaN	NaN
NaN	NaN
NaN	NaN
NaN	NaN
NaN	NaN
NaN	NaN
NaN	NaN
NaN	NaN
NaN	NaN
NaN	NaN
NaN	NaN
NaN	NaN
NaN	NaN
NaN	NaN
NaN	NaN
NaN	NaN
NaN	NaN
NaN	NaN
NaN	NaN
NaN	NaN
NaN	NaN
NaN	NaN
NaN	NaN
NaN	NaN
NaN	NaN
NaN	NaN
NaN	NaN
NaN	NaN
NaN	NaN
NaN	NaN
NaN	NaN
NaN	NaN
NaN	NaN
NaN	NaN
NaN	NaN
NaN	NaN
NaN	NaN
NaN	NaN
NaN	NaN
NaN	NaN
NaN	NaN
NaN	NaN
NaN	NaN
NaN	NaN
NaN	NaN
NaN	NaN
NaN	NaN
NaN	NaN
NaN	NaN
NaN	NaN
NaN	NaN
NaN	NaN
NaN	NaN
NaN	NaN
NaN	NaN
NaN	NaN
NaN	NaN
NaN	NaN
NaN	NaN
NaN	NaN
NaN	NaN
NaN	NaN
NaN	NaN
NaN	NaN
NaN	NaN
NaN	NaN
NaN	NaN
NaN	NaN
NaN	NaN
NaN	NaN
NaN	NaN
NaN	NaN
NaN	NaN
NaN	NaN
NaN	NaN
NaN	NaN
NaN	NaN
NaN	NaN
NaN	NaN
NaN	NaN
NaN	NaN
NaN	NaN
NaN	NaN
NaN	NaN
NaN	NaN
NaN	NaN
NaN	NaN
NaN	NaN
NaN	NaN
NaN	NaN
NaN	NaN
NaN	NaN
NaN	NaN
NaN	NaN
NaN	NaN
NaN	NaN
NaN	NaN
NaN	NaN
NaN	NaN
NaN	NaN
NaN	NaN
NaN	NaN
NaN	NaN
NaN	NaN
NaN	NaN
NaN	NaN
NaN	NaN
NaN	NaN
NaN	NaN
NaN	NaN
NaN	NaN
NaN	NaN
NaN	NaN
NaN	NaN
NaN	NaN
NaN	NaN
NaN	NaN
NaN	NaN
NaN	NaN
NaN	NaN
NaN	NaN
NaN	NaN
19.9001695234507	13.402727925341
19.1531734349294	13.7939925228826
23.9054586381542	23.828219376661
21.1934006831892	16.2602046088664
38.360450563204	15.8065013095055
13.2364613224251	10.6225063280278
17.7020245717252	16.8434504792332
19.2832223279416	8.30076374197712
17.7779453914618	19.7078280044101
27.6498127340824	17.7659636618566
20.2567760342368	12.5422757237031
16.5412257370834	14.3977320706918
18.3347747464423	12.8579397545556
15.805712682904	16.6490716015649
18.8062622309198	25.3064323679358
19.6264543784446	19.2896212698193
26.8617602096528	21.6838549075391
16.5981198589894	16.632794081782
11.7520215633423	18.7757150025088
19.4635102955596	13.9959527507177
36.3941116455327	17.9686550844369
10.4695143476726	21.6429428914423
14.227777408417	18.0321033979571
21.9513923333097	13.1467193013936
26.1465215701516	16.4087211929507
17.6515831303679	19.8561406624634
15.7601913477537	16.1103157260191
25.1238423433125	14.1501380868692
20.5879231667197	16.8258484047958
16.0266217870257	15.3302829727689
26.3338228095937	16.9226446900169
12.0131556171023	17.5119385842955
11.0149662266567	13.6932022847733
12.3658362063358	14.7207108271352
11.2091365037162	16.0761154855643
14.3966454418388	15.9156819460676
26.7618694362018	14.6482122260669
33.4364941817282	10.97407011751
19.0224492219979	11.6659751819862
8.9146074444792	19.2485920011407
15.6843432353636	21.8377335079617
13.3644859813084	17.9819874828271
18.5011509932646	16.2327986677185
12.3441651338647	15.015001956777
15.8167625776309	16.9106549954724
9.30692179849975	9.22419538202203
22.0038928538326	35.8592086089003
36.4350350008537	10.6064606988821
14.282402808133	14.2075944191751
36.6536740291613	14.6180432470755
21.7077342116932	17.9825431462011
14.3218124973232	12.2885664109437
22.9647880094446	11.0590612657298
17.0087812517479	8.84350816852966
39.8056438048963	20.6502253016134
37.8737541528239	13.0017293164649
18.590692320342	12.064121632788
27.2096585277953	18.3455014546852
22.7949672615227	24.3360277136259
19.5677632279357	12.5938739346891
12.679353244614	11.5963124696749
13.3034749034749	14.5410794087315
22.258064516129	7.49074983009892
19.623586290253	11.6692426584235
25.6217960888551	16.6076882059237
22.5066363291619	17.7580543713747
16.9014780760295	15.0897622513343
16.8305378831695	8.71958411602813
15.0193928046008	25.6614715476622
13.2856738391846	10.6391232664145
36.6266986410871	13.4010354440462
26.9772008290608	17.0941242866997
30.0543970988214	19.9229801949073
20.7995886360715	21.1518423794639
13.8411518810961	24.1754354938545
24.791591156216	13.8948333842862
17.338145392944	17.1124516275893
15.835893934221	12.6811376345379
20.0313105710452	16.0198519241722
19.3764283382305	42.356188105417
17.0375687963628	42.8193090164921
11.2881965248652	16.6746468757481
18.5939020434642	10.2251289146019
11.0215585443038	11.6189823539489
15.0099745477059	14.4623056926097
16.1196207148067	29.9596734533294
30.4275770633079	14.5849854612741
20.5392545598731	17.2453973432766
22.4969001859888	12.9919825072886
20.7786362613457	20.9116353458617
18.0867795355722	10.2280890804598
16.5730907123047	12.4905330614623
34.455575628182	10.9690741924382
15.8271525314415	10.7385044124477
16.7721744078526	11.0012419986625
43.5654753496257	9.45173623428324
13.2320280537697	18.7716553034537
17.2803443769698	22.8021155573296
28.2605623851915	17.9042904290429
28.2932891466446	16.0412241365746
21.6172021911536	10.7326768452435
19.3368902439024	9.06486362594545
15.1298424861643	44.7448175536429
24.3588199879591	12.6395257283127
24.0600093764651	13.6765813253012
16.3482818870122	21.4420700683239
19.2433054259602	10.7004808145564
18.9385474860335	13.1128771551724
16.8029739776952	9.2200712538095
16.2081128747795	16.2608840330542
24.8727880306828	17.0377314272322
12.4611919400986	17.9647883311492
15.3017814411061	28.3906554185594
20.0350915670578	12.5585806739567
36.62109375	13.7082860945433
28.4304831027444	13.8982290966151
16.4341085271318	15.8349391986178
28.5016144515228	12.0470239114307
8.45971563981043	10.6211448977383
9.39696088892159	23.5543562066307
16.6657508654322	9.90292286588583
10.0169151073052	25.4267744833783
19.5488721804511	13.7603795966785
20.5062425175304	16.7415151292056
17.0435248905175	8.58902703319266
20.9058456046408	18.7809431052674
15.9301544660846	14.7111589522784
12.41540699513	14.6013625483336
15.767028146704	10.2642965125371
14.9730029073792	15.0310423701122
11.3750980611902	11.8172067723895
26.0788187584486	15.3429602888087
11.8865671641791	12.8284389489954
36.6637856525497	14.1216730038023
15.10941549093	22.204415954416
11.832039756547	17.6053242920826
43.9241759796294	32.3827237032445
15.0306748466258	34.2233999184672
16.8881939014855	10.3569521096671
22.6844583987441	12.7648684614597
18.0459391141884	9.8407552207495
21.2784658409908	13.7522228808536
19.51914160816	19.0110620806383
16.1761949390815	15.3944161311766
22.8778107024577	12.9283771532185
12.2659302168934	7.99902831760133
15.9694081388049	20.3511223687658
33.2162030258663	20.9276315789474
14.7056840401861	17.5864996815963
17.763764995386	24.458617620884
17.729266059467	14.1022041274744
14.0286136028159	18.0430776318821
20.9800190294957	22.4016211269447
20.1043752654894	16.8588399720475
16.9335054874112	19.0040448246138
14.0490301724138	14.0627333831217
17.4694966954753	17.5045379212375
16.4901451918356	12.9882452163829
41.0376687988628	21.0313842948301
12.4103970579069	11.6942726002794
16.8944411838685	22.4321030640669
16.2395523934517	36.0412010494607
25.8100310696849	13.8333830400636
19.5228655410486	10.3477906924155
40.1073345259392	9.46764298436572
26.0153994225217	15.3033352501438
23.9092203333054	11.2681608289222
15.9215101838053	14.3356000735159
22.5922131147541	24.8886457763538
18.6939604127897	16.0312926859555
13.3366222660747	15.6359579215811
22.220603234737	19.8908201041601
19.319408291537	14.7561747941735
13.5794459222734	22.0422390814025
36.0346992352471	33.6749441597688
22.2769272273555	14.1609518785534
12.0360186967281	33.1967754724461
11.1900927417116	20.0026777346365
19.8892599753911	16.1229115058241
14.106908235945	21.047557840617
17.3099655650923	14.7864686973825
15.0442477876106	13.6535076690973
12.6307137312206	14.2402255050373
10.228608054695	15.549997983139
13.7170928328505	18.0164404883506
14.8056559507958	14.9810592523765
43.1617524571048	15.2343020723131
39.3595970498291	19.8216207904044
12.0658772017116	19.7627994363551
12.8346641615782	15.6279701289885
34.2503639010189	19.0472917239483
33.7707641196013	15.816699465842
36.8953180899051	13.4948304880981
16.6975080187515	22.0773381294964
25.4451919271864	20.9433962264151
15.0743661673636	12
24.6849062403935	28.1385281385281
24.4122061030515	28.5264538696983
9.58190922820126	22.2042139384117
37.3692506089698	10.2209414024976
14.9442524613679	12.8434913812811
14.2736545902216	28.030833917309
17.0352308080383	11.6592288827242
17.3331030313499	10.9794497845542
15.5980934809348	14.7264228759967
15.2104097452935	10.3733870229706
24.40081799591	17.4351898918016
12.807881773399	12.3201664693431
17.6129262631673	25.5315331479322
17.8964577656676	31.1372745490982
17.7471018913972	25.724255457275
20.9786111924993	16.7169583584792
16.362294779561	11.4493845767395
20.683412536773	18.6639164282387
14.9167403477748	12.7250702053852
14.8408958542913	25.1823708206687
18.7543372657876	22.7753998648344
25.1829480775932	11.3416085699711
22.348013132571	18.0785279774773
9.58689579277068	36.3282821509991
11.2860892388451	13.2873595905019
12.7065994607901	10.6351081228421
17.689026754556	18.4591373439274
20.8490411407966	26.7409819639279
24.8182451947017	22.0904010197078
18.8586994482084	18.918646798228
18.6485070717653	NaN
13.6066993935894	NaN
20.9839052535682	NaN
20.7434603028912	NaN
24.081704216709	NaN
17.2135257088742	NaN
15.8917518353246	NaN
17.7302100161551	NaN
13.4906532091833	NaN
21.9102749638206	NaN
17.867829357955	NaN
18.1916111223322	NaN
16.6180175136951	NaN
14.2267094997705	NaN
22.3958333333333	NaN
20.4685261649954	NaN
36.1893203883495	NaN
19.2929527345865	NaN
15.4532931993266	NaN
10.8656575212867	NaN
16.3181451317045	NaN
19.9947884999566	NaN
15.2455661664393	NaN
13.0132628591005	NaN
19.6559184093953	NaN
13.6166419019317	NaN
12.147827562797	NaN
12.3243427017226	NaN
11.6102714293185	NaN
16.4245730886417	NaN
44.0379146919431	NaN
13.2720482619937	NaN
16.4864485325095	NaN
17.5970873786408	NaN
20.8132260947274	NaN
24.4016715208307	NaN
17.6643657349779	NaN
28.4705182541453	NaN
14.2706541641236	NaN
14.8136854302616	NaN
20.8679177192349	NaN
41.4212548015365	NaN
18.4330770088042	NaN
16.6938664490684	NaN
11.8413366047435	NaN
16.8348299868833	NaN
7.12515802781289	NaN
23.2545223738496	NaN
13.4234995773457	NaN
21.5563267485318	NaN
22.3451722291629	NaN
13.5398564412542	NaN
18.6851974409883	NaN
15.4435925520263	NaN
22.6898704246666	NaN
16.3695637095096	NaN
14.8234123694246	NaN
11.5016469676419	NaN
14.4649977122688	NaN
18.6001837467636	NaN
9.09933830657057	NaN
40.5878824235153	NaN
15.4033337388977	NaN
12.6697720029419	NaN
13.3562095816286	NaN
24.6546519074193	NaN
21.5927001244297	NaN
10.7337951230501	NaN
22.8798267773367	NaN
20.305988468345	NaN
13.4079554189085	NaN
13.860654872859	NaN
10.0126675815476	NaN
13.7620693765645	NaN
22.8326180257511	NaN
22.2517405643093	NaN
22.0915312232678	NaN
18.5063012771716	NaN
9.99842792013834	NaN
12.9760951618438	NaN
7.86198000644953	NaN
9.06706304100726	NaN
16.4639850327409	NaN
11.7667160268823	NaN
11.5965605391587	NaN
23.7027775296955	NaN
16.1733029724906	NaN
16.7519990795605	NaN
15.0426266469386	NaN
14.6009125570348	NaN
24.4450768355151	NaN
19.6745267353039	NaN
22.7605494776672	NaN
18.3081044041612	NaN
24.6034816247582	NaN
18.1398167083239	NaN
17.5005091304053	NaN
21.5583554376658	NaN
21.2588427353528	NaN
10.0733074601121	NaN
17.7397041609024	NaN
17.0663235466136	NaN
12.0764222232784	NaN
32.8242993790904	NaN
38.0134428678118	NaN
11.8722409763698	NaN
30.1014163315265	NaN
23.7864077669903	NaN
28.6158027567463	NaN
18.8742445204981	NaN
37.1842040716213	NaN
16.5775401069519	NaN
20.4565801253357	NaN
12.9374337221633	NaN
20.0770294291922	NaN
22.3364019125098	NaN
15.749539072472	NaN
30.981299402352	NaN
17.1819052902315	NaN
16.7848532123103	NaN
17.1845148315737	NaN
40.6800161268647	NaN
40.7008086253369	NaN
10.2613799977849	NaN
12.2746732762506	NaN
16.2059276715309	NaN
16.403162055336	NaN
30.804311774461	NaN
58.648847274014	NaN
15.7452907452907	NaN
20.3167493201088	NaN
40.5694408657562	NaN
25.8162556443209	NaN
14.4148700765	NaN
29.4354422541026	NaN
11.6124148372445	NaN
18.3607589953547	NaN
14.1490877026385	NaN
29.5416150467395	NaN
34.3729152768512	NaN
31.131453076035	NaN
18.4568100938208	NaN
24.322805440036	NaN
13.420245398773	NaN
38.9849260129996	NaN
17.3614487117161	NaN
23.9524348810872	NaN
13.470173187941	NaN
38.6013433425524	NaN
19.6325126719768	NaN
10.6693996439937	NaN
25.3774401384749	NaN
9.19834364676872	NaN
40.2297017068113	NaN
24.7632524219005	NaN
13.0852733455402	NaN
16.8562439496612	NaN
13.8897806313537	NaN
19.3823967395564	NaN
15.9046214355949	NaN
20.9536349101853	NaN
19.8641053602886	NaN
12.3647019898851	NaN
18.9083820662768	NaN
12.0934661588046	NaN
22.0170341478946	NaN
20.2949962658701	NaN
16.4555300295373	NaN
16.1407139161924	NaN
21.0166919575114	NaN
21.9165927240461	NaN
15.6978094279743	NaN
20.7143530298747	NaN
19.9357159256141	NaN
13.0432249796109	NaN
17.6136363636364	NaN
22.2322802570834	NaN
23.7845216843432	NaN
15.1369168356998	NaN
15.7625437268313	NaN
17.3409050992331	NaN
23.2864760058168	NaN
14.9181664262871	NaN
16.4650685433619	NaN
17.8293896795599	NaN
25.4368476603729	NaN
14.6693473109787	NaN
26.2528691660291	NaN
15.8552380952381	NaN
29.0278783490224	NaN
23.5345902721737	NaN
15.7762619372442	NaN
17.991702650072	NaN
23.3103197674419	NaN
37.1759533861345	NaN
18.1309904153355	NaN
15.4994809550427	NaN
17.5289919714541	NaN
29.4031366354507	NaN
21.5108695652174	NaN
19.7695711887685	NaN
19.1618257261411	NaN
16.8549618320611	NaN
31.068401937046	NaN
18.9698690645212	NaN
17.3187436038731	NaN
20.1872440023406	NaN
15.8469945355191	NaN
23.7197724039829	NaN
26.7409819639279	NaN
38.2694938440492	NaN
40.2024079567266	NaN
21.7124861690357	NaN
27.564878311147	NaN
NaN	NaN
NaN	NaN
NaN	NaN
NaN	NaN
NaN	NaN
NaN	NaN
NaN	NaN
NaN	NaN
NaN	NaN
NaN	NaN
NaN	NaN
NaN	NaN
NaN	NaN
NaN	NaN
NaN	NaN
NaN	NaN
NaN	NaN
NaN	NaN
NaN	NaN
NaN	NaN
NaN	NaN
NaN	NaN
NaN	NaN
NaN	NaN
NaN	NaN
NaN	NaN
NaN	NaN
NaN	NaN
NaN	NaN
NaN	NaN
NaN	NaN
NaN	NaN
NaN	NaN
NaN	NaN
NaN	NaN
NaN	NaN
NaN	NaN
NaN	NaN
NaN	NaN
NaN	NaN
NaN	NaN
NaN	NaN
NaN	NaN
NaN	NaN
NaN	NaN
NaN	NaN
NaN	NaN
NaN	NaN
NaN	NaN
NaN	NaN
NaN	NaN
NaN	NaN
NaN	NaN
NaN	NaN
NaN	NaN
NaN	NaN
NaN	NaN
NaN	NaN
NaN	NaN
NaN	NaN
NaN	NaN
NaN	NaN
NaN	NaN
NaN	NaN
NaN	NaN
NaN	NaN
NaN	NaN
NaN	NaN
NaN	NaN
NaN	NaN
NaN	NaN
NaN	NaN
NaN	NaN
NaN	NaN
NaN	NaN
NaN	NaN
NaN	NaN
NaN	NaN
NaN	NaN
NaN	NaN
NaN	NaN
NaN	NaN
NaN	NaN
NaN	NaN
NaN	NaN
NaN	NaN
NaN	NaN
NaN	NaN
NaN	NaN
NaN	NaN
NaN	NaN
NaN	NaN
NaN	NaN
NaN	NaN
NaN	NaN
NaN	NaN
NaN	NaN
NaN	NaN
NaN	NaN
NaN	NaN
NaN	NaN
NaN	NaN
NaN	NaN
NaN	NaN
NaN	NaN
NaN	NaN
NaN	NaN
NaN	NaN
NaN	NaN
NaN	NaN
NaN	NaN
NaN	NaN
NaN	NaN
NaN	NaN
NaN	NaN
NaN	NaN
NaN	NaN
NaN	NaN
NaN	NaN
NaN	NaN
NaN	NaN
NaN	NaN
NaN	NaN
NaN	NaN
NaN	NaN
NaN	NaN
NaN	NaN
NaN	NaN
NaN	NaN
NaN	NaN
NaN	NaN
NaN	NaN
NaN	NaN
NaN	NaN
NaN	NaN
NaN	NaN
NaN	NaN
NaN	NaN
NaN	NaN
NaN	NaN
NaN	NaN
NaN	NaN
NaN	NaN
NaN	NaN
NaN	NaN
NaN	NaN
NaN	NaN
NaN	NaN
NaN	NaN
NaN	NaN
NaN	NaN
NaN	NaN
NaN	NaN
NaN	NaN
NaN	NaN
NaN	NaN
NaN	NaN
NaN	NaN
NaN	NaN
NaN	NaN
NaN	NaN
NaN	NaN
NaN	NaN
NaN	NaN
NaN	NaN
NaN	NaN
NaN	NaN
NaN	NaN
NaN	NaN
NaN	NaN
NaN	NaN
NaN	NaN
NaN	NaN
NaN	NaN
NaN	NaN
NaN	NaN
NaN	NaN
NaN	NaN
NaN	NaN
NaN	NaN
NaN	NaN
NaN	NaN
NaN	NaN
NaN	NaN
NaN	NaN
NaN	NaN
NaN	NaN
NaN	NaN
NaN	NaN
NaN	NaN
NaN	NaN
NaN	NaN
NaN	NaN
NaN	NaN
NaN	NaN
NaN	NaN
NaN	NaN
NaN	NaN
NaN	NaN
NaN	NaN
NaN	NaN
NaN	NaN
NaN	NaN
NaN	NaN
NaN	NaN
NaN	NaN
NaN	NaN
NaN	NaN
NaN	NaN
NaN	NaN
NaN	NaN
NaN	NaN
NaN	NaN
NaN	NaN
NaN	NaN
NaN	NaN
NaN	NaN
NaN	NaN
NaN	NaN
NaN	NaN
NaN	NaN
NaN	NaN
NaN	NaN
NaN	NaN
NaN	NaN
NaN	NaN
NaN	NaN
NaN	NaN
NaN	NaN
NaN	NaN
NaN	NaN
NaN	NaN
NaN	NaN
NaN	NaN
NaN	NaN
NaN	NaN
NaN	NaN
NaN	NaN
NaN	NaN
NaN	NaN
NaN	NaN
NaN	NaN
NaN	NaN
NaN	NaN
NaN	NaN
NaN	NaN
NaN	NaN
NaN	NaN
NaN	NaN
NaN	NaN
NaN	NaN
NaN	NaN
NaN	NaN
NaN	NaN
NaN	NaN
NaN	NaN
NaN	NaN
NaN	NaN
NaN	NaN
NaN	NaN
NaN	NaN
NaN	NaN
NaN	NaN
NaN	NaN
NaN	NaN
NaN	NaN
NaN	NaN
NaN	NaN
NaN	NaN
NaN	NaN
NaN	NaN
NaN	NaN
NaN	NaN
NaN	NaN
NaN	NaN
NaN	NaN
NaN	NaN
NaN	NaN
NaN	NaN
NaN	NaN
NaN	NaN
NaN	NaN
NaN	NaN
NaN	NaN
NaN	NaN
NaN	NaN
NaN	NaN
NaN	NaN
NaN	NaN
NaN	NaN
NaN	NaN
NaN	NaN
NaN	NaN
NaN	NaN
NaN	NaN
NaN	NaN
NaN	NaN
NaN	NaN
NaN	NaN
NaN	NaN
NaN	NaN
NaN	NaN
NaN	NaN
NaN	NaN
NaN	NaN
NaN	NaN
NaN	NaN
NaN	NaN
NaN	NaN
NaN	NaN
NaN	NaN
NaN	NaN
NaN	NaN
NaN	NaN
NaN	NaN
NaN	NaN
NaN	NaN
NaN	NaN
NaN	NaN
NaN	NaN
NaN	NaN
NaN	NaN
NaN	NaN
NaN	NaN
NaN	NaN
NaN	NaN
NaN	NaN
NaN	NaN
NaN	NaN
NaN	NaN
NaN	NaN
NaN	NaN
NaN	NaN
NaN	NaN
NaN	NaN
NaN	NaN
NaN	NaN
NaN	NaN
NaN	NaN
NaN	NaN
NaN	NaN
NaN	NaN
NaN	NaN
NaN	NaN
NaN	NaN
NaN	NaN
NaN	NaN
NaN	NaN
NaN	NaN
NaN	NaN
NaN	NaN
NaN	NaN
NaN	NaN
NaN	NaN
NaN	NaN
NaN	NaN
NaN	NaN
NaN	NaN
NaN	NaN
NaN	NaN
NaN	NaN
NaN	NaN
NaN	NaN
NaN	NaN
NaN	NaN
NaN	NaN
NaN	NaN
NaN	NaN
NaN	NaN
NaN	NaN
NaN	NaN
NaN	NaN
NaN	NaN
NaN	NaN
NaN	NaN
NaN	NaN
NaN	NaN
NaN	NaN
NaN	NaN
NaN	NaN
NaN	NaN
NaN	NaN
NaN	NaN
NaN	NaN
NaN	NaN
NaN	NaN
NaN	NaN
NaN	NaN
NaN	NaN
NaN	NaN
NaN	NaN
NaN	NaN
NaN	NaN
NaN	NaN
NaN	NaN
NaN	NaN
NaN	NaN
NaN	NaN
NaN	NaN
NaN	NaN
NaN	NaN
NaN	NaN
NaN	NaN
NaN	NaN
NaN	NaN
NaN	NaN
NaN	NaN
NaN	NaN
NaN	NaN
NaN	NaN
NaN	NaN
NaN	NaN
NaN	NaN
NaN	NaN
NaN	NaN
NaN	NaN
NaN	NaN
NaN	NaN
NaN	NaN
NaN	NaN
NaN	NaN
NaN	NaN
NaN	NaN
NaN	NaN
NaN	NaN
NaN	NaN
NaN	NaN
NaN	NaN
NaN	NaN
NaN	NaN
NaN	NaN
NaN	NaN
NaN	NaN
NaN	NaN
NaN	NaN
NaN	NaN
NaN	NaN
NaN	NaN
NaN	NaN
NaN	NaN
NaN	NaN
NaN	NaN
NaN	NaN
NaN	NaN
NaN	NaN
NaN	NaN
NaN	NaN
NaN	NaN
NaN	NaN
NaN	NaN
NaN	NaN
NaN	NaN
NaN	NaN
NaN	NaN
NaN	NaN
NaN	NaN
NaN	NaN
NaN	NaN
NaN	NaN
NaN	NaN
NaN	NaN
NaN	NaN
NaN	NaN
NaN	NaN
NaN	NaN
NaN	NaN
NaN	NaN
NaN	NaN
NaN	NaN
NaN	NaN
NaN	NaN
NaN	NaN
NaN	NaN
NaN	NaN
NaN	NaN
NaN	NaN
NaN	NaN
NaN	NaN
NaN	NaN
NaN	NaN
NaN	NaN
NaN	NaN
NaN	NaN
NaN	NaN
NaN	NaN
NaN	NaN
NaN	NaN
NaN	NaN
NaN	NaN
NaN	NaN
NaN	NaN
NaN	NaN
NaN	NaN
NaN	NaN
NaN	NaN
NaN	NaN
NaN	NaN
NaN	NaN
NaN	NaN
NaN	NaN
NaN	NaN
NaN	NaN
NaN	NaN
NaN	NaN
NaN	NaN
NaN	NaN
NaN	NaN
NaN	NaN
NaN	NaN
NaN	NaN
NaN	NaN
NaN	NaN
NaN	NaN
NaN	NaN
NaN	NaN
NaN	NaN
NaN	NaN
NaN	NaN
NaN	NaN
NaN	NaN
NaN	NaN
NaN	NaN
NaN	NaN
NaN	NaN
NaN	NaN
NaN	NaN
NaN	NaN
NaN	NaN
NaN	NaN
NaN	NaN
NaN	NaN
NaN	NaN
NaN	NaN
NaN	NaN
NaN	NaN
NaN	NaN
NaN	NaN
NaN	NaN
NaN	NaN
NaN	NaN
NaN	NaN
NaN	NaN
NaN	NaN
NaN	NaN
NaN	NaN
NaN	NaN
NaN	NaN
NaN	NaN
NaN	NaN
NaN	NaN
NaN	NaN
NaN	NaN
NaN	NaN
NaN	NaN
NaN	NaN
NaN	NaN
NaN	NaN
NaN	NaN
[truncated: 2 more rows]
