# Supplementary material for: FRET-FISH probes chromatin compaction at individual genomic loci in single cells
Source: Nat Commun. 2022 Nov 5;13:6680. doi: 10.1038/s41467-022-34183-y (PMC9637210; doi:10.1038/s41467-022-34183-y)
Supplement: Supplementary file 8 — Source Data [file 41467_2022_34183_MOESM8_ESM.zip › Suppl Fig 11/Suppl Fig 11d.txt]

Source data for Supplementary Figure 11d in Mota et al	FRET-FISH probes chromatin compaction at individual genomic loci in single cells
fret-fish_score(%)_G1	fret-fish_score(%)_non-G1
32.5085463128764	28.6159132395576
31.1613645074741	39.8773970449544
39.1444866920152	40.0573888091822
44.3055555555556	44.8987246811703
42.6774638180565	31.6659888843703
29.8212605832549	33.6475899614925
45.9247834855855	44.505236829764
42.9492039423806	27.149733315988
40.0273224043716	31.1353070712014
35.3209658421673	24.1488140780413
39.2770246784845	26.9433394258682
32.3452862926547	34.9307513175634
42.9293780549469	27.7699555940648
39.2313851080865	27.3024093672596
37.7303588748788	31.3663473703235
58.8063522540902	31.4855875831486
37.4900840869427	38.8361462728551
44.2121684867395	39.2166836215666
39.8828615255892	39.1518987341772
42.9054625401657	33.3157825457417
35.4432450114491	37.8235426513617
43.6512950094757	40.3054448871182
45.1723600062393	42.2451994091581
41.0691244239631	22.0956906439456
41.6125455409473	39.5253682487725
40.1900882552614	34.0514163294454
40.1224846894138	32.0280165552372
35.8985024958403	28.5669814257549
38.8146426496223	26.1299435028249
42.1696847753186	22.8944968075403
33.2017229002154	30.5325875486381
31.7947247706422	32.2507350975675
47.0295349100373	23.0164533820841
39.1106442577031	28.8569232458548
34.0677708554931	32.3439099283521
50.6549707602339	43.0435990002777
31.3722915298752	22.6669862575903
47.1656976744186	26.4458843292537
42.4285488709932	21.8676963723199
45.5824995760556	34.4137803296907
36.8295994568907	31.5181329367349
44.8947368421053	21.9455852156057
37.8085751407536	24.3899670865963
40.3893951946976	35.9419851941381
37.8969654199012	41.5606737710553
42.8172942817294	21.0244735344337
58.0926430517711	26.9140791152701
42.4877071571663	42.3599320882852
65.4834418539523	25.4966887417219
33.658387932348	44.9859280106651
36.9487678339818	30.1464376232047
43.7207690975229	25.3196706953932
38.3984867591425	42.2548466026727
37.0330459770115	25.7945221310528
43.463230672533	33.0950378469302
33.7321792260692	31.2507285231379
34.2232320363533	28.4544253632761
29.5070617557463	26.0209247384408
39.828376978843	29.855436832181
41.4022787028922	30.5815701237137
43.1393113092117	25.8039444282522
45.5814843152257	27.3599302376281
38.2963232617401	32.0491488544733
44.9615312441359	28.3558792924037
31.5546503733876	34.140625
32.2395128552097	18.3344213373123
31.0992796742875	29.7559034226585
41.3798572561459	40.9345179335308
41.2518482010843	45.2882124352332
44.0938881268099	29.8806803757299
43.659261850621	27.8010342280227
27.2067570782774	21.0208916648719
50.8070714834743	22.4277001770608
33.656588705077	34.675151694539
42.0732657833203	22.6652873130819
33.4523036988968	39.7954439795444
42.3453766074709	39.9885474327162
35.3145839373732	37.025171624714
25.9406729046387	26.1500309981401
36.3880998654507	24.1145021162842
42.1011182863443	25.5998286203942
30.4689655172414	27.2842908628365
35.6746210415729	18.0333224436459
30.2920217968422	21.1002854049798
37.1261378413524	36.6510538641686
35.2474448628295	39.622641509434
30.3009259259259	25.9272997032641
45.7743857036485	32.4729596853491
46.4305177111717	23.3852521511818
24.7011183956807	37.5126390293225
44.1950464396285	38.5610766045549
39.4661582459485	31.1864913329348
39.9720583669668	26.2202545655783
48.3906421730256	16.2295959325662
26.6993421901199	27.9228518799437
36.5343576611182	42.4396442185515
37.7022653721683	35.7191547375596
40.127939142462	44.9857692951616
36.5819456617003	32.0775156475686
37.0883882149047	39.332784184514
39.2685274302214	24.4736560863525
40.9694927943103	56.1246443195225
35.9872611464968	15.6035469107551
26.7588979543573	40.6143344709898
38.2481474444233	23.9232263224037
30.0455235204856	21.7409902684205
26.1992619926199	31.6530995616781
36.1493123772102	39.9798251513114
39.0209543933791	23.864984363205
28.1833397708253	35.4117248390376
34.251968503937	41.008316008316
28.310854206808	29.3753997015562
29.5922541933724	33.0015715034049
30.9885931558935	20.1625145102241
46.797608881298	38.5225021228418
43.927196359818	45.0226977950713
46.2645772594752	34.9431818181818
33.0137424097156	28.4719584757564
33.1566015776542	28.7818696883853
29.7754109747627	25.2507198887896
16.7062064743246	26.1282932416953
54.8617731172545	39.9964336661912
47.8208556149733	18.5374449339207
46.9707668408417	25.8020730503455
41.2139992708713	31.3255956017105
36.1111111111111	35.494106980961
40.9228321400159	16.6795698924731
23.8141335914811	28.3172875680201
23.9167714645021	26.9471290505969
40.5207600281492	41.869918699187
40.4648609077599	19.5085786909553
44.766945535257	19.1711009518099
45.3273282933891	20.0825527861565
26.678807193262	27.6536312849162
32.2189483227561	26.6225814352192
45.9016393442623	41.986143187067
46.1296906892762	26.1296840558413
34.4219464402351	21.7329233472436
43.3716237193418	23.7308800709377
33.661023120335	32.0167343423157
45.0325596927701	30.0540540540541
42.2823839067494	19.0730984524202
39.3268703127858	34.9204278632925
43.1639226914818	27.9699248120301
38.4661714515158	29.7818326061087
39.8760707125934	21.3690838919358
39.8107714701601	25.859872611465
39.8622938938213	41.3753138883523
41.6402116402116	36.9343267108168
40.2379755320932	25.3977665777251
40.2970297029703	24.6959570505095
38.1769754365197	41.0888455399894
31.5691621219633	23.6253718453124
39.3537218695903	19.0202189722688
43.9225460122699	24.5927534801066
42.9367420517863	29.781121751026
38.3177570093458	19.4086741526733
31.6772012347494	26.8507560815253
29.8630136986301	43.0961712390715
24.1540711847879	34.2105263157895
26.9523686588357	38.5621898029779
31.3378811081721	28.6019895175955
37.665482725218	40.9802459932911
35.7117812061711	26.6226856778038
40.8198950845153	26.167160100205
23.8683127572016	24.5073327222731
37.6383763837638	21.0905813429473
41.6539634146341	24.6406324868232
27.3787138021813	21.0607412213121
32.603033552934	38.8333333333333
36.8569131832797	27.7021089630931
29.2022585782539	27.2701066589795
36.5996967399545	21.5879872467345
36.6335070266856	27.9132426242759
27.5565247331573	20.5486326001505
38.199558173785	20.54870189652
27.1791443850267	36.4051585169264
42.4826811458528	36.4784659869122
39.2365571664526	20.3503247392246
39.0013271400133	32.7317073170732
23.8477147550488	28.0449803549655
41.9511285207984	41.7661488143908
40.6508761794724	23.2282003710575
41.9525065963061	23.5547161892771
43.7648347635567	35.8309567021001
42.7438687073575	28.3863227354529
33.7929888685828	24.7625712286314
43.9323545809329	19.808003041536
30.6466243358818	33.6477074869414
43.9119423339178	21.1541730409655
39.1879964695499	22.7649963231432
41.0804442948502	38.7246761873132
42.5547579606111	36.7333153201837
32.4697754749568	22.152585271785
41.4947450369794	24.5017138504507
42.2748191978961	38.9869805600143
44.4533923897725	20.6569282825782
35.2197471402769	24.131842260153
42.9346842771847	39.9965829489151
37.3472084572184	25.5004351610096
32.0450885668277	30.9188275084555
32.4076899603296	43.1605155243117
35.9146582378507	36.1563517915309
38.621110433191	31.5638450502152
42.6552246340232	37.577070488252
31.4148385506532	29.3053706169552
43.3135474860335	41.970310391363
23.2228946558621	47.7516386362482
45.5281626777038	43.0779392338177
38.2103990326481	25.8263824528885
32.2980481550078	20.7199919102033
27.736274161034	21.8850871530019
31.434184675835	19.8028809704321
40.8795962509012	34.8680263947211
38.4480950716533	25.4116059379217
34.142030848329	25.4775882955922
37.6851343938563	47.1603990790483
21.2047121582574	38.8923363326094
57.5751380085872	28.6727169597277
25.596030497398	37.9718309859155
27.0877659574468	26.0889973713857
43.7239738251041	29.4959128065395
43.2031543372137	58.8312368972746
38.169014084507	43.2615047479912
29.4212454212454	26.0534994503481
30.6343601607208	32.2135974304069
42.9289544235925	20.2217741935484
26.6987892265876	30.2695907249616
40.6436449105044	40.9474367293965
27.8619232123987	28.0677189409369
41.9128508124077	36.9678613494868
35.949696444059	27.2872279822263
39.0999824899317	32.3268441266057
20.6669377795852	38.0552513082634
33.9024819574019	44.6597353497164
38.8180067404911	39.2068626072282
40.4399633363886	41.7973022238425
19.2322347113736	25.4883227176221
21.4293038039578	28.8476159443901
29.8909090909091	24.4908146964856
40.2958093672966	22.1082203493343
45.2087548280302	34.5159994644531
38.3373411198901	43.7235802242235
24.4205027750571	26.8292682926829
27.4336283185841	23.4201954397394
27.8592793049423	20.7315940952558
43.0084745762712	36.4948453608247
40.1050491358861	29.5652173913043
26.7919799498747	19.8892918495896
40.6510851419032	18.6647821749252
28.4750337381916	42.0007158196135
30.6801346801347	43.0493273542601
34.125	40.5352798053528
24.5932220955539	43.2692307692308
23.6763029737851	39.3620689655172
39.1609507098421	27.4058577405858
44.0671971706454	26.3402470814916
31.6397652237711	33.3510567592716
34.5661223182837	29.8430493273543
43.8382854359474	19.3245180818863
31.1232876712329	20.9910335063709
39.6155899626268	46.4648065948003
21.3870967741935	25.5212282031842
35.4833415394715	27.0003292723082
43.202718912435	32.5314623009244
37.5482211744535	20.6720092690934
39.1008626410086	34.2380821162855
27.6908817054802	25.4008245533669
45.0931232091691	26.3770364623739
38.3957802837395	30.5935448577681
25.8102374289067	21.3761378095331
38.047033172403	26.8680614859095
30.6802873821284	24.1743223749146
42.437489071516	39.0678659035159
36.473101573121	24.0692640692641
38.2806891600861	24.5466155810983
19.5404537046052	36.5827907795179
36.25	32.4591225514004
38.6580846498927	39.2537565422928
44.1288221458296	28.7129665255868
29.2544033902794	27.3932729624838
36.716594402838	34.4479919341287
29.8844925043008	28.9345063538612
43.4582873943403	40.5773420479303
41.9833178869323	36.1217948717949
43.6047406495306	44.424312304398
43.2229965156794	26.7038777908343
45.160154875044	21.7165260376715
29.1961935614497	41.1521372759307
24.5427608051497	24.2000383215175
40.8680555555556	32.8235869831172
37.9565816678153	25.5049640534064
33.2444650515822	33.0902054182793
38.9032591826177	33.0434782608696
29.4902758357697	39.0589009542613
16.4902207069801	23.022010707912
29.5079714128642	27.4316670770746
42.2532947605272	29.5971978984238
47.5229769110065	34.7131254912235
20.8289227261624	39.3082269274285
39.5391036109599	33.2391108826931
33.8896615669912	39.6229770585097
44.142590196924	26.0906862745098
26.8561692969871	32.880181260829
43.8499936004096	28.3971447112265
36.0172299536117	40.9010287335935
29.5968400980659	49.4779116465863
40.0240384615385	37.9955539088551
43.2601351351351	34.0316106372303
39.6679335867173	30.0750814562969
26.0982874162323	31.0144609991236
49.3022744753324	39.0651398535761
46.6207066354795	50.9873793615442
40.7560355781449	24.7859870933755
45.7422626333275	39.1198501872659
47.3713154421469	31.3466723428409
49.8776081128337	31.6353187042842
24.7480501270704	35.8855375096674
28.6376718899904	30.1824212271973
43.867515186578	41.1627069834413
24.2220353238015	22.3374756085036
44.1068139963168	24.6405844921046
27.8328072276042	NaN
37.7298444130127	NaN
43.7894736842105	NaN
34.3973063973064	NaN
26.904376012966	NaN
38.2598562827734	NaN
28.1385869565217	NaN
44.657394843962	NaN
36.5887019559568	NaN
32.9930583911801	NaN
24.8758640833414	NaN
40.4428904428904	NaN
37.4320652173913	NaN
26.9013738959764	NaN
27.3150357995227	NaN
32.8554879814654	NaN
26.5560754288955	NaN
38.6807304785894	NaN
37.8239294247381	NaN
28.4778366322832	NaN
32.5484185592866	NaN
40.0780972665957	NaN
22.8203627852545	NaN
43.3958891867739	NaN
47.3972119287101	NaN
38.1221513217867	NaN
40.86655817738	NaN
40.1258992805755	NaN
37.8571428571429	NaN
31.562787841572	NaN
41.960623461854	NaN
37.7512221618685	NaN
35.0887752031297	NaN
41.8823529411765	NaN
15.502202262717	NaN
24.046802501513	NaN
43.7637564196625	NaN
27.8596662200024	NaN
30.8472314876584	NaN
28.9165916977252	NaN
33.2480818414322	NaN
25.2314292165274	NaN
45.0286309213951	NaN
26.221256149182	NaN
33.6539694754393	NaN
38.1780660377358	NaN
34.7408829174664	NaN
33.3838001514005	NaN
43.3169129720854	NaN
29.1514652230199	NaN
22.917651507989	NaN
27.5735294117647	NaN
27.3329726805518	NaN
21.0671980515886	NaN
29.0128205128205	NaN
41.2959039548023	NaN
31.5283472359678	NaN
32.9953323676163	NaN
37.0526315789474	NaN
45.1990632318501	NaN
31.655946525413	NaN
39.2758211317768	NaN
33.1744811683321	NaN
30.8490428174777	NaN
26.1525204653167	NaN
48.2310876928867	NaN
21.1939815563825	NaN
32.3956043956044	NaN
27.303115389758	NaN
35.9049959049959	NaN
42.21875	NaN
33.8306789606035	NaN
42.7906143650367	NaN
42.3640915593705	NaN
26.6034155597723	NaN
27.5917926565875	NaN
44.1840427365156	NaN
37.6850365614411	NaN
40.509301065559	NaN
27.0545223334923	NaN
14.8100861793808	NaN
35.7883335912115	NaN
37.7081681205393	NaN
41.3964659461314	NaN
29.3798665183537	NaN
34.4463753723932	NaN
43.3432210783458	NaN
34.9437025399319	NaN
46.487915407855	NaN
29.759212451776	NaN
43.6832740213523	NaN
22.1935761091417	NaN
25.7602598169472	NaN
48.4451996601529	NaN
38.4893713251922	NaN
40.3518622496725	NaN
26.377358490566	NaN
29.4036221017418	NaN
34.3039892274028	NaN
40.4967602591793	NaN
37.564850843061	NaN
27.048435268147	NaN
29.6513211658948	NaN
34.944	NaN
36.7903103709311	NaN
24.8989957289623	NaN
40.9265064437478	NaN
41.6382898221718	NaN
36.5339152573195	NaN
25.2911623658369	NaN
39.3348197696024	NaN
27.9019073569482	NaN
36.637347767253	NaN
43.5070306038048	NaN
25.0331285387303	NaN
26.0594630574662	NaN
37.0713785864241	NaN
33.5381750465549	NaN
30.2117379565156	NaN
41.1783338612607	NaN
42.3470272144219	NaN
34.2268301934505	NaN
31.7384575702863	NaN
43.4296861145593	NaN
47.6563724721743	NaN
28.3690926938718	NaN
26.5013204730738	NaN
44.1321044546851	NaN
42.9181277633786	NaN
28.3916435942613	NaN
30.4121151936445	NaN
40.0055679287305	NaN
30.0059952038369	NaN
30.8096885813149	NaN
28.2720019054424	NaN
40.5351170568562	NaN
27.0536562203229	NaN
32.5200998059329	NaN
41.8711094837056	NaN
25.047287207566	NaN
28.1806076746157	NaN
41.9030990833697	NaN
44.9525149489975	NaN
27.7027768631325	NaN
37.7886002886003	NaN
45.3563338560725	NaN
25.5827574089259	NaN
30.4867312287763	NaN
23.2972707155151	NaN
22.5574712643678	NaN
45.6008216364259	NaN
43.2079081632653	NaN
17.7402982743812	NaN
27.9936558287074	NaN
41.1213127563977	NaN
23.5845171916821	NaN
27.0933468251961	NaN
35.4413256679067	NaN
38.9057750759878	NaN
40.4187817258883	NaN
73.644112185134	NaN
38.01238079304	NaN
27.9851241864789	NaN
25.9372396556512	NaN
37.9297665011951	NaN
38.2311237149947	NaN
41.7654808959157	NaN
43.0702787593247	NaN
34.9575551782683	NaN
44.2711135018827	NaN
43.616287094548	NaN
44.2282102461743	NaN
36.6165749144473	NaN
41.4145164284388	NaN
40.6012439530062	NaN
44.1417299389608	NaN
40.597539543058	NaN
47.495881383855	NaN
44.0068493150685	NaN
42.9108252637664	NaN
36.3317757009346	NaN
37.6828554710357	NaN
42.3518344308561	NaN
43.5854025583145	NaN
40.8727839470095	NaN
38.698505286183	NaN
38.7064275639734	NaN
43.7452901281085	NaN
42.7311085538934	NaN
40.3589156166476	NaN
44.4128787878788	NaN
39.0613171839516	NaN
38.8425253991292	NaN
37.6379239885574	NaN
38.8680531878623	NaN
25.7688229056204	NaN
30.2352941176471	NaN
24.2012486228425	NaN
38.6298568507157	NaN
43.5254491017964	NaN
41.0017889087657	NaN
38.9090215525462	NaN
42.096018735363	NaN
48.2446808510638	NaN
30.6637806637807	NaN
42.2469280280866	NaN
36.2549148099607	NaN
40.1550101494741	NaN
33.364299933643	NaN
39.9323517707919	NaN
39.4665635871666	NaN
29.4683175528041	NaN
32.1972965199885	NaN
39.1775289149991	NaN
48.8143908421913	NaN
34.8548338820712	NaN
37.190900098912	NaN
39.0153001176932	NaN
39.4579598804951	NaN
32.9682196852823	NaN
35.6378362742262	NaN
40.2917046490428	NaN
30.2303860523039	NaN
39.742804654011	NaN
27.9085406859449	NaN
39.2664732697886	NaN
44.0857975843399	NaN
36.5830482706195	NaN
38.0906460945034	NaN
40.0340071792934	NaN
NaN	NaN
NaN	NaN
NaN	NaN
NaN	NaN
NaN	NaN
NaN	NaN
NaN	NaN
NaN	NaN
NaN	NaN
NaN	NaN
NaN	NaN
NaN	NaN
NaN	NaN
NaN	NaN
NaN	NaN
NaN	NaN
NaN	NaN
NaN	NaN
NaN	NaN
NaN	NaN
NaN	NaN
NaN	NaN
NaN	NaN
NaN	NaN
NaN	NaN
NaN	NaN
NaN	NaN
NaN	NaN
NaN	NaN
NaN	NaN
NaN	NaN
NaN	NaN
NaN	NaN
NaN	NaN
NaN	NaN
NaN	NaN
NaN	NaN
NaN	NaN
NaN	NaN
NaN	NaN
NaN	NaN
NaN	NaN
NaN	NaN
NaN	NaN
NaN	NaN
NaN	NaN
NaN	NaN
NaN	NaN
NaN	NaN
NaN	NaN
NaN	NaN
NaN	NaN
NaN	NaN
NaN	NaN
NaN	NaN
NaN	NaN
NaN	NaN
NaN	NaN
NaN	NaN
NaN	NaN
NaN	NaN
NaN	NaN
NaN	NaN
NaN	NaN
NaN	NaN
NaN	NaN
NaN	NaN
NaN	NaN
NaN	NaN
NaN	NaN
NaN	NaN
NaN	NaN
NaN	NaN
NaN	NaN
NaN	NaN
NaN	NaN
NaN	NaN
NaN	NaN
NaN	NaN
NaN	NaN
NaN	NaN
NaN	NaN
NaN	NaN
NaN	NaN
NaN	NaN
NaN	NaN
NaN	NaN
NaN	NaN
NaN	NaN
NaN	NaN
NaN	NaN
NaN	NaN
NaN	NaN
NaN	NaN
NaN	NaN
NaN	NaN
NaN	NaN
NaN	NaN
NaN	NaN
NaN	NaN
NaN	NaN
NaN	NaN
NaN	NaN
NaN	NaN
NaN	NaN
NaN	NaN
NaN	NaN
NaN	NaN
NaN	NaN
NaN	NaN
NaN	NaN
NaN	NaN
NaN	NaN
NaN	NaN
NaN	NaN
NaN	NaN
NaN	NaN
NaN	NaN
NaN	NaN
NaN	NaN
NaN	NaN
NaN	NaN
NaN	NaN
NaN	NaN
NaN	NaN
NaN	NaN
NaN	NaN
NaN	NaN
NaN	NaN
NaN	NaN
NaN	NaN
NaN	NaN
NaN	NaN
NaN	NaN
NaN	NaN
NaN	NaN
NaN	NaN
NaN	NaN
NaN	NaN
NaN	NaN
NaN	NaN
NaN	NaN
NaN	NaN
NaN	NaN
NaN	NaN
NaN	NaN
NaN	NaN
NaN	NaN
NaN	NaN
NaN	NaN
NaN	NaN
NaN	NaN
NaN	NaN
NaN	NaN
NaN	NaN
NaN	NaN
NaN	NaN
NaN	NaN
NaN	NaN
NaN	NaN
NaN	NaN
NaN	NaN
NaN	NaN
NaN	NaN
NaN	NaN
NaN	NaN
NaN	NaN
NaN	NaN
NaN	NaN
NaN	NaN
NaN	NaN
NaN	NaN
NaN	NaN
NaN	NaN
NaN	NaN
NaN	NaN
NaN	NaN
NaN	NaN
NaN	NaN
NaN	NaN
NaN	NaN
NaN	NaN
NaN	NaN
NaN	NaN
NaN	NaN
NaN	NaN
NaN	NaN
NaN	NaN
NaN	NaN
NaN	NaN
NaN	NaN
NaN	NaN
NaN	NaN
NaN	NaN
NaN	NaN
NaN	NaN
NaN	NaN
NaN	NaN
NaN	NaN
NaN	NaN
NaN	NaN
NaN	NaN
NaN	NaN
NaN	NaN
NaN	NaN
NaN	NaN
NaN	NaN
NaN	NaN
NaN	NaN
NaN	NaN
NaN	NaN
NaN	NaN
NaN	NaN
NaN	NaN
NaN	NaN
NaN	NaN
NaN	NaN
NaN	NaN
NaN	NaN
NaN	NaN
NaN	NaN
NaN	NaN
NaN	NaN
NaN	NaN
NaN	NaN
NaN	NaN
NaN	NaN
NaN	NaN
NaN	NaN
NaN	NaN
NaN	NaN
NaN	NaN
NaN	NaN
NaN	NaN
NaN	NaN
NaN	NaN
NaN	NaN
NaN	NaN
NaN	NaN
NaN	NaN
NaN	NaN
NaN	NaN
NaN	NaN
NaN	NaN
NaN	NaN
NaN	NaN
NaN	NaN
NaN	NaN
NaN	NaN
NaN	NaN
NaN	NaN
NaN	NaN
NaN	NaN
NaN	NaN
NaN	NaN
NaN	NaN
NaN	NaN
NaN	NaN
NaN	NaN
NaN	NaN
NaN	NaN
NaN	NaN
NaN	NaN
NaN	NaN
NaN	NaN
NaN	NaN
NaN	NaN
NaN	NaN
NaN	NaN
NaN	NaN
NaN	NaN
NaN	NaN
NaN	NaN
NaN	NaN
NaN	NaN
NaN	NaN
NaN	NaN
NaN	NaN
NaN	NaN
NaN	NaN
NaN	NaN
NaN	NaN
NaN	NaN
NaN	NaN
NaN	NaN
NaN	NaN
NaN	NaN
NaN	NaN
NaN	NaN
NaN	NaN
NaN	NaN
NaN	NaN
NaN	NaN
NaN	NaN
NaN	NaN
NaN	NaN
NaN	NaN
NaN	NaN
NaN	NaN
NaN	NaN
NaN	NaN
NaN	NaN
NaN	NaN
NaN	NaN
NaN	NaN
NaN	NaN
NaN	NaN
NaN	NaN
NaN	NaN
NaN	NaN
NaN	NaN
NaN	NaN
NaN	NaN
NaN	NaN
NaN	NaN
NaN	NaN
NaN	NaN
NaN	NaN
NaN	NaN
NaN	NaN
NaN	NaN
NaN	NaN
NaN	NaN
NaN	NaN
NaN	NaN
NaN	NaN
NaN	NaN
NaN	NaN
NaN	NaN
NaN	NaN
NaN	NaN
NaN	NaN
NaN	NaN
NaN	NaN
NaN	NaN
NaN	NaN
NaN	NaN
NaN	NaN
NaN	NaN
NaN	NaN
NaN	NaN
NaN	NaN
NaN	NaN
NaN	NaN
NaN	NaN
NaN	NaN
NaN	NaN
NaN	NaN
NaN	NaN
NaN	NaN
NaN	NaN
NaN	NaN
NaN	NaN
NaN	NaN
NaN	NaN
NaN	NaN
NaN	NaN
NaN	NaN
NaN	NaN
NaN	NaN
NaN	NaN
NaN	NaN
NaN	NaN
NaN	NaN
NaN	NaN
NaN	NaN
NaN	NaN
NaN	NaN
NaN	NaN
NaN	NaN
NaN	NaN
NaN	NaN
NaN	NaN
NaN	NaN
NaN	NaN
NaN	NaN
NaN	NaN
NaN	NaN
NaN	NaN
NaN	NaN
NaN	NaN
NaN	NaN
NaN	NaN
NaN	NaN
NaN	NaN
NaN	NaN
NaN	NaN
NaN	NaN
NaN	NaN
NaN	NaN
NaN	NaN
NaN	NaN
NaN	NaN
NaN	NaN
NaN	NaN
NaN	NaN
NaN	NaN
NaN	NaN
NaN	NaN
NaN	NaN
NaN	NaN
NaN	NaN
NaN	NaN
NaN	NaN
NaN	NaN
NaN	NaN
NaN	NaN
NaN	NaN
NaN	NaN
NaN	NaN
NaN	NaN
NaN	NaN
NaN	NaN
NaN	NaN
NaN	NaN
NaN	NaN
NaN	NaN
NaN	NaN
NaN	NaN
NaN	NaN
NaN	NaN
NaN	NaN
NaN	NaN
NaN	NaN
NaN	NaN
NaN	NaN
NaN	NaN
NaN	NaN
NaN	NaN
NaN	NaN
NaN	NaN
NaN	NaN
NaN	NaN
NaN	NaN
NaN	NaN
NaN	NaN
NaN	NaN
NaN	NaN
NaN	NaN
NaN	NaN
NaN	NaN
NaN	NaN
NaN	NaN
NaN	NaN
NaN	NaN
NaN	NaN
NaN	NaN
NaN	NaN
33.9349642004773	27.8940295642158
30.0128672528415	29.3441514536849
42.3654871546292	41.3397628046396
43.3739012846518	32.7211267605634
42.7281991556267	32.5273311897106
58.2137161084529	30.2113010446344
42.2570891558388	61.7113083123016
28.307414919991	23.0661040787623
28.1859235598634	30.3722902921772
29.7230036788574	23.6758136566688
33.1638418079096	23.6029962546816
29.7318716153745	33.2237191046993
36.8369351669941	29.8588604286461
38.2273838630807	27.7246859229035
31.8910449560082	18.5482183948121
58.6017161106622	25.3739876131491
36.3570286378834	29.1689299293862
20.9609565281571	28.9956740325032
39.0186040704208	38.8350661625709
44.3198680956307	28.8932318452993
27.6315789473684	36.7659852109613
33.9393939393939	23.0774512496567
58.3818327056944	44.3370165745856
25.9879125987913	21.8090677839294
29.8605774508728	40.5168572701619
42.1812986188284	25.7801063256029
27.8393351800554	23.4686105973235
29.1588316409678	18.8403856454205
39.4779771615008	16.9406763768207
50.3567259047866	26.8993461644719
31.8674314850223	29.0207522697795
25.2160095342139	34.4048541182546
69.578853046595	19.7531750017938
25.2656690522663	28.2131032406943
25.3831618727693	31.4033366045142
50.6058808575544	29.042904290429
25.2066115702479	32.6747329128588
35.4176072234763	24.6496815286624
43.8648931400389	22.823596792669
47.3837680220314	32.2432432432432
30.6417445482866	51.6465381441752
37.6796863656164	22.5988700564972
55.8947511558336	21.9406412109873
15.1905528717123	30.0269080234834
28.2627378759975	39.4193928676687
25.7495766510609	22.15418261345
63.5092750246438	25.7279141409123
41.0675538839867	27.2717542545221
64.7535233722339	25.5240557761566
30.3423236514523	39.6696111047379
28.6406047006023	26.3538320330427
25.3953133930272	24.3589743589744
34.1601947374522	18.4648603468691
31.6505549588256	20.1478092556748
24.2424242424242	45.1482623020512
29.3858233838873	25.546422566785
34.2101694915254	28.7674714104193
26.2929997594419	14.7847278635256
32.724454776929	32.4885564363068
38.1291101865521	31.6819571865443
24.6042158663518	23.7172979304959
30.5383360522023	23.3074463225217
24.1573033707865	28.5852922147941
31.8649598393574	27.860344420854
26.4341590612777	29.1069871715033
31.8765806777946	17.8563352679581
30.2587519025875	27.956608890461
40.384024577573	28.149300155521
29.1662318689346	46.5247427040744
28.0829596412556	24.0647118301314
45.3800786369594	22.155300222387
23.1032794909447	17.5034153005465
44.33422744066	17.9358182788322
29.9889611186066	27.5397304365319
38.4135827032763	22.2150259067358
22.8110359187923	27.8005865102639
27.1923002138829	36.841324031468
26.9634525660964	35.8879427372578
25.8318739054291	25.4435562487814
32.0282899722152	17.7090143095809
34.5415524025277	23.806555040969
20.7613302901858	22.7570015093074
30.1185028745747	20.033497720294
26.203048719737	22.4081313526192
49.3857254290172	25.297619047619
25.6085511542262	30.7524676323548
30.2505899539274	22.6253169494831
48.2152370804475	24.9646017699115
45.7073377035314	24.4277202884917
25.7863205192212	29.4574614709936
19.5808416086026	34.0047083442323
33.8567005749668	30.0174956260935
36.9128392484342	22.5
32.6277955271566	16.0918098582717
19.5162177020341	19.3585492929156
40.7668763815678	30.9399729781895
32.6573849878935	21.1156160083704
35.7162534435262	24.0371148459384
52.4560522350578	27.6105182926829
39.5802759025536	25.2340499306519
33.2185886402754	25.4720731464918
28.7547466282572	59.6913442182957
24.6970431410567	13.923067733843
25.2588641355507	26.9030682662703
38.6840800132253	17.1995501285347
32.2987607457854	21.8039772727273
22.7648466391125	21.5595385249279
25.753585016096	35.2347691113698
21.0688591983556	21.943231441048
21.5570519324786	29.3200955133844
21.5709762984513	50.1359077701753
40.2529761904762	30.0870081075737
33.0099565994383	25.154697168573
22.3499943071843	11.0090870165089
24.104347826087	41.0313901345291
30.6730879486297	47.6751207729469
46.3480469990473	13.7675576364606
25.0326512842838	26.5048220818091
25.6336681013869	26.8409714061888
30.5683736634778	13.553565915406
15.8167917514204	25.2758055707264
63.3038195566471	18.1460674157303
44.8033707865169	18.600809449079
27.1122320302648	24.231613611416
16.2871918866277	18.7195296816748
26.9401029903334	20.5520702634881
29.4765527421369	16.9894298279454
27.9140811455847	23.3317922638311
24.0885277451085	24.2445751368891
35.2573788657198	26.330125295079
27.654543407274	19.5595970402068
26.0763448208533	17.5695078971414
43.1353041500853	20.4586954933898
25.4806698366756	20.1256952972622
28.4238886394252	17.4543946932007
51.296917912725	36.1077554964967
47.6420519898781	22.2838217294262
22.5740300221475	23.8926311492141
27.5561797752809	16.6841699922985
30.4368698991839	25.1353828209614
32.6729106628242	26.0892009085278
29.2347176854876	14.7852147852148
26.7055601857364	23.7802564686243
37.6884422110553	26.5657206278738
22.5713145820866	61.3808388742525
45.2362388897552	20.3716055264412
39.1461877756774	27.2778010325101
20.9371709371709	34.9768225874421
23.8360029877998	30.02351432236
40.2805006786307	22.1070532026885
30.6687772061733	20.3908523908524
31.2796208530806	25.4146249528835
31.6831683168317	21.2804626187526
45.396441527034	21.5814096173019
28.8011862666819	23.5878855444073
30.5340027384756	30.111775996387
27.7777777777778	23.8810225220945
20.3791469194313	25.866024317504
24.5508982035928	20.6741426522363
22.8513835440718	22.9466630444626
22.0005441189807	31.7634434243472
45.6222023276634	26.8219890247425
43.8687582854618	25.3476482617587
21.8593222074332	18.8593102479455
43.6816096011295	28.3146290594895
20.49877196297	24.0499212952552
20.0492470877924	20.210597826087
29.2379058979457	25.8770076077768
24.5023799221116	16.1260100714369
25.9107851388722	24.3245410085785
43.0789781265654	27.2404518558365
28.6006546644845	24.8450999214591
27.2912423625255	18.8095238095238
22.0453493752892	28.4866860005273
26.139180171592	21.1333442676726
25.0053728777133	19.2187242459206
20.3206078576723	36.0824742268041
28.5320696495482	19.9852386419551
16.5248124639354	18.5221325290517
42.7552766685682	24.2137865311309
25.2370084269663	23.5571260306243
30.0608272506083	22.8787621152865
21.2761830876649	19.9921166732361
35.1156503454491	20.7797994801337
43.7322946175637	30.6686478454681
22.8542914171657	24.4512899499422
26.8789480469254	54.9176566562994
42.1747118757308	25.4099079351162
19.0049751243781	26.2307127112417
36.2874097007224	20.9220482139715
17.8713325183374	19.6158634181042
28.4575662325999	25.3516819571865
36.1644997173544	32.2857438230125
19.1022907440818	20.6552419354839
34.8175891247052	25.3903133903134
38.6082656305192	28.405612244898
35.3945480631277	20.1704545454545
45.1025056947608	20.858844944564
25.6943699731904	44.4216829498897
37.7539411669105	47.9484081117999
29.5171860371807	33.8831980843422
34.5841500980118	29.9520688643255
19.0977443609023	25.7999423464976
20.8875833597968	24.1906551635773
28.8865546218487	18.4448077333144
23.2760945788007	28.6411716842962
42.403244887612	33.3912037037037
18.8039364118092	58.2997972235221
41.4477898782832	31.8631530282016
41.722972972973	21.806262399724
27.6040413759923	19.0546927751519
28.2905897615009	21.7841601392515
17.9217746643316	18.7516305765719
43.1424766977364	28.6224550541731
33.5134323878133	25.4764065335753
25.9132774500673	18.0337221095335
42.1835389555518	60.7751277683135
21.873685980994	63.0986923168647
60.1489028213166	22.4040021633315
23.5997414907368	32.3238763149506
25.337757762503	25.6368118323747
23.3812582848985	23.2064421669107
30.9639984175129	57.5345569907093
19.5457930007446	22.3446349600434
21.6348460136237	26.1876199616123
27.4730021598272	21.6805324459235
40.5018409927724	20.2828023138371
14.1994142055162	23.1122517898149
20.1045946955547	39.8855552118775
35.9127329733496	29.3784768847113
25.9754028837998	28.3676991552366
26.652686239265	19.5626242544732
20.8274398868458	36.2166843067449
18.4502366320548	58.8762166358154
25.2723546542984	23.420193354248
24.9667385420012	31.6751378825565
26.6697642002555	25.6803085493893
12.1877188886295	27.586521778833
23.7151824244802	19.4776386404293
29.8211928477139	23.9123016550077
24.7620807539499	15.0566289140573
30.7366638441998	20.2685844279739
26.810384089874	29.1920468911619
20.8860256104351	19.2582802052558
20.1438140267928	22.6040137053353
28.8002209029408	20.3541301261171
34.9469399622038	20.1624012180091
29.7396017438435	27.3844849512505
24.6688077077479	14.8826323397811
32.467198353486	12.40764196749
23.4198341768063	20.6422018348624
15.3495341716073	24.0020085362792
27.9770992366412	25.303700913457
27.1107668474051	20.4474332512151
23.4803558191253	24.3196056280168
28.3698030634573	24.6176105828855
42.548693945342	25.1267129716538
23.857315598549	26.2373453318335
25.5745481311851	22.2468724964565
28.6549108058233	18.54137238867
13.1111915972474	25.8673730986156
26.7534087870956	29.0491684743312
17.8418222463899	26.9661959777493
26.714588734386	28.4838407980879
27.4930328365443	19.9363867684478
35.0783289817232	21.718249733191
32.5915672913118	30.2436853232447
24.9947905813711	20.4018307346211
38.96979917216	25.9167917649582
20.5167431582526	28.5086677748753
25.325388113533	20.880723242928
23.5790607883631	11.9587922521838
28.45	21.5674758548682
41.651148355059	33.1917551530294
33.5745807590468	21.2922380885056
38.0478435481055	25.8879618593564
19.8764415156507	22.4765018389865
35.9355638166047	20.3449283835136
37.5280898876404	17.8902045209903
24.5378927911275	28.6977687626775
26.2012909395171	27.3703202525936
28.1388888888889	29.2522770599449
29.3736501079914	26.1295822676897
22.2201544617102	39.3856545513027
31.442831215971	28.9930335655478
32.5990209167779	24.9092903552443
16.4370926085352	22.0607301262368
39.4568481525003	20.9426045257006
46.3440788150928	35.3471001757469
22.5912067352666	23.345521023766
41.8056257369042	27.5453277545328
23.4171553523507	17.709065354884
31.9386331938633	37.8258789763215
31.6599281221923	64.7198668674221
30.6306306306306	20.5884777054315
16.1670509864207	22.8219419184512
33.3205717202654	23.28125
26.8140929535232	23.5021132012928
38.4635127042519	29.4087491455913
20.8451730418944	26.7048766271615
29.9709562109026	29.5031375372904
28.9687137891078	27.4706457925636
52.6310563939635	30.4709773064203
26.4215374841169	20.746513535685
36.6827197779773	29.5681793209537
36.3204519193735	30.0833040009386
22.5191391015456	45.8134472075693
41.1635263375052	22.7137720806628
26.286231884058	25.977332457293
26.841159866564	21.3998468019916
31.9864940911649	27.3091273091273
38.0781173394345	28.2085561497326
48.5758184611748	25.7122856142807
27.9790636813027	14.0382862351869
25.3820797123165	38.1776616590464
35.9769570707071	18.3848935315388
52.4994518745889	25.3029369480386
23.9984258166076	16.619055620904
22.9485809286308	26.9272661261043
39.430842199718	21.7030208998814
33.5451930153208	17.9995244511374
27.1717434695826	25.9859689040576
27.375541697495	NaN
31.6467341306348	NaN
22.0817204301075	NaN
31.9134473773649	NaN
25.5957965847251	NaN
29.8737727910238	NaN
29.0860927152318	NaN
17.8649799922551	NaN
32.0728430689621	NaN
19.7486535008977	NaN
25.6715272448196	NaN
17.7338832211852	NaN
34.6510110893673	NaN
21.7074296262114	NaN
22.2806346778819	NaN
30.6112645610664	NaN
23.4953976870427	NaN
30.1893576222435	NaN
37.4551328068916	NaN
22.466197944835	NaN
31.5525876460768	NaN
25.1628664495114	NaN
16.7760567077973	NaN
25.7480236165316	NaN
36.2456185901597	NaN
32.698526769673	NaN
22.8807358628619	NaN
43.3338786193358	NaN
21.7422829915061	NaN
24.1869918699187	NaN
31.245311327832	NaN
36.7364874761974	NaN
37.127616747182	NaN
29.1460832745236	NaN
13.4416165750096	NaN
22.5401735842571	NaN
30.80784496848	NaN
29.5754716981132	NaN
17.6783972386884	NaN
21.1975943519568	NaN
18.247381940328	NaN
25.7824293046191	NaN
48.1426003594967	NaN
26.7078688886436	NaN
26.9771708112515	NaN
38.5639458751637	NaN
37.9422972237344	NaN
15.7156096915133	NaN
32.2187430105122	NaN
24.3026734871151	NaN
20.3991480634219	NaN
27.6796816712261	NaN
22.1616910002179	NaN
25.1486146095718	NaN
25.7493188010899	NaN
27.1150402864816	NaN
26.2313729951086	NaN
24.2246195338085	NaN
16.3094393186657	NaN
46.301407673199	NaN
30.334500664171	NaN
38.5279347143754	NaN
18.940365012513	NaN
27.0726338958181	NaN
22.8851126708533	NaN
24.406217254628	NaN
21.8912823703243	NaN
26.5401146131805	NaN
25.9910832630437	NaN
26.1573416642999	NaN
31.0379341407267	NaN
32.4708730518989	NaN
28.4330606973741	NaN
38.6264760720945	NaN
25.1610923596195	NaN
25.6626788646493	NaN
29.2396364442474	NaN
18.1083609764396	NaN
39.030612244898	NaN
24.2948476871004	NaN
16.328637357299	NaN
58.1606905710491	NaN
37.9602888086643	NaN
27.4978089395267	NaN
25.7863472587399	NaN
29.7064422402565	NaN
20.399528334605	NaN
31.541955017301	NaN
43.1247963506028	NaN
24.9844172034074	NaN
29.4351708074534	NaN
23.6828799676408	NaN
27.7028885832187	NaN
36.6749072929543	NaN
40.680149426768	NaN
30.4046563192905	NaN
27.8346377684126	NaN
30.3161397670549	NaN
24.0885548898142	NaN
22.9604039330322	NaN
34.6390064146308	NaN
17.6177888353289	NaN
21.3486425999805	NaN
15.5174758601931	NaN
33.9212131201582	NaN
26.1070212064608	NaN
16.1228023441662	NaN
30.1200104356901	NaN
19.7585978835979	NaN
23.1590611463685	NaN
24.7906976744186	NaN
16.0505281187554	NaN
32.9724267359607	NaN
40.7099567099567	NaN
22.6326963906582	NaN
21.9998570509613	NaN
29.3256932364678	NaN
19.85738980121	NaN
27.9158699808795	NaN
32.9244114002478	NaN
43.1434934775692	NaN
33.6983267716535	NaN
24.7704590818363	NaN
32.0100963744837	NaN
27.3681264866377	NaN
28.6922494319616	NaN
22.9643765903308	NaN
30	NaN
33.1167512690355	NaN
26.9440164355419	NaN
23.9606231482366	NaN
25.974025974026	NaN
29.9552071668533	NaN
22.2298088177916	NaN
29.9459790031597	NaN
24.425850097917	NaN
27.2145826670931	NaN
29.5382817066043	NaN
31.3928475396612	NaN
21.477878882962	NaN
20.2785848572894	NaN
23.7769080234834	NaN
23.2279891080122	NaN
25.664572257129	NaN
33.8072028161386	NaN
28.2725766362883	NaN
24.1088656443587	NaN
29.9775193040759	NaN
18.2363227579315	NaN
22.9892017357957	NaN
23.7997501338569	NaN
42.8227505266326	NaN
16.864064602961	NaN
19.703991628046	NaN
28.1829814459373	NaN
21.9531182423666	NaN
29.3985986765278	NaN
24.9886311959982	NaN
36.1799292156639	NaN
36.1606535057863	NaN
67.1422624228892	NaN
25.5100019805902	NaN
61.491253226269	NaN
19.1493493882307	NaN
30.8134972534659	NaN
27.119194543683	NaN
36.2488369001728	NaN
40.2379664683613	NaN
31.3334149626546	NaN
34.9424642155487	NaN
41.6570771001151	NaN
25.9726126779723	NaN
41.1296956402523	NaN
18.1672638560647	NaN
38.4368620589093	NaN
32.6212412675914	NaN
32.8660750302541	NaN
31.9231194079311	NaN
36.0401209123386	NaN
48.2838114754098	NaN
29.5585412667946	NaN
16.6810243558619	NaN
34.7313596491228	NaN
43.7557476549568	NaN
24.8918402253748	NaN
29.5041660975277	NaN
18.182631249441	NaN
44.8475557826605	NaN
30.5281642577334	NaN
38.404452690167	NaN
23.2084610062271	NaN
25.2498035253172	NaN
26.8852079230858	NaN
37.896865520728	NaN
35.5147808358818	NaN
25.2096143096702	NaN
24.6774381029873	NaN
22.5187406296852	NaN
29.0419161676647	NaN
40.9767718880286	NaN
39.0892769707851	NaN
34.8903266529904	NaN
42.4568565596586	NaN
29.654071314529	NaN
17.9661640308937	NaN
43.3078393881453	NaN
30.8421337665854	NaN
27.186840057797	NaN
25.4451688235866	NaN
43.0408340573414	NaN
21.7580320220549	NaN
19.1504615108881	NaN
26.0449840764331	NaN
28.5288190245869	NaN
22.0769628480685	NaN
35.9147471538258	NaN
23.9680564198299	NaN
23.7789334149077	NaN
40.254471694634	NaN
19.8642761394102	NaN
31.6486580690136	NaN
42.1142238043646	NaN
22.1220450797141	NaN
16.2231629876021	NaN
22.0808456494078	NaN
29.3921620901093	NaN
43.7487252702427	NaN
20.3073635765943	NaN
41.9604316546763	NaN
29.4131910766246	NaN
NaN	NaN
NaN	NaN
NaN	NaN
NaN	NaN
NaN	NaN
NaN	NaN
NaN	NaN
NaN	NaN
NaN	NaN
NaN	NaN
NaN	NaN
NaN	NaN
NaN	NaN
NaN	NaN
NaN	NaN
NaN	NaN
NaN	NaN
NaN	NaN
NaN	NaN
NaN	NaN
NaN	NaN
NaN	NaN
NaN	NaN
NaN	NaN
NaN	NaN
NaN	NaN
NaN	NaN
NaN	NaN
NaN	NaN
NaN	NaN
NaN	NaN
NaN	NaN
NaN	NaN
NaN	NaN
NaN	NaN
NaN	NaN
NaN	NaN
NaN	NaN
NaN	NaN
NaN	NaN
NaN	NaN
NaN	NaN
NaN	NaN
NaN	NaN
NaN	NaN
NaN	NaN
NaN	NaN
NaN	NaN
NaN	NaN
NaN	NaN
NaN	NaN
NaN	NaN
NaN	NaN
NaN	NaN
NaN	NaN
NaN	NaN
NaN	NaN
NaN	NaN
NaN	NaN
NaN	NaN
NaN	NaN
NaN	NaN
NaN	NaN
NaN	NaN
NaN	NaN
NaN	NaN
NaN	NaN
NaN	NaN
NaN	NaN
NaN	NaN
NaN	NaN
NaN	NaN
NaN	NaN
NaN	NaN
NaN	NaN
NaN	NaN
NaN	NaN
NaN	NaN
NaN	NaN
NaN	NaN
NaN	NaN
NaN	NaN
NaN	NaN
NaN	NaN
NaN	NaN
NaN	NaN
NaN	NaN
NaN	NaN
NaN	NaN
NaN	NaN
NaN	NaN
NaN	NaN
NaN	NaN
NaN	NaN
NaN	NaN
NaN	NaN
NaN	NaN
NaN	NaN
NaN	NaN
NaN	NaN
NaN	NaN
NaN	NaN
NaN	NaN
NaN	NaN
NaN	NaN
NaN	NaN
NaN	NaN
NaN	NaN
NaN	NaN
NaN	NaN
NaN	NaN
NaN	NaN
NaN	NaN
NaN	NaN
NaN	NaN
NaN	NaN
NaN	NaN
NaN	NaN
NaN	NaN
NaN	NaN
NaN	NaN
NaN	NaN
NaN	NaN
NaN	NaN
NaN	NaN
NaN	NaN
NaN	NaN
NaN	NaN
NaN	NaN
NaN	NaN
NaN	NaN
NaN	NaN
NaN	NaN
NaN	NaN
NaN	NaN
NaN	NaN
NaN	NaN
NaN	NaN
NaN	NaN
NaN	NaN
NaN	NaN
NaN	NaN
NaN	NaN
NaN	NaN
NaN	NaN
NaN	NaN
NaN	NaN
NaN	NaN
NaN	NaN
NaN	NaN
NaN	NaN
NaN	NaN
NaN	NaN
NaN	NaN
NaN	NaN
NaN	NaN
NaN	NaN
NaN	NaN
NaN	NaN
NaN	NaN
NaN	NaN
NaN	NaN
NaN	NaN
NaN	NaN
NaN	NaN
NaN	NaN
NaN	NaN
NaN	NaN
NaN	NaN
NaN	NaN
NaN	NaN
NaN	NaN
NaN	NaN
NaN	NaN
NaN	NaN
NaN	NaN
NaN	NaN
NaN	NaN
NaN	NaN
NaN	NaN
NaN	NaN
NaN	NaN
NaN	NaN
NaN	NaN
NaN	NaN
NaN	NaN
NaN	NaN
NaN	NaN
NaN	NaN
NaN	NaN
NaN	NaN
NaN	NaN
NaN	NaN
NaN	NaN
NaN	NaN
NaN	NaN
NaN	NaN
NaN	NaN
NaN	NaN
NaN	NaN
NaN	NaN
NaN	NaN
NaN	NaN
NaN	NaN
NaN	NaN
NaN	NaN
NaN	NaN
NaN	NaN
NaN	NaN
NaN	NaN
NaN	NaN
NaN	NaN
NaN	NaN
NaN	NaN
NaN	NaN
NaN	NaN
NaN	NaN
NaN	NaN
NaN	NaN
NaN	NaN
NaN	NaN
NaN	NaN
NaN	NaN
NaN	NaN
NaN	NaN
NaN	NaN
NaN	NaN
NaN	NaN
NaN	NaN
NaN	NaN
NaN	NaN
NaN	NaN
NaN	NaN
NaN	NaN
NaN	NaN
NaN	NaN
NaN	NaN
NaN	NaN
NaN	NaN
NaN	NaN
NaN	NaN
NaN	NaN
NaN	NaN
NaN	NaN
NaN	NaN
NaN	NaN
NaN	NaN
NaN	NaN
NaN	NaN
NaN	NaN
NaN	NaN
NaN	NaN
NaN	NaN
NaN	NaN
NaN	NaN
NaN	NaN
NaN	NaN
NaN	NaN
NaN	NaN
NaN	NaN
NaN	NaN
NaN	NaN
NaN	NaN
NaN	NaN
NaN	NaN
NaN	NaN
NaN	NaN
NaN	NaN
NaN	NaN
NaN	NaN
NaN	NaN
NaN	NaN
NaN	NaN
NaN	NaN
NaN	NaN
NaN	NaN
NaN	NaN
NaN	NaN
NaN	NaN
NaN	NaN
NaN	NaN
NaN	NaN
NaN	NaN
NaN	NaN
NaN	NaN
NaN	NaN
NaN	NaN
NaN	NaN
NaN	NaN
NaN	NaN
NaN	NaN
NaN	NaN
NaN	NaN
NaN	NaN
NaN	NaN
NaN	NaN
NaN	NaN
NaN	NaN
NaN	NaN
NaN	NaN
NaN	NaN
NaN	NaN
NaN	NaN
NaN	NaN
NaN	NaN
NaN	NaN
NaN	NaN
NaN	NaN
NaN	NaN
NaN	NaN
NaN	NaN
NaN	NaN
NaN	NaN
NaN	NaN
NaN	NaN
NaN	NaN
NaN	NaN
NaN	NaN
NaN	NaN
NaN	NaN
NaN	NaN
NaN	NaN
NaN	NaN
NaN	NaN
NaN	NaN
NaN	NaN
NaN	NaN
NaN	NaN
NaN	NaN
NaN	NaN
NaN	NaN
NaN	NaN
NaN	NaN
NaN	NaN
NaN	NaN
NaN	NaN
NaN	NaN
NaN	NaN
NaN	NaN
NaN	NaN
NaN	NaN
NaN	NaN
NaN	NaN
NaN	NaN
NaN	NaN
NaN	NaN
NaN	NaN
NaN	NaN
NaN	NaN
NaN	NaN
NaN	NaN
NaN	NaN
NaN	NaN
NaN	NaN
NaN	NaN
NaN	NaN
NaN	NaN
NaN	NaN
NaN	NaN
NaN	NaN
NaN	NaN
NaN	NaN
NaN	NaN
NaN	NaN
NaN	NaN
NaN	NaN
NaN	NaN
NaN	NaN
NaN	NaN
NaN	NaN
NaN	NaN
NaN	NaN
NaN	NaN
NaN	NaN
NaN	NaN
NaN	NaN
NaN	NaN
NaN	NaN
NaN	NaN
NaN	NaN
NaN	NaN
NaN	NaN
NaN	NaN
NaN	NaN
NaN	NaN
NaN	NaN
NaN	NaN
NaN	NaN
NaN	NaN
NaN	NaN
NaN	NaN
NaN	NaN
NaN	NaN
NaN	NaN
NaN	NaN
NaN	NaN
NaN	NaN
NaN	NaN
NaN	NaN
NaN	NaN
NaN	NaN
NaN	NaN
NaN	NaN
NaN	NaN
NaN	NaN
NaN	NaN
NaN	NaN
NaN	NaN
NaN	NaN
NaN	NaN
NaN	NaN
NaN	NaN
NaN	NaN
NaN	NaN
NaN	NaN
NaN	NaN
NaN	NaN
NaN	NaN
NaN	NaN
NaN	NaN
NaN	NaN
NaN	NaN
NaN	NaN
NaN	NaN
NaN	NaN
NaN	NaN
NaN	NaN
NaN	NaN
NaN	NaN
NaN	NaN
NaN	NaN
NaN	NaN
NaN	NaN
NaN	NaN
NaN	NaN
NaN	NaN
NaN	NaN
NaN	NaN
NaN	NaN
NaN	NaN
NaN	NaN
NaN	NaN
NaN	NaN
NaN	NaN
NaN	NaN
NaN	NaN
[truncated: 2 more rows]
