# Supplementary material for: FRET-FISH probes chromatin compaction at individual genomic loci in single cells
Source: Nat Commun. 2022 Nov 5;13:6680. doi: 10.1038/s41467-022-34183-y (PMC9637210; doi:10.1038/s41467-022-34183-y)
Supplement: Supplementary file 8 — Source Data [file 41467_2022_34183_MOESM8_ESM.zip › Suppl Fig 11/Suppl Fig 11a.txt]

Source data for Supplementary Figure 11a in Mota et al	FRET-FISH probes chromatin compaction at individual genomic loci in single cells
nuc_int-per-pixel_G1	nuc_int-per-pixel_non-G1
2414	9994
2954	12001
3087	12597
2309	2613
2623	2799
2694	3540
3370	4945
5449	3286
3842	3369
2482	2605
3762	3208
2670	3377
2822	3089
2765	2666
2676	8865
2472	3011
2931	3474
2253	2490
2988	2298
2521	3436
2462	8968
4962	6227
2464	3995
3778	4817
4549	2753
7185	2204
7059	3175
2354	2514
10254	3293
7040	5279
9834	4660
2965	3017
3036	2616
2213	3602
5855	3477
2469	3318
2207	3589
2487	5268
2319	2603
9815	2586
4302	4057
2334	3283
3189	6269
2343	2236
3530	9117
2543	4158
2371	2523
2661	2493
4275	3904
5088	4159
2674	2847
2824	4271
10173	8517
2536	2419
2594	3451
2436	4930
2829	2712
2494	2883
2776	2889
3104	3956
2599	2497
2714	2902
2247	2725
4270	2201
4014	3140
2531	2442
2447	3095
2491	8986
2507	3119
4671	2535
3208	2843
2646	3463
2242	3121
2387	2557
2714	2615
2454	3251
3359	2501
2955	3580
2999	3820
2391	5109
2247	2889
2544	4357
2544	2436
1849	5375
2321	2364
7717	3612
2565	2038
2793	3542
2362	11161
3287	8511
4689	2526
2259	2219
2741	2495
5685	4241
5614	2817
3992	4213
2499	3852
2975	2868
2394	6045
13067	9646
4443	3083
2244	4960
2211	5129
2759	5228
2047	3364
2274	4543
2267	3551
2506	2136
1831	8765
3062	3340
5315	3029
4996	2951
3000	3027
3182	6331
2030	3881
5615	2427
3192	6662
2094	2749
4229	4286
2700	4428
3958	2211
2218	4241
2134	3948
2088	3649
2562	2614
2913	5935
2274	2345
3503	2016
2413	4563
2272	2333
2319	3975
6130	1977
2400	3316
6108	5634
4997	3196
2385	3617
2067	2190
4861	1913
5303	3329
2201	2091
7564	2109
2251	2170
2613	4144
2374	2926
3158	2747
7797	2012
5536	2673
3425	2936
4921	2545
2550	6455
2385	2471
2158	2697
3659	5780
2582	3784
4038	2523
2301	5284
2240	2707
9026	4364
2134	3237
2132	2897
2956	2680
2082	2113
6492	9555
2275	3674
2235	5987
2459	2024
4781	2401
2238	2860
3936	2653
2351	2312
6816	3498
2268	4008
2138	2797
1967	2805
5084	2493
3593	7650
2465	NaN
2323	NaN
2015	NaN
2124	NaN
1967	NaN
2004	NaN
4457	NaN
2440	NaN
2663	NaN
2422	NaN
2353	NaN
2406	NaN
2335	NaN
2416	NaN
3373	NaN
2283	NaN
3249	NaN
2126	NaN
1988	NaN
1968	NaN
2074	NaN
2175	NaN
2149	NaN
3035	NaN
2067	NaN
2679	NaN
3108	NaN
1814	NaN
2180	NaN
2018	NaN
2153	NaN
2191	NaN
6339	NaN
2820	NaN
2168	NaN
2548	NaN
2247	NaN
2002	NaN
1740	NaN
2321	NaN
1866	NaN
1709	NaN
1814	NaN
2229	NaN
2190	NaN
2320	NaN
2064	NaN
1856	NaN
1753	NaN
1912	NaN
2585	NaN
2362	NaN
2019	NaN
1892	NaN
1740	NaN
1889	NaN
1932	NaN
2027	NaN
2213	NaN
2096	NaN
3097	NaN
1775	NaN
2003	NaN
2150	NaN
2648	NaN
2442	NaN
2381	NaN
2575	NaN
2902	NaN
2556	NaN
7556	NaN
2604	NaN
3517	NaN
2186	NaN
2073	NaN
2299	NaN
2177	NaN
2243	NaN
2772	NaN
2227	NaN
2118	NaN
2075	NaN
2166	NaN
2910	NaN
2761	NaN
2310	NaN
7228	NaN
5841	NaN
2799	NaN
3892	NaN
2284	NaN
2597	NaN
3882	NaN
3144	NaN
5426	NaN
5442	NaN
5008	NaN
4961	NaN
2125	NaN
1938	NaN
2052	NaN
2449	NaN
3458	NaN
5253	NaN
2711	NaN
5121	NaN
5321	NaN
8758	NaN
3491	NaN
2469	NaN
4717	NaN
2037	NaN
3951	NaN
6800	NaN
2349	NaN
6197	NaN
2028	NaN
2418	NaN
7658	NaN
3689	NaN
2891	NaN
2842	NaN
2308	NaN
2080	NaN
4399	NaN
1888	NaN
2165	NaN
3261	NaN
2319	NaN
3577	NaN
2411	NaN
2180	NaN
NaN	NaN
NaN	NaN
NaN	NaN
NaN	NaN
NaN	NaN
NaN	NaN
NaN	NaN
NaN	NaN
NaN	NaN
NaN	NaN
NaN	NaN
NaN	NaN
NaN	NaN
NaN	NaN
NaN	NaN
NaN	NaN
NaN	NaN
NaN	NaN
NaN	NaN
NaN	NaN
NaN	NaN
NaN	NaN
NaN	NaN
NaN	NaN
NaN	NaN
NaN	NaN
NaN	NaN
NaN	NaN
NaN	NaN
NaN	NaN
NaN	NaN
NaN	NaN
NaN	NaN
NaN	NaN
NaN	NaN
NaN	NaN
NaN	NaN
NaN	NaN
NaN	NaN
NaN	NaN
NaN	NaN
NaN	NaN
NaN	NaN
NaN	NaN
NaN	NaN
NaN	NaN
NaN	NaN
NaN	NaN
NaN	NaN
NaN	NaN
NaN	NaN
NaN	NaN
NaN	NaN
NaN	NaN
NaN	NaN
NaN	NaN
NaN	NaN
NaN	NaN
NaN	NaN
NaN	NaN
NaN	NaN
NaN	NaN
NaN	NaN
NaN	NaN
NaN	NaN
NaN	NaN
NaN	NaN
NaN	NaN
NaN	NaN
NaN	NaN
NaN	NaN
NaN	NaN
NaN	NaN
NaN	NaN
NaN	NaN
NaN	NaN
NaN	NaN
NaN	NaN
NaN	NaN
NaN	NaN
NaN	NaN
NaN	NaN
NaN	NaN
NaN	NaN
NaN	NaN
NaN	NaN
NaN	NaN
NaN	NaN
NaN	NaN
NaN	NaN
NaN	NaN
NaN	NaN
NaN	NaN
NaN	NaN
NaN	NaN
NaN	NaN
NaN	NaN
NaN	NaN
NaN	NaN
NaN	NaN
NaN	NaN
NaN	NaN
NaN	NaN
NaN	NaN
NaN	NaN
NaN	NaN
NaN	NaN
NaN	NaN
NaN	NaN
NaN	NaN
NaN	NaN
NaN	NaN
NaN	NaN
NaN	NaN
NaN	NaN
NaN	NaN
NaN	NaN
NaN	NaN
NaN	NaN
NaN	NaN
NaN	NaN
NaN	NaN
NaN	NaN
NaN	NaN
NaN	NaN
NaN	NaN
NaN	NaN
NaN	NaN
NaN	NaN
NaN	NaN
NaN	NaN
NaN	NaN
NaN	NaN
NaN	NaN
NaN	NaN
NaN	NaN
NaN	NaN
NaN	NaN
NaN	NaN
NaN	NaN
NaN	NaN
NaN	NaN
NaN	NaN
NaN	NaN
NaN	NaN
NaN	NaN
NaN	NaN
NaN	NaN
NaN	NaN
NaN	NaN
NaN	NaN
NaN	NaN
NaN	NaN
NaN	NaN
NaN	NaN
NaN	NaN
NaN	NaN
NaN	NaN
NaN	NaN
NaN	NaN
NaN	NaN
NaN	NaN
NaN	NaN
NaN	NaN
NaN	NaN
NaN	NaN
NaN	NaN
NaN	NaN
NaN	NaN
NaN	NaN
NaN	NaN
NaN	NaN
NaN	NaN
NaN	NaN
NaN	NaN
NaN	NaN
NaN	NaN
NaN	NaN
NaN	NaN
NaN	NaN
NaN	NaN
NaN	NaN
NaN	NaN
NaN	NaN
NaN	NaN
NaN	NaN
NaN	NaN
NaN	NaN
NaN	NaN
NaN	NaN
NaN	NaN
NaN	NaN
NaN	NaN
NaN	NaN
NaN	NaN
NaN	NaN
NaN	NaN
NaN	NaN
NaN	NaN
NaN	NaN
NaN	NaN
NaN	NaN
NaN	NaN
NaN	NaN
NaN	NaN
NaN	NaN
NaN	NaN
NaN	NaN
NaN	NaN
NaN	NaN
NaN	NaN
NaN	NaN
NaN	NaN
NaN	NaN
NaN	NaN
NaN	NaN
NaN	NaN
NaN	NaN
NaN	NaN
NaN	NaN
NaN	NaN
NaN	NaN
NaN	NaN
NaN	NaN
NaN	NaN
NaN	NaN
NaN	NaN
NaN	NaN
NaN	NaN
NaN	NaN
NaN	NaN
NaN	NaN
NaN	NaN
NaN	NaN
NaN	NaN
NaN	NaN
NaN	NaN
NaN	NaN
NaN	NaN
NaN	NaN
NaN	NaN
NaN	NaN
NaN	NaN
NaN	NaN
NaN	NaN
NaN	NaN
NaN	NaN
NaN	NaN
NaN	NaN
NaN	NaN
NaN	NaN
NaN	NaN
NaN	NaN
NaN	NaN
NaN	NaN
NaN	NaN
NaN	NaN
NaN	NaN
NaN	NaN
NaN	NaN
NaN	NaN
NaN	NaN
NaN	NaN
NaN	NaN
NaN	NaN
NaN	NaN
NaN	NaN
NaN	NaN
NaN	NaN
NaN	NaN
NaN	NaN
NaN	NaN
NaN	NaN
NaN	NaN
NaN	NaN
NaN	NaN
NaN	NaN
NaN	NaN
NaN	NaN
NaN	NaN
NaN	NaN
NaN	NaN
NaN	NaN
NaN	NaN
NaN	NaN
NaN	NaN
NaN	NaN
NaN	NaN
NaN	NaN
NaN	NaN
NaN	NaN
NaN	NaN
NaN	NaN
NaN	NaN
NaN	NaN
NaN	NaN
NaN	NaN
NaN	NaN
NaN	NaN
NaN	NaN
NaN	NaN
NaN	NaN
NaN	NaN
NaN	NaN
NaN	NaN
NaN	NaN
NaN	NaN
NaN	NaN
NaN	NaN
NaN	NaN
NaN	NaN
NaN	NaN
NaN	NaN
NaN	NaN
NaN	NaN
NaN	NaN
NaN	NaN
NaN	NaN
NaN	NaN
NaN	NaN
NaN	NaN
NaN	NaN
NaN	NaN
NaN	NaN
NaN	NaN
NaN	NaN
NaN	NaN
NaN	NaN
NaN	NaN
NaN	NaN
NaN	NaN
NaN	NaN
NaN	NaN
NaN	NaN
NaN	NaN
NaN	NaN
NaN	NaN
NaN	NaN
NaN	NaN
NaN	NaN
NaN	NaN
NaN	NaN
NaN	NaN
NaN	NaN
NaN	NaN
NaN	NaN
NaN	NaN
NaN	NaN
NaN	NaN
NaN	NaN
NaN	NaN
NaN	NaN
NaN	NaN
NaN	NaN
NaN	NaN
NaN	NaN
NaN	NaN
NaN	NaN
NaN	NaN
NaN	NaN
NaN	NaN
NaN	NaN
NaN	NaN
NaN	NaN
NaN	NaN
NaN	NaN
NaN	NaN
NaN	NaN
NaN	NaN
NaN	NaN
NaN	NaN
NaN	NaN
NaN	NaN
NaN	NaN
NaN	NaN
NaN	NaN
NaN	NaN
NaN	NaN
NaN	NaN
NaN	NaN
NaN	NaN
NaN	NaN
NaN	NaN
NaN	NaN
NaN	NaN
NaN	NaN
NaN	NaN
NaN	NaN
NaN	NaN
NaN	NaN
NaN	NaN
NaN	NaN
NaN	NaN
NaN	NaN
NaN	NaN
NaN	NaN
NaN	NaN
NaN	NaN
NaN	NaN
NaN	NaN
NaN	NaN
NaN	NaN
NaN	NaN
NaN	NaN
NaN	NaN
NaN	NaN
NaN	NaN
NaN	NaN
NaN	NaN
NaN	NaN
NaN	NaN
NaN	NaN
NaN	NaN
NaN	NaN
NaN	NaN
NaN	NaN
NaN	NaN
NaN	NaN
NaN	NaN
NaN	NaN
NaN	NaN
NaN	NaN
NaN	NaN
NaN	NaN
NaN	NaN
NaN	NaN
NaN	NaN
NaN	NaN
NaN	NaN
NaN	NaN
NaN	NaN
NaN	NaN
NaN	NaN
NaN	NaN
NaN	NaN
NaN	NaN
NaN	NaN
NaN	NaN
NaN	NaN
NaN	NaN
NaN	NaN
NaN	NaN
NaN	NaN
NaN	NaN
NaN	NaN
NaN	NaN
NaN	NaN
NaN	NaN
NaN	NaN
NaN	NaN
NaN	NaN
NaN	NaN
NaN	NaN
NaN	NaN
NaN	NaN
NaN	NaN
NaN	NaN
NaN	NaN
NaN	NaN
NaN	NaN
NaN	NaN
NaN	NaN
NaN	NaN
NaN	NaN
NaN	NaN
NaN	NaN
NaN	NaN
NaN	NaN
NaN	NaN
NaN	NaN
NaN	NaN
NaN	NaN
NaN	NaN
NaN	NaN
NaN	NaN
NaN	NaN
NaN	NaN
NaN	NaN
NaN	NaN
NaN	NaN
NaN	NaN
NaN	NaN
NaN	NaN
NaN	NaN
NaN	NaN
NaN	NaN
NaN	NaN
NaN	NaN
NaN	NaN
NaN	NaN
NaN	NaN
NaN	NaN
NaN	NaN
NaN	NaN
NaN	NaN
NaN	NaN
NaN	NaN
NaN	NaN
NaN	NaN
NaN	NaN
NaN	NaN
NaN	NaN
NaN	NaN
NaN	NaN
NaN	NaN
NaN	NaN
NaN	NaN
NaN	NaN
NaN	NaN
NaN	NaN
NaN	NaN
NaN	NaN
NaN	NaN
NaN	NaN
NaN	NaN
NaN	NaN
NaN	NaN
NaN	NaN
NaN	NaN
NaN	NaN
NaN	NaN
NaN	NaN
NaN	NaN
NaN	NaN
NaN	NaN
NaN	NaN
NaN	NaN
NaN	NaN
NaN	NaN
NaN	NaN
NaN	NaN
NaN	NaN
NaN	NaN
NaN	NaN
NaN	NaN
NaN	NaN
NaN	NaN
NaN	NaN
NaN	NaN
NaN	NaN
NaN	NaN
NaN	NaN
NaN	NaN
NaN	NaN
NaN	NaN
NaN	NaN
NaN	NaN
NaN	NaN
NaN	NaN
NaN	NaN
NaN	NaN
NaN	NaN
NaN	NaN
NaN	NaN
NaN	NaN
NaN	NaN
NaN	NaN
NaN	NaN
NaN	NaN
NaN	NaN
NaN	NaN
NaN	NaN
NaN	NaN
NaN	NaN
NaN	NaN
NaN	NaN
NaN	NaN
NaN	NaN
NaN	NaN
NaN	NaN
NaN	NaN
NaN	NaN
NaN	NaN
NaN	NaN
NaN	NaN
NaN	NaN
NaN	NaN
NaN	NaN
NaN	NaN
NaN	NaN
NaN	NaN
NaN	NaN
NaN	NaN
NaN	NaN
NaN	NaN
NaN	NaN
NaN	NaN
NaN	NaN
NaN	NaN
NaN	NaN
NaN	NaN
NaN	NaN
NaN	NaN
NaN	NaN
NaN	NaN
NaN	NaN
NaN	NaN
NaN	NaN
NaN	NaN
NaN	NaN
NaN	NaN
NaN	NaN
NaN	NaN
NaN	NaN
NaN	NaN
NaN	NaN
NaN	NaN
NaN	NaN
NaN	NaN
NaN	NaN
NaN	NaN
NaN	NaN
NaN	NaN
NaN	NaN
NaN	NaN
NaN	NaN
NaN	NaN
NaN	NaN
NaN	NaN
NaN	NaN
NaN	NaN
NaN	NaN
NaN	NaN
NaN	NaN
NaN	NaN
NaN	NaN
NaN	NaN
NaN	NaN
NaN	NaN
NaN	NaN
NaN	NaN
NaN	NaN
NaN	NaN
NaN	NaN
NaN	NaN
NaN	NaN
NaN	NaN
NaN	NaN
NaN	NaN
NaN	NaN
NaN	NaN
NaN	NaN
NaN	NaN
NaN	NaN
NaN	NaN
NaN	NaN
NaN	NaN
NaN	NaN
NaN	NaN
NaN	NaN
NaN	NaN
NaN	NaN
NaN	NaN
NaN	NaN
NaN	NaN
NaN	NaN
NaN	NaN
NaN	NaN
NaN	NaN
NaN	NaN
NaN	NaN
NaN	NaN
NaN	NaN
NaN	NaN
NaN	NaN
NaN	NaN
NaN	NaN
NaN	NaN
NaN	NaN
NaN	NaN
NaN	NaN
NaN	NaN
NaN	NaN
NaN	NaN
NaN	NaN
NaN	NaN
NaN	NaN
NaN	NaN
NaN	NaN
NaN	NaN
NaN	NaN
NaN	NaN
NaN	NaN
NaN	NaN
NaN	NaN
NaN	NaN
NaN	NaN
NaN	NaN
NaN	NaN
NaN	NaN
NaN	NaN
NaN	NaN
4867	10511
2179	14291
1816	13008
3412	11222
1711	11587
3323	12516
1621	10618
2379	10166
1760	3718
6747	6606
4362	8875
4933	6031
5894	8079
2366	2694
1593	8931
1650	5230
6098	4202
4024	3697
1608	13344
2311	3779
1627	13593
3258	25631
1661	7650
2103	8040
2004	7036
3495	3697
5485	7515
5081	8407
2034	21014
1898	8182
2511	22288
1859	3454
2121	4033
2583	6107
3455	19058
10297	5777
1952	10049
5028	5327
2091	3189
1892	2660
2578	7005
1818	4186
2158	15020
1714	3099
2258	12187
2366	9118
1975	8913
1821	7549
2218	8167
2000	15586
2841	4016
1958	19094
1884	13357
3210	9181
1525	4139
5683	7223
1664	8938
1994	6373
2368	3253
1893	7005
2547	15679
2597	3624
2353	15702
2363	3549
5273	4426
1894	2673
2128	3133
7513	14604
1783	5163
1768	11720
1725	7957
1822	13910
1588	10324
8161	14469
1546	17206
1610	7872
2634	16285
1651	14286
2068	14110
2812	8032
1965	12258
1599	16783
1653	14958
1624	9897
1743	16867
1814	12645
1711	2821
1945	9137
4815	16473
3655	11129
1878	9219
1654	6210
1711	13993
1659	17726
1809	8166
1751	5094
4088	4627
1829	4077
1519	9896
3755	11223
2383	6360
2565	13047
1689	9300
1682	12872
1993	7647
1853	9041
7280	4007
3561	3150
1818	10660
1869	3866
5116	4096
7477	4395
2242	3386
1749	6375
1644	10702
1626	9104
5635	10337
1909	6340
1524	5507
4013	4623
1675	6499
2401	9362
1671	8656
5514	6755
1743	5098
1898	7715
2357	3293
1666	6161
2952	6103
1650	7237
1579	8701
1802	2487
1521	4196
1549	7147
1695	3831
1970	5813
4774	2505
2395	4339
7372	3867
1658	2329
1537	6811
2419	2289
7064	5061
1818	7003
1477	15432
1493	14353
7671	9139
6283	7822
1539	5951
2210	9965
3712	9518
1663	8602
1560	6890
4261	10526
3973	2940
9730	6778
2034	2775
1995	7495
1594	5454
2076	11318
1851	3216
1758	9394
1858	13937
2006	9387
1759	12061
2023	2890
1766	6518
1855	3332
2417	5267
1678	6446
2059	3509
2386	7658
3376	7133
1544	6338
1736	7484
2144	9680
1609	NaN
1619	NaN
4262	NaN
2770	NaN
1962	NaN
2479	NaN
2456	NaN
2286	NaN
1701	NaN
3550	NaN
1573	NaN
1545	NaN
3828	NaN
2407	NaN
3821	NaN
1555	NaN
4377	NaN
5767	NaN
4966	NaN
2023	NaN
3975	NaN
1837	NaN
3706	NaN
4861	NaN
1705	NaN
1876	NaN
1718	NaN
1641	NaN
1633	NaN
2522	NaN
2056	NaN
2097	NaN
1474	NaN
9395	NaN
1787	NaN
7154	NaN
1914	NaN
1584	NaN
1988	NaN
10199	NaN
1618	NaN
1818	NaN
1689	NaN
3097	NaN
1882	NaN
1770	NaN
2483	NaN
6297	NaN
2208	NaN
2877	NaN
1666	NaN
1933	NaN
2311	NaN
2604	NaN
1821	NaN
3310	NaN
1753	NaN
1807	NaN
1719	NaN
1909	NaN
1645	NaN
2041	NaN
2776	NaN
1932	NaN
1564	NaN
1771	NaN
1794	NaN
1685	NaN
3902	NaN
1781	NaN
6266	NaN
2397	NaN
1728	NaN
3630	NaN
2261	NaN
1877	NaN
3908	NaN
1811	NaN
1687	NaN
1964	NaN
1554	NaN
1650	NaN
2423	NaN
1798	NaN
2193	NaN
2683	NaN
10848	NaN
2002	NaN
1702	NaN
1644	NaN
1464	NaN
1463	NaN
1366	NaN
2342	NaN
1829	NaN
5469	NaN
3958	NaN
1985	NaN
5577	NaN
4441	NaN
1731	NaN
1575	NaN
3290	NaN
3027	NaN
1622	NaN
3599	NaN
1921	NaN
3028	NaN
1683	NaN
1667	NaN
1464	NaN
1987	NaN
2463	NaN
3853	NaN
1654	NaN
1888	NaN
2356	NaN
1914	NaN
2182	NaN
1791	NaN
2340	NaN
10126	NaN
1835	NaN
2650	NaN
1720	NaN
1594	NaN
2672	NaN
2254	NaN
1943	NaN
2243	NaN
3402	NaN
1955	NaN
2016	NaN
1647	NaN
1699	NaN
1848	NaN
1555	NaN
1803	NaN
1682	NaN
1651	NaN
1710	NaN
1828	NaN
2003	NaN
4665	NaN
1677	NaN
1828	NaN
1756	NaN
1677	NaN
1634	NaN
2521	NaN
1595	NaN
7083	NaN
2132	NaN
1572	NaN
5793	NaN
1692	NaN
5065	NaN
4328	NaN
1748	NaN
6399	NaN
1883	NaN
5960	NaN
8375	NaN
1671	NaN
1703	NaN
5828	NaN
2462	NaN
9336	NaN
2217	NaN
3103	NaN
3020	NaN
2299	NaN
1703	NaN
1680	NaN
1889	NaN
2227	NaN
1936	NaN
4725	NaN
7293	NaN
2537	NaN
5414	NaN
5844	NaN
1940	NaN
1800	NaN
1983	NaN
2355	NaN
4787	NaN
2054	NaN
1590	NaN
1499	NaN
1972	NaN
1668	NaN
3945	NaN
2211	NaN
1795	NaN
2210	NaN
4551	NaN
2047	NaN
7010	NaN
2039	NaN
1748	NaN
2198	NaN
1667	NaN
1573	NaN
1587	NaN
1525	NaN
4958	NaN
2091	NaN
2780	NaN
1548	NaN
2078	NaN
1827	NaN
2397	NaN
2177	NaN
2132	NaN
2140	NaN
1728	NaN
1727	NaN
1871	NaN
2713	NaN
3040	NaN
1586	NaN
1727	NaN
1898	NaN
2494	NaN
2853	NaN
5706	NaN
1773	NaN
1750	NaN
1663	NaN
5263	NaN
1809	NaN
1708	NaN
2177	NaN
1719	NaN
1792	NaN
3240	NaN
2038	NaN
1819	NaN
4706	NaN
2001	NaN
2512	NaN
1495	NaN
7073	NaN
3558	NaN
1975	NaN
1869	NaN
1532	NaN
1810	NaN
1594	NaN
1637	NaN
1717	NaN
2896	NaN
2322	NaN
6652	NaN
1625	NaN
2636	NaN
1609	NaN
1689	NaN
1716	NaN
1541	NaN
1608	NaN
2238	NaN
1574	NaN
NaN	NaN
NaN	NaN
NaN	NaN
NaN	NaN
NaN	NaN
NaN	NaN
NaN	NaN
NaN	NaN
NaN	NaN
NaN	NaN
NaN	NaN
NaN	NaN
NaN	NaN
NaN	NaN
NaN	NaN
NaN	NaN
NaN	NaN
NaN	NaN
NaN	NaN
NaN	NaN
NaN	NaN
NaN	NaN
NaN	NaN
NaN	NaN
NaN	NaN
NaN	NaN
NaN	NaN
NaN	NaN
NaN	NaN
NaN	NaN
NaN	NaN
NaN	NaN
NaN	NaN
NaN	NaN
NaN	NaN
NaN	NaN
NaN	NaN
NaN	NaN
NaN	NaN
NaN	NaN
NaN	NaN
NaN	NaN
NaN	NaN
NaN	NaN
NaN	NaN
NaN	NaN
NaN	NaN
NaN	NaN
NaN	NaN
NaN	NaN
NaN	NaN
NaN	NaN
NaN	NaN
NaN	NaN
NaN	NaN
NaN	NaN
NaN	NaN
NaN	NaN
NaN	NaN
NaN	NaN
NaN	NaN
NaN	NaN
NaN	NaN
NaN	NaN
NaN	NaN
NaN	NaN
NaN	NaN
NaN	NaN
NaN	NaN
NaN	NaN
NaN	NaN
NaN	NaN
NaN	NaN
NaN	NaN
NaN	NaN
NaN	NaN
NaN	NaN
NaN	NaN
NaN	NaN
NaN	NaN
NaN	NaN
NaN	NaN
NaN	NaN
NaN	NaN
NaN	NaN
NaN	NaN
NaN	NaN
NaN	NaN
NaN	NaN
NaN	NaN
NaN	NaN
NaN	NaN
NaN	NaN
NaN	NaN
NaN	NaN
NaN	NaN
NaN	NaN
NaN	NaN
NaN	NaN
NaN	NaN
NaN	NaN
NaN	NaN
NaN	NaN
NaN	NaN
NaN	NaN
NaN	NaN
NaN	NaN
NaN	NaN
NaN	NaN
NaN	NaN
NaN	NaN
NaN	NaN
NaN	NaN
NaN	NaN
NaN	NaN
NaN	NaN
NaN	NaN
NaN	NaN
NaN	NaN
NaN	NaN
NaN	NaN
NaN	NaN
NaN	NaN
NaN	NaN
NaN	NaN
NaN	NaN
NaN	NaN
NaN	NaN
NaN	NaN
NaN	NaN
NaN	NaN
NaN	NaN
NaN	NaN
NaN	NaN
NaN	NaN
NaN	NaN
NaN	NaN
NaN	NaN
NaN	NaN
NaN	NaN
NaN	NaN
NaN	NaN
NaN	NaN
NaN	NaN
NaN	NaN
NaN	NaN
NaN	NaN
NaN	NaN
NaN	NaN
NaN	NaN
NaN	NaN
NaN	NaN
NaN	NaN
NaN	NaN
NaN	NaN
NaN	NaN
NaN	NaN
NaN	NaN
NaN	NaN
NaN	NaN
NaN	NaN
NaN	NaN
NaN	NaN
NaN	NaN
NaN	NaN
NaN	NaN
NaN	NaN
NaN	NaN
NaN	NaN
NaN	NaN
NaN	NaN
NaN	NaN
NaN	NaN
NaN	NaN
NaN	NaN
NaN	NaN
NaN	NaN
NaN	NaN
NaN	NaN
NaN	NaN
NaN	NaN
NaN	NaN
NaN	NaN
NaN	NaN
NaN	NaN
NaN	NaN
NaN	NaN
NaN	NaN
NaN	NaN
NaN	NaN
NaN	NaN
NaN	NaN
NaN	NaN
NaN	NaN
NaN	NaN
NaN	NaN
NaN	NaN
NaN	NaN
NaN	NaN
NaN	NaN
NaN	NaN
NaN	NaN
NaN	NaN
NaN	NaN
NaN	NaN
NaN	NaN
NaN	NaN
NaN	NaN
NaN	NaN
NaN	NaN
NaN	NaN
NaN	NaN
NaN	NaN
NaN	NaN
NaN	NaN
NaN	NaN
NaN	NaN
NaN	NaN
NaN	NaN
NaN	NaN
NaN	NaN
NaN	NaN
NaN	NaN
NaN	NaN
NaN	NaN
NaN	NaN
NaN	NaN
NaN	NaN
NaN	NaN
NaN	NaN
NaN	NaN
NaN	NaN
NaN	NaN
NaN	NaN
NaN	NaN
NaN	NaN
NaN	NaN
NaN	NaN
NaN	NaN
NaN	NaN
NaN	NaN
NaN	NaN
NaN	NaN
NaN	NaN
NaN	NaN
NaN	NaN
NaN	NaN
NaN	NaN
NaN	NaN
NaN	NaN
NaN	NaN
NaN	NaN
NaN	NaN
NaN	NaN
NaN	NaN
NaN	NaN
NaN	NaN
NaN	NaN
NaN	NaN
NaN	NaN
NaN	NaN
NaN	NaN
NaN	NaN
NaN	NaN
NaN	NaN
NaN	NaN
NaN	NaN
NaN	NaN
NaN	NaN
NaN	NaN
NaN	NaN
NaN	NaN
NaN	NaN
NaN	NaN
NaN	NaN
NaN	NaN
NaN	NaN
NaN	NaN
NaN	NaN
NaN	NaN
NaN	NaN
NaN	NaN
NaN	NaN
NaN	NaN
NaN	NaN
NaN	NaN
NaN	NaN
NaN	NaN
NaN	NaN
NaN	NaN
NaN	NaN
NaN	NaN
NaN	NaN
NaN	NaN
NaN	NaN
NaN	NaN
NaN	NaN
NaN	NaN
NaN	NaN
NaN	NaN
NaN	NaN
NaN	NaN
NaN	NaN
NaN	NaN
NaN	NaN
NaN	NaN
NaN	NaN
NaN	NaN
NaN	NaN
NaN	NaN
NaN	NaN
NaN	NaN
NaN	NaN
NaN	NaN
NaN	NaN
NaN	NaN
NaN	NaN
NaN	NaN
NaN	NaN
NaN	NaN
NaN	NaN
NaN	NaN
NaN	NaN
NaN	NaN
NaN	NaN
NaN	NaN
NaN	NaN
NaN	NaN
NaN	NaN
NaN	NaN
NaN	NaN
NaN	NaN
NaN	NaN
NaN	NaN
NaN	NaN
NaN	NaN
NaN	NaN
NaN	NaN
NaN	NaN
NaN	NaN
NaN	NaN
NaN	NaN
NaN	NaN
NaN	NaN
NaN	NaN
NaN	NaN
NaN	NaN
NaN	NaN
NaN	NaN
NaN	NaN
NaN	NaN
NaN	NaN
NaN	NaN
NaN	NaN
NaN	NaN
NaN	NaN
NaN	NaN
NaN	NaN
NaN	NaN
NaN	NaN
NaN	NaN
NaN	NaN
NaN	NaN
NaN	NaN
NaN	NaN
NaN	NaN
NaN	NaN
NaN	NaN
NaN	NaN
NaN	NaN
NaN	NaN
NaN	NaN
NaN	NaN
NaN	NaN
NaN	NaN
NaN	NaN
NaN	NaN
NaN	NaN
NaN	NaN
NaN	NaN
NaN	NaN
NaN	NaN
NaN	NaN
NaN	NaN
NaN	NaN
NaN	NaN
NaN	NaN
NaN	NaN
NaN	NaN
NaN	NaN
NaN	NaN
NaN	NaN
NaN	NaN
NaN	NaN
NaN	NaN
NaN	NaN
NaN	NaN
NaN	NaN
NaN	NaN
NaN	NaN
NaN	NaN
NaN	NaN
NaN	NaN
NaN	NaN
NaN	NaN
NaN	NaN
NaN	NaN
NaN	NaN
NaN	NaN
NaN	NaN
NaN	NaN
NaN	NaN
NaN	NaN
NaN	NaN
NaN	NaN
NaN	NaN
NaN	NaN
NaN	NaN
NaN	NaN
NaN	NaN
NaN	NaN
NaN	NaN
NaN	NaN
NaN	NaN
NaN	NaN
NaN	NaN
NaN	NaN
NaN	NaN
NaN	NaN
NaN	NaN
NaN	NaN
NaN	NaN
NaN	NaN
NaN	NaN
NaN	NaN
NaN	NaN
NaN	NaN
NaN	NaN
NaN	NaN
NaN	NaN
NaN	NaN
NaN	NaN
NaN	NaN
NaN	NaN
NaN	NaN
NaN	NaN
NaN	NaN
NaN	NaN
NaN	NaN
NaN	NaN
NaN	NaN
NaN	NaN
NaN	NaN
NaN	NaN
NaN	NaN
NaN	NaN
NaN	NaN
NaN	NaN
NaN	NaN
NaN	NaN
NaN	NaN
NaN	NaN
NaN	NaN
NaN	NaN
NaN	NaN
NaN	NaN
NaN	NaN
NaN	NaN
NaN	NaN
NaN	NaN
NaN	NaN
NaN	NaN
NaN	NaN
NaN	NaN
NaN	NaN
NaN	NaN
NaN	NaN
NaN	NaN
NaN	NaN
NaN	NaN
NaN	NaN
NaN	NaN
NaN	NaN
NaN	NaN
NaN	NaN
NaN	NaN
NaN	NaN
NaN	NaN
NaN	NaN
NaN	NaN
NaN	NaN
NaN	NaN
NaN	NaN
NaN	NaN
NaN	NaN
NaN	NaN
NaN	NaN
NaN	NaN
NaN	NaN
NaN	NaN
NaN	NaN
NaN	NaN
NaN	NaN
NaN	NaN
NaN	NaN
NaN	NaN
NaN	NaN
NaN	NaN
NaN	NaN
NaN	NaN
NaN	NaN
NaN	NaN
NaN	NaN
NaN	NaN
NaN	NaN
NaN	NaN
NaN	NaN
NaN	NaN
NaN	NaN
NaN	NaN
NaN	NaN
NaN	NaN
NaN	NaN
NaN	NaN
NaN	NaN
NaN	NaN
NaN	NaN
NaN	NaN
NaN	NaN
NaN	NaN
NaN	NaN
NaN	NaN
NaN	NaN
NaN	NaN
NaN	NaN
NaN	NaN
NaN	NaN
NaN	NaN
NaN	NaN
NaN	NaN
NaN	NaN
NaN	NaN
NaN	NaN
NaN	NaN
NaN	NaN
NaN	NaN
NaN	NaN
NaN	NaN
NaN	NaN
NaN	NaN
NaN	NaN
NaN	NaN
NaN	NaN
NaN	NaN
NaN	NaN
NaN	NaN
NaN	NaN
NaN	NaN
[truncated: 2,002 more rows]
