# Supplementary material for: FRET-FISH probes chromatin compaction at individual genomic loci in single cells
Source: Nat Commun. 2022 Nov 5;13:6680. doi: 10.1038/s41467-022-34183-y (PMC9637210; doi:10.1038/s41467-022-34183-y)
Supplement: Supplementary file 8 — Source Data [file 41467_2022_34183_MOESM8_ESM.zip › Suppl Fig 11/Suppl Fig 11c.txt]

Source data for Supplementary Figure 11c in Mota et al	FRET-FISH probes chromatin compaction at individual genomic loci in single cells
fret-fish_score(%)_G1	fret-fish_score(%)_non-G1
22.2858425957112	19.6628200504868
19.8727765343386	48.3280652137747
25.9248637797534	32.5595752562045
22.8155844155844	46.4165904239097
30.8157505711598	25.2059755545496
47.4173169825344	27.352075509997
43.2535749681439	40.6916514320536
30.988326848249	42.4261372518368
37.593573123973	18.3245271460296
39.6427878081926	29.111391871973
20.6837460371862	40.1798201798202
43.3692421991085	49.1846628470692
45.1510035640593	47.7703293500437
28.2413151364764	37.6234418002267
20.7588816480975	48.0682969179569
44.7993767043241	47.6829658037712
34.2197833122274	38.8904940768564
39.3778841223722	17.5864160097029
34.3377527788938	20.1090661213361
26.5173510300014	18.3548009367682
26.7616696588869	44.0530234247322
26.8214899010549	31.9662243667069
33.4173625334804	32.7945654720075
29.8753709198813	31.0085371147446
45.8686773484134	30.1303976058145
44.4300936390055	25.6808220162391
39.7238727717581	31.3820467896527
31.8002795070512	46.2957222566646
41.2099644128114	43.5201100034376
50.555642510565	24.8746494433585
68.3447961970264	33.404279153131
40.1573426573427	38.0544166977264
39.9611882370503	36.437125748503
28.6434071679817	37.2184777248068
43.1702753274526	27.5154881435591
46.5563267485318	41.8948926720947
33.0397267661334	35.4520782745322
48.7599122659018	23.4714381398909
34.8107882082375	23.9148731513767
28.299057412168	37.926912568306
47.4022096148104	32.7047731290513
33.2873721705159	29.978354978355
41.3221635403387	21.4008810572687
49.0762124711316	24.8101885868234
41.2675549153763	35.1708297444732
47.2853828306264	23.03559435863
40.3087143415397	34.2330239374695
41.411003236246	39.0135268888156
40.8913948180964	39.2823712948518
41.1350081330201	28.4123910939013
28.9064943187741	23.7692596768132
48.2783669911376	35.7441395602399
34.3803935105281	23.7734114673101
58.086500655308	54.2781880615269
34.0128068303095	32.3888286334056
30.2775553776354	23.2484357098793
45.5689376235844	19.5962100416187
39.6277106121666	37.9288233408144
42.69889224572	45.3611231726733
60.1684121143504	25.6523073774685
27.9947134446714	39.8354053580809
41.6151545363908	21.6198252943411
20.7611116490752	35.0073046018992
43.677269200931	47.0358697283506
41.5802075019952	38.5466255950714
46.0805715419726	41.2728527078303
29.365671641791	20.3820207685894
47.9061430666449	37.8120148095067
39.2843401308195	40.3750689464975
30.8173520664547	23.8223938223938
39.2506511721098	28.2461757381715
18.7596183441059	27.1049470350551
39.437984496124	22.2435466845792
43.9612609191037	29.0735873850197
23.2627646326276	34.8208155979679
42.2253422253422	58.8310854206808
26.9483682415977	26.1422934962454
37.9060701689252	40.1952807160293
27.7049601644821	46.133853151397
39.3269713711703	20.6410547851785
47.5828018926147	48.6329261198371
36.1439010680157	38.3397386625673
45.7931556059747	21.1245401996847
47.6682997641081	45.3822806763983
33.0101569713758	45.0056116722783
42.6615405368946	35.3190138609671
43.4580934101088	25.3126426289366
39.4235807860262	21.6352779053744
44.1181041181041	25.4790052996331
32.9553035356905	35.5374187301148
59.3257074051776	28.4035388881553
24.4241053064582	41.1857821269247
48.5686242434157	30.379276152702
24.3677917680669	23.1860338243317
26.2583633556356	19.195219867426
38.1733021077283	43.4621578099839
44.8859166011015	24.7172182656054
19.3872666347535	25.8828709819463
42.8930366116296	22.8639322244033
44.9873497786211	21.8681002207929
42.6673846706157	37.140522875817
25.8962081014624	40.9742587161942
31.2543554006969	49.1596035052435
43.359215365754	27.3000240211386
45.6567593480345	43.0406475453106
42.1554131756202	15.7504474558936
29.1612784038426	29.5135135135135
42.1905265011446	47.1345902557402
26.1310941220704	44.6689666502382
30.6503772906935	43.0692270453445
34.9700975763299	21.8802961377219
26.1823966065748	18.8178409315177
42.3030511980693	21.440416962805
42.112530203659	47.181227863046
36.9698832206515	43.2959447799827
46.3808738664468	22.0099667774086
41.1359099981854	19.2332865825152
38.267491670633	43.5009998461775
30.1879288058069	43.6686019143261
40.1074472026677	21.2771548703574
39.6208708708709	18.8713708902134
24.1089250071286	30.4296875
24.8814862267777	29.3404094010614
40.3725595557944	23.0916030534351
42.3887973640857	28.9106591417314
32.9028635597979	27.0971021860702
42.449489689648	42.91950410337
26.1845386533666	35.8274433341457
26.6164747564216	35.1873884592504
39.0163297045101	44.9554655870445
45.1523092040616	39.8069963811821
43.921200750469	45.80204778157
20.2812179905019	42.0687199572726
35.1457582705536	27.4015396630592
42.9876837504966	34.1380901122559
42.11177562384	27.8531129367515
31.6221765913758	44.0024668516805
41.6094210009814	40
45.2823920265781	42.8054454592452
42.2857142857143	26.2887919979482
40.6883835279656	39.4155623513422
42.8629607004683	30.4950769657468
39.2150111895335	28.2385575589459
41.9858451290591	45.7189811010682
45.67447261467	25.5478896103896
33.9003436426117	30.4472927020664
43.3479991619527	46.4628394860953
43.3254845136751	42.3570019723866
29.1048529041991	22.3309852712469
24.5219347581552	41.4913598797896
45.8099579242637	29.6112862074141
37.3042505592841	30.0536154180554
33.9193035325632	45.4741106469173
40.7539753439343	45.532396186783
25.0928710419246	40.3389830508475
24.7696411251212	42.648459828517
34.8356227812934	42.1318911374738
47.7687296416938	26.4043160901301
47.2491349480969	48.2423101067169
38.4790983021829	38.6243386243386
34.7377857463021	20.7797726548391
47.4228642767969	33.9785250070641
35.8759430008382	33.9845427221984
40.6031128404669	34.4329604983718
23.3203342618384	40.7548419135905
43.0127041742287	46.1388937974907
20.5203834404298	39.3542435424354
41.8992671136754	39.0974084003575
29.3231129011303	36.8498437787171
31.7719680464778	23.1267544806737
27.172031844929	44.5631067961165
44.3877551020408	41.9629898403483
18.4201235657546	44.4936260623229
36.6038469011074	40.0532859680284
34.3719760015483	22.3035627135188
14.9587276021744	46.0285132382892
46.9344198680636	37.6669847328244
29.5766507730097	50.9428446133606
45.4216638111555	46.7810367090943
30.9565987599646	30.8858643744031
42.7142857142857	43.0698558530017
44.9002756607751	40.1686874011597
25.3132392885306	31.8059299191375
40.7411617596908	32.8988125967992
26.9547585857306	26.4415418923224
41.6666666666667	26.4844756045214
38.8258141619361	47.905533528702
20.8413321091729	31.3048855905999
41.9038817005545	28.1798541722927
42.8132344964744	43.3068142511242
48.8817424353165	43.4871197787804
42.4614240565161	49.2451930716669
39.8622394913458	38.4878487848785
39.3517597931994	34.8463598112967
19.0929301911961	21.7191011235955
35.3923973022685	30.7796360059026
17.4691769410197	33.1124852767962
37.531241321855	33.0253305719293
27.550866616428	28.9430222956235
27.0480389881643	31.7109363407034
46.6900549115314	46.2013376779283
36.9189907038513	38.6925795053004
40.9597581711695	39.0099816663272
47.1346219057308	42.1286031042129
23.9074550128535	32.2116091109478
19.01401451148	34.0173359278259
44.0888177635527	46.3616825299355
32.7492269179797	42.3315118397086
43.4711643090316	41.2430278884462
41.4225134926754	47.2818559556787
42.1887496667555	35.9302325581395
26.3041982105988	26.3793797825211
37.5069560378408	38.6800623592586
43.6516853932584	40.5714285714286
40.2446015669788	43.9922166369385
38.0276285495012	38.2347780312336
28.8269454123113	41.3382352941176
42.7595867623884	34.4916900496439
38.1086956521739	32.3529411764706
42.4734299516908	36.5141792589526
29.3209302325581	41.3012729844413
42.1102661596958	38.2728562740726
39.044200982244	39.7644749754661
47.1388101983003	32.6050731346047
30.7786717578072	37.4780744494251
38.5026737967914	38.1549977983267
23.5176828628398	NaN
22.7110855829983	NaN
43.1995540691193	NaN
43.7214210341189	NaN
29.187609585038	NaN
25.0920147223556	NaN
38.5961383748994	NaN
38.7621259734936	NaN
24.1897305171158	NaN
28.972230174635	NaN
27.1399403172609	NaN
39.0587804431423	NaN
49.0955600219258	NaN
40.1823015571591	NaN
30.3815774835911	NaN
39.1402492884483	NaN
50.9574767671079	NaN
65.3638430926663	NaN
48.5997012696042	NaN
37.7976641892917	NaN
42.8965517241379	NaN
38.2405745062837	NaN
26.8205275229358	NaN
48.0937448423832	NaN
42.6085256159562	NaN
46.0621326616289	NaN
43.4488588334742	NaN
44.1044471644227	NaN
34.9453662484824	NaN
48.9626556016597	NaN
43.8826916156891	NaN
30.560163327804	NaN
46.9699866182374	NaN
40.9862716763006	NaN
32.2890464212211	NaN
45.6922498118886	NaN
43.148919294071	NaN
41.792828685259	NaN
47.2238805970149	NaN
39.9564375605034	NaN
30.3887935963408	NaN
39.621581116523	NaN
24.9740813270361	NaN
34.4868382135463	NaN
41.2144628337466	NaN
23.8179800221976	NaN
43.5728952772074	NaN
38.9910050840829	NaN
24.225173940544	NaN
39.0505675954592	NaN
31.9039451114923	NaN
35.0874867444327	NaN
23.4690971233267	NaN
39.7561934722768	NaN
42.3076923076923	NaN
20.0425246195166	NaN
45.6503449436312	NaN
44.8379955725498	NaN
34.4153515064562	NaN
45.4736547085202	NaN
39.9808429118774	NaN
29.1753774680604	NaN
20.7151220390885	NaN
20.5505891913856	NaN
33.1310902739474	NaN
40.2139710509755	NaN
46.8473777253978	NaN
39.9824253075571	NaN
21.3545663852648	NaN
38.5264773599386	NaN
39.4125818614804	NaN
47.413465195892	NaN
42.3553719008264	NaN
43.9661134163209	NaN
38.4078009023432	NaN
23.672736599128	NaN
39.3241737838841	NaN
47.1373727257553	NaN
40.295243302351	NaN
41.4846353202518	NaN
42.115711854793	NaN
47.939630320502	NaN
46.2307301372184	NaN
42.169962586852	NaN
39.3987904660263	NaN
38.2605378600038	NaN
47.0038594353037	NaN
31.2981082844097	NaN
45.1466414380322	NaN
37.3273369739801	NaN
40.5023873780361	NaN
36.960087479497	NaN
42.3348416289593	NaN
51.3213981244672	NaN
23.0893300248139	NaN
30.0410466906106	NaN
38.0718336483932	NaN
43.9434129089301	NaN
41.1703601108033	NaN
35.205679682606	NaN
40.627802690583	NaN
43.528684088449	NaN
42.591505186925	NaN
34.3052315894702	NaN
39.7367862449586	NaN
46.6958041958042	NaN
36.7865604135257	NaN
40	NaN
38.4409156527119	NaN
39.6766824811105	NaN
40.8366160195085	NaN
38.3207224798633	NaN
40.893023255814	NaN
40.5333333333333	NaN
40.7600950118765	NaN
34.7803617571059	NaN
40.5836389730506	NaN
41.416153567548	NaN
36.4894684052156	NaN
34.4100074682599	NaN
44.0203562340967	NaN
47.6720832572576	NaN
42.8919729932483	NaN
38.9707187222715	NaN
36.9584596184703	NaN
47.0588235294118	NaN
38.5220729366603	NaN
42.9024435739601	NaN
42.6028708133971	NaN
40.7483246463142	NaN
37.8105039034776	NaN
46.0694108151735	NaN
40.499671268902	NaN
38.6083636994621	NaN
41.692789968652	NaN
27.005795235029	NaN
35.8074222668004	NaN
36.0427978281699	NaN
47.7168949771689	NaN
38.4566529056843	NaN
42.5076452599388	NaN
39.4898160964999	NaN
41.7386883579054	NaN
45.5185772142983	NaN
37.1305418719212	NaN
43.8988095238095	NaN
42.52292719446	NaN
37.5760929717764	NaN
45.9013689592611	NaN
44.5975918884664	NaN
36.3171806167401	NaN
37.7549407114624	NaN
41.1214953271028	NaN
39.8366170110524	NaN
40.9756097560976	NaN
41.5823022122235	NaN
35.8517462580185	NaN
35.4329342356412	NaN
40.8510638297872	NaN
37.8878159030203	NaN
54.2796122884837	NaN
40.3259506895111	NaN
42.0461354104254	NaN
27.7022735932935	NaN
43.5621521335807	NaN
49.5040577096483	NaN
47.0534069981584	NaN
46.562123039807	NaN
24.6365795724466	NaN
41.1044034090909	NaN
44.9581898671913	NaN
47.8167938931298	NaN
49.0759408602151	NaN
43.0537772087068	NaN
45.1462765957447	NaN
42.8291727851199	NaN
40.9055876685935	NaN
41.3428969914326	NaN
27.9678325248915	NaN
38.4190330007675	NaN
32.7868852459016	NaN
38.7905891503014	NaN
44.3767840152236	NaN
36.9692186266772	NaN
30.6213472777607	NaN
37.8625555265221	NaN
42.5941283794991	NaN
39.9258997882851	NaN
38.9584100110416	NaN
42.5664822416563	NaN
46.1857379767828	NaN
42.8073089700997	NaN
47.6687668766877	NaN
48.3434271464197	NaN
27.7227722772277	NaN
35.3817299205649	NaN
45.5997161107168	NaN
40.9322898945219	NaN
29.8434970318403	NaN
42.1081376297105	NaN
41.5669014084507	NaN
45.4203262233375	NaN
35.9067988175969	NaN
45.7840236686391	NaN
26.3910742383064	NaN
43.1044109436069	NaN
43.6622160568753	NaN
46.6819659590744	NaN
33.2843617368593	NaN
42.1281421281421	NaN
30.1720399016915	NaN
35.1259360108918	NaN
19.1282645512078	NaN
38.5334407735697	NaN
39.2490118577075	NaN
36.921768707483	NaN
43.983268983269	NaN
35.2751965689778	NaN
33.5222672064777	NaN
42.9674572531715	NaN
29.3119923554706	NaN
19.9473089951073	NaN
41.6344375315285	NaN
25.476823488614	NaN
30.6547619047619	NaN
26.2908777969019	NaN
45.4167419996384	NaN
36.3443350704497	NaN
36.910186682346	NaN
31.9094404100812	NaN
42.7374301675978	NaN
48.6542774751682	NaN
39.795209996529	NaN
39.1415131321051	NaN
35.9701801615241	NaN
35.8053510504579	NaN
30.3056339756966	NaN
42.9063360881543	NaN
36.3175951641889	NaN
34.2157392400504	NaN
36.7394416607015	NaN
38.7775352252431	NaN
38.0875202593193	NaN
40.2409638554217	NaN
41.5468718364041	NaN
46.1778471138846	NaN
44.9667948269836	NaN
42.1259842519685	NaN
44.3415637860082	NaN
41.8141592920354	NaN
45.0485838329543	NaN
38.4055038445973	NaN
45.9723352318958	NaN
46.5305271931652	NaN
40.2384765972593	NaN
41.4373947220663	NaN
43.8813592614418	NaN
46.1219879518072	NaN
42.0132141469102	NaN
36.307746355173	NaN
43.088954056696	NaN
44.4592790387183	NaN
43.1096070689979	NaN
42.8822152886115	NaN
36.1341059602649	NaN
35.6877323420074	NaN
33.0462863293864	NaN
40.3183602267772	NaN
34.6781115879828	NaN
33.1775700934579	NaN
39.413612565445	NaN
38.7654806369176	NaN
36.4198847877107	NaN
38.8877694942575	NaN
38.7486855941115	NaN
39.4147325933401	NaN
36.8954310839228	NaN
43.1497315569696	NaN
41.2875024836082	NaN
40.9216430790473	NaN
43.2659290347196	NaN
38.7762906309751	NaN
39.0875462392109	NaN
38.8590604026846	NaN
44.3140003504468	NaN
41.0505124450952	NaN
40.8853258975253	NaN
39.9766120948881	NaN
43.4221146085553	NaN
38.4615384615385	NaN
40.8823529411765	NaN
NaN	NaN
NaN	NaN
NaN	NaN
NaN	NaN
NaN	NaN
NaN	NaN
NaN	NaN
NaN	NaN
NaN	NaN
NaN	NaN
NaN	NaN
NaN	NaN
NaN	NaN
NaN	NaN
NaN	NaN
NaN	NaN
NaN	NaN
NaN	NaN
NaN	NaN
NaN	NaN
NaN	NaN
NaN	NaN
NaN	NaN
NaN	NaN
NaN	NaN
NaN	NaN
NaN	NaN
NaN	NaN
NaN	NaN
NaN	NaN
NaN	NaN
NaN	NaN
NaN	NaN
NaN	NaN
NaN	NaN
NaN	NaN
NaN	NaN
NaN	NaN
NaN	NaN
NaN	NaN
NaN	NaN
NaN	NaN
NaN	NaN
NaN	NaN
NaN	NaN
NaN	NaN
NaN	NaN
NaN	NaN
NaN	NaN
NaN	NaN
NaN	NaN
NaN	NaN
NaN	NaN
NaN	NaN
NaN	NaN
NaN	NaN
NaN	NaN
NaN	NaN
NaN	NaN
NaN	NaN
NaN	NaN
NaN	NaN
NaN	NaN
NaN	NaN
NaN	NaN
NaN	NaN
NaN	NaN
NaN	NaN
NaN	NaN
NaN	NaN
NaN	NaN
NaN	NaN
NaN	NaN
NaN	NaN
NaN	NaN
NaN	NaN
NaN	NaN
NaN	NaN
NaN	NaN
NaN	NaN
NaN	NaN
NaN	NaN
NaN	NaN
NaN	NaN
NaN	NaN
NaN	NaN
NaN	NaN
NaN	NaN
NaN	NaN
NaN	NaN
NaN	NaN
NaN	NaN
NaN	NaN
NaN	NaN
NaN	NaN
NaN	NaN
NaN	NaN
NaN	NaN
NaN	NaN
NaN	NaN
NaN	NaN
NaN	NaN
NaN	NaN
NaN	NaN
NaN	NaN
NaN	NaN
NaN	NaN
NaN	NaN
NaN	NaN
NaN	NaN
NaN	NaN
NaN	NaN
NaN	NaN
NaN	NaN
NaN	NaN
NaN	NaN
NaN	NaN
NaN	NaN
NaN	NaN
NaN	NaN
NaN	NaN
NaN	NaN
NaN	NaN
NaN	NaN
NaN	NaN
NaN	NaN
NaN	NaN
NaN	NaN
NaN	NaN
NaN	NaN
NaN	NaN
NaN	NaN
NaN	NaN
NaN	NaN
NaN	NaN
NaN	NaN
NaN	NaN
NaN	NaN
NaN	NaN
NaN	NaN
NaN	NaN
NaN	NaN
NaN	NaN
NaN	NaN
NaN	NaN
NaN	NaN
NaN	NaN
NaN	NaN
NaN	NaN
NaN	NaN
NaN	NaN
NaN	NaN
NaN	NaN
NaN	NaN
NaN	NaN
NaN	NaN
NaN	NaN
NaN	NaN
NaN	NaN
NaN	NaN
NaN	NaN
NaN	NaN
NaN	NaN
NaN	NaN
NaN	NaN
NaN	NaN
NaN	NaN
NaN	NaN
NaN	NaN
NaN	NaN
NaN	NaN
NaN	NaN
NaN	NaN
NaN	NaN
NaN	NaN
NaN	NaN
NaN	NaN
NaN	NaN
NaN	NaN
NaN	NaN
NaN	NaN
NaN	NaN
NaN	NaN
NaN	NaN
NaN	NaN
NaN	NaN
NaN	NaN
NaN	NaN
NaN	NaN
NaN	NaN
NaN	NaN
NaN	NaN
NaN	NaN
NaN	NaN
NaN	NaN
NaN	NaN
NaN	NaN
NaN	NaN
NaN	NaN
NaN	NaN
NaN	NaN
NaN	NaN
NaN	NaN
NaN	NaN
NaN	NaN
NaN	NaN
NaN	NaN
NaN	NaN
NaN	NaN
NaN	NaN
NaN	NaN
NaN	NaN
NaN	NaN
NaN	NaN
NaN	NaN
NaN	NaN
NaN	NaN
NaN	NaN
NaN	NaN
NaN	NaN
NaN	NaN
NaN	NaN
NaN	NaN
NaN	NaN
NaN	NaN
NaN	NaN
NaN	NaN
NaN	NaN
NaN	NaN
NaN	NaN
NaN	NaN
NaN	NaN
NaN	NaN
NaN	NaN
NaN	NaN
NaN	NaN
NaN	NaN
NaN	NaN
NaN	NaN
NaN	NaN
NaN	NaN
NaN	NaN
NaN	NaN
NaN	NaN
NaN	NaN
NaN	NaN
NaN	NaN
NaN	NaN
NaN	NaN
NaN	NaN
NaN	NaN
NaN	NaN
NaN	NaN
NaN	NaN
NaN	NaN
NaN	NaN
NaN	NaN
NaN	NaN
NaN	NaN
NaN	NaN
NaN	NaN
NaN	NaN
NaN	NaN
NaN	NaN
NaN	NaN
NaN	NaN
NaN	NaN
NaN	NaN
NaN	NaN
NaN	NaN
NaN	NaN
NaN	NaN
NaN	NaN
NaN	NaN
NaN	NaN
NaN	NaN
NaN	NaN
NaN	NaN
NaN	NaN
NaN	NaN
NaN	NaN
NaN	NaN
NaN	NaN
NaN	NaN
NaN	NaN
NaN	NaN
NaN	NaN
NaN	NaN
NaN	NaN
NaN	NaN
NaN	NaN
NaN	NaN
NaN	NaN
NaN	NaN
NaN	NaN
NaN	NaN
NaN	NaN
NaN	NaN
NaN	NaN
NaN	NaN
NaN	NaN
NaN	NaN
NaN	NaN
NaN	NaN
NaN	NaN
NaN	NaN
NaN	NaN
NaN	NaN
NaN	NaN
NaN	NaN
NaN	NaN
NaN	NaN
NaN	NaN
NaN	NaN
NaN	NaN
NaN	NaN
NaN	NaN
NaN	NaN
NaN	NaN
NaN	NaN
NaN	NaN
NaN	NaN
NaN	NaN
NaN	NaN
NaN	NaN
NaN	NaN
NaN	NaN
NaN	NaN
NaN	NaN
NaN	NaN
NaN	NaN
NaN	NaN
NaN	NaN
NaN	NaN
NaN	NaN
NaN	NaN
NaN	NaN
NaN	NaN
NaN	NaN
NaN	NaN
NaN	NaN
NaN	NaN
NaN	NaN
NaN	NaN
NaN	NaN
NaN	NaN
NaN	NaN
NaN	NaN
NaN	NaN
NaN	NaN
NaN	NaN
NaN	NaN
NaN	NaN
NaN	NaN
NaN	NaN
NaN	NaN
NaN	NaN
NaN	NaN
NaN	NaN
NaN	NaN
NaN	NaN
NaN	NaN
NaN	NaN
NaN	NaN
NaN	NaN
NaN	NaN
NaN	NaN
NaN	NaN
NaN	NaN
NaN	NaN
NaN	NaN
NaN	NaN
NaN	NaN
NaN	NaN
NaN	NaN
NaN	NaN
NaN	NaN
NaN	NaN
NaN	NaN
NaN	NaN
NaN	NaN
NaN	NaN
NaN	NaN
NaN	NaN
NaN	NaN
NaN	NaN
NaN	NaN
NaN	NaN
NaN	NaN
NaN	NaN
NaN	NaN
NaN	NaN
NaN	NaN
NaN	NaN
NaN	NaN
NaN	NaN
NaN	NaN
NaN	NaN
NaN	NaN
NaN	NaN
NaN	NaN
NaN	NaN
NaN	NaN
NaN	NaN
NaN	NaN
NaN	NaN
NaN	NaN
NaN	NaN
NaN	NaN
NaN	NaN
NaN	NaN
NaN	NaN
NaN	NaN
NaN	NaN
NaN	NaN
NaN	NaN
NaN	NaN
NaN	NaN
NaN	NaN
NaN	NaN
NaN	NaN
NaN	NaN
NaN	NaN
NaN	NaN
NaN	NaN
NaN	NaN
NaN	NaN
NaN	NaN
NaN	NaN
NaN	NaN
NaN	NaN
NaN	NaN
NaN	NaN
NaN	NaN
NaN	NaN
NaN	NaN
NaN	NaN
NaN	NaN
NaN	NaN
NaN	NaN
NaN	NaN
NaN	NaN
NaN	NaN
NaN	NaN
NaN	NaN
NaN	NaN
NaN	NaN
NaN	NaN
NaN	NaN
NaN	NaN
NaN	NaN
NaN	NaN
NaN	NaN
NaN	NaN
NaN	NaN
NaN	NaN
NaN	NaN
NaN	NaN
NaN	NaN
NaN	NaN
NaN	NaN
NaN	NaN
NaN	NaN
NaN	NaN
NaN	NaN
NaN	NaN
NaN	NaN
NaN	NaN
NaN	NaN
NaN	NaN
NaN	NaN
NaN	NaN
NaN	NaN
NaN	NaN
NaN	NaN
NaN	NaN
NaN	NaN
NaN	NaN
NaN	NaN
NaN	NaN
NaN	NaN
NaN	NaN
NaN	NaN
25.810896756413	22.2941221785687
20.6722508591065	30.9820857325656
23.8689021821552	40.8514121981171
23.1984205330701	28.1793081045964
29.5454545454545	26.1808367071525
51.9098609557296	23.7017743773401
42.825361512792	28.2162449124049
25.259067357513	35.4218785535592
42.2958272446826	24.0698665151945
16.6050870147256	25.5261371350984
21.3761717157995	33.492975734355
28.4173216212051	50.1039230969083
43.9545454545455	25.147967907405
14.1160543966525	37.8255300981927
16.7494207216154	49.1903827281649
34.745269286754	47.9822003989566
17.9769581914354	36.0224661730917
36.0839772561598	15.1367738296672
37.5047187617969	20.4889746739194
23.5375883238735	18.5933989977536
21.9274740978921	24.1179663470237
21.5827793605571	15.370705244123
28.5989407799711	31.7772648586267
19.2644252911376	30.7755678474756
28.5312029336651	19.4469223907226
24.1262300644723	25.2151898734177
25.1632440617015	22.6576728499157
17.2218769422001	41.4244729948859
28.9578045685279	40.5103890670757
53.9671394467069	26.8287159356836
67.0902513681477	21.1685695097381
22.0582671206962	55.3554396005162
29.0232321519417	32.5828853046595
28.8716514837197	25.5327216197771
45.0409787385675	24.7907220090687
30.227079996231	32.6821745276957
14.9309504467912	39.7617697107204
28.9772727272727	20.233818425379
42.9092900164264	24.1918294849023
34.1250237507125	23.8354506957048
30.0867976244861	29.5166858457998
34.3740909531659	27.988554472234
33.0432380163006	17.4513456227118
49.4897959183673	18.9167120304845
13.5481322649814	25.048315847598
38.6058332324821	21.5461951811406
24.7292817679558	14.8367638499391
40.0437864887406	40.8446790775215
27.3565176980869	44.110660891435
45.6864337936637	25.6758649670822
52.0170692006511	26.0862877797431
49.1680426775054	25.9831191252638
16.1222811869347	26.7053941908714
24.9449191251545	52.0150116733216
45.8855779481192	34.4380554103502
24.1221623387228	20.6339263342521
16.7540590056226	24.0451817860925
44.2620259399113	23.2750472589792
45.3645505971087	24.9082532989771
58.7361749720393	48.0976614564401
27.9905649780973	29.7658862876254
26.0115095174856	21.5609574369004
20.0532061278782	22.991191802984
46.848925971951	31.1955286093217
23.8386585089508	22.8688466699626
23.096878074962	25.5313301575669
23.8907849829352	21.5095169985697
48.6101312261888	29
22.0762711864407	24.6639336447707
23.6977542108546	22.9527705466716
22.3455156265907	20.4423483493251
24.5218897847671	22.175332430926
16.4923572003218	22.5305704034561
30.0876242985133	25.5797699980939
22.0431742170873	25.1854094142576
19.9778726094516	59.065683757144
24.6553552492047	27.4598127539304
25.1496329757199	25.7122221330551
21.0711225364182	33.5539437896646
21.9056739286569	24.2424242424242
29.7628156082632	28.8770561947323
23.7607462959576	20.3314550878356
37.9590093936806	17.7109713258721
31.7782285327924	19.3996569468268
24.3774714117773	27.5353621945992
51.1924478304074	33.6732730421397
38.9017577326611	15.4277318241184
24.0720221606648	27.0781688977029
35.9432725539268	19.110144057623
24.8913282107574	30.4169636493229
59.3117866425585	30.0763358778626
17.7189129838046	39.7854031658345
49.1661519456455	29.2177191328935
22.5840948862532	21.9452008168822
21.3688098288988	18.7451587916344
32.6204523107178	43.8306578533207
35.643321476757	20.7836566346588
19.218317735005	21.7410517012815
28.4523671721264	24.5627841902763
46.1294224372543	18.3726370361004
24.4676694666927	31.6007617340652
24.3612142389168	15.3808894760018
24.1549215079638	25.9997070455544
35.0221565731167	19.0711521286097
20.5359241557628	26.4882484131069
21.114692241176	15.3622154870149
27.973936779079	20.63421418637
38.0468268638324	56.3314226159458
23.7921906022502	31.5509138381201
29.4178047027416	36.3528948404884
23.1337717811377	23.2202309272508
15.9870308018456	17.7781432447989
20.9046247670676	25.5762232106753
43.7338897753774	46.7778824162518
17.5668265935572	24.1221104640903
42.2729184188394	24.5049938671807
23.217026501586	27.900135767084
40.1183860835951	39.4269036879809
30.3574397339983	38.1369426751592
26.3526157350907	21.7219792470629
24.043427848635	25.2409053559423
18.1002097867981	29.9964844436632
15.9724478523621	24.1841887105283
42.0013499831252	23.7912046466018
34.1645330067906	23.4809911744739
20.648518815052	16.9097413318657
36.4632454923717	43.1235431235431
19.712090435397	33.9459231094212
23.1227106227106	22.5105189340813
20.8093732029902	34.7427346355407
29.5223954466716	39.3856280855732
30.3428093645485	49.5567375886525
20.7569325264204	43.5583796664019
35.5034454386506	27.4499949743693
25.011928619143	24.5980531554194
26.3287348946637	26.6523374529823
25.9920269855872	50.4863424383744
17.2890187100339	38.7517934002869
26.0033600896024	38.899721448468
42.1191553544495	25.0683158348914
28.2520057871893	34.1711740375438
34.6662517504279	18.3738569504501
36.1011752682678	29.2518703241895
30.2740863787375	28.1809613572102
39.570757880617	19.2623722009659
20.8147044212618	23.7613306345155
35.1205997392438	26.6430993434817
24.3778234086242	25.0786388332857
34.4668714348398	23.1487243310516
26.3486158223	31.6002452483139
32.8622327790974	28.1781376518219
25.5994951619689	22.9434735292235
18.2149362477231	26.2033513585687
32.0159629248198	27.0272839623538
19.7013028280902	25.2525252525253
19.8736842105263	26.643267389917
36.1189232623544	38.5050962627407
24.552833308282	24.3335260486927
30.9019607843137	49.0714177865016
38.1514372516943	20.1774420238932
23.6796811305372	19.9916060436486
48.1192581036575	32.0479416362689
32.110356781742	30.2415550103793
41.0578453918273	32.441942294159
19.5014955134596	25.3344179320318
43.170185540627	24.2276682366089
20.1184015786877	19.1849954805664
31.9844266163285	27.2755354200988
27.7889745109662	22.7084735981533
27.0862239841427	23.1798990835135
29.0963448741441	24.9336870026525
45.0538260110562	31.3634301270417
17.1554252199413	44.9758287292818
31.1605921134469	30.0463931592832
24.9876347808883	26.3494809688581
17.9123173277662	28.172726567951
17.8788528927984	38.2909254672371
29.891362805206	29.6115728900256
17.0202304017983	37.3075884418039
28.8786482334869	30.3769645015936
16.4866979655712	21.7026787540045
40.1500699478571	51.4804202483286
18.0879193521732	31.7846801789945
26.0020840569642	32.0881333184208
24.2871571750447	29.1911021233569
24.4821249582359	17.9853607528756
35.6226235741445	47.1296027834155
20.3085516691049	31.4852377732702
22.1297234689445	24.3562978427279
37.1409778557334	30.3897978825794
37.2315035799523	34.1863979848867
44.4623367328681	31.1746840403645
33.5469827064941	26.8047069472731
21.6243723707423	27.2003835091083
15.8152734778122	20.2384655261794
26.0476984983806	27.5856522438475
12.5338192258848	29.1515080389626
41.4254385964912	33.8081671415005
28.0735596707819	27.377938517179
32.6430079420931	41.7571389471764
22.3745270222032	29.281659816011
26.5029522275899	33.4755934915978
30.1991937396253	28.1718600446666
21.6157349349878	43.9393939393939
29.1695535979412	57.1938168846611
23.0390463026952	23.8702488547728
28.380928418669	61.3919413919414
28.9872650090964	40.3661875427789
46.0678024436414	33.9415649837681
21.4012434241989	45.7344031439332
19.7237902120897	33.6877637130802
28.5870356882739	29.5502757742894
24.7463359639233	31.921651667549
41.6240191061071	30.23201585636
36.3206194436478	44.244862767639
15.553235908142	35.0996246029454
22.4275136668743	51.0008963250672
43.7721893491124	31.6160787530763
16.3889863205893	25.7815972736702
28.2332361516035	27.7718305551308
29.2993047932675	32.2561947543834
29.7648514851485	29.0662233305625
22.4893771375272	43.8490978676873
46.5681098204857	25.8751050126015
25.9231669681813	37.2355185570586
37.2734761120264	33.921302578019
16.0322008459544	NaN
13.6351387766101	NaN
43.4350132625995	NaN
47.4220963172805	NaN
35.5377139235157	NaN
23.6211293260474	NaN
16.0905899223656	NaN
28.6771868303137	NaN
24.3657505285412	NaN
24.1328160657234	NaN
22.1387772371483	NaN
24.0937936968915	NaN
30.5490589152467	NaN
22.9081885856079	NaN
27.6422764227642	NaN
35.0176619007569	NaN
54.6598871457804	NaN
69.5682916290215	NaN
26.7488879902952	NaN
36.4896590273896	NaN
29.3097736057427	NaN
36.4254108723135	NaN
33.515057113188	NaN
40.0553483335339	NaN
31.764097258148	NaN
33.9105014616595	NaN
29.2462896498205	NaN
28.1784841075795	NaN
22.0474289739375	NaN
42.4058900368127	NaN
45.2959919503606	NaN
25.8976182012087	NaN
26.6949512091642	NaN
25.8717031738936	NaN
28.5997171145686	NaN
33.630289532294	NaN
40.0403038288637	NaN
35.9106529209622	NaN
43.2239990661842	NaN
25.0507363272103	NaN
25.506948018528	NaN
32.0760365214788	NaN
23.7820387399726	NaN
51.2060939483707	NaN
61.5977119828399	NaN
24.6055631554948	NaN
32.2884012539185	NaN
30.4553829955251	NaN
25.2926278321583	NaN
30.4711791437455	NaN
32.466039707419	NaN
22.6597469996756	NaN
26.736002502346	NaN
19.8043444769681	NaN
45.5971332902544	NaN
16.961187767288	NaN
35.4229861813279	NaN
44.317600954166	NaN
28.2666345226615	NaN
30.9027777777778	NaN
26.650252081135	NaN
20.8449655685837	NaN
17.4835239754564	NaN
17.8167733775986	NaN
32.3836389280677	NaN
40.7042253521127	NaN
43.9344821702781	NaN
26.7249263286251	NaN
17.3215313759355	NaN
20.9706232631997	NaN
29.4240733359904	NaN
30.6886390920004	NaN
30.9997573404513	NaN
47.3215610624722	NaN
56.3554667998003	NaN
18.1213827623964	NaN
27.3806548362909	NaN
29.8341463414634	NaN
31.3592313426654	NaN
35.0489089541008	NaN
33.4457678929061	NaN
46.4951471267909	NaN
38.6992275105906	NaN
20.8329883249151	NaN
36.3573646084857	NaN
29.8196948682386	NaN
48.9164086687306	NaN
26.4004488917984	NaN
48.8518455519646	NaN
26.6270400967157	NaN
19.4459833795014	NaN
26.9645941278066	NaN
24.4415636218588	NaN
35.7338099243061	NaN
19.112575676297	NaN
26.8742687426874	NaN
32.4968030690537	NaN
50.1278772378517	NaN
22.9009595613434	NaN
27.7383487106695	NaN
41.4876898899948	NaN
21.9370979270908	NaN
35.8835883588359	NaN
33.9195710455764	NaN
19.7761831539382	NaN
38.6627551644053	NaN
22.6584195910124	NaN
27.1660890429219	NaN
43.825194621373	NaN
25.4754398454185	NaN
49.9638676109264	NaN
42.1461035361933	NaN
35.3749284487693	NaN
29.2855307118993	NaN
22.3967512068041	NaN
35.823812387252	NaN
30.6869926747179	NaN
25.9752418599813	NaN
32.319391634981	NaN
32.0055742654744	NaN
44.4854881266491	NaN
31.8937207682356	NaN
31.9222577209798	NaN
45.7799767171129	NaN
36.3754045307443	NaN
45.399741639156	NaN
21.2905611537395	NaN
27.0833333333333	NaN
28.6560614371914	NaN
41.3258324464041	NaN
42.4026662626875	NaN
45.8297132927889	NaN
22.2739981360671	NaN
30.3260045489007	NaN
29.5712391336378	NaN
29.0043816942551	NaN
35.933214072749	NaN
23.6361739856055	NaN
45.6482246077622	NaN
24.989783408255	NaN
39.7332904884319	NaN
42.1005864581482	NaN
35.7867324561403	NaN
48.0108499095841	NaN
26.8203682202687	NaN
35.6109782484911	NaN
38.8414634146341	NaN
43.3737314021086	NaN
42.1386660280206	NaN
43.6372049976863	NaN
40.6877711714607	NaN
30.5723076923077	NaN
42.8045515394913	NaN
22.5277201838998	NaN
37.841842920652	NaN
19.9982341515098	NaN
29.1205086215201	NaN
22.4768335608074	NaN
39.6442185514612	NaN
28.8244047619048	NaN
30.3574620196604	NaN
48.5328365160689	NaN
46.1688311688312	NaN
22.1097976357443	NaN
49.3744135126681	NaN
36.6622133155199	NaN
52.3915109280963	NaN
44.299674267101	NaN
28.7933621678877	NaN
34.21435179067	NaN
29.0308599167822	NaN
46.2064251537936	NaN
37.3945282536436	NaN
30.0904003443823	NaN
43.365224625624	NaN
25.3855615479232	NaN
43.4456435904185	NaN
25.1228205375205	NaN
27.5922671353251	NaN
38.4337181805536	NaN
21.3476325374342	NaN
41.8550272798129	NaN
38.3453436807095	NaN
46.105711622953	NaN
29.5698176249478	NaN
52.8288822947577	NaN
24.7652470833729	NaN
34.1197640707788	NaN
45.6351113246836	NaN
44.2945900894075	NaN
45.2675558412341	NaN
45.1899641577061	NaN
33.8689458689459	NaN
31.0006928635059	NaN
23.8031914893617	NaN
50.4841235939057	NaN
23.1166331262578	NaN
51.8187450216833	NaN
27.5714853057983	NaN
26.232097725358	NaN
43.9606515078213	NaN
22.9904802805812	NaN
28.8662420382166	NaN
36.2816370490038	NaN
18.9846539909275	NaN
45.1939581187779	NaN
39.724741945574	NaN
32.6050420168067	NaN
27.6304320757066	NaN
42.9869186046512	NaN
28.6609829488465	NaN
33.7412858249419	NaN
13.8079429484815	NaN
22.0660457239627	NaN
30.0462442194726	NaN
34.3487721479639	NaN
34.1717412408437	NaN
27.0104551528968	NaN
20.2898550724638	NaN
29.1584925141972	NaN
25.7786483839373	NaN
21.0936191592698	NaN
27.8393351800554	NaN
17.7263969171484	NaN
31.2159709618875	NaN
28.5968933027757	NaN
29.9497377622378	NaN
21.4045735341931	NaN
34.2018719959524	NaN
33.3972668424838	NaN
44.8533240756813	NaN
46.4782908339076	NaN
30.6434872859367	NaN
22.6300578034682	NaN
35.7152865349587	NaN
25.8110014104372	NaN
26.4056332017497	NaN
26.7397722479966	NaN
21.7225325884544	NaN
34.2119944211994	NaN
35.2678571428571	NaN
26.6976362891105	NaN
41.437037037037	NaN
24.9587866798549	NaN
43.5123415610407	NaN
33.8400835557619	NaN
45.2050034746352	NaN
28.8835244417622	NaN
43.2256867112101	NaN
30.0445009535919	NaN
44.6511627906977	NaN
31.7705816014178	NaN
47.7951895043732	NaN
43.8390939269674	NaN
42.8888184985746	NaN
32.9998876025627	NaN
42.9075511644319	NaN
38.4451867597935	NaN
28.1963470319635	NaN
26.0843941537011	NaN
43.7318778782193	NaN
39.212962962963	NaN
38.4441939120631	NaN
36.8938193343899	NaN
36.412945217863	NaN
31.8603174603175	NaN
33.6987413723102	NaN
24.1735283273934	NaN
33.5625859697386	NaN
26.6480069491362	NaN
32.7293691319387	NaN
39.9818181818182	NaN
39.9879493874272	NaN
26.7703591299949	NaN
31.168295032338	NaN
37.5391849529781	NaN
34.187675070028	NaN
44.3947930833495	NaN
40.0958466453674	NaN
40.4648633954057	NaN
43.2914242822293	NaN
30.2237230899114	NaN
41.2836322869955	NaN
39.4899764150943	NaN
47.7246778665797	NaN
25.7600884466556	NaN
38.4510250569476	NaN
38.4375926474948	NaN
41.7489646384199	NaN
37.3109243697479	NaN
34.6259374428388	NaN
NaN	NaN
NaN	NaN
NaN	NaN
NaN	NaN
NaN	NaN
NaN	NaN
NaN	NaN
NaN	NaN
NaN	NaN
NaN	NaN
NaN	NaN
NaN	NaN
NaN	NaN
NaN	NaN
NaN	NaN
NaN	NaN
NaN	NaN
NaN	NaN
NaN	NaN
NaN	NaN
NaN	NaN
NaN	NaN
NaN	NaN
NaN	NaN
NaN	NaN
NaN	NaN
NaN	NaN
NaN	NaN
NaN	NaN
NaN	NaN
NaN	NaN
NaN	NaN
NaN	NaN
NaN	NaN
NaN	NaN
NaN	NaN
NaN	NaN
NaN	NaN
NaN	NaN
NaN	NaN
NaN	NaN
NaN	NaN
NaN	NaN
NaN	NaN
NaN	NaN
NaN	NaN
NaN	NaN
NaN	NaN
NaN	NaN
NaN	NaN
NaN	NaN
NaN	NaN
NaN	NaN
NaN	NaN
NaN	NaN
NaN	NaN
NaN	NaN
NaN	NaN
NaN	NaN
NaN	NaN
NaN	NaN
NaN	NaN
NaN	NaN
NaN	NaN
NaN	NaN
NaN	NaN
NaN	NaN
NaN	NaN
NaN	NaN
NaN	NaN
NaN	NaN
NaN	NaN
NaN	NaN
NaN	NaN
NaN	NaN
NaN	NaN
NaN	NaN
NaN	NaN
NaN	NaN
NaN	NaN
NaN	NaN
NaN	NaN
NaN	NaN
NaN	NaN
NaN	NaN
NaN	NaN
NaN	NaN
NaN	NaN
NaN	NaN
NaN	NaN
NaN	NaN
NaN	NaN
NaN	NaN
NaN	NaN
NaN	NaN
NaN	NaN
NaN	NaN
NaN	NaN
NaN	NaN
NaN	NaN
NaN	NaN
NaN	NaN
NaN	NaN
NaN	NaN
NaN	NaN
NaN	NaN
NaN	NaN
NaN	NaN
NaN	NaN
NaN	NaN
NaN	NaN
NaN	NaN
NaN	NaN
NaN	NaN
NaN	NaN
NaN	NaN
NaN	NaN
NaN	NaN
NaN	NaN
NaN	NaN
NaN	NaN
NaN	NaN
NaN	NaN
NaN	NaN
NaN	NaN
NaN	NaN
NaN	NaN
NaN	NaN
NaN	NaN
NaN	NaN
NaN	NaN
NaN	NaN
NaN	NaN
NaN	NaN
NaN	NaN
NaN	NaN
NaN	NaN
NaN	NaN
NaN	NaN
NaN	NaN
NaN	NaN
NaN	NaN
NaN	NaN
NaN	NaN
NaN	NaN
NaN	NaN
NaN	NaN
NaN	NaN
NaN	NaN
NaN	NaN
NaN	NaN
NaN	NaN
NaN	NaN
NaN	NaN
NaN	NaN
NaN	NaN
NaN	NaN
NaN	NaN
NaN	NaN
NaN	NaN
NaN	NaN
NaN	NaN
NaN	NaN
NaN	NaN
NaN	NaN
NaN	NaN
NaN	NaN
NaN	NaN
NaN	NaN
NaN	NaN
NaN	NaN
NaN	NaN
NaN	NaN
NaN	NaN
NaN	NaN
NaN	NaN
NaN	NaN
NaN	NaN
NaN	NaN
NaN	NaN
NaN	NaN
NaN	NaN
NaN	NaN
NaN	NaN
NaN	NaN
NaN	NaN
NaN	NaN
NaN	NaN
NaN	NaN
NaN	NaN
NaN	NaN
NaN	NaN
NaN	NaN
NaN	NaN
NaN	NaN
NaN	NaN
NaN	NaN
NaN	NaN
NaN	NaN
NaN	NaN
NaN	NaN
NaN	NaN
NaN	NaN
NaN	NaN
NaN	NaN
NaN	NaN
NaN	NaN
NaN	NaN
NaN	NaN
NaN	NaN
NaN	NaN
NaN	NaN
NaN	NaN
NaN	NaN
NaN	NaN
NaN	NaN
NaN	NaN
NaN	NaN
NaN	NaN
NaN	NaN
NaN	NaN
NaN	NaN
NaN	NaN
NaN	NaN
NaN	NaN
NaN	NaN
NaN	NaN
NaN	NaN
NaN	NaN
NaN	NaN
NaN	NaN
NaN	NaN
NaN	NaN
NaN	NaN
NaN	NaN
NaN	NaN
NaN	NaN
NaN	NaN
NaN	NaN
NaN	NaN
NaN	NaN
NaN	NaN
NaN	NaN
NaN	NaN
NaN	NaN
NaN	NaN
NaN	NaN
NaN	NaN
NaN	NaN
NaN	NaN
NaN	NaN
NaN	NaN
NaN	NaN
NaN	NaN
NaN	NaN
NaN	NaN
NaN	NaN
NaN	NaN
NaN	NaN
NaN	NaN
NaN	NaN
NaN	NaN
NaN	NaN
NaN	NaN
NaN	NaN
NaN	NaN
NaN	NaN
NaN	NaN
NaN	NaN
NaN	NaN
NaN	NaN
NaN	NaN
NaN	NaN
NaN	NaN
NaN	NaN
NaN	NaN
NaN	NaN
NaN	NaN
NaN	NaN
NaN	NaN
NaN	NaN
NaN	NaN
NaN	NaN
NaN	NaN
NaN	NaN
NaN	NaN
NaN	NaN
NaN	NaN
NaN	NaN
NaN	NaN
NaN	NaN
NaN	NaN
NaN	NaN
NaN	NaN
NaN	NaN
NaN	NaN
NaN	NaN
NaN	NaN
NaN	NaN
NaN	NaN
NaN	NaN
NaN	NaN
NaN	NaN
NaN	NaN
NaN	NaN
NaN	NaN
NaN	NaN
NaN	NaN
NaN	NaN
NaN	NaN
NaN	NaN
NaN	NaN
NaN	NaN
NaN	NaN
NaN	NaN
NaN	NaN
NaN	NaN
NaN	NaN
NaN	NaN
NaN	NaN
NaN	NaN
NaN	NaN
NaN	NaN
NaN	NaN
NaN	NaN
NaN	NaN
NaN	NaN
NaN	NaN
NaN	NaN
NaN	NaN
NaN	NaN
NaN	NaN
NaN	NaN
NaN	NaN
NaN	NaN
NaN	NaN
NaN	NaN
NaN	NaN
NaN	NaN
NaN	NaN
NaN	NaN
NaN	NaN
NaN	NaN
NaN	NaN
NaN	NaN
NaN	NaN
NaN	NaN
NaN	NaN
NaN	NaN
NaN	NaN
NaN	NaN
NaN	NaN
NaN	NaN
NaN	NaN
NaN	NaN
NaN	NaN
NaN	NaN
NaN	NaN
NaN	NaN
NaN	NaN
NaN	NaN
NaN	NaN
NaN	NaN
NaN	NaN
NaN	NaN
NaN	NaN
NaN	NaN
NaN	NaN
NaN	NaN
NaN	NaN
NaN	NaN
NaN	NaN
NaN	NaN
NaN	NaN
NaN	NaN
NaN	NaN
NaN	NaN
NaN	NaN
NaN	NaN
NaN	NaN
NaN	NaN
NaN	NaN
NaN	NaN
NaN	NaN
NaN	NaN
NaN	NaN
NaN	NaN
NaN	NaN
NaN	NaN
NaN	NaN
NaN	NaN
NaN	NaN
NaN	NaN
NaN	NaN
NaN	NaN
NaN	NaN
NaN	NaN
NaN	NaN
NaN	NaN
NaN	NaN
NaN	NaN
NaN	NaN
NaN	NaN
NaN	NaN
NaN	NaN
NaN	NaN
NaN	NaN
NaN	NaN
NaN	NaN
NaN	NaN
NaN	NaN
NaN	NaN
NaN	NaN
NaN	NaN
NaN	NaN
NaN	NaN
NaN	NaN
NaN	NaN
NaN	NaN
NaN	NaN
NaN	NaN
NaN	NaN
NaN	NaN
NaN	NaN
NaN	NaN
NaN	NaN
NaN	NaN
NaN	NaN
NaN	NaN
NaN	NaN
NaN	NaN
NaN	NaN
NaN	NaN
NaN	NaN
NaN	NaN
NaN	NaN
NaN	NaN
NaN	NaN
NaN	NaN
NaN	NaN
NaN	NaN
NaN	NaN
NaN	NaN
NaN	NaN
NaN	NaN
NaN	NaN
NaN	NaN
NaN	NaN
NaN	NaN
NaN	NaN
NaN	NaN
NaN	NaN
NaN	NaN
NaN	NaN
NaN	NaN
NaN	NaN
NaN	NaN
NaN	NaN
NaN	NaN
NaN	NaN
NaN	NaN
NaN	NaN
NaN	NaN
NaN	NaN
NaN	NaN
NaN	NaN
NaN	NaN
NaN	NaN
NaN	NaN
NaN	NaN
NaN	NaN
NaN	NaN
NaN	NaN
NaN	NaN
NaN	NaN
NaN	NaN
NaN	NaN
NaN	NaN
NaN	NaN
NaN	NaN
NaN	NaN
[truncated: 2 more rows]
