# Supplementary material for: FRET-FISH probes chromatin compaction at individual genomic loci in single cells
Source: Nat Commun. 2022 Nov 5;13:6680. doi: 10.1038/s41467-022-34183-y (PMC9637210; doi:10.1038/s41467-022-34183-y)
Supplement: Supplementary file 8 — Source Data [file 41467_2022_34183_MOESM8_ESM.zip › Suppl Fig 11/Suppl Fig 11b.txt]

Source data for Supplementary Figure 11b in Mota et al	FRET-FISH probes chromatin compaction at individual genomic loci in single cells
fret-fish_score(%)_G1	fret-fish_score(%)_M
33.1335866705642	24.1804993722974	30.283127080937
38.0357885975864	19.9931787175989	29.470368535031
36.8743199129489	27.1785943370292	22.6021643524238
37.9506140235046	12.7875679244325	30.9556510566656
16.505452529111	21.9455970493315	30.3651444292549
38.0347907851434	19.5495704666821	28.8129853840237
36.054307743882	15.2757317619932	NaN
24.6434316353887	12.5170320822495	NaN
16.3202225484893	12.8650396328744	NaN
32.7816761551701	22.5250278086763	NaN
24.8827172077313	11.9851920407219	NaN
37.1391585760518	23.1467181467181	NaN
38.9115030906076	32.8796783173523	NaN
18.6998899544097	23.9586645468998	NaN
39.8528970279195	15.6650476914975	NaN
38.0316446508927	38.3944678292243	NaN
42.5231307826957	21.0433312845728	NaN
17.0549226322054	21.4828544949027	NaN
12.859418860481	31.7044482463644	NaN
24.5638901003053	12.0940872246258	NaN
29.7695964890894	16.4307619721632	NaN
17.802525292134	21.8528858014672	NaN
41.0547207258293	23.0368009272675	NaN
20.7335788827502	13.7560161084373	NaN
20.0798630918426	38.3447671872719	NaN
28.1484570475396	15.1942572885838	NaN
20.5132436669692	22.9031946723289	NaN
37.4871531346352	30.3256037486483	NaN
65.3163247715911	42.2481603653895	NaN
10.7098121085595	9.42250567883977	NaN
15.278555431131	38.4784010315925	NaN
20.9644670050761	22.9602263795001	NaN
20.702727693019	44.8358338769298	NaN
23.1484350790208	15.8502836585028	NaN
35.6020942408377	38.75	NaN
21.248128742515	10.8131529536373	NaN
18.6995361621714	13.3130962705984	NaN
25.9310824921685	43.6168787675821	NaN
13.1195335276968	28.562794633144	NaN
17.7664550618109	55.5547271100507	NaN
14.7962455547135	22.5408496732026	NaN
22.3945861530453	19.2171939997479	NaN
13.5389988358556	13.7177390039985	NaN
41.8164764733469	30.6182795698925	NaN
38.5275878518047	23.8122118731772	NaN
36.8573307034845	20.9639238708456	NaN
22.4145345087078	16.101328390485	NaN
15.3347732181425	15.2871105681124	NaN
42.0089143584846	21.4059776644503	NaN
38.5322530383297	23.2659290347196	NaN
23.9961961115807	28.928965771071	NaN
45.6783516189457	21.9662495259765	NaN
23.3533554266777	20.1095272610131	NaN
22.1779290228488	10.0715805765138	NaN
36.9349503858875	15.2996845425867	NaN
28.130760722625	18.8820722563054	NaN
18.4074692576287	24.3529748830102	NaN
35.5176258684278	34.6261201704128	NaN
13.4529710736023	16.8057210965435	NaN
44.7951538338913	32.5554595217517	NaN
18.5311149921868	26.8828098615333	NaN
37.4523845802225	19.0602582496413	NaN
24.1343345848978	34.5765786192042	NaN
13.4678237349262	26.100668600984	NaN
18.0789159027501	15.9560659011483	NaN
24.1585002130379	28.9464513880822	NaN
35.0300257363454	10.4827343199436	NaN
19.1690427698574	14.2932406090301	NaN
35.2308226310309	19.4025076765609	NaN
40.2076390669059	18.8064446210534	NaN
26.2465913517725	19.0396074307746	NaN
16.9575432119483	28.1209705778924	NaN
19.6208048815923	23.7148732008225	NaN
29.7077082255561	33.5014409221902	NaN
15.6136791769309	15.2722880983751	NaN
18.6538288490957	25.5737704918033	NaN
18.7044307347168	18.7528975428836	NaN
30.567617866005	40.6352786392256	NaN
20.1280227596017	24.7940145847145	NaN
16.2004581106407	18.1864107097752	NaN
38.4992643452673	28.0832361646784	NaN
33.3705357142857	20.3741472677403	NaN
17.3254061296265	24.9439071566731	NaN
33.744100681699	21.9938335046249	NaN
25.0577145055791	20.433928738427	NaN
20.3962143086301	37.927790191697	NaN
18.9125454790459	29.831990165278	NaN
26.5671336537478	13.3547868061142	NaN
18.6042872789861	25.1637697615512	NaN
31.1617943548387	22.8828125	NaN
31.0716139076284	22.203658842202	NaN
16.6233964569334	34.0454299621417	NaN
23.3865505563619	20.8053140888962	NaN
16.9075396134425	15.6120895846923	NaN
32.1879318286504	21.1458598186287	NaN
28.0996963562753	17.6182957265828	NaN
14.3252447850149	20.669277812135	NaN
23.746170678337	20.2315012072149	NaN
34.2461885940147	22.9767865270824	NaN
37.1724230614165	14.209465715375	NaN
26.0185086692905	14.3590533394938	NaN
36.3220420613261	17.6895306859206	NaN
32.6539525403989	14.8877268532759	NaN
31.9148936170213	21.547897667662	NaN
18.6382655001902	39.1262253418855	NaN
24.9982797770591	24.363023794483	NaN
16.4661771598188	37.903748864963	NaN
21.1820497058049	38.7339349193328	NaN
36.3160870794459	21.7160103478011	NaN
40.009874917709	23.0501846621768	NaN
25.5269081235932	21.3251879699248	NaN
19.4439572004911	17.3390880090073	NaN
26.9508584961516	38.3947939262473	NaN
38.8127090301003	33.9136201608223	NaN
23.5113045324276	25.1117893392008	NaN
17.2625881581105	30.4313415116739	NaN
16.6946644268459	40.8659049909802	NaN
17.7365010799136	40.2499437063724	NaN
10.855089314026	26.7575039494471	NaN
13.2089234696979	37.8110716099543	NaN
26.0293939025871	27.9001468428781	NaN
16.2647015036475	28.8414044883496	NaN
44.2466156562684	25.8270804911323	NaN
20.3060189879252	21.7641418983701	NaN
35.3198469108803	35.2337334175616	NaN
22.7019921124482	34.2134901764485	NaN
30.542001846235	13.7770266332537	NaN
38.5566687539136	22.3455811084677	NaN
33.2704995287465	18.493196594946	NaN
35.3832442067736	30.8712355930103	NaN
37.6310569566449	41.0525076524606	NaN
35.9213917525773	17.0345868986841	NaN
22.2948178644948	28.8318541616695	NaN
27.6918348529864	19.8299157526625	NaN
42.746044515956	15.8067456700091	NaN
33.1289308176101	16.1885921529838	NaN
33.5808011049724	23.6283907811544	NaN
35.2490421455939	40.7913669064748	NaN
37.2796846011132	37.1235439676504	NaN
32.1916390728477	22.7709619442057	NaN
24.7764608026617	16.6161857697008	NaN
32.0281910728269	25.7355156140175	NaN
14.162077104642	36.5013774104683	NaN
18.3188063229428	NaN	NaN
37.9722550177096	NaN	NaN
35.9388156048274	NaN	NaN
19.9137517968376	NaN	NaN
27.1510283558476	NaN	NaN
15.4330408241129	NaN	NaN
29.3298725814063	NaN	NaN
17.5332714329929	NaN	NaN
18.1824733352551	NaN	NaN
31.6849816849817	NaN	NaN
24.4193216855087	NaN	NaN
27.8834111351474	NaN	NaN
23.1290765533814	NaN	NaN
34.999396353978	NaN	NaN
29.5935376330299	NaN	NaN
18.8121497016814	NaN	NaN
37.0614692653673	NaN	NaN
16.1467486818981	NaN	NaN
40.2551490931448	NaN	NaN
39.8075850529838	NaN	NaN
23.1895984200132	NaN	NaN
44.5769894835976	NaN	NaN
25.5005666792595	NaN	NaN
20.4366438356164	NaN	NaN
38.5894992202391	NaN	NaN
19.8064293121327	NaN	NaN
36.552207428171	NaN	NaN
37.3900049809065	NaN	NaN
16.7136150234742	NaN	NaN
24.4857176442929	NaN	NaN
23.4832756632065	NaN	NaN
30.5194057353449	NaN	NaN
34.0629111350317	NaN	NaN
38.2677611095386	NaN	NaN
40.7600717664329	NaN	NaN
32.1454027084818	NaN	NaN
37.2661048421654	NaN	NaN
38.4813384813385	NaN	NaN
28.5593310045517	NaN	NaN
25.5406797116375	NaN	NaN
24.078449905482	NaN	NaN
32.7064723397587	NaN	NaN
15.7090224974524	NaN	NaN
22.6306602320567	NaN	NaN
34.6715328467153	NaN	NaN
38.6279193205945	NaN	NaN
56.2611452347929	NaN	NaN
37.555414819506	NaN	NaN
27.3782343987823	NaN	NaN
38.6862022123035	NaN	NaN
38.2858297958359	NaN	NaN
34.9580030758311	NaN	NaN
40.0547861817075	NaN	NaN
28.4879383238	NaN	NaN
26.1269051994379	NaN	NaN
38.9880465040118	NaN	NaN
19.6354664119707	NaN	NaN
31.742993848257	NaN	NaN
15.6883671291355	NaN	NaN
37.2373300370828	NaN	NaN
22.383637580044	NaN	NaN
16.4729699332683	NaN	NaN
21.5550351288056	NaN	NaN
23.5139630569903	NaN	NaN
20.0887240945508	NaN	NaN
26.5597147950089	NaN	NaN
38.0682549903413	NaN	NaN
29.7100746630466	NaN	NaN
37.9992487792663	NaN	NaN
15.0692190501424	NaN	NaN
NaN	NaN	NaN
NaN	NaN	NaN
NaN	NaN	NaN
NaN	NaN	NaN
NaN	NaN	NaN
NaN	NaN	NaN
NaN	NaN	NaN
NaN	NaN	NaN
NaN	NaN	NaN
NaN	NaN	NaN
NaN	NaN	NaN
NaN	NaN	NaN
NaN	NaN	NaN
NaN	NaN	NaN
NaN	NaN	NaN
NaN	NaN	NaN
NaN	NaN	NaN
NaN	NaN	NaN
NaN	NaN	NaN
NaN	NaN	NaN
NaN	NaN	NaN
NaN	NaN	NaN
NaN	NaN	NaN
NaN	NaN	NaN
NaN	NaN	NaN
NaN	NaN	NaN
NaN	NaN	NaN
NaN	NaN	NaN
NaN	NaN	NaN
NaN	NaN	NaN
NaN	NaN	NaN
NaN	NaN	NaN
NaN	NaN	NaN
NaN	NaN	NaN
NaN	NaN	NaN
NaN	NaN	NaN
NaN	NaN	NaN
NaN	NaN	NaN
NaN	NaN	NaN
NaN	NaN	NaN
NaN	NaN	NaN
NaN	NaN	NaN
NaN	NaN	NaN
NaN	NaN	NaN
NaN	NaN	NaN
NaN	NaN	NaN
NaN	NaN	NaN
NaN	NaN	NaN
NaN	NaN	NaN
NaN	NaN	NaN
NaN	NaN	NaN
NaN	NaN	NaN
NaN	NaN	NaN
NaN	NaN	NaN
NaN	NaN	NaN
NaN	NaN	NaN
NaN	NaN	NaN
NaN	NaN	NaN
NaN	NaN	NaN
NaN	NaN	NaN
NaN	NaN	NaN
NaN	NaN	NaN
NaN	NaN	NaN
NaN	NaN	NaN
NaN	NaN	NaN
NaN	NaN	NaN
NaN	NaN	NaN
NaN	NaN	NaN
NaN	NaN	NaN
NaN	NaN	NaN
NaN	NaN	NaN
NaN	NaN	NaN
NaN	NaN	NaN
NaN	NaN	NaN
NaN	NaN	NaN
NaN	NaN	NaN
NaN	NaN	NaN
NaN	NaN	NaN
NaN	NaN	NaN
NaN	NaN	NaN
NaN	NaN	NaN
NaN	NaN	NaN
NaN	NaN	NaN
NaN	NaN	NaN
NaN	NaN	NaN
NaN	NaN	NaN
NaN	NaN	NaN
NaN	NaN	NaN
NaN	NaN	NaN
NaN	NaN	NaN
NaN	NaN	NaN
NaN	NaN	NaN
NaN	NaN	NaN
NaN	NaN	NaN
NaN	NaN	NaN
NaN	NaN	NaN
NaN	NaN	NaN
NaN	NaN	NaN
NaN	NaN	NaN
NaN	NaN	NaN
NaN	NaN	NaN
NaN	NaN	NaN
NaN	NaN	NaN
NaN	NaN	NaN
NaN	NaN	NaN
NaN	NaN	NaN
NaN	NaN	NaN
NaN	NaN	NaN
NaN	NaN	NaN
NaN	NaN	NaN
NaN	NaN	NaN
NaN	NaN	NaN
NaN	NaN	NaN
NaN	NaN	NaN
NaN	NaN	NaN
NaN	NaN	NaN
NaN	NaN	NaN
NaN	NaN	NaN
NaN	NaN	NaN
NaN	NaN	NaN
NaN	NaN	NaN
NaN	NaN	NaN
NaN	NaN	NaN
NaN	NaN	NaN
NaN	NaN	NaN
NaN	NaN	NaN
NaN	NaN	NaN
NaN	NaN	NaN
NaN	NaN	NaN
NaN	NaN	NaN
NaN	NaN	NaN
NaN	NaN	NaN
NaN	NaN	NaN
NaN	NaN	NaN
NaN	NaN	NaN
NaN	NaN	NaN
NaN	NaN	NaN
NaN	NaN	NaN
NaN	NaN	NaN
NaN	NaN	NaN
NaN	NaN	NaN
NaN	NaN	NaN
NaN	NaN	NaN
NaN	NaN	NaN
NaN	NaN	NaN
NaN	NaN	NaN
NaN	NaN	NaN
NaN	NaN	NaN
NaN	NaN	NaN
NaN	NaN	NaN
NaN	NaN	NaN
NaN	NaN	NaN
NaN	NaN	NaN
NaN	NaN	NaN
NaN	NaN	NaN
NaN	NaN	NaN
NaN	NaN	NaN
NaN	NaN	NaN
NaN	NaN	NaN
NaN	NaN	NaN
NaN	NaN	NaN
NaN	NaN	NaN
NaN	NaN	NaN
NaN	NaN	NaN
NaN	NaN	NaN
NaN	NaN	NaN
NaN	NaN	NaN
NaN	NaN	NaN
NaN	NaN	NaN
NaN	NaN	NaN
NaN	NaN	NaN
NaN	NaN	NaN
NaN	NaN	NaN
NaN	NaN	NaN
NaN	NaN	NaN
NaN	NaN	NaN
NaN	NaN	NaN
NaN	NaN	NaN
NaN	NaN	NaN
NaN	NaN	NaN
NaN	NaN	NaN
NaN	NaN	NaN
NaN	NaN	NaN
NaN	NaN	NaN
NaN	NaN	NaN
NaN	NaN	NaN
NaN	NaN	NaN
NaN	NaN	NaN
NaN	NaN	NaN
NaN	NaN	NaN
NaN	NaN	NaN
NaN	NaN	NaN
NaN	NaN	NaN
NaN	NaN	NaN
NaN	NaN	NaN
NaN	NaN	NaN
NaN	NaN	NaN
NaN	NaN	NaN
NaN	NaN	NaN
NaN	NaN	NaN
NaN	NaN	NaN
NaN	NaN	NaN
NaN	NaN	NaN
NaN	NaN	NaN
NaN	NaN	NaN
NaN	NaN	NaN
NaN	NaN	NaN
NaN	NaN	NaN
NaN	NaN	NaN
NaN	NaN	NaN
NaN	NaN	NaN
NaN	NaN	NaN
NaN	NaN	NaN
NaN	NaN	NaN
NaN	NaN	NaN
NaN	NaN	NaN
NaN	NaN	NaN
NaN	NaN	NaN
NaN	NaN	NaN
NaN	NaN	NaN
NaN	NaN	NaN
NaN	NaN	NaN
NaN	NaN	NaN
NaN	NaN	NaN
NaN	NaN	NaN
NaN	NaN	NaN
NaN	NaN	NaN
NaN	NaN	NaN
NaN	NaN	NaN
NaN	NaN	NaN
NaN	NaN	NaN
NaN	NaN	NaN
NaN	NaN	NaN
NaN	NaN	NaN
NaN	NaN	NaN
NaN	NaN	NaN
NaN	NaN	NaN
NaN	NaN	NaN
NaN	NaN	NaN
NaN	NaN	NaN
NaN	NaN	NaN
NaN	NaN	NaN
NaN	NaN	NaN
NaN	NaN	NaN
NaN	NaN	NaN
NaN	NaN	NaN
NaN	NaN	NaN
NaN	NaN	NaN
NaN	NaN	NaN
NaN	NaN	NaN
NaN	NaN	NaN
NaN	NaN	NaN
NaN	NaN	NaN
NaN	NaN	NaN
NaN	NaN	NaN
NaN	NaN	NaN
NaN	NaN	NaN
NaN	NaN	NaN
NaN	NaN	NaN
NaN	NaN	NaN
NaN	NaN	NaN
NaN	NaN	NaN
NaN	NaN	NaN
NaN	NaN	NaN
NaN	NaN	NaN
NaN	NaN	NaN
NaN	NaN	NaN
NaN	NaN	NaN
NaN	NaN	NaN
NaN	NaN	NaN
NaN	NaN	NaN
NaN	NaN	NaN
NaN	NaN	NaN
NaN	NaN	NaN
NaN	NaN	NaN
NaN	NaN	NaN
NaN	NaN	NaN
NaN	NaN	NaN
NaN	NaN	NaN
NaN	NaN	NaN
NaN	NaN	NaN
NaN	NaN	NaN
NaN	NaN	NaN
NaN	NaN	NaN
NaN	NaN	NaN
NaN	NaN	NaN
NaN	NaN	NaN
NaN	NaN	NaN
NaN	NaN	NaN
NaN	NaN	NaN
NaN	NaN	NaN
NaN	NaN	NaN
NaN	NaN	NaN
NaN	NaN	NaN
NaN	NaN	NaN
NaN	NaN	NaN
NaN	NaN	NaN
NaN	NaN	NaN
NaN	NaN	NaN
NaN	NaN	NaN
NaN	NaN	NaN
NaN	NaN	NaN
NaN	NaN	NaN
NaN	NaN	NaN
NaN	NaN	NaN
NaN	NaN	NaN
NaN	NaN	NaN
NaN	NaN	NaN
NaN	NaN	NaN
NaN	NaN	NaN
NaN	NaN	NaN
NaN	NaN	NaN
NaN	NaN	NaN
NaN	NaN	NaN
NaN	NaN	NaN
NaN	NaN	NaN
NaN	NaN	NaN
NaN	NaN	NaN
NaN	NaN	NaN
NaN	NaN	NaN
NaN	NaN	NaN
NaN	NaN	NaN
NaN	NaN	NaN
NaN	NaN	NaN
NaN	NaN	NaN
NaN	NaN	NaN
NaN	NaN	NaN
NaN	NaN	NaN
NaN	NaN	NaN
NaN	NaN	NaN
NaN	NaN	NaN
NaN	NaN	NaN
NaN	NaN	NaN
NaN	NaN	NaN
NaN	NaN	NaN
NaN	NaN	NaN
NaN	NaN	NaN
NaN	NaN	NaN
NaN	NaN	NaN
NaN	NaN	NaN
NaN	NaN	NaN
NaN	NaN	NaN
NaN	NaN	NaN
NaN	NaN	NaN
NaN	NaN	NaN
NaN	NaN	NaN
NaN	NaN	NaN
NaN	NaN	NaN
NaN	NaN	NaN
NaN	NaN	NaN
NaN	NaN	NaN
NaN	NaN	NaN
NaN	NaN	NaN
NaN	NaN	NaN
NaN	NaN	NaN
NaN	NaN	NaN
NaN	NaN	NaN
NaN	NaN	NaN
NaN	NaN	NaN
NaN	NaN	NaN
NaN	NaN	NaN
NaN	NaN	NaN
NaN	NaN	NaN
NaN	NaN	NaN
NaN	NaN	NaN
NaN	NaN	NaN
NaN	NaN	NaN
NaN	NaN	NaN
NaN	NaN	NaN
NaN	NaN	NaN
NaN	NaN	NaN
NaN	NaN	NaN
NaN	NaN	NaN
NaN	NaN	NaN
NaN	NaN	NaN
NaN	NaN	NaN
NaN	NaN	NaN
NaN	NaN	NaN
NaN	NaN	NaN
NaN	NaN	NaN
NaN	NaN	NaN
NaN	NaN	NaN
NaN	NaN	NaN
NaN	NaN	NaN
NaN	NaN	NaN
NaN	NaN	NaN
NaN	NaN	NaN
NaN	NaN	NaN
NaN	NaN	NaN
NaN	NaN	NaN
NaN	NaN	NaN
NaN	NaN	NaN
NaN	NaN	NaN
NaN	NaN	NaN
NaN	NaN	NaN
NaN	NaN	NaN
NaN	NaN	NaN
NaN	NaN	NaN
NaN	NaN	NaN
NaN	NaN	NaN
NaN	NaN	NaN
NaN	NaN	NaN
NaN	NaN	NaN
NaN	NaN	NaN
NaN	NaN	NaN
NaN	NaN	NaN
NaN	NaN	NaN
NaN	NaN	NaN
NaN	NaN	NaN
NaN	NaN	NaN
NaN	NaN	NaN
NaN	NaN	NaN
NaN	NaN	NaN
NaN	NaN	NaN
NaN	NaN	NaN
NaN	NaN	NaN
NaN	NaN	NaN
NaN	NaN	NaN
NaN	NaN	NaN
NaN	NaN	NaN
NaN	NaN	NaN
NaN	NaN	NaN
NaN	NaN	NaN
NaN	NaN	NaN
NaN	NaN	NaN
NaN	NaN	NaN
NaN	NaN	NaN
NaN	NaN	NaN
NaN	NaN	NaN
NaN	NaN	NaN
NaN	NaN	NaN
NaN	NaN	NaN
NaN	NaN	NaN
NaN	NaN	NaN
NaN	NaN	NaN
NaN	NaN	NaN
NaN	NaN	NaN
NaN	NaN	NaN
NaN	NaN	NaN
NaN	NaN	NaN
NaN	NaN	NaN
NaN	NaN	NaN
NaN	NaN	NaN
NaN	NaN	NaN
NaN	NaN	NaN
NaN	NaN	NaN
NaN	NaN	NaN
NaN	NaN	NaN
NaN	NaN	NaN
NaN	NaN	NaN
NaN	NaN	NaN
NaN	NaN	NaN
NaN	NaN	NaN
NaN	NaN	NaN
NaN	NaN	NaN
NaN	NaN	NaN
NaN	NaN	NaN
NaN	NaN	NaN
NaN	NaN	NaN
NaN	NaN	NaN
NaN	NaN	NaN
NaN	NaN	NaN
NaN	NaN	NaN
NaN	NaN	NaN
NaN	NaN	NaN
NaN	NaN	NaN
NaN	NaN	NaN
NaN	NaN	NaN
NaN	NaN	NaN
NaN	NaN	NaN
NaN	NaN	NaN
NaN	NaN	NaN
NaN	NaN	NaN
NaN	NaN	NaN
NaN	NaN	NaN
NaN	NaN	NaN
NaN	NaN	NaN
NaN	NaN	NaN
NaN	NaN	NaN
NaN	NaN	NaN
NaN	NaN	NaN
NaN	NaN	NaN
NaN	NaN	NaN
NaN	NaN	NaN
NaN	NaN	NaN
NaN	NaN	NaN
NaN	NaN	NaN
NaN	NaN	NaN
NaN	NaN	NaN
NaN	NaN	NaN
NaN	NaN	NaN
NaN	NaN	NaN
NaN	NaN	NaN
NaN	NaN	NaN
NaN	NaN	NaN
NaN	NaN	NaN
NaN	NaN	NaN
NaN	NaN	NaN
NaN	NaN	NaN
NaN	NaN	NaN
NaN	NaN	NaN
NaN	NaN	NaN
NaN	NaN	NaN
NaN	NaN	NaN
NaN	NaN	NaN
NaN	NaN	NaN
NaN	NaN	NaN
NaN	NaN	NaN
NaN	NaN	NaN
NaN	NaN	NaN
NaN	NaN	NaN
NaN	NaN	NaN
NaN	NaN	NaN
NaN	NaN	NaN
NaN	NaN	NaN
NaN	NaN	NaN
NaN	NaN	NaN
NaN	NaN	NaN
NaN	NaN	NaN
NaN	NaN	NaN
NaN	NaN	NaN
NaN	NaN	NaN
NaN	NaN	NaN
NaN	NaN	NaN
NaN	NaN	NaN
NaN	NaN	NaN
NaN	NaN	NaN
NaN	NaN	NaN
NaN	NaN	NaN
NaN	NaN	NaN
NaN	NaN	NaN
NaN	NaN	NaN
NaN	NaN	NaN
NaN	NaN	NaN
NaN	NaN	NaN
NaN	NaN	NaN
NaN	NaN	NaN
NaN	NaN	NaN
NaN	NaN	NaN
NaN	NaN	NaN
NaN	NaN	NaN
NaN	NaN	NaN
NaN	NaN	NaN
NaN	NaN	NaN
NaN	NaN	NaN
NaN	NaN	NaN
NaN	NaN	NaN
NaN	NaN	NaN
NaN	NaN	NaN
NaN	NaN	NaN
NaN	NaN	NaN
NaN	NaN	NaN
NaN	NaN	NaN
NaN	NaN	NaN
NaN	NaN	NaN
NaN	NaN	NaN
NaN	NaN	NaN
NaN	NaN	NaN
NaN	NaN	NaN
NaN	NaN	NaN
NaN	NaN	NaN
NaN	NaN	NaN
NaN	NaN	NaN
NaN	NaN	NaN
NaN	NaN	NaN
NaN	NaN	NaN
NaN	NaN	NaN
NaN	NaN	NaN
NaN	NaN	NaN
NaN	NaN	NaN
NaN	NaN	NaN
NaN	NaN	NaN
NaN	NaN	NaN
NaN	NaN	NaN
NaN	NaN	NaN
NaN	NaN	NaN
NaN	NaN	NaN
NaN	NaN	NaN
NaN	NaN	NaN
NaN	NaN	NaN
NaN	NaN	NaN
NaN	NaN	NaN
NaN	NaN	NaN
NaN	NaN	NaN
NaN	NaN	NaN
NaN	NaN	NaN
NaN	NaN	NaN
NaN	NaN	NaN
NaN	NaN	NaN
NaN	NaN	NaN
NaN	NaN	NaN
NaN	NaN	NaN
NaN	NaN	NaN
NaN	NaN	NaN
NaN	NaN	NaN
NaN	NaN	NaN
NaN	NaN	NaN
NaN	NaN	NaN
NaN	NaN	NaN
NaN	NaN	NaN
NaN	NaN	NaN
NaN	NaN	NaN
NaN	NaN	NaN
NaN	NaN	NaN
NaN	NaN	NaN
NaN	NaN	NaN
NaN	NaN	NaN
NaN	NaN	NaN
NaN	NaN	NaN
NaN	NaN	NaN
NaN	NaN	NaN
NaN	NaN	NaN
NaN	NaN	NaN
NaN	NaN	NaN
NaN	NaN	NaN
NaN	NaN	NaN
NaN	NaN	NaN
NaN	NaN	NaN
NaN	NaN	NaN
NaN	NaN	NaN
NaN	NaN	NaN
NaN	NaN	NaN
NaN	NaN	NaN
NaN	NaN	NaN
NaN	NaN	NaN
NaN	NaN	NaN
NaN	NaN	NaN
NaN	NaN	NaN
NaN	NaN	NaN
NaN	NaN	NaN
NaN	NaN	NaN
NaN	NaN	NaN
NaN	NaN	NaN
NaN	NaN	NaN
NaN	NaN	NaN
NaN	NaN	NaN
NaN	NaN	NaN
NaN	NaN	NaN
NaN	NaN	NaN
NaN	NaN	NaN
NaN	NaN	NaN
NaN	NaN	NaN
NaN	NaN	NaN
NaN	NaN	NaN
NaN	NaN	NaN
NaN	NaN	NaN
NaN	NaN	NaN
NaN	NaN	NaN
NaN	NaN	NaN
NaN	NaN	NaN
NaN	NaN	NaN
NaN	NaN	NaN
NaN	NaN	NaN
NaN	NaN	NaN
NaN	NaN	NaN
NaN	NaN	NaN
NaN	NaN	NaN
NaN	NaN	NaN
NaN	NaN	NaN
NaN	NaN	NaN
NaN	NaN	NaN
NaN	NaN	NaN
NaN	NaN	NaN
NaN	NaN	NaN
NaN	NaN	NaN
NaN	NaN	NaN
NaN	NaN	NaN
NaN	NaN	NaN
NaN	NaN	NaN
NaN	NaN	NaN
NaN	NaN	NaN
NaN	NaN	NaN
NaN	NaN	NaN
NaN	NaN	NaN
NaN	NaN	NaN
NaN	NaN	NaN
NaN	NaN	NaN
NaN	NaN	NaN
NaN	NaN	NaN
NaN	NaN	NaN
NaN	NaN	NaN
NaN	NaN	NaN
NaN	NaN	NaN
NaN	NaN	NaN
NaN	NaN	NaN
NaN	NaN	NaN
NaN	NaN	NaN
NaN	NaN	NaN
NaN	NaN	NaN
NaN	NaN	NaN
NaN	NaN	NaN
NaN	NaN	NaN
NaN	NaN	NaN
NaN	NaN	NaN
NaN	NaN	NaN
NaN	NaN	NaN
NaN	NaN	NaN
NaN	NaN	NaN
NaN	NaN	NaN
NaN	NaN	NaN
NaN	NaN	NaN
NaN	NaN	NaN
NaN	NaN	NaN
NaN	NaN	NaN
NaN	NaN	NaN
NaN	NaN	NaN
NaN	NaN	NaN
NaN	NaN	NaN
NaN	NaN	NaN
NaN	NaN	NaN
NaN	NaN	NaN
NaN	NaN	NaN
NaN	NaN	NaN
NaN	NaN	NaN
NaN	NaN	NaN
NaN	NaN	NaN
NaN	NaN	NaN
NaN	NaN	NaN
NaN	NaN	NaN
NaN	NaN	NaN
NaN	NaN	NaN
NaN	NaN	NaN
NaN	NaN	NaN
NaN	NaN	NaN
NaN	NaN	NaN
NaN	NaN	NaN
NaN	NaN	NaN
NaN	NaN	NaN
NaN	NaN	NaN
NaN	NaN	NaN
NaN	NaN	NaN
NaN	NaN	NaN
NaN	NaN	NaN
NaN	NaN	NaN
NaN	NaN	NaN
NaN	NaN	NaN
NaN	NaN	NaN
NaN	NaN	NaN
NaN	NaN	NaN
NaN	NaN	NaN
NaN	NaN	NaN
NaN	NaN	NaN
NaN	NaN	NaN
NaN	NaN	NaN
NaN	NaN	NaN
NaN	NaN	NaN
NaN	NaN	NaN
NaN	NaN	NaN
NaN	NaN	NaN
NaN	NaN	NaN
NaN	NaN	NaN
NaN	NaN	NaN
NaN	NaN	NaN
NaN	NaN	NaN
NaN	NaN	NaN
NaN	NaN	NaN
NaN	NaN	NaN
NaN	NaN	NaN
NaN	NaN	NaN
NaN	NaN	NaN
NaN	NaN	NaN
NaN	NaN	NaN
NaN	NaN	NaN
NaN	NaN	NaN
NaN	NaN	NaN
NaN	NaN	NaN
NaN	NaN	NaN
NaN	NaN	NaN
NaN	NaN	NaN
NaN	NaN	NaN
NaN	NaN	NaN
NaN	NaN	NaN
NaN	NaN	NaN
NaN	NaN	NaN
NaN	NaN	NaN
NaN	NaN	NaN
NaN	NaN	NaN
NaN	NaN	NaN
NaN	NaN	NaN
NaN	NaN	NaN
NaN	NaN	NaN
NaN	NaN	NaN
NaN	NaN	NaN
NaN	NaN	NaN
NaN	NaN	NaN
NaN	NaN	NaN
NaN	NaN	NaN
34.7879282218597	18.8472437576859	25.8649184662847
22.0311660397636	21.7581637482253	31.8085357227069
15.0827293860249	15.7685901832076	31.0678914884455
16.2391909717133	7.93839567104715	28.7584562223196
13.9530389409605	24.1647440827138	31.6794223393811
20.0943525229044	7.65576821578377	36.9015646857377
16.2845074671896	15.3375007892909	NaN
19.0665184949992	13.3489112061251	NaN
12.9912716400637	17.4058412823286	NaN
17.6361468133033	12.779627947657	NaN
17.4817539221884	12.2155214156799	NaN
19.6057601510859	12.0054159771325	NaN
14.223806911684	19.0203818577298	NaN
18.313208927918	11.5984147952444	NaN
23.9539831376566	14.1854723437432	NaN
15.5849452342111	19.8055590178238	NaN
21.6190189587722	21.8935758791091	NaN
14.1001925327494	10.4633301182438	NaN
14.0129611166501	28.7400542100201	NaN
21.0469117913421	15.8758538486224	NaN
15.0733722752529	15.5975417745949	NaN
13.9839942234792	23.8052515102578	NaN
31.5459757910384	24.2243755000444	NaN
17.3843130248347	12.79274520162	NaN
20.6341311781163	7.44980346329544	NaN
15.2286798482125	15.703511053316	NaN
14.2235922276655	18.0246563695621	NaN
23.7605168269231	22.8360957642726	NaN
64.7051136289385	20.4960091220068	NaN
14.1567156814369	10.4029654430228	NaN
16.384726921218	20.3770848440899	NaN
15.7645298079322	23.2924305144885	NaN
23.1787521079258	13.7160701417247	NaN
24.4007258141534	9.95863138843403	NaN
19.9768502757541	17.2669110775645	NaN
19.8922949461475	8.45427897333238	NaN
12.9299226139295	9.55602536997886	NaN
21.7638088783463	25.8773845929809	NaN
11.8098981597284	22.1812389974013	NaN
14.0446412542637	56.2061736427384	NaN
14.9993912584717	19.8022579061777	NaN
13.7424483306836	14.1898332009531	NaN
14.5085018613543	17.1451645467393	NaN
38.8091822094691	17.0405333073816	NaN
18.9122373300371	18.9896318975715	NaN
23.201464170069	18.9705781964639	NaN
15.7978279030911	16.0836459942618	NaN
15.7671358845583	13.0496231155779	NaN
27.0911607672533	18.0301136054792	NaN
20.8610481689935	16.3778647288988	NaN
17.9857163678764	20.9258303218035	NaN
19.8054004260464	21.6970003370408	NaN
18.5235071515618	18.8129627381964	NaN
20.7462578639092	10.5388542257516	NaN
25.4221562442012	13.0859468518075	NaN
28.1567146565966	19.048301562276	NaN
22.4809943284663	21.0489122204836	NaN
26.1416026344676	13.1946315959683	NaN
15.0573574317075	11.8393602225313	NaN
17.2956488591189	19.6013037216706	NaN
12.6200526090414	24.4350282485876	NaN
32.2715404699739	18.5667972443604	NaN
11.8909758508685	17.4487403713765	NaN
14.6209973509318	10.7298633323641	NaN
13.2015890801671	14.5767913217242	NaN
15.7294353683004	11.4107798259722	NaN
25.2673796791444	8.96279594137542	NaN
18.7536916715889	11.9793142533296	NaN
23.2649897836962	16.1831984314514	NaN
11.6365762736642	13.9379497243248	NaN
14.6346701025393	21.1429095578793	NaN
15.9764930982643	25.9904137728651	NaN
19.8610306890562	13.7819280417468	NaN
19.9672238610292	44.4277270284793	NaN
17.4062201226028	16.2384271299282	NaN
15.7627880110391	20.4694681549573	NaN
19.6983197556008	22.0352949254961	NaN
17.7010700724888	17.8545097075449	NaN
18.4663411510446	19.2724910685287	NaN
10.7917383820998	18.9487839101964	NaN
27.5900900900901	20.7779296632285	NaN
18.0171112229492	21.6882950019273	NaN
12.5886786875554	19.0784485272674	NaN
19.8503740648379	21.8356374807988	NaN
21.2338930105428	21.2259472326919	NaN
8.60107095046854	28.5221849036592	NaN
17.9888496752084	20.0202156334232	NaN
19.2583560464783	13.6498353457739	NaN
19.808982210557	20.3133506744904	NaN
36.8078881785676	12.8938060376738	NaN
36.0310421286031	19.4860072042117	NaN
15.8980838071173	23.6718689936188	NaN
21.1970824874051	20.3893012183168	NaN
17.863652934743	17.9988898140439	NaN
25.5639592239395	18.5542833494275	NaN
15.8086797862635	17.6522261778168	NaN
17.2543488481429	18.2738726009655	NaN
14.7427772192841	16.0861617509016	NaN
16.0266680448602	15.772478887233	NaN
31.658941468147	17.3439919641736	NaN
19.7489211455473	10.802761133887	NaN
37.7337733773377	16.050616050616	NaN
23.4142063724057	14.7408357975785	NaN
23.8987237546315	17.2332740927593	NaN
13.0367562715077	26.1287075040657	NaN
19.3377278813472	16.9054071493096	NaN
12.9662313213319	28.1294084454058	NaN
16.9190799062163	31.5758293838863	NaN
25.9774685222001	18.0293501048218	NaN
20.4334547163162	12.8486055776892	NaN
22.4873715380596	21.6512215669756	NaN
17.9428117553614	16.4840375092193	NaN
22.2049555382889	29.4834269440709	NaN
18.4894372779959	31.2373377354243	NaN
22.5281602002503	26.9197001418248	NaN
16.5689052922955	31.2560006982631	NaN
10.9859024299759	26.7035544596139	NaN
16.0719974514176	16.3516465053763	NaN
11.9302457403888	14.2819952098303	NaN
14.2678211621195	22.1527589018755	NaN
15.6748911465893	25.9701492537313	NaN
14.3375543375543	21.0100854569251	NaN
14.2699490662139	12.3438767234388	NaN
9.77760056707425	21.1535749541673	NaN
35.151924375422	36.762860727729	NaN
22.4771075238365	24.0120376969985	NaN
20.0462924692072	15.6262250098001	NaN
21.8888795776418	21.6932535726155	NaN
25.0150227487338	15.4376226252572	NaN
16.0443872233462	21.0407501736513	NaN
21.5159944367177	28.8139608338598	NaN
21.0943492712861	15.935565466285	NaN
18.8385055739681	30.1501556491485	NaN
19.9687433402003	21.652585765489	NaN
20.0511004006736	14.09302574533	NaN
31.2874251497006	14.8515439429929	NaN
33.8604331385356	18.2388014065128	NaN
20.3952388219136	49.4830488098101	NaN
19.8227583235891	29.7331029185868	NaN
22.6738991703893	21.5164230936189	NaN
16.2270387084472	13.9901823281907	NaN
33.0329871716555	14.1614251817257	NaN
12.5805412371134	23.8011649245991	NaN
11.5430457504355	NaN	NaN
16.8081731666356	NaN	NaN
16.0426840296618	NaN	NaN
17.372946024317	NaN	NaN
19.0175904414205	NaN	NaN
13.8168060958065	NaN	NaN
13.9067133998382	NaN	NaN
16.1931479049779	NaN	NaN
14.3555466879489	NaN	NaN
26.2311971976097	NaN	NaN
14.8134562984699	NaN	NaN
12.8527484285141	NaN	NaN
23.791647114031	NaN	NaN
22.8985305383383	NaN	NaN
26.2447544516275	NaN	NaN
17.6798256236377	NaN	NaN
34.6218653979582	NaN	NaN
15.2379682708972	NaN	NaN
24.4787435689142	NaN	NaN
28.8606081311923	NaN	NaN
19.6210639875936	NaN	NaN
26.5757222060111	NaN	NaN
18.1379894455665	NaN	NaN
24.0735138405688	NaN	NaN
22.204991877123	NaN	NaN
20.9572802505032	NaN	NaN
20.2342769488216	NaN	NaN
15.7704654895666	NaN	NaN
16.1464750171116	NaN	NaN
21.6513485008287	NaN	NaN
16.0616641412478	NaN	NaN
20.7754093296262	NaN	NaN
31.3981954256138	NaN	NaN
21.6463191753783	NaN	NaN
25	NaN	NaN
29.573520050923	NaN	NaN
17.7608366935484	NaN	NaN
37.342802189673	NaN	NaN
20.1962445291543	NaN	NaN
21.1734327929996	NaN	NaN
12.6196906457157	NaN	NaN
20.1830863121186	NaN	NaN
14.0486538352994	NaN	NaN
17.1944675383569	NaN	NaN
22.0513156172274	NaN	NaN
19.0212837271661	NaN	NaN
28.248173811804	NaN	NaN
16.3533834586466	NaN	NaN
24.0981240981241	NaN	NaN
33.9146205357143	NaN	NaN
36.737666120517	NaN	NaN
29.4151266907982	NaN	NaN
20.6576850644647	NaN	NaN
31.8256499468445	NaN	NaN
23.6520042568287	NaN	NaN
26.5471973327777	NaN	NaN
15.7136882356456	NaN	NaN
23.4332931018476	NaN	NaN
15.9865846841811	NaN	NaN
21.44518405646	NaN	NaN
11.9199618866127	NaN	NaN
13.0256733343834	NaN	NaN
21.2842513146969	NaN	NaN
22.4373849723934	NaN	NaN
19.548549346746	NaN	NaN
28.4313725490196	NaN	NaN
26.6032235939643	NaN	NaN
23.741610738255	NaN	NaN
50.4316616548647	NaN	NaN
45.135194227826	NaN	NaN
NaN	NaN	NaN
NaN	NaN	NaN
NaN	NaN	NaN
NaN	NaN	NaN
NaN	NaN	NaN
NaN	NaN	NaN
NaN	NaN	NaN
NaN	NaN	NaN
NaN	NaN	NaN
NaN	NaN	NaN
NaN	NaN	NaN
NaN	NaN	NaN
NaN	NaN	NaN
NaN	NaN	NaN
NaN	NaN	NaN
NaN	NaN	NaN
NaN	NaN	NaN
NaN	NaN	NaN
NaN	NaN	NaN
NaN	NaN	NaN
NaN	NaN	NaN
NaN	NaN	NaN
NaN	NaN	NaN
NaN	NaN	NaN
NaN	NaN	NaN
NaN	NaN	NaN
NaN	NaN	NaN
NaN	NaN	NaN
NaN	NaN	NaN
NaN	NaN	NaN
NaN	NaN	NaN
NaN	NaN	NaN
NaN	NaN	NaN
NaN	NaN	NaN
NaN	NaN	NaN
NaN	NaN	NaN
NaN	NaN	NaN
NaN	NaN	NaN
NaN	NaN	NaN
NaN	NaN	NaN
NaN	NaN	NaN
NaN	NaN	NaN
NaN	NaN	NaN
NaN	NaN	NaN
NaN	NaN	NaN
NaN	NaN	NaN
NaN	NaN	NaN
NaN	NaN	NaN
NaN	NaN	NaN
NaN	NaN	NaN
NaN	NaN	NaN
NaN	NaN	NaN
NaN	NaN	NaN
NaN	NaN	NaN
NaN	NaN	NaN
NaN	NaN	NaN
NaN	NaN	NaN
NaN	NaN	NaN
NaN	NaN	NaN
NaN	NaN	NaN
NaN	NaN	NaN
NaN	NaN	NaN
NaN	NaN	NaN
NaN	NaN	NaN
NaN	NaN	NaN
NaN	NaN	NaN
NaN	NaN	NaN
NaN	NaN	NaN
NaN	NaN	NaN
NaN	NaN	NaN
NaN	NaN	NaN
NaN	NaN	NaN
NaN	NaN	NaN
NaN	NaN	NaN
NaN	NaN	NaN
NaN	NaN	NaN
NaN	NaN	NaN
NaN	NaN	NaN
NaN	NaN	NaN
NaN	NaN	NaN
NaN	NaN	NaN
NaN	NaN	NaN
NaN	NaN	NaN
NaN	NaN	NaN
NaN	NaN	NaN
NaN	NaN	NaN
NaN	NaN	NaN
NaN	NaN	NaN
NaN	NaN	NaN
NaN	NaN	NaN
NaN	NaN	NaN
NaN	NaN	NaN
NaN	NaN	NaN
NaN	NaN	NaN
NaN	NaN	NaN
NaN	NaN	NaN
NaN	NaN	NaN
NaN	NaN	NaN
NaN	NaN	NaN
NaN	NaN	NaN
NaN	NaN	NaN
NaN	NaN	NaN
NaN	NaN	NaN
NaN	NaN	NaN
NaN	NaN	NaN
NaN	NaN	NaN
NaN	NaN	NaN
NaN	NaN	NaN
NaN	NaN	NaN
NaN	NaN	NaN
NaN	NaN	NaN
NaN	NaN	NaN
NaN	NaN	NaN
NaN	NaN	NaN
NaN	NaN	NaN
NaN	NaN	NaN
NaN	NaN	NaN
NaN	NaN	NaN
NaN	NaN	NaN
NaN	NaN	NaN
NaN	NaN	NaN
NaN	NaN	NaN
NaN	NaN	NaN
NaN	NaN	NaN
NaN	NaN	NaN
NaN	NaN	NaN
NaN	NaN	NaN
NaN	NaN	NaN
NaN	NaN	NaN
NaN	NaN	NaN
NaN	NaN	NaN
NaN	NaN	NaN
NaN	NaN	NaN
NaN	NaN	NaN
NaN	NaN	NaN
NaN	NaN	NaN
NaN	NaN	NaN
NaN	NaN	NaN
NaN	NaN	NaN
NaN	NaN	NaN
NaN	NaN	NaN
NaN	NaN	NaN
NaN	NaN	NaN
NaN	NaN	NaN
NaN	NaN	NaN
NaN	NaN	NaN
NaN	NaN	NaN
NaN	NaN	NaN
NaN	NaN	NaN
NaN	NaN	NaN
NaN	NaN	NaN
NaN	NaN	NaN
NaN	NaN	NaN
NaN	NaN	NaN
NaN	NaN	NaN
NaN	NaN	NaN
NaN	NaN	NaN
NaN	NaN	NaN
NaN	NaN	NaN
NaN	NaN	NaN
NaN	NaN	NaN
NaN	NaN	NaN
NaN	NaN	NaN
NaN	NaN	NaN
NaN	NaN	NaN
NaN	NaN	NaN
NaN	NaN	NaN
NaN	NaN	NaN
NaN	NaN	NaN
NaN	NaN	NaN
NaN	NaN	NaN
NaN	NaN	NaN
NaN	NaN	NaN
NaN	NaN	NaN
NaN	NaN	NaN
NaN	NaN	NaN
NaN	NaN	NaN
NaN	NaN	NaN
NaN	NaN	NaN
NaN	NaN	NaN
NaN	NaN	NaN
NaN	NaN	NaN
NaN	NaN	NaN
NaN	NaN	NaN
NaN	NaN	NaN
NaN	NaN	NaN
NaN	NaN	NaN
NaN	NaN	NaN
NaN	NaN	NaN
NaN	NaN	NaN
NaN	NaN	NaN
NaN	NaN	NaN
NaN	NaN	NaN
NaN	NaN	NaN
NaN	NaN	NaN
NaN	NaN	NaN
NaN	NaN	NaN
NaN	NaN	NaN
NaN	NaN	NaN
NaN	NaN	NaN
NaN	NaN	NaN
NaN	NaN	NaN
NaN	NaN	NaN
NaN	NaN	NaN
NaN	NaN	NaN
NaN	NaN	NaN
NaN	NaN	NaN
NaN	NaN	NaN
NaN	NaN	NaN
NaN	NaN	NaN
NaN	NaN	NaN
NaN	NaN	NaN
NaN	NaN	NaN
NaN	NaN	NaN
NaN	NaN	NaN
NaN	NaN	NaN
NaN	NaN	NaN
NaN	NaN	NaN
NaN	NaN	NaN
NaN	NaN	NaN
NaN	NaN	NaN
NaN	NaN	NaN
NaN	NaN	NaN
NaN	NaN	NaN
NaN	NaN	NaN
NaN	NaN	NaN
NaN	NaN	NaN
NaN	NaN	NaN
NaN	NaN	NaN
NaN	NaN	NaN
NaN	NaN	NaN
NaN	NaN	NaN
NaN	NaN	NaN
NaN	NaN	NaN
NaN	NaN	NaN
NaN	NaN	NaN
NaN	NaN	NaN
NaN	NaN	NaN
NaN	NaN	NaN
NaN	NaN	NaN
NaN	NaN	NaN
NaN	NaN	NaN
NaN	NaN	NaN
NaN	NaN	NaN
NaN	NaN	NaN
NaN	NaN	NaN
NaN	NaN	NaN
NaN	NaN	NaN
NaN	NaN	NaN
NaN	NaN	NaN
NaN	NaN	NaN
NaN	NaN	NaN
NaN	NaN	NaN
NaN	NaN	NaN
NaN	NaN	NaN
NaN	NaN	NaN
NaN	NaN	NaN
NaN	NaN	NaN
NaN	NaN	NaN
NaN	NaN	NaN
NaN	NaN	NaN
NaN	NaN	NaN
NaN	NaN	NaN
NaN	NaN	NaN
NaN	NaN	NaN
NaN	NaN	NaN
NaN	NaN	NaN
NaN	NaN	NaN
NaN	NaN	NaN
NaN	NaN	NaN
NaN	NaN	NaN
NaN	NaN	NaN
NaN	NaN	NaN
NaN	NaN	NaN
NaN	NaN	NaN
NaN	NaN	NaN
NaN	NaN	NaN
NaN	NaN	NaN
NaN	NaN	NaN
NaN	NaN	NaN
NaN	NaN	NaN
NaN	NaN	NaN
NaN	NaN	NaN
NaN	NaN	NaN
NaN	NaN	NaN
NaN	NaN	NaN
NaN	NaN	NaN
NaN	NaN	NaN
NaN	NaN	NaN
NaN	NaN	NaN
NaN	NaN	NaN
NaN	NaN	NaN
NaN	NaN	NaN
NaN	NaN	NaN
NaN	NaN	NaN
NaN	NaN	NaN
NaN	NaN	NaN
NaN	NaN	NaN
NaN	NaN	NaN
NaN	NaN	NaN
NaN	NaN	NaN
NaN	NaN	NaN
NaN	NaN	NaN
NaN	NaN	NaN
NaN	NaN	NaN
NaN	NaN	NaN
NaN	NaN	NaN
NaN	NaN	NaN
NaN	NaN	NaN
NaN	NaN	NaN
NaN	NaN	NaN
NaN	NaN	NaN
NaN	NaN	NaN
NaN	NaN	NaN
NaN	NaN	NaN
NaN	NaN	NaN
NaN	NaN	NaN
NaN	NaN	NaN
NaN	NaN	NaN
NaN	NaN	NaN
NaN	NaN	NaN
NaN	NaN	NaN
NaN	NaN	NaN
NaN	NaN	NaN
NaN	NaN	NaN
NaN	NaN	NaN
NaN	NaN	NaN
NaN	NaN	NaN
NaN	NaN	NaN
NaN	NaN	NaN
NaN	NaN	NaN
NaN	NaN	NaN
NaN	NaN	NaN
NaN	NaN	NaN
NaN	NaN	NaN
NaN	NaN	NaN
NaN	NaN	NaN
NaN	NaN	NaN
NaN	NaN	NaN
NaN	NaN	NaN
NaN	NaN	NaN
NaN	NaN	NaN
NaN	NaN	NaN
NaN	NaN	NaN
NaN	NaN	NaN
NaN	NaN	NaN
NaN	NaN	NaN
NaN	NaN	NaN
NaN	NaN	NaN
NaN	NaN	NaN
NaN	NaN	NaN
NaN	NaN	NaN
NaN	NaN	NaN
NaN	NaN	NaN
NaN	NaN	NaN
NaN	NaN	NaN
NaN	NaN	NaN
NaN	NaN	NaN
NaN	NaN	NaN
NaN	NaN	NaN
NaN	NaN	NaN
NaN	NaN	NaN
NaN	NaN	NaN
NaN	NaN	NaN
NaN	NaN	NaN
NaN	NaN	NaN
NaN	NaN	NaN
NaN	NaN	NaN
NaN	NaN	NaN
NaN	NaN	NaN
NaN	NaN	NaN
NaN	NaN	NaN
NaN	NaN	NaN
NaN	NaN	NaN
NaN	NaN	NaN
NaN	NaN	NaN
NaN	NaN	NaN
NaN	NaN	NaN
NaN	NaN	NaN
NaN	NaN	NaN
NaN	NaN	NaN
NaN	NaN	NaN
NaN	NaN	NaN
NaN	NaN	NaN
NaN	NaN	NaN
NaN	NaN	NaN
NaN	NaN	NaN
NaN	NaN	NaN
NaN	NaN	NaN
NaN	NaN	NaN
NaN	NaN	NaN
NaN	NaN	NaN
NaN	NaN	NaN
NaN	NaN	NaN
NaN	NaN	NaN
NaN	NaN	NaN
NaN	NaN	NaN
NaN	NaN	NaN
NaN	NaN	NaN
NaN	NaN	NaN
NaN	NaN	NaN
NaN	NaN	NaN
NaN	NaN	NaN
NaN	NaN	NaN
NaN	NaN	NaN
NaN	NaN	NaN
NaN	NaN	NaN
NaN	NaN	NaN
NaN	NaN	NaN
NaN	NaN	NaN
NaN	NaN	NaN
NaN	NaN	NaN
NaN	NaN	NaN
NaN	NaN	NaN
NaN	NaN	NaN
NaN	NaN	NaN
NaN	NaN	NaN
NaN	NaN	NaN
NaN	NaN	NaN
NaN	NaN	NaN
NaN	NaN	NaN
NaN	NaN	NaN
NaN	NaN	NaN
NaN	NaN	NaN
NaN	NaN	NaN
NaN	NaN	NaN
NaN	NaN	NaN
NaN	NaN	NaN
NaN	NaN	NaN
NaN	NaN	NaN
NaN	NaN	NaN
NaN	NaN	NaN
NaN	NaN	NaN
NaN	NaN	NaN
NaN	NaN	NaN
NaN	NaN	NaN
NaN	NaN	NaN
NaN	NaN	NaN
NaN	NaN	NaN
NaN	NaN	NaN
NaN	NaN	NaN
NaN	NaN	NaN
NaN	NaN	NaN
NaN	NaN	NaN
NaN	NaN	NaN
NaN	NaN	NaN
NaN	NaN	NaN
NaN	NaN	NaN
NaN	NaN	NaN
NaN	NaN	NaN
NaN	NaN	NaN
NaN	NaN	NaN
NaN	NaN	NaN
NaN	NaN	NaN
NaN	NaN	NaN
NaN	NaN	NaN
NaN	NaN	NaN
NaN	NaN	NaN
NaN	NaN	NaN
NaN	NaN	NaN
NaN	NaN	NaN
NaN	NaN	NaN
NaN	NaN	NaN
NaN	NaN	NaN
NaN	NaN	NaN
NaN	NaN	NaN
NaN	NaN	NaN
NaN	NaN	NaN
NaN	NaN	NaN
NaN	NaN	NaN
NaN	NaN	NaN
NaN	NaN	NaN
NaN	NaN	NaN
NaN	NaN	NaN
NaN	NaN	NaN
NaN	NaN	NaN
NaN	NaN	NaN
NaN	NaN	NaN
NaN	NaN	NaN
NaN	NaN	NaN
NaN	NaN	NaN
NaN	NaN	NaN
NaN	NaN	NaN
NaN	NaN	NaN
NaN	NaN	NaN
NaN	NaN	NaN
NaN	NaN	NaN
NaN	NaN	NaN
NaN	NaN	NaN
NaN	NaN	NaN
NaN	NaN	NaN
NaN	NaN	NaN
NaN	NaN	NaN
NaN	NaN	NaN
NaN	NaN	NaN
NaN	NaN	NaN
NaN	NaN	NaN
NaN	NaN	NaN
NaN	NaN	NaN
NaN	NaN	NaN
NaN	NaN	NaN
NaN	NaN	NaN
NaN	NaN	NaN
NaN	NaN	NaN
NaN	NaN	NaN
NaN	NaN	NaN
NaN	NaN	NaN
NaN	NaN	NaN
NaN	NaN	NaN
NaN	NaN	NaN
NaN	NaN	NaN
NaN	NaN	NaN
NaN	NaN	NaN
NaN	NaN	NaN
NaN	NaN	NaN
NaN	NaN	NaN
NaN	NaN	NaN
NaN	NaN	NaN
NaN	NaN	NaN
NaN	NaN	NaN
NaN	NaN	NaN
NaN	NaN	NaN
NaN	NaN	NaN
NaN	NaN	NaN
NaN	NaN	NaN
NaN	NaN	NaN
NaN	NaN	NaN
NaN	NaN	NaN
NaN	NaN	NaN
NaN	NaN	NaN
NaN	NaN	NaN
NaN	NaN	NaN
NaN	NaN	NaN
NaN	NaN	NaN
NaN	NaN	NaN
NaN	NaN	NaN
NaN	NaN	NaN
NaN	NaN	NaN
NaN	NaN	NaN
NaN	NaN	NaN
NaN	NaN	NaN
NaN	NaN	NaN
NaN	NaN	NaN
NaN	NaN	NaN
NaN	NaN	NaN
NaN	NaN	NaN
NaN	NaN	NaN
NaN	NaN	NaN
NaN	NaN	NaN
NaN	NaN	NaN
NaN	NaN	NaN
NaN	NaN	NaN
NaN	NaN	NaN
NaN	NaN	NaN
NaN	NaN	NaN
NaN	NaN	NaN
NaN	NaN	NaN
NaN	NaN	NaN
NaN	NaN	NaN
NaN	NaN	NaN
NaN	NaN	NaN
NaN	NaN	NaN
NaN	NaN	NaN
NaN	NaN	NaN
NaN	NaN	NaN
NaN	NaN	NaN
NaN	NaN	NaN
NaN	NaN	NaN
NaN	NaN	NaN
NaN	NaN	NaN
NaN	NaN	NaN
NaN	NaN	NaN
NaN	NaN	NaN
NaN	NaN	NaN
NaN	NaN	NaN
NaN	NaN	NaN
NaN	NaN	NaN
NaN	NaN	NaN
NaN	NaN	NaN
NaN	NaN	NaN
NaN	NaN	NaN
NaN	NaN	NaN
NaN	NaN	NaN
NaN	NaN	NaN
NaN	NaN	NaN
NaN	NaN	NaN
NaN	NaN	NaN
NaN	NaN	NaN
NaN	NaN	NaN
NaN	NaN	NaN
NaN	NaN	NaN
NaN	NaN	NaN
NaN	NaN	NaN
NaN	NaN	NaN
NaN	NaN	NaN
NaN	NaN	NaN
NaN	NaN	NaN
NaN	NaN	NaN
NaN	NaN	NaN
NaN	NaN	NaN
NaN	NaN	NaN
NaN	NaN	NaN
NaN	NaN	NaN
NaN	NaN	NaN
NaN	NaN	NaN
NaN	NaN	NaN
NaN	NaN	NaN
NaN	NaN	NaN
NaN	NaN	NaN
NaN	NaN	NaN
NaN	NaN	NaN
NaN	NaN	NaN
NaN	NaN	NaN
NaN	NaN	NaN
NaN	NaN	NaN
NaN	NaN	NaN
NaN	NaN	NaN
NaN	NaN	NaN
NaN	NaN	NaN
NaN	NaN	NaN
NaN	NaN	NaN
NaN	NaN	NaN
NaN	NaN	NaN
NaN	NaN	NaN
NaN	NaN	NaN
NaN	NaN	NaN
NaN	NaN	NaN
NaN	NaN	NaN
NaN	NaN	NaN
NaN	NaN	NaN
NaN	NaN	NaN
NaN	NaN	NaN
NaN	NaN	NaN
NaN	NaN	NaN
NaN	NaN	NaN
NaN	NaN	NaN
NaN	NaN	NaN
NaN	NaN	NaN
NaN	NaN	NaN
NaN	NaN	NaN
NaN	NaN	NaN
NaN	NaN	NaN
NaN	NaN	NaN
NaN	NaN	NaN
NaN	NaN	NaN
NaN	NaN	NaN
NaN	NaN	NaN
NaN	NaN	NaN
NaN	NaN	NaN
NaN	NaN	NaN
NaN	NaN	NaN
NaN	NaN	NaN
NaN	NaN	NaN
NaN	NaN	NaN
NaN	NaN	NaN
NaN	NaN	NaN
NaN	NaN	NaN
NaN	NaN	NaN
NaN	NaN	NaN
NaN	NaN	NaN
NaN	NaN	NaN
NaN	NaN	NaN
NaN	NaN	NaN
NaN	NaN	NaN
NaN	NaN	NaN
NaN	NaN	NaN
NaN	NaN	NaN
NaN	NaN	NaN
NaN	NaN	NaN
NaN	NaN	NaN
NaN	NaN	NaN
NaN	NaN	NaN
NaN	NaN	NaN
NaN	NaN	NaN
NaN	NaN	NaN
NaN	NaN	NaN
NaN	NaN	NaN
NaN	NaN	NaN
NaN	NaN	NaN
NaN	NaN	NaN
NaN	NaN	NaN
NaN	NaN	NaN
NaN	NaN	NaN
NaN	NaN	NaN
NaN	NaN	NaN
NaN	NaN	NaN
NaN	NaN	NaN
NaN	NaN	NaN
NaN	NaN	NaN
NaN	NaN	NaN
NaN	NaN	NaN
NaN	NaN	NaN
NaN	NaN	NaN
NaN	NaN	NaN
NaN	NaN	NaN
NaN	NaN	NaN
NaN	NaN	NaN
NaN	NaN	NaN
NaN	NaN	NaN
NaN	NaN	NaN
NaN	NaN	NaN
NaN	NaN	NaN
NaN	NaN	NaN
NaN	NaN	NaN
NaN	NaN	NaN
NaN	NaN	NaN
NaN	NaN	NaN
NaN	NaN	NaN
NaN	NaN	NaN
NaN	NaN	NaN
NaN	NaN	NaN
NaN	NaN	NaN
NaN	NaN	NaN
NaN	NaN	NaN
NaN	NaN	NaN
NaN	NaN	NaN
NaN	NaN	NaN
NaN	NaN	NaN
NaN	NaN	NaN
NaN	NaN	NaN
NaN	NaN	NaN
NaN	NaN	NaN
NaN	NaN	NaN
NaN	NaN	NaN
NaN	NaN	NaN
NaN	NaN	NaN
NaN	NaN	NaN
NaN	NaN	NaN
NaN	NaN	NaN
NaN	NaN	NaN
NaN	NaN	NaN
NaN	NaN	NaN
NaN	NaN	NaN
NaN	NaN	NaN
NaN	NaN	NaN
NaN	NaN	NaN
NaN	NaN	NaN
NaN	NaN	NaN
NaN	NaN	NaN
NaN	NaN	NaN
NaN	NaN	NaN
NaN	NaN	NaN
NaN	NaN	NaN
NaN	NaN	NaN
NaN	NaN	NaN
NaN	NaN	NaN
NaN	NaN	NaN
NaN	NaN	NaN
NaN	NaN	NaN
NaN	NaN	NaN
NaN	NaN	NaN
NaN	NaN	NaN
NaN	NaN	NaN
NaN	NaN	NaN
NaN	NaN	NaN
NaN	NaN	NaN
NaN	NaN	NaN
NaN	NaN	NaN
NaN	NaN	NaN
NaN	NaN	NaN
NaN	NaN	NaN
NaN	NaN	NaN
NaN	NaN	NaN
NaN	NaN	NaN
NaN	NaN	NaN
NaN	NaN	NaN
NaN	NaN	NaN
NaN	NaN	NaN
NaN	NaN	NaN
NaN	NaN	NaN
NaN	NaN	NaN
NaN	NaN	NaN
NaN	NaN	NaN
NaN	NaN	NaN
NaN	NaN	NaN
NaN	NaN	NaN
NaN	NaN	NaN
NaN	NaN	NaN
NaN	NaN	NaN
NaN	NaN	NaN
NaN	NaN	NaN
NaN	NaN	NaN
NaN	NaN	NaN
NaN	NaN	NaN
NaN	NaN	NaN
[truncated: 2 more rows]
