# Supplementary material for: FRET-FISH probes chromatin compaction at individual genomic loci in single cells
Source: Nat Commun. 2022 Nov 5;13:6680. doi: 10.1038/s41467-022-34183-y (PMC9637210; doi:10.1038/s41467-022-34183-y)
Supplement: Supplementary file 8 — Source Data [file 41467_2022_34183_MOESM8_ESM.zip › Suppl Fig 12/Suppl Fig 12c.txt]

Source data for Supplementary Figure 12c in Mota et al	FRET-FISH probes chromatin compaction at individual genomic loci in single cells
Label	Area	Mean	Min	Max	Median
1	histone	214.319	4867.544	1299	12286	4633
2	histone	446.322	4664.084	1454	17351	3395
3	histone	256.123	5074.345	1428	41775	4325
4	histone	286.492	4918.495	1513	10669	4931
5	histone	259.868	4371.979	1405	10538	4386
6	histone	160.321	4428.801	1340	11157	4446
7	histone	147.693	1299.813	340	5442	814
8	histone	128.910	5129.155	1663	11858	5308
9	histone	308.225	4937.980	1421	11969	5293
10	histone	146.921	7049.820	2794	13027	7137
11	histone	145.107	4489.066	1378	17723	4687
12	histone	303.836	5157.972	1600	12074	5365
13	histone	320.735	5408.442	1568	17206	5592
14	histone	425.396	5125.331	1601	41895	4628
15	histone	370.708	4883.061	1496	41918	4651
16	histone	155.289	6126.385	2376	15169	6036
17	histone	750.872	4959.809	1525	10565	5203
18	histone	467.024	4400.393	1452	41830	4118
19	histone	73.191	7371.281	2647	13379	7536
20	histone	187.788	6510.088	2699	11832	6428
21	histone	101.524	6447.921	2416	13061	6604
22	histone	408.579	5325.425	1524	28891	5366
23	histone	241.213	5723.213	1678	13121	5799
24	histone	110.548	6681.208	1901	24987	6540
25	histone	226.092	4632.464	1434	9539	4817
26	histone	224.512	4530.519	1559	9259	4653
27	histone	186.056	7270.238	2506	14455	7596
28	histone	213.160	5630.640	1590	11710	6020
29	histone	240.042	6581.495	1835	14244	6599
30	histone	110.161	5899.971	1781	13016	6219
31	histone	110.501	6038.214	2378	10116	6147
32	histone	596.227	6207.123	2223	41958	5850
33	histone	239.996	5323.917	1772	13461	5462
34	histone	380.140	5780.699	1410	24708	6059
35	histone	225.542	6634.617	2379	14541	7028
36	histone	232.424	5483.294	1631	11849	5721
37	histone	231.031	4683.679	1356	11416	4833
38	histone	105.878	7767.917	2349	16110	7766
39	histone	156.389	4885.828	1639	13546	4527
40	histone	312.567	4859.998	1459	10936	4954
41	histone	562.756	5040.125	1429	12694	5054
42	histone	517.816	5623.920	1648	42427	5187
43	histone	323.287	3632.660	1179	8496	4112
44	histone	143.925	3026.504	939	8718	3025
45	histone	325.534	4820.429	1486	10997	5199
46	histone	190.854	4023.026	1134	10661	4201
47	histone	194.950	3263.943	939	10256	3547
48	histone	182.662	3494.758	849	9700	3537
49	histone	201.563	3014.777	824	7959	3130
50	histone	191.709	2718.763	714	33994	2548
51	histone	223.307	4601.115	1228	18709	4563
52	histone	184.371	3887.782	1155	11319	4138
53	histone	178.332	2955.975	978	8020	3089
54	histone	202.686	4560.022	1334	15765	4774
55	histone	145.200	588.836	211	1565	502
56	histone	376.442	3955.704	786	9864	4094
57	histone	175.160	3828.157	1234	9178	4052
58	histone	225.285	5208.710	1583	12268	5242
59	histone	138.939	5210.742	1482	11263	5426
60	histone	134.188	5912.111	1728	11866	5936
61	histone	168.408	2278.901	768	6569	2418
62	histone	143.983	5347.819	1509	13037	5534
63	histone	134.714	5524.116	1530	13745	5578
64	histone	300.735	5212.185	1556	12336	5317
65	histone	256.485	4409.479	1142	11305	4626
66	histone	166.465	4712.533	1711	9149	4766
67	histone	303.204	5458.126	1627	12914	5662
68	histone	147.003	4877.366	1634	9650	4914
69	histone	141.537	4199.948	1330	10184	4344
70	histone	139.407	6173.653	1897	12309	6543
71	histone	137.476	5142.236	1603	11397	5165
72	histone	143.726	5928.702	1902	12968	6098
73	histone	155.066	6370.801	2251	13825	6439
74	histone	114.562	4509.697	1561	9168	4584
75	histone	112.022	4997.158	1519	11135	5250
76	histone	105.293	5178.424	2243	12674	5041
77	histone	100.307	5638.565	2246	11098	5571
78	histone	138.401	5986.241	1934	41504	5380
79	histone	1024.572	7327.466	1992	15699	7592
80	histone	504.275	5638.032	1619	12463	5997
81	histone	132.936	4707.319	1581	10102	4773
82	histone	121.244	4847.687	1560	11501	5060
83	histone	69.786	8902.250	3393	14125	8888
84	histone	472.302	7441.871	2397	29906	7743
85	histone	446.193	8092.581	2817	16316	8502
86	histone	110.910	4263.099	1431	9119	4345
87	histone	78.481	6893.172	3311	11760	6889
88	histone	241.002	4921.902	1471	11172	4794
89	histone	127.552	5297.374	1495	11463	5462
90	histone	122.040	5011.589	1581	10976	5200
91	histone	121.911	6285.896	1908	12895	6602
92	histone	162.638	6223.625	2511	17488	6093
93	histone	132.901	6090.923	2394	12146	6083
94	histone	134.738	4587.968	1293	11847	4577
95	histone	234.425	5097.386	1386	14587	4801
96	histone	223.705	6433.061	1899	24711	6276
97	histone	504.556	6146.352	1775	41690	6303
98	histone	142.719	893.041	283	3679	613
99	histone	226.385	5184.910	1468	12434	5601
100	histone	231.148	5001.495	1491	14135	5040
101	histone	119.372	5853.253	1826	16105	5975
102	histone	127.213	5897.633	2332	10632	5926
103	histone	108.359	5311.122	1942	10836	5365
104	histone	107.072	4881.040	1637	9785	5016
105	histone	199.632	4723.992	1338	10687	4992
106	histone	136.622	3711.888	1748	7106	3671
107	histone	242.172	4662.929	1319	11309	4896
108	histone	139.396	4412.545	1430	9694	4569
109	histone	163.972	5712.227	1828	41247	5626
110	histone	135.850	3025.661	965	7817	3277
111	histone	108.254	4772.229	1437	11266	5036
112	histone	101.419	6123.759	2300	11071	6159
113	histone	245.028	4786.251	1481	11101	5159
114	histone	109.190	2469.644	719	15734	1250
115	histone	113.345	4762.655	1314	13161	4348
116	histone	117.640	6391.904	2128	13152	6755
117	histone	271.325	5394.827	1713	18383	5668
118	histone	185.319	3618.807	794	41442	3310
119	histone	125.247	5477.890	1560	41474	5146
120	histone	105.199	5709.557	1214	14195	5527
121	histone	42.798	3905.470	910	11032	2984
122	histone	80.634	1392.629	564	2950	1330
123	histone	316.534	5054.979	944	15933	5246
124	histone	143.621	4512.976	1626	22944	4513
125	histone	264.233	6087.372	2273	15591	6206
126	histone	113.707	5880.635	1794	14050	5908
127	histone	112.584	6305.771	1820	13642	6410
128	histone	77.638	5290.642	1355	11228	5318
129	histone	225.835	4940.105	1651	10141	5049
130	histone	83.151	1535.631	632	3882	1358
131	histone	66.064	6047.720	1851	31097	6498
132	histone	222.991	5339.460	1399	20693	5491
133	histone	108.008	5541.519	1771	10698	5647
134	histone	136.821	5436.593	1665	11763	5710
135	histone	117.499	6320.930	2116	15278	6327
136	histone	117.230	5964.915	1882	12492	6136
137	histone	219.726	5728.792	1768	11474	5972
138	histone	103.631	6777.182	1895	14973	6930
139	histone	253.091	5238.113	2261	9633	5226
140	histone	98.224	4641.620	1420	10160	5057
141	histone	99.863	5214.156	1657	11344	5315
142	histone	139.103	6020.233	2593	12106	5973
143	histone	187.496	6522.198	1872	20496	6429
144	histone	236.251	5953.764	1901	12572	6156
145	histone	427.807	7756.713	2529	39573	8102
146	histone	456.632	7115.064	2421	27715	7305
