# Supplementary material for: FRET-FISH probes chromatin compaction at individual genomic loci in single cells
Source: Nat Commun. 2022 Nov 5;13:6680. doi: 10.1038/s41467-022-34183-y (PMC9637210; doi:10.1038/s41467-022-34183-y)
Supplement: Supplementary file 8 — Source Data [file 41467_2022_34183_MOESM8_ESM.zip › Suppl Fig 12/Suppl Fig 12b.txt]

Source data for Supplementary Figure 12b in Mota et al	FRET-FISH probes chromatin compaction at individual genomic loci in single cells
mean_nuc_int_Passage 5	mean_nuc_int_Passage 10	mean_nuc_int_Passage 15
971	2493	1033
1120	2541	1047
1799	784	1453
696	1700	1596
984	1054	1117
1036	970	1333
781	1482	4303
1380	1989	1535
840	2220	1654
594	2164	2374
880	1229	1207
985	1743	1626
824	3101	1346
913	1744	2887
793	3181	2921
735	1419	2967
819	3017	3213
1104	2526	2224
1115	2395	2713
1173	2750	1631
687	2302	1286
985	1823	991
1078	2660	1572
1432	2419	3172
1388	1703	1454
954	1719	1290
559	1529	1666
920	1742	1595
538	5330	995
793	2315	1718
1487	1313	1830
843	1364	2558
1352	1025	1667
1226	1297	2716
1159	1675	1252
918	3760	1437
834	1078	1261
865	1098	1972
619	1278	1663
884	1112	1699
837	2377	664
953	811	639
1226	1000	562
929	1787	2256
318	1483	587
1060	1118	1056
1175	1981	1133
955	3261	925
717	2488	1838
872	2399	1380
1238	4703	2352
907	1415	998
1080	4709	805
1154	3209	2227
929	4524	341
934	4231	1242
1165	1214	1401
923	2205	725
1406	6576	1156
952	1276	1166
926	1165	1526
828	1550	1165
635	2771	1397
861	1646	1728
947	1309	996
1128	1220	1112
890	1548	1794
1059	1828	1329
1049	2498	1378
995	2427	1392
896	1043	1065
668	938	1150
907	653	1597
1037	815	1791
396	870	1702
631	1438	1614
834	1203	1528
888	1672	1722
690	1594	939
830	2634	1284
901	1629	1666
909	1106	1651
841	1018	2321
1541	1835	942
1397	1106	1158
1895	1205	1301
1091	2813	2355
1211	2899	1415
1389	1166	1914
952	1170	1375
1018	1064	1507
684		2471
455		1835
770		1325
1205		1339
664		1008
870		1041
791		2490
593		1074
833		1346
781		2375
1342		1238
687		1788
935		1298
800		1104
944		937
710		1270
1749		1305
735		1210
742		1282
937		1301
644		1776
800		1264
737		461
718		1083
868		1272
755		1278
736		738
731		1707
688		1007
1038		886
875		795
2474		668
933		1154
809		1612
910		1528
967		1500
1229		1531
1004		1197
1002		4323
960		1112
1086		1184
733		1605
1005		1412
1569		1658
699		1272
955		1015
1306		1347
1034		736
1093		1132
1411		1374
730		1837
1684		3640
831		1713
640		855
771		826
608
646
864
583
978
760
577
625
480
720
1047
835
312
783
667
481
803
692
678
729
630
745
982
774
854
842
547
829
913
494
785
615
1821
634
686
1062
624
1126
864
887
1063
740
850
701
954
713
901
663
968
841
584
1577
855
769
1396
499
820
873
803
839
747
753
775
774
534
553
628
499
704
1038
724
612
607
556
868
651
527
743
459
835
687
618
554
625
1041
931
829
723
600
573
645
644
624
699
665
586
641
652
774
602
810
520
765
501
751
368
1355
710
656
1027
692
679
1305
912
1399
705
1033
688
746
305
795
699
801
474
938
885
651
1085
833
1542
566
559
301
537
593
633
832
484
804
520
654
676
981
