# Supplementary material for: FRET-FISH probes chromatin compaction at individual genomic loci in single cells
Source: Nat Commun. 2022 Nov 5;13:6680. doi: 10.1038/s41467-022-34183-y (PMC9637210; doi:10.1038/s41467-022-34183-y)
Supplement: Supplementary file 8 — Source Data [file 41467_2022_34183_MOESM8_ESM.zip › Suppl Fig 12/Suppl Fig 12e.txt]

Source data for Supplementary Figure 12e in Mota et al	FRET-FISH probes chromatin compaction at individual genomic loci in single cells
fret-fish_score(%)_Low_passage_Rep2	fret-fish_score(%)_High_passage_Rep2
34.0581034167732	37.7880184331797
20.383677659438	31.2975682197884
32.6659641728135	24.2552645095018
30.9820538384845	34.7436357117246
39.2857142857143	31.9615384615385
24.8968678380443	39.5791028244416
34.5589072282299	24.3144424131627
31.2058190759144	36.0227474675671
27.4523858283842	25.9132093466857
29.1128885657153	38.3027930973136
21.0305785860747	36.8111289459604
37.968533086534	32.1942791322711
28.4740900125515	35.2744186046512
36.1304298255615	22.6288274831964
18.1422651933702	32.4019759184934
33.2332332332332	22.7635960044395
31.6285062939835	25.1559908380065
30.7078663031405	29.7912239029879
21.8797843306929	36.5971643035863
30.2464525765497	18.7645687645688
30.5070656691604	34.9755415793152
30.6458205599837	38.5345717234262
23.1839394206216	37.524103355187
33.0974937042811	33.8251281254853
33.1833520809899	35.2666666666667
36.7510959571359	36.9499911645167
23.985309351163	30.9223228872716
23.6668663870581	36.2763915547025
39.568345323741	34.6746714262535
32.0047031158142	31.7684377478192
32.676121295976	24.5551145819997
32.6820766831774	35.2373290426388
22.1040189125296	35.6330275229358
32.3290845886443	34.4084073201667
29.7985624278996	29.4269005847953
35.1360582944324	38.0778366526585
32.7263321262287	35.8995137763371
34.2573392993561	34.774204884906
24.3121797398502	38.9654521427223
39.81095564156	43.4760620364127
32.4332228504582	34.5186609002082
48.0723043862976	38.7361716392893
20.036886757654	25.003061099547
35.2928201169075	25.7232024966991
31.5906917437042	20.7616826969785
29.0699004690539	37.3158231902627
28.6599904625656	38.2223040117777
24.1201797079745	39.4846670295772
30.1634135270086	32.1182444686253
29.0148448043185	29.0721957040573
34.3452082288008	36.2194904685551
31.9768143943968	32.3976221928666
25.9764705882353	33.9050407864463
34.0104468949507	26.1538461538462
30.4363548698168	26.3227732625643
23.8307958792962	35.3256320107149
29.7325826882477	36.7335458466154
14.5290214722324	35.554067626381
35.7151641864469	34.6447346108191
33.5553139440065	21.8078381795196
34.9262049747136	37.8801351591677
28.2016806722689	32.0305229852969
41.5646040397563	37.3317224715223
23.2819695359547	31.2192640325589
34.3763258379296	36.5043412608532
35.8653718238659	38.4712230215827
30.590742275364	42.4071991001125
16.582196231319	40.8866279069767
24.2281611487834	38.6239662150273
35.8804387127878	37.1828987049849
34.3996180472666	37.9201680672269
36.443390634262	39.3171806167401
29.7606924643585	39.4211576846307
37.1039056742815	42.8898128898129
24.9049773755656	35.4896142433234
19.4692590646348	34.0215603873561
36.5545087483176	33.7952697708795
31.9329714420581	34.3821697803999
38.9469799483331	38.7769784172662
29.2360712234348	27.0490588409664
29.2829921120269	30.8193163320673
20.1427920401033	36.0760433684836
36.0364031513176	24.3641231593039
24.3736867625667	34.1006247944755
34.2733990147783	38.2276148057134
40.060494034616	34.1011597938144
33.0487694124058	35.3602358577483
36.7462757152991	34.7622237106497
33.5198135198135	26.510107735141
25.3393308080808	22.485536270583
33.9860482193122	36.0867751355861
31.3352272727273	34.0730852661438
27.785320661289	36.7015517863587
30.732065959458	35.812133072407
37.4848558274776	36.8739903069467
32.7961404229111	39.4031279923396
39.5761589403973	40.5183199285076
29.2296541727066	39.7838214783821
30.8144842276093	36.9835093570502
32.3673415376472	34.413260501036
38.949398683912	35.3689567430025
22.478386167147	26.146293568974
33.6557983996178	41.4248927038627
35.011637878231	40.1607893294354
20.8165166097485	39.6646072374228
39.5029769609112	27.8029445073613
29.3231630781114	36.4651322569564
22.9422482769548	38.5777325186694
29.3329144413028	37.1154908822988
33.4094368340944	20.1478526167566
31.6426193118757	33.8840579710145
23.495681721648	35.3604794641283
33.4942084942085	40.7353885677585
32.0301937809824	36.3897817628151
35.9820700896496	40.2593244757484
23.3161999291032	36.5400563940952
32.7378737129388	31.9071644803229
21.6677450663216	32.3264781491003
33.4328051039309	16.7112522989467
32.2217811300781	25.2537313432836
21.8205826524717	35.5736224028907
37.0194213238209	18.7198553054662
18.7950819672131	19.6606006475382
30.722820300485	37.2647702407002
36.8780294786824	37.2172093631489
30.570433851098	40.1707704527403
35.0088704908338	35.0693324733957
26.9786648313833	23.0179918746373
33.8941118258288	28.5655456417296
23.0169573254038	34.5417925478348
34.6515317954351	18.7929489094712
32.6786751888437	34.6977329974811
29.4238966038774	41.1918367346939
39.1298833079655	41.9324040481192
31.9482917820868	39.8752751283932
27.6598268295576	41.4927484966395
26.3321346845374	32.1747154721624
32.6880466472303	38.929034648879
32.5881115202525	31.569173630455
35.9309623430962	35.8005249343832
35.1996917940157	41.7838638045892
29.6620046620047	37.7826008319769
32.1002530425352	39.5944700460829
30.37717704883	30.7789813321042
36.1394992335207	36.1425434892755
19.524838012959	41.6408135125819
23.5928998305236	39.8847848187055
30.5449809657383	35.7841425078589
35.9483726150393	41.7234332425068
32.2277057270745	49.1618310767247
29.9474605954466	36.8318965517241
35.7879412835133	51.9820253570855
28.8052373158756	37.0459155449013
28.6835748792271	37.506966375627
36.6612923229567	43.3797011849562
32.2500883080184	39.1736930860034
28.5663997183842	33.3236109085606
31.9413824406692	36.7328017800853
23.478835978836	28.6648122392211
31.7733397497594	34.1164953499755
34.7720906544436	36.3871494690988
36.6341463414634	40.7305936073059
28.8730803974706	38.7129899024474
26.0493943093248	43.6230851442822
35.8277744087326	34.1939986043266
31.255152514427	41.2698412698413
31.9233240522596	42.5194071983063
35.3295454545455	38.2650437167838
31.713645477061	38.6731673341459
22.8355453986112	37.3862395340371
27.3795947012896	40.0881057268723
29.557463672391	39.3005671077505
38.0882568538337	39.2382463796866
31.9126819126819	45.1182988918838
14.3086566854893	35.4155543691048
40.1967213114754	38.4855453350854
27.4019771187382	35.7131599684791
29.1958917835671	34.8933241569167
16.2384011420414	38.3911939034716
31.1847432346047	37.8708551483421
28.9936970223864	39.5546129374337
34.3469649306769	39.4673571296468
31.3704496788009	32.8045102923823
17.472871068604	27.3042273042273
35.4518696173553	41.6121112929624
35.1601049868766	40.0298606502986
32.1993670886076	38.3344923504868
31.7342316180741	38.2652210175146
35.0668479492409	37.5234842015372
35.9493371212121	43.3299014560965
32.1387283236994	36.6963953920476
29.4501293151917	40.0101936799185
37.3194614443084	43.0016254289326
22.2581831555719	38.093471810089
34.7526100771675	25.3665083625852
35.6735810348758	41.7459109927729
32.1412090447623	37.4438546345447
18.5452764342129	37.5096794176862
22.2676115047937	45.3610801436888
32.5383473527956	39.8712147580926
31.7762455084005	42.0520231213873
29.8345270437145	66.0172312512238
28.5367264314633	39.0261627906977
37.5400641025641	37.4201143625967
29.7452229299363	40.4527904527905
22.2316015654977	43.1519699812383
31.6779765576804	40.6658739595719
35.2289768139347	NaN
36.1442960880768	NaN
27.1189936069293	NaN
32.1759055256896	NaN
32.3565670934092	NaN
28.3805772030487	NaN
22.0797813496453	NaN
27.8885550396067	NaN
33.7304709452624	NaN
25.3233431451253	NaN
29.5626375729735	NaN
32.9287345271001	NaN
28.4404574132492	NaN
34.8372502199321	NaN
35.901578227911	NaN
26.3918843358096	NaN
18.4568120051991	NaN
17.5146330481765	NaN
30.072183552462	NaN
24.054128693731	NaN
24.4170199878861	NaN
36.0787927658104	NaN
31.781914893617	NaN
33.4183673469388	NaN
28.3039058319957	NaN
24.698883666275	NaN
30.5857318848695	NaN
27.03304038269	NaN
24.3067743067743	NaN
26.015239802779	NaN
26.5466101694915	NaN
24.3133915265063	NaN
29.5995145631068	NaN
31.5387968613775	NaN
30.2593057298202	NaN
38.1587579269626	NaN
27.6150185087255	NaN
28.4298176050753	NaN
33.9121063345707	NaN
24.4788425637834	NaN
33.944037308461	NaN
18.506075768406	NaN
27.0339052622937	NaN
32.2929304069703	NaN
26.4576457645765	NaN
32.1898597626753	NaN
27.1358211782535	NaN
32.6859655551484	NaN
30.9966914805625	NaN
30.6328272193284	NaN
24.7557680315943	NaN
27.9559336823735	NaN
28.4400889068499	NaN
32.4903623747109	NaN
27.7921579906049	NaN
33.9959568733154	NaN
22.3224581157159	NaN
26.414913957935	NaN
31.8439425051335	NaN
19.5529544493019	NaN
30.580026166594	NaN
15.4599891126837	NaN
34.7311827956989	NaN
20.8862586605081	NaN
30.7545164718385	NaN
32.791922739245	NaN
23.1757494332018	NaN
34.5980505188135	NaN
34.4962080173348	NaN
22.7832341956011	NaN
23.6215753424658	NaN
29.4029047875202	NaN
45.7305280431343	NaN
35.8302682336055	NaN
37.4693800640663	NaN
27.4675383637519	NaN
41.8090835842415	NaN
30.175008360272	NaN
33.9527929082559	NaN
34.5990094708489	NaN
32.3619469960933	NaN
30.9475806451613	NaN
35.9772218832622	NaN
36.2327845086466	NaN
36.7669401397751	NaN
31.1292488893481	NaN
34.9731848184818	NaN
33.6361715613776	NaN
26.4858111725861	NaN
28.1873139041776	NaN
23.4270035008042	NaN
20.334716647391	NaN
26.2581654246021	NaN
24.4288908330903	NaN
21.2943938949222	NaN
26.5815493904195	NaN
28.0278945749154	NaN
29.4782803403493	NaN
31.5336879432624	NaN
24.025100851636	NaN
31.0036370785412	NaN
29.9005746602207	NaN
19.4224795255578	NaN
28.2099737532808	NaN
19.247634433418	NaN
NaN	NaN
NaN	NaN
NaN	NaN
NaN	NaN
NaN	NaN
NaN	NaN
NaN	NaN
NaN	NaN
NaN	NaN
NaN	NaN
NaN	NaN
NaN	NaN
NaN	NaN
NaN	NaN
NaN	NaN
NaN	NaN
NaN	NaN
NaN	NaN
NaN	NaN
NaN	NaN
NaN	NaN
NaN	NaN
NaN	NaN
NaN	NaN
NaN	NaN
NaN	NaN
NaN	NaN
NaN	NaN
NaN	NaN
NaN	NaN
NaN	NaN
NaN	NaN
NaN	NaN
NaN	NaN
NaN	NaN
NaN	NaN
NaN	NaN
NaN	NaN
NaN	NaN
NaN	NaN
NaN	NaN
NaN	NaN
NaN	NaN
NaN	NaN
NaN	NaN
NaN	NaN
NaN	NaN
NaN	NaN
NaN	NaN
NaN	NaN
NaN	NaN
NaN	NaN
NaN	NaN
NaN	NaN
NaN	NaN
NaN	NaN
NaN	NaN
NaN	NaN
NaN	NaN
NaN	NaN
NaN	NaN
NaN	NaN
NaN	NaN
NaN	NaN
NaN	NaN
NaN	NaN
NaN	NaN
NaN	NaN
NaN	NaN
NaN	NaN
NaN	NaN
NaN	NaN
NaN	NaN
NaN	NaN
NaN	NaN
NaN	NaN
NaN	NaN
NaN	NaN
NaN	NaN
NaN	NaN
NaN	NaN
NaN	NaN
NaN	NaN
NaN	NaN
NaN	NaN
NaN	NaN
NaN	NaN
NaN	NaN
NaN	NaN
NaN	NaN
NaN	NaN
NaN	NaN
NaN	NaN
NaN	NaN
NaN	NaN
NaN	NaN
NaN	NaN
NaN	NaN
NaN	NaN
NaN	NaN
NaN	NaN
NaN	NaN
NaN	NaN
NaN	NaN
NaN	NaN
NaN	NaN
NaN	NaN
NaN	NaN
NaN	NaN
NaN	NaN
NaN	NaN
NaN	NaN
NaN	NaN
NaN	NaN
NaN	NaN
NaN	NaN
NaN	NaN
NaN	NaN
NaN	NaN
NaN	NaN
NaN	NaN
NaN	NaN
NaN	NaN
NaN	NaN
NaN	NaN
NaN	NaN
NaN	NaN
NaN	NaN
NaN	NaN
NaN	NaN
NaN	NaN
NaN	NaN
NaN	NaN
NaN	NaN
NaN	NaN
NaN	NaN
NaN	NaN
NaN	NaN
NaN	NaN
NaN	NaN
NaN	NaN
NaN	NaN
NaN	NaN
NaN	NaN
NaN	NaN
NaN	NaN
NaN	NaN
NaN	NaN
NaN	NaN
NaN	NaN
NaN	NaN
NaN	NaN
NaN	NaN
NaN	NaN
NaN	NaN
NaN	NaN
NaN	NaN
NaN	NaN
NaN	NaN
NaN	NaN
NaN	NaN
NaN	NaN
NaN	NaN
NaN	NaN
NaN	NaN
NaN	NaN
NaN	NaN
NaN	NaN
NaN	NaN
NaN	NaN
NaN	NaN
NaN	NaN
NaN	NaN
NaN	NaN
NaN	NaN
NaN	NaN
NaN	NaN
NaN	NaN
NaN	NaN
NaN	NaN
NaN	NaN
NaN	NaN
NaN	NaN
NaN	NaN
NaN	NaN
NaN	NaN
NaN	NaN
NaN	NaN
NaN	NaN
NaN	NaN
NaN	NaN
NaN	NaN
NaN	NaN
NaN	NaN
NaN	NaN
NaN	NaN
NaN	NaN
NaN	NaN
NaN	NaN
NaN	NaN
NaN	NaN
NaN	NaN
NaN	NaN
NaN	NaN
NaN	NaN
NaN	NaN
NaN	NaN
NaN	NaN
NaN	NaN
NaN	NaN
NaN	NaN
NaN	NaN
NaN	NaN
NaN	NaN
NaN	NaN
NaN	NaN
NaN	NaN
NaN	NaN
NaN	NaN
NaN	NaN
NaN	NaN
NaN	NaN
NaN	NaN
NaN	NaN
NaN	NaN
NaN	NaN
NaN	NaN
NaN	NaN
NaN	NaN
NaN	NaN
NaN	NaN
NaN	NaN
NaN	NaN
NaN	NaN
NaN	NaN
NaN	NaN
NaN	NaN
NaN	NaN
NaN	NaN
NaN	NaN
NaN	NaN
NaN	NaN
NaN	NaN
NaN	NaN
NaN	NaN
NaN	NaN
NaN	NaN
NaN	NaN
NaN	NaN
NaN	NaN
NaN	NaN
NaN	NaN
NaN	NaN
NaN	NaN
NaN	NaN
NaN	NaN
NaN	NaN
NaN	NaN
NaN	NaN
NaN	NaN
NaN	NaN
NaN	NaN
NaN	NaN
NaN	NaN
NaN	NaN
NaN	NaN
NaN	NaN
NaN	NaN
NaN	NaN
NaN	NaN
NaN	NaN
NaN	NaN
NaN	NaN
NaN	NaN
NaN	NaN
NaN	NaN
NaN	NaN
NaN	NaN
NaN	NaN
NaN	NaN
NaN	NaN
NaN	NaN
NaN	NaN
NaN	NaN
NaN	NaN
NaN	NaN
NaN	NaN
NaN	NaN
NaN	NaN
NaN	NaN
NaN	NaN
NaN	NaN
NaN	NaN
NaN	NaN
NaN	NaN
NaN	NaN
NaN	NaN
NaN	NaN
NaN	NaN
NaN	NaN
NaN	NaN
NaN	NaN
NaN	NaN
NaN	NaN
NaN	NaN
NaN	NaN
NaN	NaN
NaN	NaN
NaN	NaN
NaN	NaN
NaN	NaN
NaN	NaN
NaN	NaN
NaN	NaN
NaN	NaN
NaN	NaN
NaN	NaN
NaN	NaN
NaN	NaN
NaN	NaN
NaN	NaN
NaN	NaN
NaN	NaN
NaN	NaN
NaN	NaN
NaN	NaN
NaN	NaN
NaN	NaN
NaN	NaN
NaN	NaN
NaN	NaN
NaN	NaN
NaN	NaN
NaN	NaN
NaN	NaN
NaN	NaN
NaN	NaN
NaN	NaN
NaN	NaN
NaN	NaN
NaN	NaN
NaN	NaN
NaN	NaN
NaN	NaN
NaN	NaN
NaN	NaN
NaN	NaN
NaN	NaN
NaN	NaN
NaN	NaN
NaN	NaN
NaN	NaN
NaN	NaN
NaN	NaN
NaN	NaN
NaN	NaN
NaN	NaN
NaN	NaN
NaN	NaN
NaN	NaN
NaN	NaN
NaN	NaN
NaN	NaN
NaN	NaN
NaN	NaN
NaN	NaN
NaN	NaN
NaN	NaN
NaN	NaN
NaN	NaN
NaN	NaN
NaN	NaN
NaN	NaN
NaN	NaN
NaN	NaN
NaN	NaN
NaN	NaN
NaN	NaN
NaN	NaN
NaN	NaN
NaN	NaN
NaN	NaN
NaN	NaN
NaN	NaN
NaN	NaN
NaN	NaN
NaN	NaN
NaN	NaN
NaN	NaN
NaN	NaN
NaN	NaN
NaN	NaN
NaN	NaN
NaN	NaN
NaN	NaN
NaN	NaN
NaN	NaN
NaN	NaN
NaN	NaN
NaN	NaN
NaN	NaN
NaN	NaN
NaN	NaN
NaN	NaN
NaN	NaN
NaN	NaN
NaN	NaN
NaN	NaN
NaN	NaN
NaN	NaN
NaN	NaN
NaN	NaN
NaN	NaN
NaN	NaN
NaN	NaN
NaN	NaN
NaN	NaN
NaN	NaN
NaN	NaN
NaN	NaN
NaN	NaN
NaN	NaN
NaN	NaN
NaN	NaN
NaN	NaN
NaN	NaN
NaN	NaN
NaN	NaN
NaN	NaN
NaN	NaN
NaN	NaN
NaN	NaN
NaN	NaN
NaN	NaN
NaN	NaN
NaN	NaN
NaN	NaN
NaN	NaN
NaN	NaN
NaN	NaN
NaN	NaN
NaN	NaN
NaN	NaN
NaN	NaN
NaN	NaN
NaN	NaN
NaN	NaN
NaN	NaN
NaN	NaN
NaN	NaN
NaN	NaN
NaN	NaN
NaN	NaN
NaN	NaN
NaN	NaN
NaN	NaN
NaN	NaN
NaN	NaN
NaN	NaN
NaN	NaN
NaN	NaN
NaN	NaN
NaN	NaN
NaN	NaN
NaN	NaN
NaN	NaN
NaN	NaN
NaN	NaN
NaN	NaN
NaN	NaN
NaN	NaN
NaN	NaN
NaN	NaN
NaN	NaN
NaN	NaN
NaN	NaN
NaN	NaN
NaN	NaN
NaN	NaN
NaN	NaN
NaN	NaN
NaN	NaN
NaN	NaN
NaN	NaN
NaN	NaN
NaN	NaN
NaN	NaN
NaN	NaN
NaN	NaN
NaN	NaN
NaN	NaN
NaN	NaN
NaN	NaN
NaN	NaN
NaN	NaN
NaN	NaN
NaN	NaN
NaN	NaN
NaN	NaN
NaN	NaN
NaN	NaN
NaN	NaN
NaN	NaN
NaN	NaN
NaN	NaN
NaN	NaN
NaN	NaN
NaN	NaN
NaN	NaN
NaN	NaN
NaN	NaN
NaN	NaN
NaN	NaN
NaN	NaN
NaN	NaN
NaN	NaN
NaN	NaN
NaN	NaN
NaN	NaN
NaN	NaN
NaN	NaN
NaN	NaN
NaN	NaN
NaN	NaN
NaN	NaN
NaN	NaN
NaN	NaN
NaN	NaN
NaN	NaN
NaN	NaN
NaN	NaN
NaN	NaN
NaN	NaN
NaN	NaN
NaN	NaN
NaN	NaN
NaN	NaN
NaN	NaN
NaN	NaN
NaN	NaN
NaN	NaN
NaN	NaN
NaN	NaN
NaN	NaN
NaN	NaN
NaN	NaN
NaN	NaN
NaN	NaN
NaN	NaN
NaN	NaN
NaN	NaN
NaN	NaN
NaN	NaN
NaN	NaN
NaN	NaN
NaN	NaN
NaN	NaN
NaN	NaN
NaN	NaN
NaN	NaN
NaN	NaN
NaN	NaN
NaN	NaN
NaN	NaN
NaN	NaN
NaN	NaN
NaN	NaN
NaN	NaN
NaN	NaN
NaN	NaN
NaN	NaN
NaN	NaN
NaN	NaN
NaN	NaN
NaN	NaN
NaN	NaN
NaN	NaN
NaN	NaN
NaN	NaN
NaN	NaN
NaN	NaN
NaN	NaN
NaN	NaN
NaN	NaN
NaN	NaN
NaN	NaN
NaN	NaN
NaN	NaN
NaN	NaN
NaN	NaN
NaN	NaN
NaN	NaN
NaN	NaN
NaN	NaN
NaN	NaN
NaN	NaN
NaN	NaN
NaN	NaN
NaN	NaN
NaN	NaN
NaN	NaN
NaN	NaN
NaN	NaN
NaN	NaN
NaN	NaN
NaN	NaN
NaN	NaN
NaN	NaN
NaN	NaN
NaN	NaN
NaN	NaN
NaN	NaN
NaN	NaN
NaN	NaN
NaN	NaN
NaN	NaN
NaN	NaN
NaN	NaN
NaN	NaN
NaN	NaN
NaN	NaN
NaN	NaN
NaN	NaN
NaN	NaN
NaN	NaN
NaN	NaN
NaN	NaN
NaN	NaN
NaN	NaN
NaN	NaN
NaN	NaN
NaN	NaN
NaN	NaN
NaN	NaN
NaN	NaN
NaN	NaN
NaN	NaN
NaN	NaN
NaN	NaN
NaN	NaN
NaN	NaN
NaN	NaN
NaN	NaN
NaN	NaN
NaN	NaN
NaN	NaN
NaN	NaN
NaN	NaN
NaN	NaN
NaN	NaN
NaN	NaN
NaN	NaN
NaN	NaN
NaN	NaN
NaN	NaN
NaN	NaN
NaN	NaN
NaN	NaN
NaN	NaN
NaN	NaN
NaN	NaN
NaN	NaN
NaN	NaN
NaN	NaN
NaN	NaN
NaN	NaN
NaN	NaN
NaN	NaN
NaN	NaN
NaN	NaN
NaN	NaN
NaN	NaN
NaN	NaN
NaN	NaN
NaN	NaN
NaN	NaN
NaN	NaN
NaN	NaN
NaN	NaN
NaN	NaN
NaN	NaN
NaN	NaN
NaN	NaN
NaN	NaN
NaN	NaN
NaN	NaN
NaN	NaN
NaN	NaN
NaN	NaN
NaN	NaN
NaN	NaN
NaN	NaN
NaN	NaN
NaN	NaN
NaN	NaN
NaN	NaN
NaN	NaN
NaN	NaN
NaN	NaN
NaN	NaN
NaN	NaN
NaN	NaN
NaN	NaN
NaN	NaN
NaN	NaN
NaN	NaN
NaN	NaN
NaN	NaN
NaN	NaN
NaN	NaN
NaN	NaN
NaN	NaN
NaN	NaN
NaN	NaN
NaN	NaN
NaN	NaN
NaN	NaN
NaN	NaN
NaN	NaN
NaN	NaN
NaN	NaN
NaN	NaN
NaN	NaN
NaN	NaN
NaN	NaN
NaN	NaN
NaN	NaN
NaN	NaN
NaN	NaN
NaN	NaN
NaN	NaN
NaN	NaN
NaN	NaN
NaN	NaN
NaN	NaN
NaN	NaN
NaN	NaN
NaN	NaN
NaN	NaN
NaN	NaN
NaN	NaN
NaN	NaN
NaN	NaN
NaN	NaN
NaN	NaN
NaN	NaN
NaN	NaN
NaN	NaN
NaN	NaN
NaN	NaN
NaN	NaN
NaN	NaN
NaN	NaN
NaN	NaN
NaN	NaN
NaN	NaN
NaN	NaN
NaN	NaN
NaN	NaN
NaN	NaN
NaN	NaN
NaN	NaN
NaN	NaN
NaN	NaN
NaN	NaN
NaN	NaN
NaN	NaN
NaN	NaN
NaN	NaN
NaN	NaN
NaN	NaN
NaN	NaN
NaN	NaN
NaN	NaN
NaN	NaN
NaN	NaN
NaN	NaN
NaN	NaN
NaN	NaN
NaN	NaN
NaN	NaN
NaN	NaN
NaN	NaN
NaN	NaN
NaN	NaN
NaN	NaN
NaN	NaN
NaN	NaN
NaN	NaN
NaN	NaN
NaN	NaN
NaN	NaN
NaN	NaN
NaN	NaN
NaN	NaN
NaN	NaN
NaN	NaN
NaN	NaN
NaN	NaN
NaN	NaN
NaN	NaN
NaN	NaN
NaN	NaN
NaN	NaN
NaN	NaN
NaN	NaN
NaN	NaN
NaN	NaN
NaN	NaN
NaN	NaN
NaN	NaN
NaN	NaN
NaN	NaN
NaN	NaN
NaN	NaN
NaN	NaN
NaN	NaN
NaN	NaN
NaN	NaN
NaN	NaN
NaN	NaN
NaN	NaN
NaN	NaN
NaN	NaN
NaN	NaN
NaN	NaN
NaN	NaN
NaN	NaN
NaN	NaN
NaN	NaN
NaN	NaN
NaN	NaN
NaN	NaN
NaN	NaN
NaN	NaN
NaN	NaN
NaN	NaN
NaN	NaN
NaN	NaN
NaN	NaN
NaN	NaN
NaN	NaN
NaN	NaN
NaN	NaN
NaN	NaN
NaN	NaN
NaN	NaN
NaN	NaN
NaN	NaN
NaN	NaN
NaN	NaN
NaN	NaN
NaN	NaN
NaN	NaN
NaN	NaN
NaN	NaN
NaN	NaN
NaN	NaN
NaN	NaN
NaN	NaN
NaN	NaN
NaN	NaN
NaN	NaN
NaN	NaN
NaN	NaN
NaN	NaN
NaN	NaN
NaN	NaN
NaN	NaN
NaN	NaN
NaN	NaN
NaN	NaN
NaN	NaN
NaN	NaN
NaN	NaN
NaN	NaN
NaN	NaN
NaN	NaN
NaN	NaN
NaN	NaN
NaN	NaN
NaN	NaN
NaN	NaN
NaN	NaN
NaN	NaN
NaN	NaN
NaN	NaN
NaN	NaN
NaN	NaN
NaN	NaN
NaN	NaN
NaN	NaN
NaN	NaN
NaN	NaN
NaN	NaN
NaN	NaN
NaN	NaN
NaN	NaN
NaN	NaN
NaN	NaN
NaN	NaN
NaN	NaN
NaN	NaN
NaN	NaN
NaN	NaN
NaN	NaN
NaN	NaN
NaN	NaN
NaN	NaN
NaN	NaN
NaN	NaN
NaN	NaN
NaN	NaN
NaN	NaN
NaN	NaN
NaN	NaN
NaN	NaN
NaN	NaN
NaN	NaN
NaN	NaN
NaN	NaN
NaN	NaN
NaN	NaN
NaN	NaN
NaN	NaN
NaN	NaN
NaN	NaN
NaN	NaN
NaN	NaN
NaN	NaN
NaN	NaN
NaN	NaN
NaN	NaN
NaN	NaN
NaN	NaN
NaN	NaN
NaN	NaN
NaN	NaN
NaN	NaN
NaN	NaN
NaN	NaN
NaN	NaN
NaN	NaN
NaN	NaN
NaN	NaN
NaN	NaN
NaN	NaN
NaN	NaN
NaN	NaN
NaN	NaN
NaN	NaN
NaN	NaN
NaN	NaN
NaN	NaN
NaN	NaN
NaN	NaN
NaN	NaN
NaN	NaN
NaN	NaN
NaN	NaN
NaN	NaN
NaN	NaN
NaN	NaN
NaN	NaN
NaN	NaN
NaN	NaN
NaN	NaN
NaN	NaN
NaN	NaN
NaN	NaN
NaN	NaN
NaN	NaN
NaN	NaN
NaN	NaN
NaN	NaN
NaN	NaN
NaN	NaN
NaN	NaN
NaN	NaN
NaN	NaN
NaN	NaN
NaN	NaN
NaN	NaN
NaN	NaN
NaN	NaN
NaN	NaN
NaN	NaN
NaN	NaN
NaN	NaN
NaN	NaN
NaN	NaN
NaN	NaN
NaN	NaN
NaN	NaN
NaN	NaN
NaN	NaN
NaN	NaN
NaN	NaN
NaN	NaN
NaN	NaN
NaN	NaN
NaN	NaN
NaN	NaN
NaN	NaN
NaN	NaN
NaN	NaN
NaN	NaN
NaN	NaN
NaN	NaN
NaN	NaN
NaN	NaN
NaN	NaN
NaN	NaN
NaN	NaN
NaN	NaN
NaN	NaN
NaN	NaN
NaN	NaN
NaN	NaN
NaN	NaN
NaN	NaN
NaN	NaN
NaN	NaN
NaN	NaN
NaN	NaN
NaN	NaN
NaN	NaN
NaN	NaN
NaN	NaN
NaN	NaN
NaN	NaN
NaN	NaN
NaN	NaN
NaN	NaN
NaN	NaN
NaN	NaN
NaN	NaN
NaN	NaN
NaN	NaN
NaN	NaN
NaN	NaN
NaN	NaN
NaN	NaN
NaN	NaN
NaN	NaN
NaN	NaN
NaN	NaN
NaN	NaN
NaN	NaN
NaN	NaN
NaN	NaN
NaN	NaN
NaN	NaN
NaN	NaN
NaN	NaN
NaN	NaN
NaN	NaN
NaN	NaN
NaN	NaN
NaN	NaN
NaN	NaN
NaN	NaN
NaN	NaN
NaN	NaN
NaN	NaN
NaN	NaN
NaN	NaN
NaN	NaN
NaN	NaN
NaN	NaN
NaN	NaN
NaN	NaN
NaN	NaN
NaN	NaN
NaN	NaN
NaN	NaN
NaN	NaN
NaN	NaN
NaN	NaN
NaN	NaN
NaN	NaN
NaN	NaN
NaN	NaN
NaN	NaN
NaN	NaN
NaN	NaN
NaN	NaN
NaN	NaN
NaN	NaN
NaN	NaN
NaN	NaN
NaN	NaN
NaN	NaN
NaN	NaN
NaN	NaN
NaN	NaN
NaN	NaN
NaN	NaN
NaN	NaN
NaN	NaN
NaN	NaN
NaN	NaN
NaN	NaN
NaN	NaN
NaN	NaN
NaN	NaN
NaN	NaN
NaN	NaN
NaN	NaN
NaN	NaN
NaN	NaN
NaN	NaN
NaN	NaN
NaN	NaN
NaN	NaN
NaN	NaN
NaN	NaN
NaN	NaN
NaN	NaN
NaN	NaN
NaN	NaN
NaN	NaN
NaN	NaN
NaN	NaN
NaN	NaN
NaN	NaN
NaN	NaN
NaN	NaN
NaN	NaN
NaN	NaN
NaN	NaN
NaN	NaN
NaN	NaN
NaN	NaN
NaN	NaN
NaN	NaN
NaN	NaN
NaN	NaN
NaN	NaN
NaN	NaN
NaN	NaN
NaN	NaN
NaN	NaN
NaN	NaN
NaN	NaN
NaN	NaN
NaN	NaN
NaN	NaN
NaN	NaN
NaN	NaN
NaN	NaN
NaN	NaN
NaN	NaN
NaN	NaN
NaN	NaN
NaN	NaN
NaN	NaN
NaN	NaN
NaN	NaN
NaN	NaN
NaN	NaN
NaN	NaN
NaN	NaN
NaN	NaN
NaN	NaN
NaN	NaN
NaN	NaN
NaN	NaN
NaN	NaN
NaN	NaN
NaN	NaN
NaN	NaN
NaN	NaN
NaN	NaN
NaN	NaN
NaN	NaN
NaN	NaN
NaN	NaN
NaN	NaN
NaN	NaN
NaN	NaN
NaN	NaN
NaN	NaN
NaN	NaN
NaN	NaN
NaN	NaN
NaN	NaN
NaN	NaN
21.7931623019894	14.2419450484285
21.1708373710312	12.7718906860011
21.1808743555336	13.7883613202085
30.5604305604306	17.3354592966605
22.6875686932377	18.7162376866857
18.4413103332022	18.7438342650444
36.0292536029254	15.6367463539317
32.5320665083135	16.8244202555608
15.6172871921441	22.3058398555087
20.5410675115769	21.7972521351652
16.8623866113494	27.4366794854794
36.3460296965784	18.7077616219537
51.4270731890029	19.4063530637042
20.7291096098838	16.0132982407536
12.8551568337823	27.3648648648649
27.9482439926063	21.2570260602964
34.7248253535526	25.2967632529676
18.5687667404216	20.3328029700345
22.3119266055046	18.2523540489642
23.0547298478755	16.5346380863622
16.8421052631579	15.1219188093814
26.9041560644614	24.0392574198888
19.0262318557573	33.0224424366074
19.0693866411953	10.6791778373548
17.3620549062245	14.4922405145453
26.3459584965898	26.3629574309186
22.8599221789883	26.5045871559633
23.9605598841619	21.9996147177808
28.2478563339265	17.0928978585734
24.2020401447845	15.8303730017762
20.2619861908757	25.0978473581213
28.6061916993376	35.5464578141687
21.8534178999295	23.6166571591557
32.5815587957621	20.7430340557276
25.9300280148544	22.8992716290638
38.9990751207481	32.1428571428571
30.4680386086323	23.7135614702155
21.3974933437236	28.4361773223435
21.6205348167013	38.3967724960533
46.1922181576322	30.8548197282551
21.130191930596	28.6011801457827
47.0876523398534	35.0622116594436
14.8743016759777	16.3173124426565
21.9429737832493	18.0678048385792
19.7377307519136	22.6528128802771
17.3814223338716	34.7127121167014
22.9201232519554	32.2943203956242
23.5671628487387	22.1947806042644
12.5790139064475	14.1042728341827
12.3133142675564	22.405239134749
27.0275035260931	23.0811463709235
33.9097671722539	23.6214953271028
21.0907196202165	22.4844398340249
19.0811064228786	26.7503850254709
22.4492931776275	28.9340101522843
16.9146768177798	16.6923811622952
24.0413827079399	18.2446122674526
18.0645161290323	19.4322956864763
21.0479815142042	22.7566332107721
23.4717373542301	15.6176569318563
33.1641616240484	16.0435678539888
31.8450620934358	20.585615675796
39.7957397140356	16.0726962941928
27.7682718161819	32.0073721394563
31.1938958707361	38.2183434875679
26.6282801585803	31.8300086730269
22.1675698207587	17.8684109272797
14.8510242085661	31.9031594690596
20.7166700728932	29.1259105098855
29.2165187186414	32.6399439055744
19.9597559392444	20.5522861023087
28.1008100810081	32.5641658440276
20.5527190209904	24.4311972180825
37.2730467377299	16.5358907294391
22.6106194690265	20.3056096810584
12.3724082934609	17.1629307460689
25.9765625	29.9690901760516
20.2642915356852	21.6313696476464
38.207435472413	31.1514509076454
17.5965665236052	17.6999526739233
26.1371350984386	23.9525762167944
20.4477720433234	31.6002019182231
18.961813015455	18.5457516339869
32.6486129458388	20.2771649200221
30.7537843682422	30.0530631934395
25.1924187030979	24.3873179091688
22.9931732580038	34.9469138024114
21.5655780196993	22.0858895705521
23.6502266794889	22.2826086956522
23.4260089686099	16.9703872437358
26.9114877589454	27.9089861751152
21.0790324378553	21.9388295057678
22.4902070509233	16.4128680919726
23.6591915233326	25.4187324132386
26.6253080649273	34.3278991079668
23.2639135688393	45.7622705376904
23.7423066630987	19.7087211306446
18.3310747419994	26.5762424499311
21.0312238306017	22.6601520086862
36.5236768802228	20.3631393986724
32.3428359179125	23.3241052007119
19.5885266423556	21.2091027507471
16.3836695587374	19.5467422096317
30.5658334085371	36.3072148952676
18.8487040385775	27.9311905839746
26.7669416141032	25.2799588106577
17.1466845277964	23.0978789647791
22.9414077860794	43.20813771518
22.231985940246	32.811296534018
26.609713652903	24.0180437891957
30.1111111111111	23.7561509021323
17.4245090448371	21.3662913739101
29.6580188679245	32.6353540027765
33.5942264687945	12.3139089749043
21.0649594003748	16.1823871256147
17.6257333069672	16.4293618590926
34.1007957559682	28.1140350877193
22.3360655737705	26.5764202244591
22.5633106856084	17.04488984595
26.7744514524296	20.2497183627488
19.6407556519046	14.2282282282282
32.4836125273125	16.0660105083993
21.9895672617736	14.4639217284957
21.0241326291864	23.9701794288602
23.4029521651253	29.9424374751886
15.6236941078145	33.2675072155552
24.1165946026539	36.5347274085138
16.8119551681196	19.1677775661779
19.1754710815815	28.8378411757441
27.4998189848671	21.2834117529282
23.4635991175544	18.5
21.1297666476949	22.5033703204397
31.0846914239915	44.5550527903469
23.487471990222	28.652798415057
24.1540352314625	24.5600777285976
28.7211968985476	24.2803377072526
26.0214733074858	16.9347209082308
17.5479322500215	32.114129609956
32.9428826416778	22.5535168195719
35.7632157166861	12.2902780969892
25.1049741602067	20.6961514308783
17.4314790535057	18.2063882063882
22.2426764847127	16.6064981949458
30.464997445069	21.7800652774291
18.7300809021819	28.0529953917051
20.6523837097085	29.1387559808612
24.7437230723518	25.0206868018204
30.3531179564237	29.5801269069799
34.385593220339	24.4283760015634
21.4366820056176	49.9047013977128
34.4540099682827	33.4286940351881
23.492389698799	58.4697949635338
24.739932885906	38.1340012523482
20.2653609224451	25.7742384022248
39.5480867491768	30.3718761210092
33.6853220696938	41.1749069643806
29.1240696818516	22.8382903289344
17.7144841959014	36.3162467419635
23.2159551262075	24.2755110417864
33.3205115876527	33.9394650398874
22.8971962616822	27.1828577535535
30.4223688096879	28.7807430664574
16.4142678347935	31.7922374429224
30.46875	33.982683982684
30.6985832926234	25.3834078009902
19.7047695838244	29.7584652721599
20.1408150202688	29.3616510679146
35.8301844854412	40.2499177902006
34.7400066807705	29.2857142857143
15.4807586887403	26.7482085495429
26.3191303657859	31.4715604696227
24.9701314217443	25.1109035722624
40.6475748194014	29.5127272727273
19.6378241262683	57.9100796053369
10.3747548841601	24.0098719003408
34.1948484317505	38.9031430404105
17.6027823920266	34.6052245377165
15.2435085906214	26.0244509848313
16.507767184479	31.0031220306773
11.89845062535	26.5401675702316
17.1046541527385	21.3293051359517
19.8489875300309	31.2876712328767
27.5025465320863	24.316813339509
17.3408958211694	22.8233222461358
25.4814911536202	39.6404744255004
24.7094188376754	25.6062631277449
35.5116298883872	37.5970195591431
25.5018098058572	39.8874783612233
29.7504971976135	43.3453828458758
19.1194581280788	25.9049773755656
20.7136112235262	26.045170591062
32.9023295575978	59.5072915191845
16.5790287658522	27.639687756779
20.3575989782886	25.1089699472356
28.5353535353535	61.7008054091677
29.8553429771349	41.5170008718396
18.9744516751024	29.93010826367
16.5385671150151	30
17.0215311004785	46.9749652294854
21.6563190571399	32.2618125484121
30.377302436126	29.3468568880963
19.6539919305539	63.274481337517
29.7361033127456	28.0538634177621
32.6409839870039	40.6305934186975
30.1339752983044	39.458737053124
20.080673447913	32.8563332388779
30.9805348371839	29.1703248463565
24.8355396735158	NaN
38.3072776280323	NaN
20.8170117515389	NaN
31.0714285714286	NaN
21.3550904576091	NaN
31.2305606507696	NaN
21.6455393446544	NaN
17.0484416072099	NaN
36.281179138322	NaN
28.383877159309	NaN
23.8833603332562	NaN
20.9196185286104	NaN
13.6709502874535	NaN
17.8861788617886	NaN
23.2338728235023	NaN
16.1547647480296	NaN
19.0496171194797	NaN
16.4312722419929	NaN
21.0941158108319	NaN
21.8640804392783	NaN
18.8950219768987	NaN
36.3192712287171	NaN
32.5065274151436	NaN
22.0102956705385	NaN
19.8961555457357	NaN
18.1864026039518	NaN
25.9247599559263	NaN
22.1414570401829	NaN
21.8670690719528	NaN
20.5079485717905	NaN
36.739041376485	NaN
20.002545662827	NaN
12.5144064540914	NaN
20.2346644709757	NaN
28.300267073636	NaN
26.7226890756303	NaN
26.2519104558123	NaN
14.117199391172	NaN
20.677941601619	NaN
18.7011140080588	NaN
34.3327067669173	NaN
19.4828591108992	NaN
25.7693456827009	NaN
17.9460093896714	NaN
28.6384976525822	NaN
27.9540439777828	NaN
21.2421372279662	NaN
26.5215752779348	NaN
15.3730458958115	NaN
21.7705391738359	NaN
23.1929644370266	NaN
30.1596989116061	NaN
22.9708431836091	NaN
19.9593420809462	NaN
15.4487917146145	NaN
25.776397515528	NaN
17.6125864526688	NaN
30.67067927773	NaN
22.9308005427408	NaN
14.0037593984962	NaN
25.8516892131171	NaN
16.1020444234961	NaN
35.2380952380952	NaN
21.376332102807	NaN
30.8294693456981	NaN
27.9060791251206	NaN
25.1055714480316	NaN
25.0691440323381	NaN
28.2187374346602	NaN
17.9680712423979	NaN
22.0278360936164	NaN
14.0729497699568	NaN
44.0478070868215	NaN
46.5715418152992	NaN
28.0802477099729	NaN
16.5890774390549	NaN
41.4893170465516	NaN
31.7692956558414	NaN
27.1042285164086	NaN
32.6221138459194	NaN
32.7456418383518	NaN
29.4531314635559	NaN
29.5170827858081	NaN
37.4542939025595	NaN
33.8230545689377	NaN
32.7191139965629	NaN
22.3725703801388	NaN
35.8189867191343	NaN
23.1497305113711	NaN
19.5461741424802	NaN
18.2084668348217	NaN
20.5957499844208	NaN
17.6351609905428	NaN
16.7753623188406	NaN
18.024676640639	NaN
16.163362325104	NaN
28.9311163895487	NaN
22.8094932649134	NaN
23.7997463614953	NaN
10.8218063466233	NaN
31.0789049919485	NaN
20.259019426457	NaN
16.4177402804697	NaN
17.7725428608821	NaN
20.6599889387329	NaN
NaN	NaN
NaN	NaN
NaN	NaN
NaN	NaN
NaN	NaN
NaN	NaN
NaN	NaN
NaN	NaN
NaN	NaN
NaN	NaN
NaN	NaN
NaN	NaN
NaN	NaN
NaN	NaN
NaN	NaN
NaN	NaN
NaN	NaN
NaN	NaN
NaN	NaN
NaN	NaN
NaN	NaN
NaN	NaN
NaN	NaN
NaN	NaN
NaN	NaN
NaN	NaN
NaN	NaN
NaN	NaN
NaN	NaN
NaN	NaN
NaN	NaN
NaN	NaN
NaN	NaN
NaN	NaN
NaN	NaN
NaN	NaN
NaN	NaN
NaN	NaN
NaN	NaN
NaN	NaN
NaN	NaN
NaN	NaN
NaN	NaN
NaN	NaN
NaN	NaN
NaN	NaN
NaN	NaN
NaN	NaN
NaN	NaN
NaN	NaN
NaN	NaN
NaN	NaN
NaN	NaN
NaN	NaN
NaN	NaN
NaN	NaN
NaN	NaN
NaN	NaN
NaN	NaN
NaN	NaN
NaN	NaN
NaN	NaN
NaN	NaN
NaN	NaN
NaN	NaN
NaN	NaN
NaN	NaN
NaN	NaN
NaN	NaN
NaN	NaN
NaN	NaN
NaN	NaN
NaN	NaN
NaN	NaN
NaN	NaN
NaN	NaN
NaN	NaN
NaN	NaN
NaN	NaN
NaN	NaN
NaN	NaN
NaN	NaN
NaN	NaN
NaN	NaN
NaN	NaN
NaN	NaN
NaN	NaN
NaN	NaN
NaN	NaN
NaN	NaN
NaN	NaN
NaN	NaN
NaN	NaN
NaN	NaN
NaN	NaN
NaN	NaN
NaN	NaN
NaN	NaN
NaN	NaN
NaN	NaN
NaN	NaN
NaN	NaN
NaN	NaN
NaN	NaN
NaN	NaN
NaN	NaN
NaN	NaN
NaN	NaN
NaN	NaN
NaN	NaN
NaN	NaN
NaN	NaN
NaN	NaN
NaN	NaN
NaN	NaN
NaN	NaN
NaN	NaN
NaN	NaN
NaN	NaN
NaN	NaN
NaN	NaN
NaN	NaN
NaN	NaN
NaN	NaN
NaN	NaN
NaN	NaN
NaN	NaN
NaN	NaN
NaN	NaN
NaN	NaN
NaN	NaN
NaN	NaN
NaN	NaN
NaN	NaN
NaN	NaN
NaN	NaN
NaN	NaN
NaN	NaN
NaN	NaN
NaN	NaN
NaN	NaN
NaN	NaN
NaN	NaN
NaN	NaN
NaN	NaN
NaN	NaN
NaN	NaN
NaN	NaN
NaN	NaN
NaN	NaN
NaN	NaN
NaN	NaN
NaN	NaN
NaN	NaN
NaN	NaN
NaN	NaN
NaN	NaN
NaN	NaN
NaN	NaN
NaN	NaN
NaN	NaN
NaN	NaN
NaN	NaN
NaN	NaN
NaN	NaN
NaN	NaN
NaN	NaN
NaN	NaN
NaN	NaN
NaN	NaN
NaN	NaN
NaN	NaN
NaN	NaN
NaN	NaN
NaN	NaN
NaN	NaN
NaN	NaN
NaN	NaN
NaN	NaN
NaN	NaN
NaN	NaN
NaN	NaN
NaN	NaN
NaN	NaN
NaN	NaN
NaN	NaN
[truncated: 1,002 more rows]
