# Supplementary material for: FRET-FISH probes chromatin compaction at individual genomic loci in single cells
Source: Nat Commun. 2022 Nov 5;13:6680. doi: 10.1038/s41467-022-34183-y (PMC9637210; doi:10.1038/s41467-022-34183-y)
Supplement: Supplementary file 8 — Source Data [file 41467_2022_34183_MOESM8_ESM.zip › Suppl Fig 12/Suppl Fig 12d.txt]

Source data for Supplementary Figure 12d in Mota et al	FRET-FISH probes chromatin compaction at individual genomic loci in single cells
fret-fish_score(%)_Low_passage_Rep2	fret-fish_score(%)_High_passage_Rep2
20.1409495548961	41.8346204558297
20.7839562443026	30.103755662721
15.2914210870989	45.2358926919519
18.5855797336798	23.8874742330544
25.289590927501	40.7339449541284
18.1314511232544	42.2513321492007
32.0372334158124	24.3400904185504
31.5006545281447	37.9177686943977
16.2426012760397	37.7267508610792
18.0538726815174	22.371623971253
22.6075208286422	40.2265606170161
23.9177796722554	34.2504080205176
32.1648076485318	37.3871035496744
34.5274390243902	38.8746803069054
28.2747446975648	39.9189189189189
46.8723936613845	38.4097384097384
38.4230287859825	38.5782205116595
22.2501906941266	49.0613718411552
31.7152524726705	39.4427095844343
38.0008937881722	27.3156899810964
42.4408728603162	22.8009021939717
41.6980342952739	38.4942863544701
24.0874215298768	41.7625308134758
36.4792713567839	30.8998633613117
42.8470952313968	37.1643149749659
38.8021153609642	40.4047294224648
24.4876325088339	30.368149258704
42.6588525601481	30.1493574157694
19.0992018244014	37.1328671328671
19.6112918828599	37.1527777777778
38.5770152642866	26.2132604237867
39.4293865905849	36.2150639507342
22.999907295819	34.2971321109544
36.6926898509581	38.5470085470086
39.4224924012158	34.62634231865
19.9886151093763	34.9034385303815
29.3321942189947	38.2143627345266
41.3230913936354	35.5457227138643
42.0752269779507	21.568386064262
35.5163727959698	35.4375569735643
41.3354303688876	42.3732666515117
15.1462415090103	28.2361111111111
35.5887132515881	35.2203975799481
18.9089347079038	38.2085677196019
21.9762905162065	29.4625202229013
16.6714347017594	24.861960901358
27.8945866235372	33.6734693877551
30.3594080338266	24.1441674202299
21.7823732151649	21.6122886401524
34.0225839565919	18.8421239566684
40.8596225375396	42.63135412217
38.9466389466389	38.3539286546981
31.4140663694898	37.5341784737758
40.2794343158971	38.5636406731453
25.5584462187136	38.2213339995004
41.4997741304021	31.052847193773
38.253759672945	41.9828641370869
39.5288858321871	40.9839980893241
38.3642890588419	34.904339710686
41.018627067865	39.4355828220859
17.7341264351916	39.0928725701944
23.1404958677686	25.5963894261767
36.9808646350106	34.2935528120713
24.52244283429	13.3644691934615
26.8687282408356	28.0818053596615
29.7148976040691	38.6127678374199
27.8020550372033	20.3774269642533
19.5342820181113	37.5514874141876
19.1357027463651	25.802752293578
43.6179326099372	36.9328493647913
14.2614700374532	41.9266963843487
26.9498869630746	36.2818261633011
34.5352112676056	21.8471148126115
26.8501146549927	25.0437592567659
30.2715654952077	32.5603497433948
28.756345177665	27.2867025365104
31.6965517241379	39.6437862717631
38.2162492364081	30.0111565637784
38.3269163458173	22.2053616590794
43.9343309603371	35.7630477868311
18.1133311496888	41.9966301600674
41.0177726633423	29.5565642458101
19.0643686246922	44.5490196078431
29.1864650827934	26.1621621621622
37.6399935075475	38.3697813121272
23.0729057865051	34.5368525896414
37.1067031463748	25.7993035770814
38.9343652329216	42.4543946932007
26.4797507788162	38.9635732870772
25.8011802088062	42.7109440267335
21.4058907259389	24.1739552964043
33.9170605930382	32.8502415458937
42.0302760463045	41.4968731087351
24.6365105008078	24.5185922974768
41.2675501902637	39.0243902439024
20.272269902338	42.833213687485
41.8766519823789	38.2149046793761
44.6354980815689	40.3977501004419
37.1338311315336	34.1510808841389
46.1623872310895	39.2831879273756
35.4610793032038	37.3935264054514
45.1686533096627	41.0219675262655
25.19955654102	27.3040611419152
38.1106058383453	21.500547645126
36.5575146935348	39.6839935882757
25.4600585529067	37.3917008663931
31.541772431299	35.5921195063867
26.0797928680711	40.0735294117647
13.9766042328758	19.5640999280354
26.7385815928391	38.1763527054108
43.9372822299652	31.4000814000814
38.0675896977817	42.9997829390059
25.8360352014822	41.9435736677116
26.8367952522255	37.8418803418803
25.3433761630483	40.0344012040421
NaN	42.7330631152287
NaN	26.5292897874546
NaN	39.7804208600183
NaN	29.3568244534069
NaN	35.8304403435045
NaN	38.2985305491106
NaN	43.1022765885151
NaN	36.3899285471249
NaN	38.2124352331606
NaN	43.0863415663922
NaN	40.242825607064
NaN	41.7158598976781
NaN	47.737111373475
NaN	44.1658240647118
NaN	43.3356433356433
NaN	40.8117249154453
NaN	40.0353904003539
NaN	42.1355867101978
NaN	42.0614139490597
NaN	41.8131993605846
NaN	37.402394586153
NaN	42.6732402081621
NaN	51.0759236703207
NaN	40.8103592314119
NaN	43.3281004709576
NaN	42.7733101499674
NaN	43.3512682551883
NaN	32.861128997639
NaN	24.4586306170985
NaN	36.9645042839657
NaN	44.740231859167
NaN	38.204833141542
NaN	39.6555301929861
NaN	33.023588277341
NaN	43.9350695683197
NaN	43.262292330928
NaN	42.5387808608259
NaN	49.1717848501768
NaN	41.5420560747664
NaN	42.9523985923319
NaN	39.6781115879828
NaN	46.0938823928148
NaN	17.9188429087987
NaN	22.7043737119304
NaN	40.8576404005224
NaN	35.643199410247
NaN	44.2921480321128
NaN	26.5174343521309
NaN	40.9703504043127
NaN	42.17978974469
NaN	45.829244357213
NaN	43.3157099697885
NaN	38.5775862068966
NaN	41.7393026941363
NaN	44.5707326973818
NaN	40.6013853904282
NaN	47.07476846623
NaN	47.3558135249678
NaN	51.0685805422648
NaN	47.4599386293897
NaN	38.2743362831858
NaN	44.5676274944568
NaN	45.6499899537874
NaN	46.3290695636937
NaN	44.5737889598198
NaN	42.9435296306633
NaN	41.6844174995904
NaN	46.6969936708861
NaN	40.7038123167155
NaN	44.2872228088701
NaN	44.9149108589951
NaN	41.8511450381679
NaN	43.0610769786773
NaN	49.0630975143403
NaN	43.3451327433628
NaN	41.624273255814
NaN	45.1240714398609
NaN	45.3846153846154
NaN	45.2971622345172
NaN	45.5423626484202
NaN	44.2739604180565
NaN	44.8269230769231
NaN	39.6434294871795
NaN	41.7208155948913
NaN	37.9130071099958
NaN	42.1149897330596
NaN	36.9726054789042
NaN	NaN
NaN	NaN
NaN	NaN
NaN	NaN
NaN	NaN
NaN	NaN
NaN	NaN
NaN	NaN
NaN	NaN
NaN	NaN
NaN	NaN
NaN	NaN
NaN	NaN
NaN	NaN
NaN	NaN
NaN	NaN
NaN	NaN
NaN	NaN
NaN	NaN
NaN	NaN
NaN	NaN
NaN	NaN
NaN	NaN
NaN	NaN
NaN	NaN
NaN	NaN
NaN	NaN
NaN	NaN
NaN	NaN
NaN	NaN
NaN	NaN
NaN	NaN
NaN	NaN
NaN	NaN
NaN	NaN
NaN	NaN
NaN	NaN
NaN	NaN
NaN	NaN
NaN	NaN
NaN	NaN
NaN	NaN
NaN	NaN
NaN	NaN
NaN	NaN
NaN	NaN
NaN	NaN
NaN	NaN
NaN	NaN
NaN	NaN
NaN	NaN
NaN	NaN
NaN	NaN
NaN	NaN
NaN	NaN
NaN	NaN
NaN	NaN
NaN	NaN
NaN	NaN
NaN	NaN
NaN	NaN
NaN	NaN
NaN	NaN
NaN	NaN
NaN	NaN
NaN	NaN
NaN	NaN
NaN	NaN
NaN	NaN
NaN	NaN
NaN	NaN
NaN	NaN
NaN	NaN
NaN	NaN
NaN	NaN
NaN	NaN
NaN	NaN
NaN	NaN
NaN	NaN
NaN	NaN
NaN	NaN
NaN	NaN
NaN	NaN
NaN	NaN
NaN	NaN
NaN	NaN
NaN	NaN
NaN	NaN
NaN	NaN
NaN	NaN
NaN	NaN
NaN	NaN
NaN	NaN
NaN	NaN
NaN	NaN
NaN	NaN
NaN	NaN
NaN	NaN
NaN	NaN
NaN	NaN
NaN	NaN
NaN	NaN
NaN	NaN
NaN	NaN
NaN	NaN
NaN	NaN
NaN	NaN
NaN	NaN
NaN	NaN
NaN	NaN
NaN	NaN
NaN	NaN
NaN	NaN
NaN	NaN
NaN	NaN
NaN	NaN
NaN	NaN
NaN	NaN
NaN	NaN
NaN	NaN
NaN	NaN
NaN	NaN
NaN	NaN
NaN	NaN
NaN	NaN
NaN	NaN
NaN	NaN
NaN	NaN
NaN	NaN
NaN	NaN
NaN	NaN
NaN	NaN
NaN	NaN
NaN	NaN
NaN	NaN
NaN	NaN
NaN	NaN
NaN	NaN
NaN	NaN
NaN	NaN
NaN	NaN
NaN	NaN
NaN	NaN
NaN	NaN
NaN	NaN
NaN	NaN
NaN	NaN
NaN	NaN
NaN	NaN
NaN	NaN
NaN	NaN
NaN	NaN
NaN	NaN
NaN	NaN
NaN	NaN
NaN	NaN
NaN	NaN
NaN	NaN
NaN	NaN
NaN	NaN
NaN	NaN
NaN	NaN
NaN	NaN
NaN	NaN
NaN	NaN
NaN	NaN
NaN	NaN
NaN	NaN
NaN	NaN
NaN	NaN
NaN	NaN
NaN	NaN
NaN	NaN
NaN	NaN
NaN	NaN
NaN	NaN
NaN	NaN
NaN	NaN
NaN	NaN
NaN	NaN
NaN	NaN
NaN	NaN
NaN	NaN
NaN	NaN
NaN	NaN
NaN	NaN
NaN	NaN
NaN	NaN
NaN	NaN
NaN	NaN
NaN	NaN
NaN	NaN
NaN	NaN
NaN	NaN
NaN	NaN
NaN	NaN
NaN	NaN
NaN	NaN
NaN	NaN
NaN	NaN
NaN	NaN
NaN	NaN
NaN	NaN
NaN	NaN
NaN	NaN
NaN	NaN
NaN	NaN
NaN	NaN
NaN	NaN
NaN	NaN
NaN	NaN
NaN	NaN
NaN	NaN
NaN	NaN
NaN	NaN
NaN	NaN
NaN	NaN
NaN	NaN
NaN	NaN
NaN	NaN
NaN	NaN
NaN	NaN
NaN	NaN
NaN	NaN
NaN	NaN
NaN	NaN
NaN	NaN
NaN	NaN
NaN	NaN
NaN	NaN
NaN	NaN
NaN	NaN
NaN	NaN
NaN	NaN
NaN	NaN
NaN	NaN
NaN	NaN
NaN	NaN
NaN	NaN
NaN	NaN
NaN	NaN
NaN	NaN
NaN	NaN
NaN	NaN
NaN	NaN
NaN	NaN
NaN	NaN
NaN	NaN
NaN	NaN
NaN	NaN
NaN	NaN
NaN	NaN
NaN	NaN
NaN	NaN
NaN	NaN
NaN	NaN
NaN	NaN
NaN	NaN
NaN	NaN
NaN	NaN
NaN	NaN
NaN	NaN
NaN	NaN
NaN	NaN
NaN	NaN
NaN	NaN
NaN	NaN
NaN	NaN
NaN	NaN
NaN	NaN
NaN	NaN
NaN	NaN
NaN	NaN
NaN	NaN
NaN	NaN
NaN	NaN
NaN	NaN
NaN	NaN
NaN	NaN
NaN	NaN
NaN	NaN
NaN	NaN
NaN	NaN
NaN	NaN
NaN	NaN
NaN	NaN
NaN	NaN
NaN	NaN
NaN	NaN
NaN	NaN
NaN	NaN
NaN	NaN
NaN	NaN
NaN	NaN
NaN	NaN
NaN	NaN
NaN	NaN
NaN	NaN
NaN	NaN
NaN	NaN
NaN	NaN
NaN	NaN
NaN	NaN
NaN	NaN
NaN	NaN
NaN	NaN
NaN	NaN
NaN	NaN
NaN	NaN
NaN	NaN
NaN	NaN
NaN	NaN
NaN	NaN
NaN	NaN
NaN	NaN
NaN	NaN
NaN	NaN
NaN	NaN
NaN	NaN
NaN	NaN
NaN	NaN
NaN	NaN
NaN	NaN
NaN	NaN
NaN	NaN
NaN	NaN
NaN	NaN
NaN	NaN
NaN	NaN
NaN	NaN
NaN	NaN
NaN	NaN
NaN	NaN
NaN	NaN
NaN	NaN
NaN	NaN
NaN	NaN
NaN	NaN
NaN	NaN
NaN	NaN
NaN	NaN
NaN	NaN
NaN	NaN
NaN	NaN
NaN	NaN
NaN	NaN
NaN	NaN
NaN	NaN
NaN	NaN
NaN	NaN
NaN	NaN
NaN	NaN
NaN	NaN
NaN	NaN
NaN	NaN
NaN	NaN
NaN	NaN
NaN	NaN
NaN	NaN
NaN	NaN
NaN	NaN
NaN	NaN
NaN	NaN
NaN	NaN
NaN	NaN
NaN	NaN
NaN	NaN
NaN	NaN
NaN	NaN
NaN	NaN
NaN	NaN
NaN	NaN
NaN	NaN
NaN	NaN
NaN	NaN
NaN	NaN
NaN	NaN
NaN	NaN
NaN	NaN
NaN	NaN
NaN	NaN
NaN	NaN
NaN	NaN
NaN	NaN
NaN	NaN
NaN	NaN
NaN	NaN
NaN	NaN
NaN	NaN
NaN	NaN
NaN	NaN
NaN	NaN
NaN	NaN
NaN	NaN
NaN	NaN
NaN	NaN
NaN	NaN
NaN	NaN
NaN	NaN
NaN	NaN
NaN	NaN
NaN	NaN
NaN	NaN
NaN	NaN
NaN	NaN
NaN	NaN
NaN	NaN
NaN	NaN
NaN	NaN
NaN	NaN
NaN	NaN
NaN	NaN
NaN	NaN
NaN	NaN
NaN	NaN
NaN	NaN
NaN	NaN
NaN	NaN
NaN	NaN
NaN	NaN
NaN	NaN
NaN	NaN
NaN	NaN
NaN	NaN
NaN	NaN
NaN	NaN
NaN	NaN
NaN	NaN
NaN	NaN
NaN	NaN
NaN	NaN
NaN	NaN
NaN	NaN
NaN	NaN
NaN	NaN
NaN	NaN
NaN	NaN
NaN	NaN
NaN	NaN
NaN	NaN
NaN	NaN
NaN	NaN
NaN	NaN
NaN	NaN
NaN	NaN
NaN	NaN
NaN	NaN
NaN	NaN
NaN	NaN
NaN	NaN
NaN	NaN
NaN	NaN
NaN	NaN
NaN	NaN
NaN	NaN
NaN	NaN
NaN	NaN
NaN	NaN
NaN	NaN
NaN	NaN
NaN	NaN
NaN	NaN
NaN	NaN
NaN	NaN
NaN	NaN
NaN	NaN
NaN	NaN
NaN	NaN
NaN	NaN
NaN	NaN
NaN	NaN
NaN	NaN
NaN	NaN
NaN	NaN
NaN	NaN
NaN	NaN
NaN	NaN
NaN	NaN
NaN	NaN
NaN	NaN
NaN	NaN
NaN	NaN
NaN	NaN
NaN	NaN
NaN	NaN
NaN	NaN
NaN	NaN
NaN	NaN
NaN	NaN
NaN	NaN
NaN	NaN
NaN	NaN
NaN	NaN
NaN	NaN
NaN	NaN
NaN	NaN
NaN	NaN
NaN	NaN
NaN	NaN
NaN	NaN
NaN	NaN
NaN	NaN
NaN	NaN
NaN	NaN
NaN	NaN
NaN	NaN
NaN	NaN
NaN	NaN
NaN	NaN
NaN	NaN
NaN	NaN
NaN	NaN
NaN	NaN
NaN	NaN
NaN	NaN
NaN	NaN
NaN	NaN
NaN	NaN
NaN	NaN
NaN	NaN
NaN	NaN
NaN	NaN
NaN	NaN
NaN	NaN
NaN	NaN
NaN	NaN
NaN	NaN
NaN	NaN
NaN	NaN
NaN	NaN
NaN	NaN
NaN	NaN
NaN	NaN
NaN	NaN
NaN	NaN
NaN	NaN
NaN	NaN
NaN	NaN
NaN	NaN
NaN	NaN
NaN	NaN
NaN	NaN
NaN	NaN
NaN	NaN
NaN	NaN
NaN	NaN
NaN	NaN
NaN	NaN
NaN	NaN
NaN	NaN
NaN	NaN
NaN	NaN
NaN	NaN
NaN	NaN
NaN	NaN
NaN	NaN
NaN	NaN
NaN	NaN
NaN	NaN
NaN	NaN
NaN	NaN
NaN	NaN
NaN	NaN
NaN	NaN
NaN	NaN
NaN	NaN
NaN	NaN
NaN	NaN
NaN	NaN
NaN	NaN
NaN	NaN
NaN	NaN
NaN	NaN
NaN	NaN
NaN	NaN
NaN	NaN
NaN	NaN
NaN	NaN
NaN	NaN
NaN	NaN
NaN	NaN
NaN	NaN
NaN	NaN
NaN	NaN
NaN	NaN
NaN	NaN
NaN	NaN
NaN	NaN
NaN	NaN
NaN	NaN
NaN	NaN
NaN	NaN
NaN	NaN
NaN	NaN
NaN	NaN
NaN	NaN
NaN	NaN
NaN	NaN
NaN	NaN
NaN	NaN
NaN	NaN
NaN	NaN
NaN	NaN
NaN	NaN
NaN	NaN
NaN	NaN
NaN	NaN
NaN	NaN
NaN	NaN
NaN	NaN
NaN	NaN
NaN	NaN
NaN	NaN
NaN	NaN
NaN	NaN
NaN	NaN
NaN	NaN
NaN	NaN
NaN	NaN
NaN	NaN
NaN	NaN
NaN	NaN
NaN	NaN
NaN	NaN
NaN	NaN
NaN	NaN
NaN	NaN
NaN	NaN
NaN	NaN
NaN	NaN
NaN	NaN
NaN	NaN
NaN	NaN
NaN	NaN
NaN	NaN
NaN	NaN
NaN	NaN
NaN	NaN
NaN	NaN
NaN	NaN
NaN	NaN
NaN	NaN
NaN	NaN
NaN	NaN
NaN	NaN
NaN	NaN
NaN	NaN
NaN	NaN
NaN	NaN
NaN	NaN
NaN	NaN
NaN	NaN
NaN	NaN
NaN	NaN
NaN	NaN
NaN	NaN
NaN	NaN
NaN	NaN
NaN	NaN
NaN	NaN
NaN	NaN
NaN	NaN
NaN	NaN
NaN	NaN
NaN	NaN
NaN	NaN
NaN	NaN
NaN	NaN
NaN	NaN
NaN	NaN
NaN	NaN
NaN	NaN
NaN	NaN
NaN	NaN
NaN	NaN
NaN	NaN
NaN	NaN
NaN	NaN
NaN	NaN
NaN	NaN
NaN	NaN
NaN	NaN
NaN	NaN
NaN	NaN
NaN	NaN
NaN	NaN
NaN	NaN
NaN	NaN
NaN	NaN
NaN	NaN
NaN	NaN
NaN	NaN
NaN	NaN
NaN	NaN
NaN	NaN
NaN	NaN
NaN	NaN
NaN	NaN
NaN	NaN
NaN	NaN
NaN	NaN
NaN	NaN
NaN	NaN
NaN	NaN
NaN	NaN
NaN	NaN
NaN	NaN
NaN	NaN
NaN	NaN
NaN	NaN
NaN	NaN
NaN	NaN
NaN	NaN
NaN	NaN
NaN	NaN
NaN	NaN
NaN	NaN
NaN	NaN
NaN	NaN
NaN	NaN
NaN	NaN
NaN	NaN
NaN	NaN
NaN	NaN
NaN	NaN
NaN	NaN
NaN	NaN
NaN	NaN
NaN	NaN
NaN	NaN
NaN	NaN
NaN	NaN
NaN	NaN
NaN	NaN
NaN	NaN
NaN	NaN
NaN	NaN
NaN	NaN
NaN	NaN
NaN	NaN
NaN	NaN
NaN	NaN
NaN	NaN
NaN	NaN
NaN	NaN
NaN	NaN
NaN	NaN
NaN	NaN
NaN	NaN
NaN	NaN
NaN	NaN
NaN	NaN
NaN	NaN
NaN	NaN
NaN	NaN
NaN	NaN
NaN	NaN
NaN	NaN
NaN	NaN
NaN	NaN
NaN	NaN
NaN	NaN
NaN	NaN
NaN	NaN
NaN	NaN
NaN	NaN
NaN	NaN
NaN	NaN
NaN	NaN
NaN	NaN
NaN	NaN
NaN	NaN
NaN	NaN
NaN	NaN
NaN	NaN
NaN	NaN
NaN	NaN
NaN	NaN
NaN	NaN
NaN	NaN
NaN	NaN
NaN	NaN
NaN	NaN
NaN	NaN
NaN	NaN
NaN	NaN
NaN	NaN
NaN	NaN
NaN	NaN
NaN	NaN
NaN	NaN
NaN	NaN
NaN	NaN
NaN	NaN
NaN	NaN
NaN	NaN
NaN	NaN
NaN	NaN
NaN	NaN
NaN	NaN
NaN	NaN
NaN	NaN
NaN	NaN
NaN	NaN
NaN	NaN
NaN	NaN
NaN	NaN
NaN	NaN
NaN	NaN
NaN	NaN
NaN	NaN
NaN	NaN
NaN	NaN
NaN	NaN
NaN	NaN
NaN	NaN
NaN	NaN
NaN	NaN
NaN	NaN
NaN	NaN
NaN	NaN
NaN	NaN
NaN	NaN
NaN	NaN
NaN	NaN
NaN	NaN
NaN	NaN
NaN	NaN
NaN	NaN
NaN	NaN
NaN	NaN
NaN	NaN
NaN	NaN
NaN	NaN
NaN	NaN
NaN	NaN
NaN	NaN
NaN	NaN
NaN	NaN
NaN	NaN
NaN	NaN
NaN	NaN
NaN	NaN
NaN	NaN
NaN	NaN
NaN	NaN
NaN	NaN
NaN	NaN
NaN	NaN
NaN	NaN
NaN	NaN
NaN	NaN
NaN	NaN
NaN	NaN
NaN	NaN
NaN	NaN
NaN	NaN
NaN	NaN
NaN	NaN
NaN	NaN
NaN	NaN
NaN	NaN
NaN	NaN
NaN	NaN
NaN	NaN
NaN	NaN
NaN	NaN
NaN	NaN
NaN	NaN
NaN	NaN
NaN	NaN
NaN	NaN
NaN	NaN
NaN	NaN
NaN	NaN
NaN	NaN
NaN	NaN
NaN	NaN
NaN	NaN
NaN	NaN
NaN	NaN
NaN	NaN
NaN	NaN
NaN	NaN
NaN	NaN
NaN	NaN
NaN	NaN
NaN	NaN
NaN	NaN
NaN	NaN
NaN	NaN
NaN	NaN
NaN	NaN
NaN	NaN
NaN	NaN
NaN	NaN
NaN	NaN
NaN	NaN
NaN	NaN
NaN	NaN
NaN	NaN
NaN	NaN
NaN	NaN
NaN	NaN
NaN	NaN
NaN	NaN
NaN	NaN
NaN	NaN
NaN	NaN
NaN	NaN
NaN	NaN
NaN	NaN
NaN	NaN
NaN	NaN
NaN	NaN
NaN	NaN
NaN	NaN
NaN	NaN
NaN	NaN
NaN	NaN
NaN	NaN
NaN	NaN
NaN	NaN
NaN	NaN
NaN	NaN
NaN	NaN
NaN	NaN
NaN	NaN
NaN	NaN
NaN	NaN
NaN	NaN
NaN	NaN
NaN	NaN
NaN	NaN
NaN	NaN
NaN	NaN
NaN	NaN
NaN	NaN
NaN	NaN
NaN	NaN
NaN	NaN
NaN	NaN
NaN	NaN
NaN	NaN
NaN	NaN
NaN	NaN
NaN	NaN
NaN	NaN
NaN	NaN
NaN	NaN
NaN	NaN
NaN	NaN
NaN	NaN
NaN	NaN
NaN	NaN
NaN	NaN
NaN	NaN
NaN	NaN
NaN	NaN
NaN	NaN
NaN	NaN
NaN	NaN
NaN	NaN
NaN	NaN
NaN	NaN
NaN	NaN
NaN	NaN
NaN	NaN
NaN	NaN
NaN	NaN
NaN	NaN
NaN	NaN
NaN	NaN
NaN	NaN
NaN	NaN
NaN	NaN
NaN	NaN
NaN	NaN
NaN	NaN
NaN	NaN
NaN	NaN
NaN	NaN
NaN	NaN
NaN	NaN
NaN	NaN
NaN	NaN
NaN	NaN
NaN	NaN
NaN	NaN
NaN	NaN
NaN	NaN
NaN	NaN
NaN	NaN
NaN	NaN
NaN	NaN
NaN	NaN
NaN	NaN
NaN	NaN
NaN	NaN
NaN	NaN
NaN	NaN
NaN	NaN
NaN	NaN
NaN	NaN
NaN	NaN
NaN	NaN
NaN	NaN
NaN	NaN
NaN	NaN
NaN	NaN
NaN	NaN
NaN	NaN
NaN	NaN
NaN	NaN
NaN	NaN
NaN	NaN
NaN	NaN
NaN	NaN
NaN	NaN
NaN	NaN
NaN	NaN
NaN	NaN
NaN	NaN
NaN	NaN
NaN	NaN
NaN	NaN
NaN	NaN
NaN	NaN
NaN	NaN
NaN	NaN
NaN	NaN
NaN	NaN
NaN	NaN
NaN	NaN
NaN	NaN
NaN	NaN
NaN	NaN
NaN	NaN
NaN	NaN
NaN	NaN
NaN	NaN
NaN	NaN
NaN	NaN
NaN	NaN
NaN	NaN
NaN	NaN
NaN	NaN
NaN	NaN
NaN	NaN
NaN	NaN
NaN	NaN
NaN	NaN
NaN	NaN
NaN	NaN
NaN	NaN
NaN	NaN
NaN	NaN
NaN	NaN
NaN	NaN
NaN	NaN
NaN	NaN
NaN	NaN
NaN	NaN
NaN	NaN
NaN	NaN
NaN	NaN
NaN	NaN
NaN	NaN
NaN	NaN
NaN	NaN
NaN	NaN
NaN	NaN
NaN	NaN
NaN	NaN
NaN	NaN
NaN	NaN
NaN	NaN
NaN	NaN
NaN	NaN
NaN	NaN
NaN	NaN
NaN	NaN
NaN	NaN
NaN	NaN
NaN	NaN
NaN	NaN
NaN	NaN
NaN	NaN
NaN	NaN
NaN	NaN
NaN	NaN
NaN	NaN
NaN	NaN
NaN	NaN
NaN	NaN
NaN	NaN
NaN	NaN
NaN	NaN
NaN	NaN
NaN	NaN
NaN	NaN
NaN	NaN
NaN	NaN
NaN	NaN
NaN	NaN
NaN	NaN
NaN	NaN
NaN	NaN
NaN	NaN
NaN	NaN
NaN	NaN
NaN	NaN
NaN	NaN
NaN	NaN
NaN	NaN
NaN	NaN
NaN	NaN
NaN	NaN
NaN	NaN
NaN	NaN
NaN	NaN
NaN	NaN
NaN	NaN
NaN	NaN
NaN	NaN
NaN	NaN
NaN	NaN
NaN	NaN
NaN	NaN
NaN	NaN
NaN	NaN
NaN	NaN
NaN	NaN
NaN	NaN
NaN	NaN
NaN	NaN
NaN	NaN
NaN	NaN
NaN	NaN
NaN	NaN
NaN	NaN
NaN	NaN
NaN	NaN
NaN	NaN
NaN	NaN
NaN	NaN
NaN	NaN
NaN	NaN
NaN	NaN
NaN	NaN
NaN	NaN
NaN	NaN
NaN	NaN
NaN	NaN
NaN	NaN
NaN	NaN
NaN	NaN
NaN	NaN
NaN	NaN
NaN	NaN
NaN	NaN
NaN	NaN
NaN	NaN
NaN	NaN
NaN	NaN
NaN	NaN
NaN	NaN
NaN	NaN
NaN	NaN
NaN	NaN
NaN	NaN
NaN	NaN
NaN	NaN
NaN	NaN
NaN	NaN
NaN	NaN
NaN	NaN
NaN	NaN
NaN	NaN
NaN	NaN
NaN	NaN
NaN	NaN
NaN	NaN
NaN	NaN
NaN	NaN
NaN	NaN
NaN	NaN
NaN	NaN
NaN	NaN
NaN	NaN
NaN	NaN
NaN	NaN
NaN	NaN
NaN	NaN
NaN	NaN
NaN	NaN
NaN	NaN
NaN	NaN
NaN	NaN
NaN	NaN
NaN	NaN
NaN	NaN
NaN	NaN
NaN	NaN
NaN	NaN
NaN	NaN
NaN	NaN
NaN	NaN
NaN	NaN
NaN	NaN
NaN	NaN
NaN	NaN
NaN	NaN
NaN	NaN
NaN	NaN
NaN	NaN
NaN	NaN
NaN	NaN
NaN	NaN
NaN	NaN
NaN	NaN
NaN	NaN
NaN	NaN
NaN	NaN
NaN	NaN
NaN	NaN
NaN	NaN
NaN	NaN
NaN	NaN
NaN	NaN
NaN	NaN
NaN	NaN
NaN	NaN
NaN	NaN
NaN	NaN
NaN	NaN
NaN	NaN
NaN	NaN
NaN	NaN
NaN	NaN
NaN	NaN
NaN	NaN
NaN	NaN
NaN	NaN
NaN	NaN
NaN	NaN
NaN	NaN
NaN	NaN
NaN	NaN
NaN	NaN
NaN	NaN
NaN	NaN
NaN	NaN
NaN	NaN
NaN	NaN
NaN	NaN
NaN	NaN
NaN	NaN
NaN	NaN
NaN	NaN
NaN	NaN
NaN	NaN
NaN	NaN
NaN	NaN
NaN	NaN
NaN	NaN
NaN	NaN
NaN	NaN
NaN	NaN
NaN	NaN
NaN	NaN
NaN	NaN
NaN	NaN
NaN	NaN
NaN	NaN
NaN	NaN
NaN	NaN
NaN	NaN
NaN	NaN
NaN	NaN
NaN	NaN
NaN	NaN
NaN	NaN
NaN	NaN
NaN	NaN
NaN	NaN
NaN	NaN
NaN	NaN
NaN	NaN
NaN	NaN
NaN	NaN
NaN	NaN
NaN	NaN
NaN	NaN
NaN	NaN
NaN	NaN
NaN	NaN
NaN	NaN
15.6369128964972	18.0436087217443
21.9358487517169	29.2014425553838
15.0266532199971	40
19.6529504860954	21.4677578918968
16.9098488796248	26.4550264550265
16.1651211486689	25.909309405544
15.8898184508565	19.385180087176
38.5230681331238	14.2808481648642
16.1040050325016	29.1173893999124
13.8507070042749	12.1249506514015
16.609638454879	24.9577757567884
25.9762691498949	31.2488120129253
17.2866520787746	18.0311057938814
23.2123110947291	33.3516139141335
55.8086961627668	28.7295263390881
47.1980633013539	15.684799866299
22.2418843055895	23.285109733294
23.5074626865672	25.2326182476092
23.5046335299073	13.3800421740018
20.6918347411366	14.0830267997898
23.1051569095247	26.3834986344689
42.6151276544977	13.7997680711249
16.2271206455422	20.7584227224656
28.762830902215	32.2685085257932
19.7449816942305	21.5722344861418
37.9172543488481	11.6427937634681
8.80626223091977	17.0014219694277
26.113081879389	21.6654904728299
11.947419174745	27.7354514508024
21.9043521904352	16.2465237283574
24.3946073733308	17.7927063339731
31.5197172619048	15.8208108874398
16.7207184732444	26.6432072389091
39.3394530141005	41.1960132890365
16.1029087703834	19.5029303234209
20.2552068055148	22.1398997602964
27.0814682184423	20.1895827225643
16.9557918298825	14.2532490590157
28.4814814814815	21.6810149524241
38.8366575872067	15.1508226691042
36.8970344915362	23.4544142410392
18.2422337849673	22.7711419015767
16.4130367814676	15.1368999035394
15.0652290462858	18.6777178103315
18.8813767670559	18.1796017878911
16.1878642440864	20.4126468621645
21.7470493953082	16.5207522697795
31.1916999809633	25.7280365445795
14.3524283935243	18.5539151067756
19.7648902821317	19.2433834185035
37.0786516853933	23.5424940428912
24.3125213237803	11.6719242902208
17.979960727053	27.901545095221
28.3162657775661	19.9983059461291
15.0392327811683	11.012275395837
30.8342361863489	14.0590809628009
17.0723418716282	16.855693868142
33.4784975503538	18.4337097448766
24.1037049713357	12.3845341778833
41.4862267777066	20.1901743264659
16.1426875225853	28.2071097372488
15.5968613326473	28.4528907922912
25.4962987886945	15.3715898400753
21.9097553225294	14.7307583873696
18.6010362694301	27.7054701010285
23.6575875486381	12.1684971872489
21.1137041358745	12.1705260911322
9.38290751775365	23.9867564790501
16.9387014871237	19.1172171879567
27.0410104237997	14.1947707464949
14.5566316766224	26.7522502582264
15.7536985205918	18.4170929882636
26.0214007782101	21.2353959324968
24.4879343229123	15.1449888470118
19.9945869138643	23.2049689440994
25.2081226172878	19.5943258650404
24.9408394569685	17.5866006851922
29.0075814493546	18.7365475678003
16.3424124513619	37.1371912745628
44.7465307278391	13.3910623163754
19.0757593665051	17.6414189837009
19.9184494218846	19.0928593319032
15.3759621077561	13.3495286020013
10.901329830898	13.6391816491011
16.8845863716369	19.549205785784
34.3345252284466	13.5283209710047
39.9156255070583	9.8059538204641
21.9345959761452	48.7214791502754
23.2335991158127	16.3630017452007
32.9414815455095	52.6935625049733
21.588785046729	13.2819763580821
30.8410324792837	19.2778063851699
15.7569671102184	12.2073308574197
15.008543763053	20.1735928458706
32.4186704384724	12.7393838467943
18.4532171958415	37.5836120401338
29.2388681728449	9.63490180572031
48.7316248211266	15.2217927480214
23.8306253077302	15.5812955812956
26.1573280296276	16.0743134087237
30.2904564315353	13.8533178114086
27.979274611399	29.3523074876978
27.4412252463174	20.1328769881216
26.8973119647248	28.5961871750433
12.0597599804066	22.4360630328081
20.2851538925769	43.6891602045867
25.9943181818182	24.6215596330275
12.8666283264495	27.4704962320489
20.5864534108809	19.9980461117624
21.1199896056649	11.7488919566955
35.0593497333563	17.435851746258
18.7887511071745	45.8821233411397
16.8644991111876	28.9100714912831
24.2825177546454	18.7588019904234
22.2418983531078	27.8327211076575
NaN	21.5050194972206
NaN	16.9435490536408
NaN	31.4748459223162
NaN	39.5172035425974
NaN	24.018022181146
NaN	14.7713546160483
NaN	29.4646424290851
NaN	28.2569030531566
NaN	30.0308800823469
NaN	34.2734790313054
NaN	15.2083503221072
NaN	33.8454720047274
NaN	37.1390918893015
NaN	34.5148315736551
NaN	27.8494623655914
NaN	18.331493745401
NaN	18.1078234223882
NaN	34.9418761827521
NaN	24.255429834829
NaN	17.5499811391928
NaN	32.042189488998
NaN	27.5079818517896
NaN	31.7713147976961
NaN	32.561371005095
NaN	23.0915576694411
NaN	33.630904074014
NaN	50.6922435362802
NaN	30.0647687904805
NaN	6.64622000189711
NaN	32.1554272842461
NaN	36.2825788751715
NaN	25.7029652351738
NaN	34.0445859872611
NaN	31.6751815004033
NaN	28.2036743025629
NaN	25.7331719579183
NaN	41.5111796453354
NaN	37.391059881923
NaN	49.6863651370089
NaN	28.8704908338261
NaN	27.8391274710293
NaN	49.0889603429796
NaN	14.8295635552724
NaN	27.9562608863944
NaN	21.7448652722819
NaN	38.4135270086246
NaN	24.5872884853487
NaN	24.290293040293
NaN	26.4251523063534
NaN	32.1402589844318
NaN	20.8956470883115
NaN	32.4119373776908
NaN	24.014138959461
NaN	20.7142857142857
NaN	33.028687484133
NaN	27.3514077163712
NaN	46.6909848879625
NaN	40.0178385610227
NaN	53.2863531643854
NaN	52.3130262506191
NaN	23.5796076143243
NaN	24.466984061271
NaN	33.1976535376511
NaN	40.1674891580679
NaN	25.9377324407608
NaN	44.0862162651694
NaN	32.8956327205525
NaN	32.7072113490083
NaN	28.2522474881015
NaN	25.547195622435
NaN	29.1147994467497
NaN	29.7394892958473
NaN	42.8443167534566
NaN	49.6282527881041
NaN	17.5491573033708
NaN	39.6619337390128
NaN	28.7528752875288
NaN	24.8405180746182
NaN	43.6151445243588
NaN	33.2970027247956
NaN	24.8665863315545
NaN	23.8873572272548
NaN	20.2291475710357
NaN	28.4931801095478
NaN	26.1141804788214
NaN	19.5947821260061
NaN	13.4627972943487
NaN	NaN
NaN	NaN
NaN	NaN
NaN	NaN
NaN	NaN
NaN	NaN
NaN	NaN
NaN	NaN
NaN	NaN
NaN	NaN
NaN	NaN
NaN	NaN
NaN	NaN
NaN	NaN
NaN	NaN
NaN	NaN
NaN	NaN
NaN	NaN
NaN	NaN
NaN	NaN
NaN	NaN
NaN	NaN
NaN	NaN
NaN	NaN
NaN	NaN
NaN	NaN
NaN	NaN
NaN	NaN
NaN	NaN
NaN	NaN
NaN	NaN
NaN	NaN
NaN	NaN
NaN	NaN
NaN	NaN
NaN	NaN
NaN	NaN
NaN	NaN
NaN	NaN
NaN	NaN
NaN	NaN
NaN	NaN
NaN	NaN
NaN	NaN
NaN	NaN
NaN	NaN
NaN	NaN
NaN	NaN
NaN	NaN
NaN	NaN
NaN	NaN
NaN	NaN
NaN	NaN
NaN	NaN
NaN	NaN
NaN	NaN
NaN	NaN
NaN	NaN
NaN	NaN
NaN	NaN
NaN	NaN
NaN	NaN
NaN	NaN
NaN	NaN
NaN	NaN
NaN	NaN
NaN	NaN
NaN	NaN
NaN	NaN
NaN	NaN
NaN	NaN
NaN	NaN
NaN	NaN
NaN	NaN
NaN	NaN
NaN	NaN
NaN	NaN
NaN	NaN
NaN	NaN
NaN	NaN
NaN	NaN
NaN	NaN
NaN	NaN
NaN	NaN
NaN	NaN
NaN	NaN
NaN	NaN
NaN	NaN
NaN	NaN
NaN	NaN
NaN	NaN
NaN	NaN
NaN	NaN
NaN	NaN
NaN	NaN
NaN	NaN
NaN	NaN
NaN	NaN
NaN	NaN
NaN	NaN
NaN	NaN
NaN	NaN
NaN	NaN
NaN	NaN
NaN	NaN
NaN	NaN
NaN	NaN
NaN	NaN
NaN	NaN
NaN	NaN
NaN	NaN
NaN	NaN
NaN	NaN
NaN	NaN
NaN	NaN
NaN	NaN
NaN	NaN
NaN	NaN
NaN	NaN
NaN	NaN
NaN	NaN
NaN	NaN
NaN	NaN
NaN	NaN
NaN	NaN
NaN	NaN
NaN	NaN
NaN	NaN
NaN	NaN
NaN	NaN
NaN	NaN
NaN	NaN
NaN	NaN
NaN	NaN
NaN	NaN
NaN	NaN
NaN	NaN
NaN	NaN
NaN	NaN
NaN	NaN
NaN	NaN
NaN	NaN
NaN	NaN
NaN	NaN
NaN	NaN
NaN	NaN
NaN	NaN
NaN	NaN
NaN	NaN
NaN	NaN
NaN	NaN
NaN	NaN
NaN	NaN
NaN	NaN
NaN	NaN
NaN	NaN
NaN	NaN
NaN	NaN
NaN	NaN
NaN	NaN
NaN	NaN
NaN	NaN
NaN	NaN
NaN	NaN
NaN	NaN
NaN	NaN
NaN	NaN
NaN	NaN
NaN	NaN
NaN	NaN
NaN	NaN
NaN	NaN
NaN	NaN
NaN	NaN
NaN	NaN
NaN	NaN
NaN	NaN
NaN	NaN
NaN	NaN
NaN	NaN
NaN	NaN
NaN	NaN
NaN	NaN
NaN	NaN
NaN	NaN
NaN	NaN
NaN	NaN
NaN	NaN
NaN	NaN
NaN	NaN
NaN	NaN
NaN	NaN
NaN	NaN
NaN	NaN
NaN	NaN
NaN	NaN
NaN	NaN
NaN	NaN
NaN	NaN
NaN	NaN
NaN	NaN
NaN	NaN
NaN	NaN
NaN	NaN
NaN	NaN
NaN	NaN
NaN	NaN
NaN	NaN
NaN	NaN
NaN	NaN
NaN	NaN
NaN	NaN
NaN	NaN
NaN	NaN
NaN	NaN
NaN	NaN
NaN	NaN
NaN	NaN
NaN	NaN
NaN	NaN
NaN	NaN
NaN	NaN
NaN	NaN
NaN	NaN
NaN	NaN
NaN	NaN
NaN	NaN
NaN	NaN
NaN	NaN
NaN	NaN
NaN	NaN
NaN	NaN
NaN	NaN
NaN	NaN
NaN	NaN
NaN	NaN
NaN	NaN
NaN	NaN
NaN	NaN
NaN	NaN
NaN	NaN
NaN	NaN
NaN	NaN
NaN	NaN
NaN	NaN
NaN	NaN
NaN	NaN
NaN	NaN
NaN	NaN
NaN	NaN
NaN	NaN
NaN	NaN
NaN	NaN
NaN	NaN
NaN	NaN
NaN	NaN
NaN	NaN
NaN	NaN
NaN	NaN
NaN	NaN
NaN	NaN
NaN	NaN
NaN	NaN
NaN	NaN
NaN	NaN
NaN	NaN
NaN	NaN
NaN	NaN
NaN	NaN
NaN	NaN
NaN	NaN
NaN	NaN
NaN	NaN
NaN	NaN
NaN	NaN
NaN	NaN
NaN	NaN
NaN	NaN
NaN	NaN
NaN	NaN
NaN	NaN
NaN	NaN
NaN	NaN
NaN	NaN
NaN	NaN
NaN	NaN
NaN	NaN
NaN	NaN
NaN	NaN
NaN	NaN
NaN	NaN
NaN	NaN
NaN	NaN
NaN	NaN
NaN	NaN
NaN	NaN
[truncated: 1,002 more rows]
