# Supplementary material for: FRET-FISH probes chromatin compaction at individual genomic loci in single cells
Source: Nat Commun. 2022 Nov 5;13:6680. doi: 10.1038/s41467-022-34183-y (PMC9637210; doi:10.1038/s41467-022-34183-y)
Supplement: Supplementary file 8 — Source Data [file 41467_2022_34183_MOESM8_ESM.zip › Suppl Fig 12/Suppl Fig 12f.txt]

Source data for Supplementary Figure 12f in Mota et al	FRET-FISH probes chromatin compaction at individual genomic loci in single cells
fret-fish_score(%)_Low_passage_Rep2	fret-fish_score(%)_High_passage_Rep2
26.3902830756876	30.9950438429279
17.8384833557247	37.7408442418003
36.9466280513033	40.7181379506103
26.5421618562535	39.6357328707719
28.1183523496422	25.749718151071
36.7904937701892	21.9014915763494
44.5729537366548	33.4116173477376
36.7589505725467	32.067573628345
26.8667381207574	34.7366626896199
24.2941826584949	31.8092428711898
33.2408049965302	34.6817184070241
17.9234486266531	37.899388171312
28.6006546644845	24.379677038204
22.7307692307692	30.1988245592097
33.9812992125984	14.9653699268561
21.1909711909712	18.5920864452566
32.8893340010015	18.6216194781505
35.8690971723841	40.5989721779195
19.670548870729	27.2933439165438
24.0958824020713	31.9827473532871
17.9136091988804	43.2395644283122
21.2466323781533	37.4325429272281
22.0714136562957	41.7797069994574
36.8758212877792	28.8036193029491
33.1837670754811	40.7130066742634
27.8254288597376	37.7765173000567
32.0104198590254	39.8172323759791
18.1221273801707	39.9169837426496
24.7848537005164	36.9155354449472
44.1243411595592	23.0323846908734
50.0358844368434	38.7101885596577
18.946098149638	39.2272429600524
35.6430707876371	38.0952380952381
36.6926780674083	29.5660701152243
30.4959598774032	12.3027786649633
28.191389358902	22.6968411126827
26.7966316760872	21.3329562594268
28.9988081048868	35.370778267254
36.7734618656082	43.1364880719593
34.7037484885127	41.5377176015474
35.0940556809631	33.3272528274352
34.7285258026559	36.0550909985243
42.2824536376605	25.8603238866397
32.3369221025966	39.0391791044776
33.5044270499166	36.804926643724
26.9582461165583	29.1583166332665
17.3503028444376	36.0599734294933
30.5121727147451	29.6358688609563
33.0816831683168	36.8980066928561
30.5337078651685	34.4658659924147
25.9586166980177	18.7655806756641
28.251352047386	34.4597413433459
36.7040606730921	23.2832526950174
23.6553929644345	19.1917275400816
31.5057415494097	26.6657800239394
24.0368852459016	28.5478966041561
20.7044172017902	28.9946953034028
24.1079923882017	24.0593047034765
23.7201760481816	24.3575783972125
29.2996270203067	28.3872665088135
38.1554543921767	38.8501742160279
15.6987424049739	24.4207349929949
22.4890350877193	34.8396946564886
27.1021343647042	35.228905768836
25.6205980833622	22.8164183903119
35.3168334210988	27.0986877584037
17.1989472935486	37.0322817314747
26.373508224922	41.4466130884041
26.2935990801073	34.8561151079137
19.5278611945279	28.3139178418148
36.4455364455364	52.5616350472001
19.8233020430701	31.6072908036454
24.2253023748565	27.7718738930216
33.9252908756889	39.5250048271867
31.3891982182628	33.0244053135619
16.3066954643628	43.4774870973483
37.34335839599	37.0241613071441
19.5024686669199	41.0851297040555
20.2314858379599	40.1306356539748
18.6914117981252	25.7200666507974
35.3164900842162	38.6406117247239
30.1019749580483	38.9362373737374
25.1804225167301	32.2986478542034
29.0870786516854	37.4003984063745
25.8038019244309	32.6320501342883
37.119276871684	41.7470709855272
16.6522040958001	38.2745230457538
37.8878960194963	41.469465648855
29.0600522193211	36.9018346888595
37.2752308439981	38.4505896705978
17.6540022132055	39.2907551164432
22.0160948750529	39.3383742911153
40.8569118835893	36.1954554594812
27.753080147339	28.177887584929
40.3360072650219	39.6277957998976
33.3496892378149	41.3496708119971
23.2608695652174	39.8636196092886
27.9289118347895	35.1968054763263
21.2856534695615	44.8844221105528
39.2818280739935	41.0146480886031
14.8079622304453	36.7118169079869
37.0353443022547	41.9366715758468
30.8329022245215	47.112657901521
22.1723237597911	35.2696344553022
33.7620578778135	37.8970647366305
24.4527683483554	33.0847927865441
29.9985563736105	40.4651162790698
21.6211259856959	41.0251595944424
23.7997404844291	39.9843505477308
33.9744530905888	43.2042382170259
22.7951013687352	36.0942100098135
16.8084133516232	42.9472577536359
38.5389967045038	40.7090909090909
38.8421052631579	42.9138232026662
17.1768242689259	39.4174422612892
22.2880043719829	42.8026533996683
57.5553077871017	47.3432835820896
42.0839656044512	57.2370155549697
33.2848260351898	39.0941597139452
33.5562490711844	52.1137369362584
17.3683524504692	41.2683061619232
32.2847682119205	49.1228070175439
20.616251138905	45.4112848402447
40.0130229529546	49.3548387096774
33.7011195846179	44.3841625303013
30.5589870290303	40.7637655417407
15.3370400449803	51.3299713240384
35.614849187935	43.1655534351145
37.3880030372058	45.706608037132
13.2183108390149	55.7686453576865
40.0467962562995	47.7384523095381
25.6983240223464	44.7333154650228
19.4828427386567	43.5230197311982
14.9006622516556	47.3151086160605
38.9790498672175	48.1910112359551
29.6492708207786	44.997606510292
33.8732394366197	44.221403967217
34.3373493975904	44.1319355663513
34.8135964912281	40.9396825396825
35.4838709677419	44.2396924300676
23.0872870753537	45.8591885441527
39.7238163558106	43.5161329898172
21.2961228694512	45.2407754846779
19.637332416638	47.5350285417748
40.2470741222367	46.2439024390244
18.1956094949134	47.4949221394719
18.6058779201206	44.316745201701
24.9971412235563	43.536231884058
21.5081967213115	45.0204967446347
22.2315612523639	46.4853333333333
26.0860396457191	49.1421991940127
42.6511199754526	41.6956305858987
34.6060971928765	44.4983818770227
30.6802052625833	48.6440485646204
17.7271958030124	45.992098891296
39.1944990176817	42.3291967816719
29.2786615469007	41.921458625526
27.0284372554135	38.7894800048037
17.8563106796116	41.810793915399
22.0474613686534	42.4382330920888
33.7808357106897	44.9679835689259
21.6941817598974	41.5192772617381
29.6924336334932	45.5624289862391
17.3853336995331	47.1363468407439
20.0569530137636	42.287332266404
31.6252072968491	42.7352779306549
42.3333333333333	43.2038834951456
13.6770588608801	40.5669972031528
20.6031382804838	40.1698725955533
25.4324870815547	41.4646033873523
16.53299031477	42.725143154607
34.2934700648469	40.4796225920587
23.326457903619	41.4508408002946
33.0269789504892	38.9334001001502
23.0107075372664	41.6102841677943
39.7960628806118	41.6431637032495
39.969890854347	41.589219330855
23.1546707503828	43.642943305187
40.2882305844676	40.5965306377137
20.1375245579568	40.3405610682347
37.9055874428956	43.6947695247194
35.0821649329112	42.6700572155118
26.5609990393852	38.9334327801604
22.990625480252	41.235446313066
23.1975932094123	41.4707054603428
17.5254916241806	27.5474349964863
28.9939024390244	45.0640161725067
24.3569671214493	36.946451732444
38.4325681492109	40.4573280518545
38.9140271493213	38.8148414985591
36.1823887760753	42.2012478003519
28.0087246599949	38.2598996095929
40.6244944183789	41.3476263399694
37.0414002019522	41.2113806947111
40.3458213256484	32.860310421286
23.8926008413759	38.5065057514614
35.0643008302132	39.8101619207147
23.6770321876705	40.4110813226095
40.6132926321632	31.8108477100658
42.1724245253657	45.1049567825013
40.7346078578955	31.3068802329814
35.7352325094261	38.6297376093294
14.5222617441433	42.3168316831683
26.4280798348245	37.35935302391
21.3786112519007	41.139580720301
25.190185363763	44.7914645974782
28.2819296164492	39.9048142046495
18.9087971802027	39.9316109422492
34.6081930987591	38.0351681957187
29.688923597553	40.8470671628566
24.8731479602192	43.7356760886173
37.3695198329854	41.0334346504559
13.3386129652676	25.6249259566402
34.8550376421592	42.0704012112036
24.8587570621469	42.1737536656891
22.4341696039809	43.1122002450551
24.9857517382879	41.9806243272336
17.0226230026894	37.3936581593194
32.3652651350961	37.3984962406015
36.0116761407282	49.6720415414048
16.8025223008305	43.9490445859873
23.8926940639269	41.7794316644114
33.0628144781691	44.0584415584416
14.4389944819129	44.9557522123894
24.4687249398557	43.3296982915304
37.150466045273	41.2224591329069
38.497810710677	40.9734341671514
30.1663585951941	38.0428598520766
22.4673121069967	38.5851496121167
21.7803580067731	42.7776712065989
37.7758420441347	41.2269719191558
26.4453348597596	41.7688442211055
40.1848909432327	69.5149985982618
24.8313848920863	44.1658986175115
38.5905441570027	38.5826771653543
16.9778799195633	46.3779404891728
27.3834621691263	47.7602622132043
32.0201173512154	38.8113533009252
20.377358490566	36.7621274108708
34.7949582815551	43.6879714172291
36.674425370963	43.209219858156
25.1808634772462	42.5901453653011
36.545601291364	43.6781609195402
20.6384039900249	39.137348439674
34.9040139616056	40.2602602602603
27.2209272209272	43.3131847374386
18.4208350558082	39.463601532567
24.4646621546655	39.759273875296
21.3202411044138	38.050139275766
23.5570616528203	41.6586860754645
43.8984801534602	36.6945688144832
33.8260570642833	35.8084772370487
26.6839110191412	43.0919166825912
36.3502791654423	51.9107075293227
33.374321139461	38.6534171567633
37.6527708019421	42.7828868452619
29.9334169641996	NaN
35.5245138318269	NaN
27.1024258760108	NaN
40.9264056071918	NaN
17.1973307912297	NaN
22.6396396396396	NaN
22.2759120560522	NaN
38.3581844994265	NaN
27.6644702436984	NaN
26.5897634742148	NaN
36.4292321924144	NaN
25.5063765941485	NaN
23.6761358012472	NaN
23.5311572700297	NaN
43.3582518688902	NaN
21.8743455497382	NaN
20.4196409258058	NaN
17.5719869187206	NaN
33.749566423864	NaN
35.1697736351531	NaN
39.3018018018018	NaN
23.9237524095095	NaN
40.0188471807759	NaN
26.4505710001154	NaN
10.7901566855715	NaN
38.7239849880587	NaN
27.8921998247152	NaN
36.1393096985788	NaN
30.9558338826632	NaN
17.4687164819449	NaN
39.0067161541181	NaN
39.8246820213132	NaN
22.4489795918367	NaN
30.5545443514137	NaN
38.6751768155943	NaN
28.6065418793723	NaN
26.027397260274	NaN
36.8006304176517	NaN
26.2560777957861	NaN
29.7509339975093	NaN
33.5539120280265	NaN
32.3502059253355	NaN
17.147836629537	NaN
34.7427955830865	NaN
34.5264811490126	NaN
34.1597002017873	NaN
23.5657463734207	NaN
24.6616723054616	NaN
31.099706744868	NaN
40.3147888421381	NaN
30.705501618123	NaN
34.5938587203146	NaN
30.4198210598761	NaN
36.67959909473	NaN
25.602706894121	NaN
32.5786943712203	NaN
37.0092133238838	NaN
35.3943110202691	NaN
32.9700272479564	NaN
34.6641131408368	NaN
33.4726394149145	NaN
54.9012276437963	NaN
26.214196762142	NaN
43.6772308383906	NaN
27.485758674262	NaN
38.0639868744873	NaN
42.2122674017919	NaN
32.8921625043158	NaN
37.5560711523589	NaN
15.1786955917119	NaN
34.2665549036044	NaN
14.5767066307805	NaN
35.229512813292	NaN
28.2196059586737	NaN
27.5556619583433	NaN
36.4724777339758	NaN
22.3496299384968	NaN
16.9660846205507	NaN
27.3842302878598	NaN
37.6384931940487	NaN
21.2143379663497	NaN
26.0973187686197	NaN
32.8835820895522	NaN
38.6017728717177	NaN
38.0630940900951	NaN
43.5137138621201	NaN
15.9858074415036	NaN
37.0050513280104	NaN
36.3454870232216	NaN
33.3862498473562	NaN
37.1058420923979	NaN
30.6819716407833	NaN
37.6928838951311	NaN
43.4316353887399	NaN
23.5792408320824	NaN
42.9892891918208	NaN
39.9459733243289	NaN
39.2702432522493	NaN
25.5703613971331	NaN
29.4820717131474	NaN
29.9536500579374	NaN
35.046128693215	NaN
40.6341045415596	NaN
34.4869607604192	NaN
24.8455882352941	NaN
40.9444593506842	NaN
20.5454005052757	NaN
33.6364644560275	NaN
24.0208318470429	NaN
43.129885748647	NaN
29.4717431391691	NaN
37.5828337014831	NaN
38.9757332142325	NaN
24.0777866880513	NaN
41.3034732466139	NaN
38.7501868739722	NaN
19.4510175106484	NaN
30.2501804185711	NaN
38.4511965582146	NaN
24.2619165429655	NaN
34.3501541457083	NaN
37.898390659514	NaN
26.953704953435	NaN
36.2403100775194	NaN
24.620552376213	NaN
34.0292275574113	NaN
40.0700934579439	NaN
24.8702983138781	NaN
28.4801136363636	NaN
40.9698476841778	NaN
36.144964720975	NaN
17.8109577060036	NaN
17.2267988627251	NaN
40.9944751381215	NaN
37.6619322615889	NaN
34.2392094172359	NaN
36.6266760762174	NaN
43.1785195936139	NaN
32.2260167649798	NaN
21.610541727672	NaN
36.9170348551792	NaN
22.706726934326	NaN
36.9243027888446	NaN
37.2938216382443	NaN
38.7177770338132	NaN
34.9149367878882	NaN
39.3333333333333	NaN
24.5522135856708	NaN
37.3302418019212	NaN
25.1455082243779	NaN
34.4016721825466	NaN
34.4149459193707	NaN
34.5480585614258	NaN
24.8756218905473	NaN
38.7031989671496	NaN
38.6914165350184	NaN
17.0827760439887	NaN
32.1579339458654	NaN
19.5488721804511	NaN
32.8599096191091	NaN
16.5978826484838	NaN
38.5487906588824	NaN
32.5029481132075	NaN
38.8519924098672	NaN
22.237860661506	NaN
24.1768237220302	NaN
29.38662644545	NaN
25.313314306986	NaN
18.9384220654266	NaN
21.223506743738	NaN
36.7316745124412	NaN
20.0098409053633	NaN
28.281000532198	NaN
22.7737831858407	NaN
21.9574618303768	NaN
25.5176151761518	NaN
23.4193830671625	NaN
24.4498507132589	NaN
39.3853073463268	NaN
36.0480445290757	NaN
23.689379060281	NaN
27.8868096759471	NaN
18.8184187662902	NaN
17.4747559041976	NaN
35.9769286229272	NaN
24.6839404180749	NaN
20.8800858620353	NaN
25.3725208097832	NaN
31.3506524039027	NaN
19.8672485906528	NaN
35.7578975311919	NaN
18.8231221876082	NaN
17.9376498800959	NaN
38.7834821428571	NaN
29.5421860019175	NaN
27.4848951546025	NaN
35.5907780979827	NaN
16.8378487666801	NaN
30.0054039448798	NaN
39.1684607104413	NaN
33.774935282473	NaN
38.1792408253268	NaN
24.1260282021152	NaN
34.2440183268284	NaN
39.1429539295393	NaN
35.1017214397496	NaN
13.2286683078638	NaN
18.3037932748054	NaN
44.078238102572	NaN
20.8294326905074	NaN
38.2697947214076	NaN
24.2869932216396	NaN
43.1789137380192	NaN
14.3439045679372	NaN
17.5903119868637	NaN
NaN	NaN
NaN	NaN
NaN	NaN
NaN	NaN
NaN	NaN
NaN	NaN
NaN	NaN
NaN	NaN
NaN	NaN
NaN	NaN
NaN	NaN
NaN	NaN
NaN	NaN
NaN	NaN
NaN	NaN
NaN	NaN
NaN	NaN
NaN	NaN
NaN	NaN
NaN	NaN
NaN	NaN
NaN	NaN
NaN	NaN
NaN	NaN
NaN	NaN
NaN	NaN
NaN	NaN
NaN	NaN
NaN	NaN
NaN	NaN
NaN	NaN
NaN	NaN
NaN	NaN
NaN	NaN
NaN	NaN
NaN	NaN
NaN	NaN
NaN	NaN
NaN	NaN
NaN	NaN
NaN	NaN
NaN	NaN
NaN	NaN
NaN	NaN
NaN	NaN
NaN	NaN
NaN	NaN
NaN	NaN
NaN	NaN
NaN	NaN
NaN	NaN
NaN	NaN
NaN	NaN
NaN	NaN
NaN	NaN
NaN	NaN
NaN	NaN
NaN	NaN
NaN	NaN
NaN	NaN
NaN	NaN
NaN	NaN
NaN	NaN
NaN	NaN
NaN	NaN
NaN	NaN
NaN	NaN
NaN	NaN
NaN	NaN
NaN	NaN
NaN	NaN
NaN	NaN
NaN	NaN
NaN	NaN
NaN	NaN
NaN	NaN
NaN	NaN
NaN	NaN
NaN	NaN
NaN	NaN
NaN	NaN
NaN	NaN
NaN	NaN
NaN	NaN
NaN	NaN
NaN	NaN
NaN	NaN
NaN	NaN
NaN	NaN
NaN	NaN
NaN	NaN
NaN	NaN
NaN	NaN
NaN	NaN
NaN	NaN
NaN	NaN
NaN	NaN
NaN	NaN
NaN	NaN
NaN	NaN
NaN	NaN
NaN	NaN
NaN	NaN
NaN	NaN
NaN	NaN
NaN	NaN
NaN	NaN
NaN	NaN
NaN	NaN
NaN	NaN
NaN	NaN
NaN	NaN
NaN	NaN
NaN	NaN
NaN	NaN
NaN	NaN
NaN	NaN
NaN	NaN
NaN	NaN
NaN	NaN
NaN	NaN
NaN	NaN
NaN	NaN
NaN	NaN
NaN	NaN
NaN	NaN
NaN	NaN
NaN	NaN
NaN	NaN
NaN	NaN
NaN	NaN
NaN	NaN
NaN	NaN
NaN	NaN
NaN	NaN
NaN	NaN
NaN	NaN
NaN	NaN
NaN	NaN
NaN	NaN
NaN	NaN
NaN	NaN
NaN	NaN
NaN	NaN
NaN	NaN
NaN	NaN
NaN	NaN
NaN	NaN
NaN	NaN
NaN	NaN
NaN	NaN
NaN	NaN
NaN	NaN
NaN	NaN
NaN	NaN
NaN	NaN
NaN	NaN
NaN	NaN
NaN	NaN
NaN	NaN
NaN	NaN
NaN	NaN
NaN	NaN
NaN	NaN
NaN	NaN
NaN	NaN
NaN	NaN
NaN	NaN
NaN	NaN
NaN	NaN
NaN	NaN
NaN	NaN
NaN	NaN
NaN	NaN
NaN	NaN
NaN	NaN
NaN	NaN
NaN	NaN
NaN	NaN
NaN	NaN
NaN	NaN
NaN	NaN
NaN	NaN
NaN	NaN
NaN	NaN
NaN	NaN
NaN	NaN
NaN	NaN
NaN	NaN
NaN	NaN
NaN	NaN
NaN	NaN
NaN	NaN
NaN	NaN
NaN	NaN
NaN	NaN
NaN	NaN
NaN	NaN
NaN	NaN
NaN	NaN
NaN	NaN
NaN	NaN
NaN	NaN
NaN	NaN
NaN	NaN
NaN	NaN
NaN	NaN
NaN	NaN
NaN	NaN
NaN	NaN
NaN	NaN
NaN	NaN
NaN	NaN
NaN	NaN
NaN	NaN
NaN	NaN
NaN	NaN
NaN	NaN
NaN	NaN
NaN	NaN
NaN	NaN
NaN	NaN
NaN	NaN
NaN	NaN
NaN	NaN
NaN	NaN
NaN	NaN
NaN	NaN
NaN	NaN
NaN	NaN
NaN	NaN
NaN	NaN
NaN	NaN
NaN	NaN
NaN	NaN
NaN	NaN
NaN	NaN
NaN	NaN
NaN	NaN
NaN	NaN
NaN	NaN
NaN	NaN
NaN	NaN
NaN	NaN
NaN	NaN
NaN	NaN
NaN	NaN
NaN	NaN
NaN	NaN
NaN	NaN
NaN	NaN
NaN	NaN
NaN	NaN
NaN	NaN
NaN	NaN
NaN	NaN
NaN	NaN
NaN	NaN
NaN	NaN
NaN	NaN
NaN	NaN
NaN	NaN
NaN	NaN
NaN	NaN
NaN	NaN
NaN	NaN
NaN	NaN
NaN	NaN
NaN	NaN
NaN	NaN
NaN	NaN
NaN	NaN
NaN	NaN
NaN	NaN
NaN	NaN
NaN	NaN
NaN	NaN
NaN	NaN
NaN	NaN
NaN	NaN
NaN	NaN
NaN	NaN
NaN	NaN
NaN	NaN
NaN	NaN
NaN	NaN
NaN	NaN
NaN	NaN
NaN	NaN
NaN	NaN
NaN	NaN
NaN	NaN
NaN	NaN
NaN	NaN
NaN	NaN
NaN	NaN
NaN	NaN
NaN	NaN
NaN	NaN
NaN	NaN
NaN	NaN
NaN	NaN
NaN	NaN
NaN	NaN
NaN	NaN
NaN	NaN
NaN	NaN
NaN	NaN
NaN	NaN
NaN	NaN
NaN	NaN
NaN	NaN
NaN	NaN
NaN	NaN
NaN	NaN
NaN	NaN
NaN	NaN
NaN	NaN
NaN	NaN
NaN	NaN
NaN	NaN
NaN	NaN
NaN	NaN
NaN	NaN
NaN	NaN
NaN	NaN
NaN	NaN
NaN	NaN
NaN	NaN
NaN	NaN
NaN	NaN
NaN	NaN
NaN	NaN
NaN	NaN
NaN	NaN
NaN	NaN
NaN	NaN
NaN	NaN
NaN	NaN
NaN	NaN
NaN	NaN
NaN	NaN
NaN	NaN
NaN	NaN
NaN	NaN
NaN	NaN
NaN	NaN
NaN	NaN
NaN	NaN
NaN	NaN
NaN	NaN
NaN	NaN
NaN	NaN
NaN	NaN
NaN	NaN
NaN	NaN
NaN	NaN
NaN	NaN
NaN	NaN
NaN	NaN
NaN	NaN
NaN	NaN
NaN	NaN
NaN	NaN
NaN	NaN
NaN	NaN
NaN	NaN
NaN	NaN
NaN	NaN
NaN	NaN
NaN	NaN
NaN	NaN
NaN	NaN
NaN	NaN
NaN	NaN
NaN	NaN
NaN	NaN
NaN	NaN
NaN	NaN
NaN	NaN
NaN	NaN
NaN	NaN
NaN	NaN
NaN	NaN
NaN	NaN
NaN	NaN
NaN	NaN
NaN	NaN
NaN	NaN
NaN	NaN
NaN	NaN
NaN	NaN
NaN	NaN
NaN	NaN
NaN	NaN
NaN	NaN
NaN	NaN
NaN	NaN
NaN	NaN
NaN	NaN
NaN	NaN
NaN	NaN
NaN	NaN
NaN	NaN
NaN	NaN
NaN	NaN
NaN	NaN
NaN	NaN
NaN	NaN
NaN	NaN
NaN	NaN
NaN	NaN
NaN	NaN
NaN	NaN
NaN	NaN
NaN	NaN
NaN	NaN
NaN	NaN
NaN	NaN
NaN	NaN
NaN	NaN
NaN	NaN
NaN	NaN
NaN	NaN
NaN	NaN
NaN	NaN
NaN	NaN
NaN	NaN
NaN	NaN
NaN	NaN
NaN	NaN
NaN	NaN
NaN	NaN
NaN	NaN
NaN	NaN
NaN	NaN
NaN	NaN
NaN	NaN
NaN	NaN
NaN	NaN
NaN	NaN
NaN	NaN
NaN	NaN
NaN	NaN
NaN	NaN
NaN	NaN
NaN	NaN
NaN	NaN
NaN	NaN
NaN	NaN
NaN	NaN
NaN	NaN
NaN	NaN
NaN	NaN
NaN	NaN
NaN	NaN
NaN	NaN
NaN	NaN
NaN	NaN
NaN	NaN
NaN	NaN
NaN	NaN
NaN	NaN
NaN	NaN
NaN	NaN
NaN	NaN
NaN	NaN
NaN	NaN
NaN	NaN
NaN	NaN
NaN	NaN
NaN	NaN
NaN	NaN
NaN	NaN
NaN	NaN
NaN	NaN
NaN	NaN
NaN	NaN
NaN	NaN
NaN	NaN
NaN	NaN
NaN	NaN
NaN	NaN
NaN	NaN
NaN	NaN
NaN	NaN
NaN	NaN
NaN	NaN
NaN	NaN
NaN	NaN
NaN	NaN
NaN	NaN
NaN	NaN
NaN	NaN
NaN	NaN
NaN	NaN
NaN	NaN
NaN	NaN
NaN	NaN
NaN	NaN
NaN	NaN
NaN	NaN
NaN	NaN
NaN	NaN
NaN	NaN
NaN	NaN
NaN	NaN
NaN	NaN
NaN	NaN
NaN	NaN
NaN	NaN
NaN	NaN
NaN	NaN
NaN	NaN
NaN	NaN
NaN	NaN
NaN	NaN
NaN	NaN
NaN	NaN
NaN	NaN
NaN	NaN
NaN	NaN
NaN	NaN
NaN	NaN
NaN	NaN
NaN	NaN
NaN	NaN
NaN	NaN
NaN	NaN
NaN	NaN
NaN	NaN
NaN	NaN
NaN	NaN
NaN	NaN
NaN	NaN
NaN	NaN
NaN	NaN
NaN	NaN
NaN	NaN
NaN	NaN
NaN	NaN
NaN	NaN
NaN	NaN
NaN	NaN
NaN	NaN
NaN	NaN
NaN	NaN
NaN	NaN
NaN	NaN
NaN	NaN
NaN	NaN
NaN	NaN
NaN	NaN
NaN	NaN
NaN	NaN
NaN	NaN
NaN	NaN
NaN	NaN
NaN	NaN
NaN	NaN
NaN	NaN
NaN	NaN
NaN	NaN
NaN	NaN
NaN	NaN
NaN	NaN
NaN	NaN
NaN	NaN
NaN	NaN
NaN	NaN
NaN	NaN
NaN	NaN
NaN	NaN
NaN	NaN
NaN	NaN
NaN	NaN
NaN	NaN
NaN	NaN
NaN	NaN
NaN	NaN
NaN	NaN
NaN	NaN
NaN	NaN
NaN	NaN
NaN	NaN
NaN	NaN
NaN	NaN
NaN	NaN
NaN	NaN
NaN	NaN
NaN	NaN
NaN	NaN
NaN	NaN
NaN	NaN
NaN	NaN
NaN	NaN
NaN	NaN
NaN	NaN
NaN	NaN
NaN	NaN
NaN	NaN
NaN	NaN
NaN	NaN
NaN	NaN
NaN	NaN
NaN	NaN
NaN	NaN
NaN	NaN
NaN	NaN
NaN	NaN
NaN	NaN
NaN	NaN
NaN	NaN
NaN	NaN
NaN	NaN
NaN	NaN
NaN	NaN
NaN	NaN
NaN	NaN
NaN	NaN
NaN	NaN
NaN	NaN
NaN	NaN
NaN	NaN
NaN	NaN
NaN	NaN
NaN	NaN
NaN	NaN
NaN	NaN
NaN	NaN
NaN	NaN
NaN	NaN
NaN	NaN
NaN	NaN
NaN	NaN
NaN	NaN
NaN	NaN
NaN	NaN
NaN	NaN
NaN	NaN
NaN	NaN
NaN	NaN
NaN	NaN
NaN	NaN
NaN	NaN
NaN	NaN
NaN	NaN
NaN	NaN
NaN	NaN
NaN	NaN
NaN	NaN
NaN	NaN
NaN	NaN
NaN	NaN
NaN	NaN
NaN	NaN
NaN	NaN
NaN	NaN
NaN	NaN
NaN	NaN
NaN	NaN
NaN	NaN
NaN	NaN
NaN	NaN
NaN	NaN
NaN	NaN
NaN	NaN
NaN	NaN
NaN	NaN
NaN	NaN
NaN	NaN
NaN	NaN
NaN	NaN
NaN	NaN
NaN	NaN
NaN	NaN
NaN	NaN
NaN	NaN
NaN	NaN
NaN	NaN
NaN	NaN
NaN	NaN
NaN	NaN
NaN	NaN
NaN	NaN
NaN	NaN
NaN	NaN
NaN	NaN
NaN	NaN
NaN	NaN
NaN	NaN
NaN	NaN
NaN	NaN
NaN	NaN
NaN	NaN
NaN	NaN
NaN	NaN
NaN	NaN
NaN	NaN
NaN	NaN
NaN	NaN
NaN	NaN
NaN	NaN
NaN	NaN
NaN	NaN
NaN	NaN
NaN	NaN
NaN	NaN
NaN	NaN
NaN	NaN
NaN	NaN
NaN	NaN
NaN	NaN
NaN	NaN
NaN	NaN
NaN	NaN
NaN	NaN
NaN	NaN
NaN	NaN
NaN	NaN
NaN	NaN
NaN	NaN
NaN	NaN
NaN	NaN
NaN	NaN
NaN	NaN
NaN	NaN
NaN	NaN
NaN	NaN
NaN	NaN
NaN	NaN
NaN	NaN
NaN	NaN
NaN	NaN
NaN	NaN
NaN	NaN
NaN	NaN
NaN	NaN
NaN	NaN
NaN	NaN
NaN	NaN
NaN	NaN
NaN	NaN
NaN	NaN
NaN	NaN
NaN	NaN
NaN	NaN
NaN	NaN
NaN	NaN
NaN	NaN
NaN	NaN
NaN	NaN
NaN	NaN
NaN	NaN
NaN	NaN
NaN	NaN
NaN	NaN
NaN	NaN
NaN	NaN
NaN	NaN
NaN	NaN
NaN	NaN
NaN	NaN
NaN	NaN
NaN	NaN
NaN	NaN
NaN	NaN
NaN	NaN
NaN	NaN
NaN	NaN
NaN	NaN
NaN	NaN
NaN	NaN
NaN	NaN
NaN	NaN
NaN	NaN
NaN	NaN
NaN	NaN
NaN	NaN
NaN	NaN
NaN	NaN
NaN	NaN
NaN	NaN
NaN	NaN
NaN	NaN
NaN	NaN
NaN	NaN
NaN	NaN
NaN	NaN
NaN	NaN
NaN	NaN
NaN	NaN
NaN	NaN
NaN	NaN
NaN	NaN
NaN	NaN
NaN	NaN
NaN	NaN
NaN	NaN
NaN	NaN
NaN	NaN
NaN	NaN
NaN	NaN
NaN	NaN
NaN	NaN
NaN	NaN
NaN	NaN
NaN	NaN
NaN	NaN
NaN	NaN
NaN	NaN
NaN	NaN
NaN	NaN
NaN	NaN
NaN	NaN
NaN	NaN
NaN	NaN
NaN	NaN
NaN	NaN
NaN	NaN
NaN	NaN
NaN	NaN
NaN	NaN
NaN	NaN
NaN	NaN
NaN	NaN
NaN	NaN
NaN	NaN
NaN	NaN
NaN	NaN
NaN	NaN
NaN	NaN
NaN	NaN
NaN	NaN
NaN	NaN
NaN	NaN
NaN	NaN
NaN	NaN
NaN	NaN
NaN	NaN
NaN	NaN
NaN	NaN
NaN	NaN
NaN	NaN
NaN	NaN
NaN	NaN
NaN	NaN
NaN	NaN
NaN	NaN
NaN	NaN
NaN	NaN
NaN	NaN
NaN	NaN
NaN	NaN
NaN	NaN
NaN	NaN
NaN	NaN
NaN	NaN
NaN	NaN
NaN	NaN
NaN	NaN
NaN	NaN
NaN	NaN
NaN	NaN
NaN	NaN
NaN	NaN
NaN	NaN
NaN	NaN
NaN	NaN
NaN	NaN
NaN	NaN
NaN	NaN
NaN	NaN
NaN	NaN
NaN	NaN
NaN	NaN
NaN	NaN
NaN	NaN
NaN	NaN
NaN	NaN
NaN	NaN
NaN	NaN
NaN	NaN
NaN	NaN
NaN	NaN
NaN	NaN
NaN	NaN
NaN	NaN
NaN	NaN
NaN	NaN
NaN	NaN
NaN	NaN
NaN	NaN
NaN	NaN
NaN	NaN
NaN	NaN
NaN	NaN
NaN	NaN
NaN	NaN
NaN	NaN
NaN	NaN
NaN	NaN
NaN	NaN
NaN	NaN
NaN	NaN
NaN	NaN
NaN	NaN
NaN	NaN
NaN	NaN
NaN	NaN
NaN	NaN
NaN	NaN
NaN	NaN
NaN	NaN
NaN	NaN
NaN	NaN
NaN	NaN
NaN	NaN
NaN	NaN
NaN	NaN
NaN	NaN
NaN	NaN
NaN	NaN
NaN	NaN
NaN	NaN
NaN	NaN
NaN	NaN
NaN	NaN
NaN	NaN
NaN	NaN
NaN	NaN
NaN	NaN
NaN	NaN
NaN	NaN
NaN	NaN
NaN	NaN
NaN	NaN
NaN	NaN
NaN	NaN
NaN	NaN
NaN	NaN
NaN	NaN
NaN	NaN
NaN	NaN
NaN	NaN
NaN	NaN
NaN	NaN
NaN	NaN
NaN	NaN
NaN	NaN
NaN	NaN
NaN	NaN
NaN	NaN
NaN	NaN
NaN	NaN
NaN	NaN
NaN	NaN
NaN	NaN
NaN	NaN
NaN	NaN
NaN	NaN
NaN	NaN
NaN	NaN
NaN	NaN
NaN	NaN
NaN	NaN
NaN	NaN
NaN	NaN
NaN	NaN
NaN	NaN
NaN	NaN
NaN	NaN
NaN	NaN
NaN	NaN
NaN	NaN
NaN	NaN
NaN	NaN
NaN	NaN
NaN	NaN
NaN	NaN
NaN	NaN
NaN	NaN
NaN	NaN
NaN	NaN
NaN	NaN
NaN	NaN
NaN	NaN
NaN	NaN
NaN	NaN
NaN	NaN
NaN	NaN
NaN	NaN
NaN	NaN
NaN	NaN
NaN	NaN
NaN	NaN
NaN	NaN
NaN	NaN
NaN	NaN
NaN	NaN
NaN	NaN
NaN	NaN
NaN	NaN
NaN	NaN
NaN	NaN
NaN	NaN
NaN	NaN
NaN	NaN
NaN	NaN
NaN	NaN
NaN	NaN
NaN	NaN
NaN	NaN
NaN	NaN
NaN	NaN
NaN	NaN
NaN	NaN
NaN	NaN
NaN	NaN
NaN	NaN
NaN	NaN
NaN	NaN
NaN	NaN
NaN	NaN
NaN	NaN
NaN	NaN
NaN	NaN
NaN	NaN
NaN	NaN
19.3238062042524	20.0728883807346
15.0881261595547	13.9928511354079
32.8332034294622	28.0161943319838
15.0481483255881	25.9618392242728
22.5900116144019	22.0647773279352
19.7575321089905	20.7580067908599
22.6122448979592	15.8230397422127
15.4933708787985	18.1125877258474
29.8773129525342	25.8864819072976
19.4260971671804	28.600080224629
17.6383165574546	12.3537597278771
15.305360609228	38.8593317727176
22.5409456833534	44.5143968151097
16.2892332141438	27.4470232088799
26.112510495382	16.4397468052072
19.0560658853342	17.5633361799032
36.2097133521461	44.015143657297
14.6274355662867	17.1615500754907
18.052976248656	13.7020038061122
19.2620067787939	28.453586718179
20.397586084487	26.6325660699062
24.6000993541977	26.720492118416
18.961181832469	26.4793237377199
29.2519815059445	18.8660265203475
44.6402833257835	34.3333682995909
24.4078091106291	24.8373938926248
19.0623549435247	37.8976486860304
16.872761995703	19.2096417151759
11.3732306928234	31.5407664406245
41.5892065733224	22.7119784656797
50	38.4346422807961
17.0807453416149	18.0879120879121
17.6062707265601	41.2776804205831
18.0909958638244	28.2869402574541
32.2778937601485	10.8636904118474
18.3514420615507	20.7769276044732
22.278646899828	21.9957983193277
26.0387524608849	36.9425615412058
21.569101757781	28.93889004365
34.2877697841727	20.2425915165601
29.1317429615302	30.3539964760532
19.1225388833948	24.1431604488929
21.6409933983024	21.3198823034889
18.1430446194226	28.8061336254107
27.0918822479929	16.8243872168787
22.5173314126227	19.0782146834575
16.6519644432381	28.8762643757794
29.8217003696456	30.6457727789713
24.9107270389944	25.2719255267026
28.5258377316804	20.9412395070548
16.1547598846089	18.6564709751686
20.5947748749305	34.2857142857143
31.5602836879433	25.2973765683559
23.6354916067146	18.1603574740747
18.1834256748792	16.6075440463521
18.7226539541566	28.8625194774062
13.3526612329741	14.3574105838257
27.4328585408285	21.9386895738589
21.6615384615385	19.2035757822024
20.5755595718059	29.4560669456067
31.9287063267233	46.5844930417495
15.2343259203418	18.2756913501662
20.6613131790269	40.7613621649618
24.6592317224287	33.9825811559778
17.7645623665752	24.7077527354344
33.0555555555556	25.9088581669227
16.7720648886445	37.193683064077
17.917821424268	22.7992087042532
15.4840122645642	19.7975031947311
18.7061516874677	21.3564830653438
15.3207869974337	49.9176276771005
23.7718940936864	34.9488173037997
16.8338593327322	26.3088718510405
14.6457003750247	25.623694236205
20.17132367938	23.6468261104118
12.6234247995199	33.199325638698
24.0513142549565	26.6683174445958
15.4403244495944	27.8042827027627
13.0747678954019	37.2511986052593
15.9733559720499	19.5925751140475
28.1161758773699	29.2973723810626
12.8924124720656	33.1616149514796
16.6148715227772	27.3469770935036
18.1986220803226	38.8437849944009
16.4175948117863	28.9953149401353
20.417348608838	42.2396187882914
13.4019924609585	31.4784506273868
23.8912133891213	41.9112383679313
29.5121951219512	40.5044262568899
21.7146548541897	19.1388915116608
11.746563271061	28.9964638458725
13.932433131564	22.7993146284001
41.9233776387803	35.8860983374602
14.9339610304695	26.4592971749188
30.3427805438529	41.089764822789
21.0076937511728	40.6164383561644
21.9550281074329	32.4901630129286
47.2380821352411	34.7533916571573
22.9588656902462	40.520381613183
14.8592796693564	31.3452794864937
14.6610744464319	22.7665298031998
22.6586102719033	32.093681636855
19.7039125837152	47.8447189311823
20.2885643035269	30.0046609182009
19.3078464621551	29.4521527678444
11.8791841818465	29.9625468164794
17.9330273669896	24.4386776486517
17.1205260219589	36.3157894736842
20.3557009250268	39.8725622707086
24.5753323485968	43.9075265079089
16.0264063487604	36.4841161566946
15.1563243929535	43.0818673883627
42.6576955424727	43.0721861101608
19.8040405792075	36.5751051719871
15.89329021827	38.6871042985671
14.5339821399925	48.3589892535579
56.6137281292059	52.9497354497354
21.496082074481	59.3670610437686
50.7205832485588	40.6970509383378
16.5454313425217	55.1038366772263
14.3202261629401	40.2000789785442
30.2910783308354	50.2202181208054
16.2877521453249	47.9758177696211
42.0452795318035	54.8668850256152
24.9189923696038	45.1290212572468
15.2375544198372	42.5291501382378
17.8803257405878	55.0584186215017
20.1500833796554	39.2430682048168
19.0993788819876	44.5275403608737
11.7293324424467	45.6295169265881
31.092062785261	46.9033760186263
20.6769029117124	46.4446444644464
16.6826953901391	43.9003799071338
16.6632590472296	49.0878378378378
25.0148411991689	49.0983434682323
15.6385383311358	52.3562340966921
21.9645293315143	47.363238512035
26.4598188475622	46.3896539336606
16.0843892237668	39.0033143939394
14.9483559177485	47.7699390170991
25.910276004675	46.2695133149679
32.7964472724862	43.9179395696287
16.236827509706	45.8621512043883
18.7466808284652	48.7266143633072
21.5589541193883	46.2355212355212
16.1374133949192	48.6757493188011
17.6497226310427	48.1573498964803
13.3234946871311	42.1776129173031
24.1309431021044	45.2539404553415
23.2403328438571	44.5851484145477
18.9759797724399	48.2967032967033
25.8762964645318	44.5237538029487
34.3069024529378	48.1494174091844
14.834108030133	52.6473011948908
13.2843832911705	47.6594712587921
16.6666666666667	40.7378335949765
16.2984452875102	41.9973368841545
7.59316936956288	38.4310168915089
14.081188836535	42.9578154056964
24.0657301881792	44.262104283054
27.0208807111846	39.1723996303522
18.5665564282761	37.8110020543255
15.8473782771536	44.3101830126701
17.9174240457024	49.0782608695652
25.1949152542373	43.411488862837
12.9145444255801	44.7089947089947
33.5637404957046	39.1136409839398
13.1343106415811	42.3955296404276
16.0183349851338	43.1865585168019
16.7999443710451	39.6789727126806
13.049554533279	43.5349788975572
38.1648235913639	41.1779835390946
18.7791715285881	42.6624261699228
35.71136827774	36.7553613979349
18.0735218884748	41.4874551971326
41.5304120340092	36.22477319015
19.1145677535148	41.3851173560678
16.6108049764245	45.3921894014825
14.9666348903718	39.5583238958097
21.2907690976728	42.3647058823529
39.7344122834319	45.3132985791679
20.9176552686671	42.8195488721805
27.0572144973786	25.5973931933382
21.7055711173358	41.642187718562
21.1995577667219	29.5392953929539
17.164124106419	26.4110528006854
17.7919489836588	44.0050417520088
23.7985582699239	36.0019890601691
18.6927998704139	35.2060459147298
38.6999364272092	37.2975625715688
20.5434062292909	41.1704161152772
20.9797851028956	36.6853538892782
30.7881484951399	30.7331523080721
17.8012844729883	43.6661211129296
22.5590128755365	24.4919786096257
21.8737939019684	34.0803932909196
25.6359431780641	32.3491655969191
21.193901653425	29.8311444652908
36.4828097947069	46.219180341387
37.9465467054776	46.7114093959731
43.7556973564266	31.5587325296063
15.5892196582702	23.4162365086814
8.86113811411052	34.2045626227527
22.9616608069647	39.2096275817206
14.3179001915061	29.3131548311991
17.0192568483862	42.6653883029722
21.7316599432243	34.1132075471698
14.2687461268333	21.105141980046
24.5819888530361	33.7093389296957
17.3713006714748	26.2114777305891
16.5704310460588	38.6916757091924
13.0608840700584	35.4591083554768
12.9395589868331	27.6600490742806
18.9259645464025	36.6818244453631
19.1717791411043	33.7291489963246
21.4584760599833	35.324849296718
25.2095130237826	52.9322017736245
18.5455969710817	39.0341321713871
23.6444116562154	27.2669453025622
23.5084092830969	71.8314787598852
11.783042394015	41.2210466113812
22.1841541755889	40.3321651683681
17.5183759187959	42.2823925348019
12.7974176081637	38.324831331249
20.6242350061199	33.115268873479
27.8933134384034	30.7592975206612
30.0383520969937	27.4183456388437
21.6090948841277	40.046544933763
11.6108884124173	28.0786201363819
20.9751020734929	34.8649039156191
45.4210124650216	38.850015211439
14.0448584881778	42.4425179042593
19.5010565060323	60.5546396732225
18.5769596026006	34.6302465023318
20.5351695284581	38.1516587677725
18.7722014755442	46.5841288782816
16.3773951680089	52.1443442054129
16.2972620599739	36.6416169992226
13.8962371106192	41.2520354622761
62.8441965841757	44.4163915323364
15.4638554216867	41.7032781345049
27.947695035461	43.7895498101609
12.2172666454285	44.2935261950961
18.8503872808806	35.7387696193397
21.9265022008394	39.3389990557129
24.4920134738672	34.7734899328859
18.7361963190184	39.2410015649452
25.160138611782	37.8140232470941
20.0343239093126	38.0700389105058
12.4608819345661	41.3696715583508
44.1672196416722	18.106337599025
13.2204379562044	27.0780051150895
22.227818349702	38.9432199678879
17.1979916520477	52.5241413030192
24.8046187425192	38.961531173015
14.9892691742912	42.0484664899659
19.4437993497445	NaN
22.6686421474638	NaN
16.9925346605048	NaN
23.2905465407282	NaN
15.2988290160693	NaN
23.9963729288599	NaN
12.5528226243363	NaN
24.0692889271701	NaN
21.7683766917903	NaN
26.2979389512132	NaN
22.8360957642726	NaN
15.5163059858943	NaN
17.1889601893963	NaN
20.6048753230425	NaN
19.9302694136292	NaN
23.3459444495709	NaN
19.4897187263599	NaN
19.2197969879918	NaN
16.2448228255867	NaN
21.785101924176	NaN
29.1630434782609	NaN
25.5117475042856	NaN
32.8310964801216	NaN
27.6560424966799	NaN
11.6742384747151	NaN
21.2931644773067	NaN
25.1814582645991	NaN
19.9519628954779	NaN
18.2923340961098	NaN
16.8845465804321	NaN
17.8014534678614	NaN
23.5285462036492	NaN
13.8516624040921	NaN
10.8737298017658	NaN
20.5785351106225	NaN
20.4778156996587	NaN
17.7765075735925	NaN
23.0811706239647	NaN
12.3451479697178	NaN
15.0196218337496	NaN
22.7949183303085	NaN
29.1730384660628	NaN
11.3146866777117	NaN
12.8534198751045	NaN
25.7781787716698	NaN
24.8733064432723	NaN
24.7381875154614	NaN
20.3642108764344	NaN
26.3164280514438	NaN
35.2036990752312	NaN
16.0194174757282	NaN
20.4055944055944	NaN
23.8617768793917	NaN
27.6068935427574	NaN
26.6514517560543	NaN
20.724198143553	NaN
26.6966996376457	NaN
17.3311635475997	NaN
29.9655451965951	NaN
29.0723479804705	NaN
26.683985897198	NaN
53.7170635844129	NaN
21.3168853618292	NaN
51.3822536467291	NaN
17.7101377546812	NaN
19.2515242834116	NaN
32.2720326031584	NaN
16.7860839105167	NaN
14.157394529439	NaN
14.6767826933921	NaN
12.5160497962374	NaN
11.4334003288873	NaN
12.3807809969408	NaN
23.6687343913639	NaN
22.9662236519089	NaN
21.3597513597514	NaN
21.7391304347826	NaN
14.7804217450184	NaN
11.4153018821804	NaN
17.9705176551251	NaN
22.0099964298465	NaN
19.4358031674208	NaN
28.1057098765432	NaN
40.1103688643625	NaN
13.6700366044971	NaN
33.532748839608	NaN
17.5422934428425	NaN
23.5010276114735	NaN
34.5457524371262	NaN
23.3275014579688	NaN
19.4486983154671	NaN
21.3003483075824	NaN
26.7769913268867	NaN
22.15859030837	NaN
16.8648125235354	NaN
15.018315018315	NaN
20.6464174454829	NaN
21.1321659870473	NaN
17.1510678597087	NaN
20.8921628811132	NaN
25.853814235557	NaN
19.4700460829493	NaN
26.1412782316194	NaN
33.9823008849557	NaN
24.1112067905031	NaN
35.2270108319889	NaN
19.6087149844375	NaN
22.4465049928673	NaN
21.7597952592773	NaN
25.5516549648947	NaN
21.6570413149711	NaN
24.3924644582954	NaN
30.94366574413	NaN
16.0320019846192	NaN
21.3010609237024	NaN
17.2003073770492	NaN
21.6157363722146	NaN
18.2187262116214	NaN
37.8022243713733	NaN
20.1072220852847	NaN
30.121887966805	NaN
26.9988992294606	NaN
26.7699986864574	NaN
23.0119634060521	NaN
20.5327503845842	NaN
22.7128157156221	NaN
29.4871794871795	NaN
27.0097442143727	NaN
15.6939990838296	NaN
21.8894914721371	NaN
14.4523326572008	NaN
19.5174760284565	NaN
18.0605109176538	NaN
40.8744359732379	NaN
14.3145051473392	NaN
17.7700600535417	NaN
13.8691223664016	NaN
12.6162088344976	NaN
28.3987915407855	NaN
21.1944842406877	NaN
26.2439250173571	NaN
22.0505058551741	NaN
24.6986057238704	NaN
29.8903878583474	NaN
18.2760420550295	NaN
26.5363712374582	NaN
41.9446640316206	NaN
15.5908072241508	NaN
25.3859683408247	NaN
18.7406296851574	NaN
13.1462835162349	NaN
21.9353221358737	NaN
32.0329599588	NaN
22.7072270722707	NaN
21.939586645469	NaN
25.0579854208085	NaN
12.478813559322	NaN
20.0199815554872	NaN
14.7212796897722	NaN
17.0192906036092	NaN
18.3179822673668	NaN
29.2818292818293	NaN
29.3987706492509	NaN
19.415521310565	NaN
21.4405615748512	NaN
19.7923379878267	NaN
16.8077262578535	NaN
17.6610370873292	NaN
18.349970640047	NaN
15.4047853162897	NaN
22.2509145685388	NaN
20.5769468862201	NaN
21.1605080831409	NaN
20.8362614195362	NaN
18.1891727903998	NaN
18.864822360426	NaN
18.6935654437485	NaN
21.9734011343634	NaN
20.2271147161066	NaN
37.4341851804289	NaN
19.5750480084247	NaN
14.8842270721238	NaN
20.2560053195911	NaN
17.5781572218098	NaN
25.3129221071589	NaN
23.3955857385399	NaN
12.7329375110223	NaN
17.6548007019303	NaN
24.2021707435607	NaN
16.6488489772646	NaN
27.8447753149633	NaN
17.1008917642945	NaN
17.7462568951931	NaN
18.053604540091	NaN
28.4888246413877	NaN
21.1109203296703	NaN
29.1265871489034	NaN
12.2605767206904	NaN
19.6381605164581	NaN
26.5436357364608	NaN
20.0260926288324	NaN
31.9646621825118	NaN
24.523348127774	NaN
44.3833464257659	NaN
23.6352412029279	NaN
24.1440468846391	NaN
13.7722071665161	NaN
12.8858987575281	NaN
23.3128834355828	NaN
16.3935702331374	NaN
17.9963702359347	NaN
14.8682121308352	NaN
20.3407880724175	NaN
13.8583912166704	NaN
15.9140531957126	NaN
NaN	NaN
NaN	NaN
NaN	NaN
NaN	NaN
NaN	NaN
NaN	NaN
NaN	NaN
NaN	NaN
NaN	NaN
NaN	NaN
NaN	NaN
NaN	NaN
NaN	NaN
NaN	NaN
NaN	NaN
NaN	NaN
NaN	NaN
NaN	NaN
NaN	NaN
NaN	NaN
NaN	NaN
NaN	NaN
NaN	NaN
NaN	NaN
NaN	NaN
NaN	NaN
NaN	NaN
[truncated: 1,002 more rows]
